# Supplementary material for: Intercellular communication between FAP+ fibroblasts and SPP1+ macrophages in prostate cancer via multi-omics
Source: Front Immunol. 2025 May 14;16:1560998. doi: 10.3389/fimmu.2025.1560998 (PMC12116517; doi:10.3389/fimmu.2025.1560998)
Supplement: Supplementary file 1 [file DataSheet1.zip]

Archive with 13 entries (12 files):
- TableS/
- TableS/Tab_S1.csv
- TableS/Tab_S10.csv
- TableS/Tab_S11.csv
- TableS/Tab_S12.csv
- TableS/Tab_S2.csv
- TableS/Tab_S3.csv
- TableS/Tab_S4.csv
- TableS/Tab_S5.csv
- TableS/Tab_S6.csv
- TableS/Tab_S7.csv
- TableS/Tab_S8.csv
- TableS/Tab_S9.csv
