# Supplementary material for: Intercellular communication between FAP+ fibroblasts and SPP1+ macrophages in prostate cancer via multi-omics
Source: Front Immunol. 2025 May 14;16:1560998. doi: 10.3389/fimmu.2025.1560998 (PMC12116517; doi:10.3389/fimmu.2025.1560998)
Supplement: Supplementary file 1 [file DataSheet1.zip › TableS/Tab_S1.csv]

	p_val	avg_log2FC	pct.1	pct.2	p_val_adj	cluster	gene
TSPAN1	0	5.77376306874104	0.686	0.044	0	Epithelial_cells	TSPAN1
DSP	0	4.61836997963877	0.699	0.088	0	Epithelial_cells	DSP
NKX3-1	0	4.9703866812263	0.679	0.086	0	Epithelial_cells	NKX3-1
TMPRSS2	0	5.2257470294465	0.657	0.071	0	Epithelial_cells	TMPRSS2
AZGP1	0	4.9983631281473	0.718	0.133	0	Epithelial_cells	AZGP1
TACSTD2	0	3.98750504439821	0.776	0.197	0	Epithelial_cells	TACSTD2
FXYD3	0	4.08955095188042	0.654	0.103	0	Epithelial_cells	FXYD3
STEAP2	0	5.07386445018725	0.616	0.066	0	Epithelial_cells	STEAP2
SLC44A4	0	5.1093519526986	0.593	0.047	0	Epithelial_cells	SLC44A4
CDH1	0	4.86097661695881	0.57	0.032	0	Epithelial_cells	CDH1
PTPRF	0	4.7107948892622	0.583	0.048	0	Epithelial_cells	PTPRF
DHCR24	0	5.06377073271817	0.589	0.055	0	Epithelial_cells	DHCR24
HOXB13	0	5.57617632510024	0.552	0.021	0	Epithelial_cells	HOXB13
MLPH	0	4.58319527868089	0.562	0.044	0	Epithelial_cells	MLPH
NEDD4L	0	4.15854302411473	0.584	0.081	0	Epithelial_cells	NEDD4L
ALDH1A3	0	3.43847148920861	0.603	0.105	0	Epithelial_cells	ALDH1A3
FOXA1	0	4.8718919062972	0.527	0.035	0	Epithelial_cells	FOXA1
SLC39A6	0	3.88608185770416	0.596	0.106	0	Epithelial_cells	SLC39A6
EHF	0	4.78242845417695	0.522	0.033	0	Epithelial_cells	EHF
EPCAM	0	4.83092525696667	0.518	0.035	0	Epithelial_cells	EPCAM
KRT18	0	3.41142603571314	0.631	0.148	0	Epithelial_cells	KRT18
GOLM1	0	4.89828204591026	0.567	0.086	0	Epithelial_cells	GOLM1
HDLBP	0	2.75219229230642	0.753	0.272	0	Epithelial_cells	HDLBP
SLC45A3	0	5.04967681317666	0.52	0.046	0	Epithelial_cells	SLC45A3
RDH11	0	4.65346051860499	0.69	0.22	0	Epithelial_cells	RDH11
CKB	0	2.94454505318284	0.658	0.192	0	Epithelial_cells	CKB
MME	0	5.04563700843393	0.5	0.037	0	Epithelial_cells	MME
RNA28S5	0	2.0952748631644	0.665	0.207	0	Epithelial_cells	RNA28S5
SPINT2	0	2.97725554913383	0.633	0.175	0	Epithelial_cells	SPINT2
SPDEF	0	4.72766641136467	0.486	0.035	0	Epithelial_cells	SPDEF
MT-RNR2	0	1.68383526318632	0.687	0.238	0	Epithelial_cells	MT-RNR2
FLNB	0	2.85577634034796	0.607	0.158	0	Epithelial_cells	FLNB
KIAA1324	0	5.06719039652595	0.477	0.028	0	Epithelial_cells	KIAA1324
KLK2	0	4.65993059890665	0.768	0.321	0	Epithelial_cells	KLK2
RAB3B	0	5.90305998929148	0.459	0.015	0	Epithelial_cells	RAB3B
CREB3L4	0	4.63219440919955	0.481	0.038	0	Epithelial_cells	CREB3L4
TPD52	0	3.48287047882467	0.547	0.107	0	Epithelial_cells	TPD52
PPAP2A	0	3.69797576582072	0.484	0.044	0	Epithelial_cells	PPAP2A
TBX3	0	2.63859071325799	0.564	0.125	0	Epithelial_cells	TBX3
NEFH	0	6.27163891069202	0.466	0.034	0	Epithelial_cells	NEFH
CLDN4	0	3.61289644036409	0.68	0.249	0	Epithelial_cells	CLDN4
CLDN3	0	4.81137999488189	0.464	0.034	0	Epithelial_cells	CLDN3
MT-RNR1	0	1.79938175520128	0.634	0.205	0	Epithelial_cells	MT-RNR1
RBM47	0	3.02639988704691	0.532	0.104	0	Epithelial_cells	RBM47
ACPP	0	5.88858113159419	0.75	0.322	0	Epithelial_cells	ACPP
CYB561	0	4.41669429765855	0.477	0.049	0	Epithelial_cells	CYB561
DSG2	0	4.94514503673009	0.451	0.023	0	Epithelial_cells	DSG2
FOLH1	0	6.09730062434268	0.443	0.018	0	Epithelial_cells	FOLH1
HOMER2	0	4.75261714395987	0.449	0.024	0	Epithelial_cells	HOMER2
KLK4	0	4.78946816161089	0.465	0.044	0	Epithelial_cells	KLK4
NUPR1	0	2.67468716867624	0.626	0.207	0	Epithelial_cells	NUPR1
GNB2L1	0	1.88047566180597	0.588	0.172	0	Epithelial_cells	GNB2L1
CPE	0	2.88840273908956	0.601	0.187	0	Epithelial_cells	CPE
PLA2G2A	0	5.67639478797201	0.474	0.06	0	Epithelial_cells	PLA2G2A
H1F0	0	3.21184521455366	0.509	0.096	0	Epithelial_cells	H1F0
DPP4	0	4.89903636733778	0.45	0.04	0	Epithelial_cells	DPP4
ABCC4	0	3.52203150100802	0.489	0.087	0	Epithelial_cells	ABCC4
STEAP4	0	3.1014239428349	0.468	0.071	0	Epithelial_cells	STEAP4
ENTPD5	0	5.02036477795036	0.425	0.029	0	Epithelial_cells	ENTPD5
GALNT7	0	4.04903853551782	0.451	0.056	0	Epithelial_cells	GALNT7
ZG16B	0	3.9920037438963	0.43	0.042	0	Epithelial_cells	ZG16B
P4HB	0	2.71785495834832	0.726	0.338	0	Epithelial_cells	P4HB
ZKSCAN1	0	2.71559240061004	0.503	0.116	0	Epithelial_cells	ZKSCAN1
KRT8	0	3.4078635063993	0.499	0.114	0	Epithelial_cells	KRT8
ERBB3	0	4.68230084857836	0.403	0.021	0	Epithelial_cells	ERBB3
LRIG1	0	3.25519346143632	0.46	0.082	0	Epithelial_cells	LRIG1
KLK3	0	5.03772904154264	0.781	0.404	0	Epithelial_cells	KLK3
CANT1	0	3.6367006200001	0.447	0.072	0	Epithelial_cells	CANT1
SLC30A4	0	5.06849142000394	0.402	0.028	0	Epithelial_cells	SLC30A4
ABHD2	0	2.65407011617893	0.53	0.158	0	Epithelial_cells	ABHD2
ATP2C1	0	2.98462760649543	0.506	0.134	0	Epithelial_cells	ATP2C1
C1orf116	0	5.11904789300853	0.385	0.013	0	Epithelial_cells	C1orf116
ALCAM	0	2.78329320465957	0.46	0.089	0	Epithelial_cells	ALCAM
KIAA1244	0	5.86271968672592	0.377	0.008	0	Epithelial_cells	KIAA1244
ALDH3A2	0	3.02131051275618	0.46	0.092	0	Epithelial_cells	ALDH3A2
PART1	0	4.5470760346612	0.396	0.028	0	Epithelial_cells	PART1
PDLIM5	0	3.32503575829641	0.608	0.244	0	Epithelial_cells	PDLIM5
SORD	0	3.61423027534222	0.459	0.095	0	Epithelial_cells	SORD
STEAP1	0	4.26477875703754	0.396	0.036	0	Epithelial_cells	STEAP1
FAM210B	0	2.78553557084819	0.454	0.098	0	Epithelial_cells	FAM210B
SPOCK1	0	4.06373057913598	0.411	0.055	0	Epithelial_cells	SPOCK1
MAOA	0	3.15935789378678	0.439	0.084	0	Epithelial_cells	MAOA
GOLGB1	0	2.05376221227406	0.722	0.369	0	Epithelial_cells	GOLGB1
SCARB2	0	2.22331805653356	0.59	0.237	0	Epithelial_cells	SCARB2
AGR2	0	4.53485682738557	0.402	0.051	0	Epithelial_cells	AGR2
KIAA0319L	0	2.87459665979752	0.428	0.078	0	Epithelial_cells	KIAA0319L
MAGED1	0	3.09660334061959	0.427	0.079	0	Epithelial_cells	MAGED1
PGM3	0	3.46146470052875	0.425	0.078	0	Epithelial_cells	PGM3
ADI1	0	2.5224085717755	0.558	0.212	0	Epithelial_cells	ADI1
TMEM66	0	1.49171800720385	0.465	0.12	0	Epithelial_cells	TMEM66
SYNGR2	0	2.18731110237351	0.58	0.235	0	Epithelial_cells	SYNGR2
IDH1	0	3.24288482752332	0.443	0.099	0	Epithelial_cells	IDH1
SCD	0	3.97102957220247	0.394	0.051	0	Epithelial_cells	SCD
TMEM141	0	2.94873615141837	0.478	0.135	0	Epithelial_cells	TMEM141
APLP2	0	2.23900512481102	0.778	0.436	0	Epithelial_cells	APLP2
TCEA3	0	3.78054966967129	0.386	0.045	0	Epithelial_cells	TCEA3
SLC4A4	0	5.56742561667965	0.358	0.017	0	Epithelial_cells	SLC4A4
SMIM14	0	2.5214125872337	0.485	0.145	0	Epithelial_cells	SMIM14
TMC5	0	5.11879944705568	0.352	0.012	0	Epithelial_cells	TMC5
HIST1H2AC	0	3.07574809442534	0.425	0.086	0	Epithelial_cells	HIST1H2AC
PRSS8	0	5.01357033664761	0.353	0.014	0	Epithelial_cells	PRSS8
BMPR1B	0	5.21019246801152	0.351	0.013	0	Epithelial_cells	BMPR1B
ATP8B1	0	2.73899260978837	0.432	0.095	0	Epithelial_cells	ATP8B1
IGF1R	0	3.18179575163291	0.405	0.069	0	Epithelial_cells	IGF1R
PERP	0	2.55023479044703	0.534	0.198	0	Epithelial_cells	PERP
KIF5C	0	3.59306821914003	0.387	0.052	0	Epithelial_cells	KIF5C
NIPAL3	0	3.75690436133594	0.402	0.067	0	Epithelial_cells	NIPAL3
PCYOX1	0	2.47952735594563	0.445	0.11	0	Epithelial_cells	PCYOX1
SLC39A7	0	2.83842151980336	0.456	0.121	0	Epithelial_cells	SLC39A7
BCAS1	0	5.30625695715427	0.35	0.015	0	Epithelial_cells	BCAS1
ATP5B	0	1.91888032146779	0.428	0.094	0	Epithelial_cells	ATP5B
NUMA1	0	1.97893019102089	0.536	0.203	0	Epithelial_cells	NUMA1
ARG2	0	3.42631686859645	0.43	0.097	0	Epithelial_cells	ARG2
DCXR	0	2.38180101530774	0.619	0.287	0	Epithelial_cells	DCXR
ELF3	0	3.51316924912882	0.47	0.138	0	Epithelial_cells	ELF3
FAT1	0	3.85890658555086	0.361	0.03	0	Epithelial_cells	FAT1
MAP7	0	4.67104960985911	0.348	0.017	0	Epithelial_cells	MAP7
TSPAN8	0	4.30978727785311	0.362	0.031	0	Epithelial_cells	TSPAN8
PHGDH	0	3.97311065862717	0.366	0.036	0	Epithelial_cells	PHGDH
CLSTN1	0	2.30675792866703	0.471	0.141	0	Epithelial_cells	CLSTN1
PPP3CA	0	2.57786680997108	0.577	0.247	0	Epithelial_cells	PPP3CA
TRPM4	0	4.476021818423	0.362	0.033	0	Epithelial_cells	TRPM4
GRHL2	0	5.49608062753749	0.337	0.009	0	Epithelial_cells	GRHL2
MIA3	0	2.43493025840476	0.506	0.179	0	Epithelial_cells	MIA3
MYO6	0	3.09150252211448	0.429	0.102	0	Epithelial_cells	MYO6
TMED3	0	2.6222406720108	0.437	0.11	0	Epithelial_cells	TMED3
TM9SF3	0	2.30393278174731	0.651	0.327	0	Epithelial_cells	TM9SF3
ANKH	0	2.90640691146967	0.451	0.128	0	Epithelial_cells	ANKH
NFIB	0	1.76891220236946	0.522	0.2	0	Epithelial_cells	NFIB
PPAPDC1B	0	4.53974671640587	0.336	0.014	0	Epithelial_cells	PPAPDC1B
H2AFJ	0	2.51587675150695	0.597	0.276	0	Epithelial_cells	H2AFJ
SEC11C	0	2.91718216378671	0.571	0.25	0	Epithelial_cells	SEC11C
CXADR	0	3.88964752563107	0.353	0.033	0	Epithelial_cells	CXADR
FAM213A	0	2.61581162204328	0.465	0.146	0	Epithelial_cells	FAM213A
COBLL1	0	2.83000565734589	0.389	0.07	0	Epithelial_cells	COBLL1
EIF2AK1	0	2.24317365142386	0.44	0.122	0	Epithelial_cells	EIF2AK1
SFN	0	3.28530158648012	0.408	0.09	0	Epithelial_cells	SFN
CANX	0	1.79204510982753	0.724	0.407	0	Epithelial_cells	CANX
AHCY	0	2.61633514827462	0.435	0.119	0	Epithelial_cells	AHCY
GLTSCR2	0	1.65865986370696	0.422	0.106	0	Epithelial_cells	GLTSCR2
TMEM98	0	3.29403809541901	0.362	0.046	0	Epithelial_cells	TMEM98
AR	0	2.88632979671888	0.395	0.08	0	Epithelial_cells	AR
NCAPD3	0	4.25290026342052	0.378	0.063	0	Epithelial_cells	NCAPD3
PYGB	0	3.03292050196235	0.378	0.063	0	Epithelial_cells	PYGB
SEPP1	0	2.34634547392208	0.352	0.037	0	Epithelial_cells	SEPP1
SLC12A2	0	3.17006502699943	0.434	0.119	0	Epithelial_cells	SLC12A2
CNDP2	0	1.94828348280044	0.514	0.2	0	Epithelial_cells	CNDP2
COPB2	0	2.15162369562137	0.499	0.187	0	Epithelial_cells	COPB2
ERGIC1	0	2.54853863089782	0.48	0.168	0	Epithelial_cells	ERGIC1
RHPN2	0	4.80800020259744	0.324	0.013	0	Epithelial_cells	RHPN2
ANXA3	0	3.67175790208453	0.337	0.027	0	Epithelial_cells	ANXA3
ARHGAP6	0	3.70770771316096	0.352	0.042	0	Epithelial_cells	ARHGAP6
SEMA3C	0	3.71407821177523	0.347	0.037	0	Epithelial_cells	SEMA3C
GDF15	0	3.78199768955608	0.409	0.099	0	Epithelial_cells	GDF15
NDRG1	0	1.99197750234165	0.687	0.378	0	Epithelial_cells	NDRG1
MYBPC1	0	4.98317237225635	0.323	0.014	0	Epithelial_cells	MYBPC1
ACSL3	0	2.47592509596946	0.507	0.199	0	Epithelial_cells	ACSL3
ATP5A1	0	2.08168031813889	0.379	0.071	0	Epithelial_cells	ATP5A1
HSD17B4	0	2.43553799839676	0.441	0.135	0	Epithelial_cells	HSD17B4
DDR1	0	3.78481986984484	0.336	0.031	0	Epithelial_cells	DDR1
DMXL1	0	2.89417891435852	0.398	0.093	0	Epithelial_cells	DMXL1
ESRP1	0	5.01377699894119	0.314	0.009	0	Epithelial_cells	ESRP1
GFPT1	0	2.66888268382528	0.424	0.119	0	Epithelial_cells	GFPT1
TMEM30B	0	4.18345628513463	0.326	0.021	0	Epithelial_cells	TMEM30B
ALOX15B	0	3.65641099645107	0.343	0.039	0	Epithelial_cells	ALOX15B
MBOAT2	0	3.86766917637464	0.342	0.038	0	Epithelial_cells	MBOAT2
PDIA4	0	2.49405044139114	0.449	0.145	0	Epithelial_cells	PDIA4
IVD	0	2.72702487118854	0.381	0.077	0	Epithelial_cells	IVD
TNFSF10	0	2.31330674782441	0.495	0.192	0	Epithelial_cells	TNFSF10
C1orf21	0	2.38023491981306	0.431	0.13	0	Epithelial_cells	C1orf21
TRGC1	0	3.41122440682928	0.373	0.072	0	Epithelial_cells	TRGC1
ALDH7A1	0	3.02461962427675	0.368	0.068	0	Epithelial_cells	ALDH7A1
IRF6	0	3.43351245484513	0.33	0.031	0	Epithelial_cells	IRF6
ACACA	0	3.58508350691605	0.348	0.049	0	Epithelial_cells	ACACA
FAM3B	0	4.7882488959401	0.316	0.017	0	Epithelial_cells	FAM3B
FASN	0	3.25757813606849	0.38	0.081	0	Epithelial_cells	FASN
NPY	0	6.58403207016442	0.313	0.014	0	Epithelial_cells	NPY
SLC2A12	0	5.602579125454	0.308	0.009	0	Epithelial_cells	SLC2A12
MLLT4	0	3.33429595619077	0.325	0.027	0	Epithelial_cells	MLLT4
CD9	0	1.57368884848492	0.673	0.376	0	Epithelial_cells	CD9
TMEM87A	0	2.1513036603628	0.517	0.22	0	Epithelial_cells	TMEM87A
CTNND1	0	1.67310749529768	0.467	0.171	0	Epithelial_cells	CTNND1
GOLGA4	0	1.90683156022083	0.639	0.343	0	Epithelial_cells	GOLGA4
TUSC3	0	3.2202887663122	0.356	0.06	0	Epithelial_cells	TUSC3
TMEM79	0	4.54854509395717	0.311	0.016	0	Epithelial_cells	TMEM79
ANTXR2	0	2.84661570545374	0.394	0.1	0	Epithelial_cells	ANTXR2
DHRS3	0	2.23382779482044	0.444	0.15	0	Epithelial_cells	DHRS3
MAGED2	0	2.01341444817012	0.561	0.267	0	Epithelial_cells	MAGED2
MGST1	0	2.67189203710815	0.39	0.096	0	Epithelial_cells	MGST1
GPT2	0	4.95148720982435	0.307	0.013	0	Epithelial_cells	GPT2
DHRS7	0	2.86682129525072	0.658	0.365	0	Epithelial_cells	DHRS7
ARSD	0	3.08170388466574	0.352	0.059	0	Epithelial_cells	ARSD
PMEPA1	0	2.21950747990367	0.631	0.338	0	Epithelial_cells	PMEPA1
FNBP1L	0	2.80702870219006	0.361	0.069	0	Epithelial_cells	FNBP1L
GMPR	0	4.0758805490155	0.323	0.032	0	Epithelial_cells	GMPR
ZNF761	0	3.67200677651201	0.334	0.043	0	Epithelial_cells	ZNF761
RAB27B	0	4.04743859696514	0.313	0.022	0	Epithelial_cells	RAB27B
HIPK2	0	2.03114444933332	0.458	0.168	0	Epithelial_cells	HIPK2
C17orf76-AS1	0	2.41846095916877	0.347	0.058	0	Epithelial_cells	C17orf76-AS1
LRRC26	0	4.56732893637284	0.307	0.018	0	Epithelial_cells	LRRC26
MAL2	0	4.59961143873151	0.303	0.014	0	Epithelial_cells	MAL2
ST6GAL1	0	2.49915502801229	0.413	0.124	0	Epithelial_cells	ST6GAL1
HIST2H2BE	0	3.5824534712943	0.326	0.038	0	Epithelial_cells	HIST2H2BE
EGFR	0	2.64515780086047	0.359	0.071	0	Epithelial_cells	EGFR
TSTD1	0	2.14621297114863	0.47	0.182	0	Epithelial_cells	TSTD1
ENDOD1	0	2.75343686177893	0.373	0.086	0	Epithelial_cells	ENDOD1
NFIX	0	2.13422103356774	0.384	0.097	0	Epithelial_cells	NFIX
FAAH	0	4.18767648001492	0.305	0.018	0	Epithelial_cells	FAAH
RAMP1	0	2.72066057606899	0.364	0.077	0	Epithelial_cells	RAMP1
RASEF	0	4.48127067418385	0.302	0.015	0	Epithelial_cells	RASEF
ACSL1	0	0.888803104251584	0.455	0.169	0	Epithelial_cells	ACSL1
CASC4	0	2.21330044398734	0.443	0.157	0	Epithelial_cells	CASC4
NME4	0	2.56872465022074	0.418	0.132	0	Epithelial_cells	NME4
PDXDC1	0	2.37604207902841	0.425	0.139	0	Epithelial_cells	PDXDC1
TTC3	0	1.66189778319533	0.59	0.304	0	Epithelial_cells	TTC3
KIAA1217	0	3.15890343448119	0.33	0.045	0	Epithelial_cells	KIAA1217
SND1	0	2.12574546090793	0.433	0.148	0	Epithelial_cells	SND1
MCCC2	0	3.13947888042776	0.349	0.064	0	Epithelial_cells	MCCC2
BACE2	0	3.03272816590035	0.379	0.095	0	Epithelial_cells	BACE2
PARM1	0	2.22048341212339	0.351	0.067	0	Epithelial_cells	PARM1
TSC22D1	0	0.68441132060058	0.7	0.416	0	Epithelial_cells	TSC22D1
WWC1	0	5.31566537263744	0.293	0.009	0	Epithelial_cells	WWC1
CLTC	0	1.69743537781571	0.529	0.246	0	Epithelial_cells	CLTC
EIF4G1	0	1.57736994283007	0.517	0.235	0	Epithelial_cells	EIF4G1
KCTD3	0	2.85343178276304	0.34	0.058	0	Epithelial_cells	KCTD3
LMAN1	0	2.05145332890698	0.55	0.268	0	Epithelial_cells	LMAN1
STAP2	0	4.25473193364363	0.306	0.024	0	Epithelial_cells	STAP2
EPHX2	0	3.2841134990617	0.338	0.057	0	Epithelial_cells	EPHX2
GREB1	0	4.05177591056417	0.307	0.026	0	Epithelial_cells	GREB1
EFNA1	0	2.11151506888336	0.435	0.155	0	Epithelial_cells	EFNA1
MLEC	0	2.02258646826357	0.502	0.223	0	Epithelial_cells	MLEC
TRPM8	0	5.10801471106808	0.295	0.016	0	Epithelial_cells	TRPM8
CHD3	0	1.71347212781552	0.436	0.158	0	Epithelial_cells	CHD3
DSC2	0	3.36874246134664	0.309	0.031	0	Epithelial_cells	DSC2
ZFHX3	0	1.67933927271903	0.425	0.147	0	Epithelial_cells	ZFHX3
SHROOM3	0	4.5318224988728	0.292	0.014	0	Epithelial_cells	SHROOM3
CD2AP	0	2.14991345641028	0.403	0.126	0	Epithelial_cells	CD2AP
ALDH6A1	0	3.00493817067274	0.337	0.062	0	Epithelial_cells	ALDH6A1
ENTPD6	0	2.84104323037257	0.328	0.053	0	Epithelial_cells	ENTPD6
ZNF827	0	3.53941737916685	0.318	0.043	0	Epithelial_cells	ZNF827
TMEM9	0	2.50895556594587	0.363	0.089	0	Epithelial_cells	TMEM9
CKAP4	0	1.91600417195087	0.379	0.106	0	Epithelial_cells	CKAP4
SEC61A1	0	2.07616298076102	0.423	0.15	0	Epithelial_cells	SEC61A1
NCOA4	0	1.53204501325117	0.53	0.258	0	Epithelial_cells	NCOA4
SMARCC1	0	1.83618214314401	0.438	0.166	0	Epithelial_cells	SMARCC1
SYT7	0	4.78703558655821	0.288	0.016	0	Epithelial_cells	SYT7
CGNL1	0	2.19924484765807	0.337	0.066	0	Epithelial_cells	CGNL1
PM20D2	0	3.19714574016016	0.331	0.06	0	Epithelial_cells	PM20D2
TRPV6	0	5.31311946310551	0.28	0.009	0	Epithelial_cells	TRPV6
GLO1	0	2.27440490136882	0.506	0.236	0	Epithelial_cells	GLO1
PTOV1	0	2.21823032858812	0.401	0.131	0	Epithelial_cells	PTOV1
SPINT1	0	3.21773671663906	0.308	0.038	0	Epithelial_cells	SPINT1
TM9SF2	0	1.94149267379256	0.466	0.196	0	Epithelial_cells	TM9SF2
HIST1H2BD	0	3.62013601984324	0.294	0.026	0	Epithelial_cells	HIST1H2BD
ACLY	0	2.35849021329594	0.377	0.11	0	Epithelial_cells	ACLY
GCNT2	0	3.64682230809069	0.333	0.066	0	Epithelial_cells	GCNT2
SCCPDH	0	2.50849991707005	0.359	0.092	0	Epithelial_cells	SCCPDH
ST14	0	2.43199597256825	0.321	0.054	0	Epithelial_cells	ST14
MATR3	0	1.42658872382454	0.356	0.09	0	Epithelial_cells	MATR3
BAIAP2L1	0	3.71955084541953	0.295	0.03	0	Epithelial_cells	BAIAP2L1
CAB39L	0	3.61348665019253	0.298	0.033	0	Epithelial_cells	CAB39L
CLCN3	0	2.23365337329035	0.361	0.096	0	Epithelial_cells	CLCN3
PAK1IP1	0	3.22972215469071	0.38	0.115	0	Epithelial_cells	PAK1IP1
SH3BP4	0	2.67027785351029	0.341	0.076	0	Epithelial_cells	SH3BP4
CORO2A	0	3.14431956495927	0.305	0.041	0	Epithelial_cells	CORO2A
LIMCH1	0	2.00426001678191	0.397	0.133	0	Epithelial_cells	LIMCH1
OR51E2	0	6.27435048191708	0.271	0.007	0	Epithelial_cells	OR51E2
ARL1	0	1.99675038672004	0.438	0.175	0	Epithelial_cells	ARL1
COPZ1	0	1.87394574898148	0.441	0.178	0	Epithelial_cells	COPZ1
ANK3	0	2.92607971373826	0.309	0.047	0	Epithelial_cells	ANK3
ANPEP	0	3.74778999709821	0.329	0.067	0	Epithelial_cells	ANPEP
CSGALNACT1	0	2.87414509716434	0.335	0.074	0	Epithelial_cells	CSGALNACT1
SLC15A2	0	4.53978406968558	0.276	0.015	0	Epithelial_cells	SLC15A2
STK39	0	3.00660815907839	0.307	0.046	0	Epithelial_cells	STK39
ZNF704	0	2.50579217483749	0.31	0.049	0	Epithelial_cells	ZNF704
AIM1	0	1.88717422193316	0.307	0.047	0	Epithelial_cells	AIM1
TM7SF2	0	3.43350846097673	0.292	0.032	0	Epithelial_cells	TM7SF2
TMEM205	0	2.11354449759636	0.421	0.161	0	Epithelial_cells	TMEM205
ERBB2	0	3.44316403239736	0.291	0.032	0	Epithelial_cells	ERBB2
HGD	0	5.1687664359988	0.269	0.01	0	Epithelial_cells	HGD
TSPAN6	0	3.42708052249361	0.294	0.035	0	Epithelial_cells	TSPAN6
SERINC2	0	3.80367440897397	0.283	0.024	0	Epithelial_cells	SERINC2
TXNDC16	0	3.16572540385492	0.31	0.052	0	Epithelial_cells	TXNDC16
FSTL1	0	1.51846313880379	0.451	0.194	0	Epithelial_cells	FSTL1
NFE2L1	0	1.39425670210864	0.418	0.162	0	Epithelial_cells	NFE2L1
PRAC1	0	3.7038974929847	0.28	0.024	0	Epithelial_cells	PRAC1
ALDOA	0	1.37475283169062	0.446	0.191	0	Epithelial_cells	ALDOA
WDR6	0	1.94715406522909	0.376	0.121	0	Epithelial_cells	WDR6
ZCCHC6	0	2.80645797128215	0.287	0.032	0	Epithelial_cells	ZCCHC6
GLUD1	0	1.89911142624565	0.47	0.216	0	Epithelial_cells	GLUD1
IL1R1	0	1.72427123892618	0.478	0.224	0	Epithelial_cells	IL1R1
PDE9A	0	3.51475513732459	0.286	0.032	0	Epithelial_cells	PDE9A
PLXNB2	0	2.12141901648481	0.347	0.093	0	Epithelial_cells	PLXNB2
VEGFA	0	1.62848126845763	0.509	0.255	0	Epithelial_cells	VEGFA
AP1M2	0	4.30138401307386	0.262	0.009	0	Epithelial_cells	AP1M2
LAMP2	0	1.75981841833143	0.506	0.253	0	Epithelial_cells	LAMP2
NBR1	0	1.85298459640537	0.37	0.117	0	Epithelial_cells	NBR1
PTPRN2	0	2.82210520364624	0.32	0.067	0	Epithelial_cells	PTPRN2
SEC63	0	1.78184413415459	0.456	0.203	0	Epithelial_cells	SEC63
ALDH9A1	0	1.85722077653202	0.448	0.196	0	Epithelial_cells	ALDH9A1
CPNE4	0	4.97032400078346	0.26	0.008	0	Epithelial_cells	CPNE4
GALNT3	0	2.89089187936759	0.294	0.042	0	Epithelial_cells	GALNT3
HEBP2	0	1.85584445288567	0.533	0.281	0	Epithelial_cells	HEBP2
RAB25	0	3.90925798252692	0.27	0.018	0	Epithelial_cells	RAB25
CTNNA1	0	1.39215564831755	0.511	0.26	0	Epithelial_cells	CTNNA1
ZNF664	0	2.55935719378498	0.314	0.063	0	Epithelial_cells	ZNF664
PNKD	0	2.09430884025382	0.399	0.149	0	Epithelial_cells	PNKD
SLC2A10	0	4.00021055415748	0.267	0.017	0	Epithelial_cells	SLC2A10
MPC2	0	2.08922607576394	0.542	0.293	0	Epithelial_cells	MPC2
ANO7	0	4.64179172117291	0.266	0.017	0	Epithelial_cells	ANO7
AGTRAP	0	2.52803608020317	0.346	0.097	0	Epithelial_cells	AGTRAP
KIAA1522	0	3.68202049985931	0.269	0.021	0	Epithelial_cells	KIAA1522
CBR1	0	2.24470493522867	0.356	0.108	0	Epithelial_cells	CBR1
TMC4	0	4.15936728510022	0.265	0.017	0	Epithelial_cells	TMC4
TTC37	0	1.58001058391601	0.384	0.136	0	Epithelial_cells	TTC37
FAM174B	0	4.02194341989006	0.266	0.019	0	Epithelial_cells	FAM174B
PPP1R1B	0	4.03903650984809	0.273	0.026	0	Epithelial_cells	PPP1R1B
SLC11A2	0	2.28410663001246	0.333	0.086	0	Epithelial_cells	SLC11A2
CRYM	0	4.54968284076225	0.264	0.017	0	Epithelial_cells	CRYM
HN1L	0	4.39610984228095	0.257	0.01	0	Epithelial_cells	HN1L
LINC00657	0	1.94851572452464	0.301	0.054	0	Epithelial_cells	LINC00657
DDB1	0	1.71055525181428	0.431	0.185	0	Epithelial_cells	DDB1
NEO1	0	3.499542190787	0.27	0.025	0	Epithelial_cells	NEO1
COBL	0	4.84490939914337	0.254	0.009	0	Epithelial_cells	COBL
GOLPH3	0	1.91812045168063	0.433	0.188	0	Epithelial_cells	GOLPH3
MPP5	0	2.69291056588876	0.323	0.078	0	Epithelial_cells	MPP5
KIAA0368	0	2.36244674530891	0.284	0.039	0	Epithelial_cells	KIAA0368
DAP	0	1.92836829399583	0.389	0.145	0	Epithelial_cells	DAP
FARP1	0	2.59503538573904	0.312	0.068	0	Epithelial_cells	FARP1
PKP1	0	4.67765836726208	0.255	0.011	0	Epithelial_cells	PKP1
RGL2	0	2.01054082452824	0.354	0.11	0	Epithelial_cells	RGL2
SLC26A2	0	2.75601896261235	0.302	0.058	0	Epithelial_cells	SLC26A2
PDIA5	0	3.54643524842136	0.285	0.041	0	Epithelial_cells	PDIA5
SOX9	0	3.25594170906076	0.285	0.041	0	Epithelial_cells	SOX9
ACADVL	0	1.58866608779233	0.529	0.286	0	Epithelial_cells	ACADVL
ERLEC1	0	2.18399283197286	0.404	0.161	0	Epithelial_cells	ERLEC1
MARC1	0	3.91041071866591	0.259	0.016	0	Epithelial_cells	MARC1
TMEM87B	0	2.48165004613147	0.323	0.08	0	Epithelial_cells	TMEM87B
CD46	0	1.71043414945086	0.55	0.308	0	Epithelial_cells	CD46
RRBP1	0	1.41422714007814	0.532	0.29	0	Epithelial_cells	RRBP1
CNTNAP2	0	5.36968458708273	0.248	0.006	0	Epithelial_cells	CNTNAP2
CYB5A	0	2.1012361306102	0.44	0.198	0	Epithelial_cells	CYB5A
MGEA5	0	1.72571747854146	0.296	0.054	0	Epithelial_cells	MGEA5
PLA2G12A	0	3.05404565181642	0.285	0.043	0	Epithelial_cells	PLA2G12A
RHOBTB3	0	1.79711790669226	0.353	0.111	0	Epithelial_cells	RHOBTB3
KRTCAP3	0	4.09183623860357	0.258	0.017	0	Epithelial_cells	KRTCAP3
NANS	0	1.78903441384995	0.545	0.305	0	Epithelial_cells	NANS
ACADSB	0	2.93010244292432	0.29	0.05	0	Epithelial_cells	ACADSB
VSIG2	0	4.41320852301132	0.257	0.017	0	Epithelial_cells	VSIG2
ZNF532	0	2.53776514993411	0.307	0.067	0	Epithelial_cells	ZNF532
AKAP1	0	2.10069755014134	0.333	0.094	0	Epithelial_cells	AKAP1
COLEC12	0	4.17210638590134	0.257	0.018	0	Epithelial_cells	COLEC12
ACOX1	0	2.30607243879857	0.315	0.076	0	Epithelial_cells	ACOX1
ARHGEF12	0	1.35818326395205	0.413	0.174	0	Epithelial_cells	ARHGEF12
ATXN7L3B	0	1.9856385166196	0.357	0.118	0	Epithelial_cells	ATXN7L3B
DDAH1	0	3.41951585346278	0.281	0.043	0	Epithelial_cells	DDAH1
SETD7	0	2.15401404710777	0.342	0.104	0	Epithelial_cells	SETD7
NAAA	0	2.43639731496449	0.337	0.099	0	Epithelial_cells	NAAA
USP54	0	3.17584463112181	0.277	0.039	0	Epithelial_cells	USP54
ECHS1	0	1.75843126860282	0.432	0.194	0	Epithelial_cells	ECHS1
ERLIN2	0	2.87179619290168	0.284	0.046	0	Epithelial_cells	ERLIN2
FUCA1	0	2.35050160458083	0.303	0.065	0	Epithelial_cells	FUCA1
LMO7	0	2.56588308223037	0.286	0.048	0	Epithelial_cells	LMO7
WLS	0	2.18338675274439	0.337	0.1	0	Epithelial_cells	WLS
APPL2	0	2.58785400231267	0.289	0.052	0	Epithelial_cells	APPL2
SH3RF1	0	2.88752189177732	0.282	0.045	0	Epithelial_cells	SH3RF1
TUG1	0	2.06562046194136	0.282	0.045	0	Epithelial_cells	TUG1
LIMA1	0	1.68120083416388	0.401	0.165	0	Epithelial_cells	LIMA1
LONP2	0	1.79090894305162	0.385	0.149	0	Epithelial_cells	LONP2
ADAM10	0	1.75227335211345	0.431	0.195	0	Epithelial_cells	ADAM10
RPN2	0	1.65424920879594	0.592	0.356	0	Epithelial_cells	RPN2
XBP1	0	1.82160158341939	0.673	0.438	0	Epithelial_cells	XBP1
LRP11	0	3.39716365672935	0.272	0.037	0	Epithelial_cells	LRP11
SYTL1	0	1.9709884941541	0.328	0.093	0	Epithelial_cells	SYTL1
NPNT	0	2.56252772780609	0.286	0.051	0	Epithelial_cells	NPNT
PPM1H	0	4.16531649974388	0.249	0.014	0	Epithelial_cells	PPM1H
UTRN	0	1.13159944956497	0.582	0.347	0	Epithelial_cells	UTRN
ATPIF1	0	2.77273866122921	0.263	0.029	0	Epithelial_cells	ATPIF1
SMARCA1	0	2.31271365133977	0.313	0.079	0	Epithelial_cells	SMARCA1
TACC2	0	2.53407663117058	0.304	0.07	0	Epithelial_cells	TACC2
SEL1L	0	1.84003504478114	0.38	0.147	0	Epithelial_cells	SEL1L
TRIM2	0	2.93150827468713	0.264	0.031	0	Epithelial_cells	TRIM2
ASTN2	0	4.60602977247368	0.247	0.014	0	Epithelial_cells	ASTN2
CTTN	0	1.9184058438031	0.367	0.134	0	Epithelial_cells	CTTN
SLC30A9	0	2.32963441610397	0.302	0.069	0	Epithelial_cells	SLC30A9
TTC39A	0	4.46088508100106	0.246	0.013	0	Epithelial_cells	TTC39A
DHTKD1	0	2.87499287579553	0.268	0.036	0	Epithelial_cells	DHTKD1
JUP	0	2.70970898695756	0.285	0.053	0	Epithelial_cells	JUP
MYO5C	0	2.48926586101868	0.286	0.054	0	Epithelial_cells	MYO5C
GOLGA2	0	1.92815661976924	0.343	0.112	0	Epithelial_cells	GOLGA2
AP3D1	0	1.49580037605583	0.373	0.142	0	Epithelial_cells	AP3D1
C10orf118	0	2.80287607847805	0.254	0.023	0	Epithelial_cells	C10orf118
CALU	0	1.5608723532772	0.447	0.216	0	Epithelial_cells	CALU
KLF5	0	2.91402188979847	0.32	0.089	0	Epithelial_cells	KLF5
NIPAL2	0	3.22100103408293	0.269	0.038	0	Epithelial_cells	NIPAL2
UGDH	0	2.46745315931656	0.33	0.099	0	Epithelial_cells	UGDH
ZNF652	0	2.0346286782031	0.323	0.092	0	Epithelial_cells	ZNF652
GNMT	0	4.83962195684312	0.242	0.011	0	Epithelial_cells	GNMT
ERBB2IP	0	1.96759739014761	0.277	0.047	0	Epithelial_cells	ERBB2IP
GTF3C1	0	2.01048979791596	0.334	0.104	0	Epithelial_cells	GTF3C1
KLK11	0	3.82843263329105	0.255	0.025	0	Epithelial_cells	KLK11
ZBTB10	0	1.95646945861789	0.391	0.161	0	Epithelial_cells	ZBTB10
DLG5	0	2.73368717486591	0.276	0.047	0	Epithelial_cells	DLG5
AKR1A1	0	1.45424183483002	0.438	0.209	0	Epithelial_cells	AKR1A1
TMEM125	0	5.11099436624673	0.235	0.006	0	Epithelial_cells	TMEM125
COA3	0	1.97538840275801	0.343	0.115	0	Epithelial_cells	COA3
MTUS1	0	1.435729725188	0.37	0.143	0	Epithelial_cells	MTUS1
TSPAN13	0	2.29330540921064	0.315	0.088	0	Epithelial_cells	TSPAN13
RAB3D	0	3.19712542854357	0.248	0.022	0	Epithelial_cells	RAB3D
AARS	0	2.31728997769608	0.299	0.073	0	Epithelial_cells	AARS
TRIP11	0	1.57279317244092	0.359	0.133	0	Epithelial_cells	TRIP11
ACAA1	0	1.79655201071275	0.384	0.159	0	Epithelial_cells	ACAA1
YIPF1	0	2.70925307180027	0.266	0.041	0	Epithelial_cells	YIPF1
USO1	0	1.60458259199989	0.362	0.137	0	Epithelial_cells	USO1
GAA	0	1.68531596199685	0.338	0.114	0	Epithelial_cells	GAA
RERE	0	1.74468977537476	0.388	0.164	0	Epithelial_cells	RERE
TMEM254	0	3.62326821519581	0.25	0.026	0	Epithelial_cells	TMEM254
AKAP9	0	1.29741091330465	0.587	0.363	0	Epithelial_cells	AKAP9
NT5DC1	0	2.13602329444319	0.307	0.083	0	Epithelial_cells	NT5DC1
TMEM192	0	2.42328848434555	0.288	0.064	0	Epithelial_cells	TMEM192
INADL	0	3.80191610595801	0.233	0.01	0	Epithelial_cells	INADL
PDE8B	0	3.84273797055388	0.244	0.021	0	Epithelial_cells	PDE8B
SEC31A	0	1.35244495924957	0.469	0.246	0	Epithelial_cells	SEC31A
SERINC5	0	2.26064292958145	0.36	0.137	0	Epithelial_cells	SERINC5
ADAM9	0	2.09869757875725	0.326	0.104	0	Epithelial_cells	ADAM9
ATP6AP1	0	1.36402859066356	0.451	0.229	0	Epithelial_cells	ATP6AP1
CCND1	0	1.54466151411602	0.368	0.146	0	Epithelial_cells	CCND1
KDM5B	0	1.93740877965566	0.321	0.099	0	Epithelial_cells	KDM5B
KRT19	0	3.23780388987328	0.426	0.204	0	Epithelial_cells	KRT19
SLC7A8	0	3.25726025018593	0.25	0.028	0	Epithelial_cells	SLC7A8
SMCO4	0	2.25684931193086	0.318	0.096	0	Epithelial_cells	SMCO4
STARD10	0	2.1408096520385	0.317	0.095	0	Epithelial_cells	STARD10
HSP90B1	0	1.76927972489819	0.833	0.611	0	Epithelial_cells	HSP90B1
CPNE3	0	1.54489680900746	0.405	0.184	0	Epithelial_cells	CPNE3
MYH10	0	2.40736611008132	0.279	0.058	0	Epithelial_cells	MYH10
ATP2C2	0	5.06245343150937	0.227	0.006	0	Epithelial_cells	ATP2C2
GUCY1A3	0	3.02796731549066	0.241	0.02	0	Epithelial_cells	GUCY1A3
NT5C2	0	1.84619485057482	0.321	0.1	0	Epithelial_cells	NT5C2
SEP15	0	2.29122058639084	0.259	0.038	0	Epithelial_cells	SEP15
SH3YL1	0	2.03586867186211	0.318	0.097	0	Epithelial_cells	SH3YL1
FBP1	0	2.12918010998026	0.277	0.057	0	Epithelial_cells	FBP1
EIF2AK4	0	1.85074079592917	0.317	0.097	0	Epithelial_cells	EIF2AK4
ZNF217	0	2.11956657009817	0.362	0.142	0	Epithelial_cells	ZNF217
GDE1	0	1.74137434237894	0.325	0.106	0	Epithelial_cells	GDE1
FDFT1	0	1.65642328312456	0.389	0.17	0	Epithelial_cells	FDFT1
SLC22A23	0	3.3312729445195	0.249	0.03	0	Epithelial_cells	SLC22A23
ARFGAP3	0	1.67681682565457	0.496	0.277	0	Epithelial_cells	ARFGAP3
C11orf54	0	2.70466569036309	0.266	0.048	0	Epithelial_cells	C11orf54
OS9	0	1.2926299543587	0.501	0.283	0	Epithelial_cells	OS9
ELK4	0	1.85992785159113	0.375	0.157	0	Epithelial_cells	ELK4
NBL1	0	1.46403844593953	0.447	0.229	0	Epithelial_cells	NBL1
ICA1	0	2.13496149464365	0.295	0.077	0	Epithelial_cells	ICA1
PSAP	0	0.260426105927111	0.79	0.573	0	Epithelial_cells	PSAP
CLGN	0	4.86240558004716	0.226	0.009	0	Epithelial_cells	CLGN
NGFRAP1	0	3.40547182935395	0.231	0.014	0	Epithelial_cells	NGFRAP1
IQGAP2	0	1.44154570472368	0.479	0.262	0	Epithelial_cells	IQGAP2
FAM84A	0	2.82871980739523	0.262	0.046	0	Epithelial_cells	FAM84A
HMG20B	0	2.05300573219395	0.341	0.125	0	Epithelial_cells	HMG20B
SLC7A2	0	1.78701661323691	0.266	0.05	0	Epithelial_cells	SLC7A2
DCAF7	0	1.49613534516658	0.368	0.152	0	Epithelial_cells	DCAF7
PEBP4	0	4.64156756266917	0.236	0.02	0	Epithelial_cells	PEBP4
MDK	0	1.86292685987249	0.351	0.135	0	Epithelial_cells	MDK
PDIA6	0	1.4438662406154	0.581	0.365	0	Epithelial_cells	PDIA6
ECHDC2	0	1.73284491371841	0.356	0.142	0	Epithelial_cells	ECHDC2
GADD45G	0	1.69826232718524	0.381	0.167	0	Epithelial_cells	GADD45G
IGF2R	0	1.42211829159621	0.355	0.141	0	Epithelial_cells	IGF2R
ABAT	0	3.24953018198251	0.24	0.027	0	Epithelial_cells	ABAT
EI24	0	1.66596681301443	0.364	0.151	0	Epithelial_cells	EI24
PTPLAD1	0	2.97556613540182	0.235	0.022	0	Epithelial_cells	PTPLAD1
HIST1H2BK	0	3.70432840641381	0.227	0.015	0	Epithelial_cells	HIST1H2BK
HOOK1	0	3.35324124574102	0.234	0.022	0	Epithelial_cells	HOOK1
CWH43	0	5.01635294104172	0.218	0.006	0	Epithelial_cells	CWH43
PRKCI	0	2.1331045074428	0.305	0.093	0	Epithelial_cells	PRKCI
PYCR1	0	4.56579937814798	0.226	0.014	0	Epithelial_cells	PYCR1
TTC6	0	6.08955973515534	0.216	0.004	0	Epithelial_cells	TTC6
VCP	0	1.25093951783295	0.567	0.355	0	Epithelial_cells	VCP
C19orf48	0	2.75725003370031	0.28	0.069	0	Epithelial_cells	C19orf48
C1orf115	0	2.37273491844138	0.263	0.052	0	Epithelial_cells	C1orf115
F3	0	3.29391082736359	0.267	0.056	0	Epithelial_cells	F3
GOT2	0	2.32528602908377	0.272	0.061	0	Epithelial_cells	GOT2
NDRG3	0	2.8075464593216	0.264	0.053	0	Epithelial_cells	NDRG3
RABGAP1	0	1.58914089403582	0.319	0.108	0	Epithelial_cells	RABGAP1
C1orf63	0	1.54125669189535	0.265	0.055	0	Epithelial_cells	C1orf63
HIST1H1C	0	1.78643968453321	0.368	0.158	0	Epithelial_cells	HIST1H1C
AQP3	0	2.14218662703671	0.384	0.175	0	Epithelial_cells	AQP3
DDI2	0	2.10557296702394	0.281	0.072	0	Epithelial_cells	DDI2
CREB3L1	0	3.41902862289188	0.244	0.035	0	Epithelial_cells	CREB3L1
DNAJC3	0	1.67110467605473	0.477	0.268	0	Epithelial_cells	DNAJC3
FBXO25	0	2.43436955458361	0.274	0.066	0	Epithelial_cells	FBXO25
GAS5	0	1.90990822003934	0.261	0.053	0	Epithelial_cells	GAS5
NR2F6	0	2.38923697287318	0.264	0.056	0	Epithelial_cells	NR2F6
PBX1	0	1.60777636483393	0.332	0.124	0	Epithelial_cells	PBX1
PPL	0	3.73965999161927	0.226	0.018	0	Epithelial_cells	PPL
CDS1	0	4.2179612906045	0.218	0.01	0	Epithelial_cells	CDS1
HYOU1	0	2.11034944784151	0.298	0.09	0	Epithelial_cells	HYOU1
SCNN1A	0	4.36222573030566	0.222	0.014	0	Epithelial_cells	SCNN1A
BAIAP2	0	1.86016734316563	0.344	0.136	0	Epithelial_cells	BAIAP2
COPG1	0	2.35352317474493	0.285	0.077	0	Epithelial_cells	COPG1
WFDC2	0	3.04144625922793	0.271	0.064	0	Epithelial_cells	WFDC2
ATP5G3	0	2.09157198358482	0.247	0.04	0	Epithelial_cells	ATP5G3
CLDN7	0	3.15559495558374	0.24	0.033	0	Epithelial_cells	CLDN7
ENPP5	0	3.86393732212085	0.22	0.013	0	Epithelial_cells	ENPP5
NOTCH2	0	1.53193555953271	0.308	0.101	0	Epithelial_cells	NOTCH2
MAP3K5	0	1.88169413817973	0.292	0.085	0	Epithelial_cells	MAP3K5
PEBP1	0	1.40064185047296	0.682	0.476	0	Epithelial_cells	PEBP1
C8orf82	0	2.58980067682032	0.275	0.069	0	Epithelial_cells	C8orf82
LSAMP	0	3.03453711978995	0.252	0.046	0	Epithelial_cells	LSAMP
DCAF6	0	1.91692026529033	0.303	0.097	0	Epithelial_cells	DCAF6
NUDT9	0	2.13121883826327	0.293	0.087	0	Epithelial_cells	NUDT9
SEZ6L2	0	4.08770460640602	0.219	0.013	0	Epithelial_cells	SEZ6L2
RAB3IP	0	2.44643094830014	0.266	0.061	0	Epithelial_cells	RAB3IP
UBXN6	0	1.84846026909843	0.301	0.096	0	Epithelial_cells	UBXN6
KDM4B	0	1.93066917308962	0.288	0.083	0	Epithelial_cells	KDM4B
NECAB3	0	3.25046180496465	0.236	0.032	0	Epithelial_cells	NECAB3
PTGR1	0	2.52349772969046	0.292	0.088	0	Epithelial_cells	PTGR1
SEC14L2	0	3.97825046222864	0.218	0.015	0	Epithelial_cells	SEC14L2
SH3BGRL2	0	2.42650837620827	0.26	0.057	0	Epithelial_cells	SH3BGRL2
DOPEY2	0	2.4815804479568	0.242	0.039	0	Epithelial_cells	DOPEY2
FAM114A1	0	2.06240568659973	0.279	0.077	0	Epithelial_cells	FAM114A1
GPRC5C	0	2.34799962735428	0.244	0.043	0	Epithelial_cells	GPRC5C
PLXNB1	0	2.97550302446336	0.224	0.023	0	Epithelial_cells	PLXNB1
PTPN13	0	2.16781944122307	0.254	0.053	0	Epithelial_cells	PTPN13
TMED10	0	1.50064863073057	0.537	0.336	0	Epithelial_cells	TMED10
SGMS1	0	2.14001096887056	0.288	0.087	0	Epithelial_cells	SGMS1
THSD4	0	3.37368611794454	0.242	0.041	0	Epithelial_cells	THSD4
GPR160	0	2.25613398180631	0.244	0.044	0	Epithelial_cells	GPR160
FBXO32	0	1.8354253157641	0.291	0.091	0	Epithelial_cells	FBXO32
KIF21A	0	2.14444718093214	0.287	0.087	0	Epithelial_cells	KIF21A
GSR	0	2.17717404795671	0.263	0.064	0	Epithelial_cells	GSR
NDFIP2	0	2.02036922571619	0.269	0.07	0	Epithelial_cells	NDFIP2
PFN2	0	2.49837448277754	0.244	0.045	0	Epithelial_cells	PFN2
TMEM54	0	2.86656502823211	0.248	0.049	0	Epithelial_cells	TMEM54
CROT	0	2.62411557655089	0.24	0.041	0	Epithelial_cells	CROT
LPCAT3	0	2.15907297936349	0.288	0.089	0	Epithelial_cells	LPCAT3
FAM135A	0	2.80306552259943	0.243	0.045	0	Epithelial_cells	FAM135A
PTPLB	0	2.91953097606684	0.218	0.02	0	Epithelial_cells	PTPLB
RAP1GAP	0	6.71212342999917	0.202	0.004	0	Epithelial_cells	RAP1GAP
SEPW1	0	1.59830162883565	0.244	0.046	0	Epithelial_cells	SEPW1
SLC31A1	0	2.17344300797523	0.256	0.058	0	Epithelial_cells	SLC31A1
STT3A	0	2.17922428634208	0.274	0.076	0	Epithelial_cells	STT3A
MON1B	0	2.34708308061157	0.284	0.086	0	Epithelial_cells	MON1B
SEC16A	0	1.90691575918744	0.299	0.101	0	Epithelial_cells	SEC16A
DBT	0	2.39786238366309	0.236	0.039	0	Epithelial_cells	DBT
MANBAL	0	2.1481147229892	0.263	0.067	0	Epithelial_cells	MANBAL
NRD1	0	1.80952833794658	0.242	0.046	0	Epithelial_cells	NRD1
POMGNT1	0	2.55302578099047	0.244	0.048	0	Epithelial_cells	POMGNT1
ARHGEF37	0	3.87284388780108	0.213	0.018	0	Epithelial_cells	ARHGEF37
ATP9A	0	2.64333396759906	0.234	0.039	0	Epithelial_cells	ATP9A
C16orf58	0	2.28856047319164	0.249	0.054	0	Epithelial_cells	C16orf58
CMAS	0	2.00478133968592	0.279	0.084	0	Epithelial_cells	CMAS
HOXA11-AS	0	4.12359780462983	0.209	0.014	0	Epithelial_cells	HOXA11-AS
UBXN4	0	1.29682774413703	0.592	0.397	0	Epithelial_cells	UBXN4
CDK19	0	2.27585215941653	0.253	0.059	0	Epithelial_cells	CDK19
ITGB5	0	1.58200034988086	0.276	0.082	0	Epithelial_cells	ITGB5
DGCR2	0	2.269103269793	0.249	0.056	0	Epithelial_cells	DGCR2
EPDR1	0	3.33698521793692	0.217	0.024	0	Epithelial_cells	EPDR1
MMAB	0	2.33238565356764	0.248	0.055	0	Epithelial_cells	MMAB
OBSL1	0	2.25944498584993	0.243	0.05	0	Epithelial_cells	OBSL1
AFF3	0	2.72021551756789	0.238	0.046	0	Epithelial_cells	AFF3
ARHGAP32	0	2.89196058782284	0.22	0.028	0	Epithelial_cells	ARHGAP32
C6orf132	0	3.80309210133604	0.202	0.01	0	Epithelial_cells	C6orf132
UGGT1	0	1.80005020039003	0.268	0.076	0	Epithelial_cells	UGGT1
CD38	0	2.73272278301112	0.244	0.053	0	Epithelial_cells	CD38
MESP1	0	3.33874376789938	0.222	0.031	0	Epithelial_cells	MESP1
STRA13	0	3.47203995914146	0.205	0.014	0	Epithelial_cells	STRA13
PEX11A	0	4.08721533922458	0.202	0.012	0	Epithelial_cells	PEX11A
SPR	0	3.26524958185224	0.216	0.026	0	Epithelial_cells	SPR
ATP1A1	0	0.898731183133935	0.692	0.502	0	Epithelial_cells	ATP1A1
CASZ1	0	2.6775071359354	0.23	0.042	0	Epithelial_cells	CASZ1
GOLGA5	0	2.45755739770349	0.231	0.043	0	Epithelial_cells	GOLGA5
LPAR3	0	4.24973444914414	0.198	0.01	0	Epithelial_cells	LPAR3
REPS2	0	3.33595657946154	0.207	0.019	0	Epithelial_cells	REPS2
SRPR	0	2.1584474537038	0.222	0.034	0	Epithelial_cells	SRPR
TMCO4	0	2.61403697846484	0.228	0.04	0	Epithelial_cells	TMCO4
TOM1L1	0	3.49366841854051	0.203	0.015	0	Epithelial_cells	TOM1L1
AMOTL1	0	2.1034964034331	0.26	0.073	0	Epithelial_cells	AMOTL1
ASRGL1	0	2.82692151851269	0.25	0.063	0	Epithelial_cells	ASRGL1
TCTA	0	2.25360549647312	0.237	0.051	0	Epithelial_cells	TCTA
HPN	0	5.41952409103966	0.194	0.009	0	Epithelial_cells	HPN
MSMB	0	4.24061260554858	0.665	0.481	0	Epithelial_cells	MSMB
AGL	0	1.84941272612726	0.242	0.058	0	Epithelial_cells	AGL
ATP5F1	0	2.00764029699489	0.221	0.037	0	Epithelial_cells	ATP5F1
AUH	0	2.53726322331774	0.231	0.047	0	Epithelial_cells	AUH
CGN	0	5.76077541822546	0.188	0.004	0	Epithelial_cells	CGN
HMGCL	0	2.13093036329902	0.237	0.053	0	Epithelial_cells	HMGCL
CTDSPL	0	2.09367803294302	0.233	0.05	0	Epithelial_cells	CTDSPL
CUX2	0	5.58125258175452	0.187	0.004	0	Epithelial_cells	CUX2
RAD50	0	1.92254664492784	0.222	0.039	0	Epithelial_cells	RAD50
ACSM3	0	4.19323085243396	0.198	0.016	0	Epithelial_cells	ACSM3
APEH	0	2.05151944933932	0.243	0.061	0	Epithelial_cells	APEH
FMOD	0	2.59135792439334	0.225	0.043	0	Epithelial_cells	FMOD
FZD5	0	3.20251960833023	0.213	0.031	0	Epithelial_cells	FZD5
MARVELD2	0	4.72962793279099	0.19	0.008	0	Epithelial_cells	MARVELD2
RASSF7	0	2.37244818186087	0.229	0.047	0	Epithelial_cells	RASSF7
SUV420H1	0	2.25368149126414	0.209	0.027	0	Epithelial_cells	SUV420H1
UNC13B	0	2.77247765263157	0.21	0.028	0	Epithelial_cells	UNC13B
ALAD	0	2.28849581359053	0.221	0.04	0	Epithelial_cells	ALAD
CHDH	0	4.51983356082717	0.194	0.013	0	Epithelial_cells	CHDH
MAGEF1	0	2.22865965314853	0.227	0.046	0	Epithelial_cells	MAGEF1
PRR15L	0	4.36511807876209	0.188	0.007	0	Epithelial_cells	PRR15L
RETSAT	0	2.72182887161934	0.218	0.037	0	Epithelial_cells	RETSAT
TST	0	2.88191019226222	0.208	0.027	0	Epithelial_cells	TST
AP001816.1	0	3.03916179985079	0.224	0.044	0	Epithelial_cells	AP001816.1
ARHGAP12	0	2.15152629819473	0.229	0.049	0	Epithelial_cells	ARHGAP12
ATP5C1	0	2.11848809540686	0.213	0.033	0	Epithelial_cells	ATP5C1
CERS4	0	2.50149528902043	0.221	0.041	0	Epithelial_cells	CERS4
GSTT1	0	3.83882533673232	0.189	0.009	0	Epithelial_cells	GSTT1
GHR	0	3.37154685641232	0.199	0.02	0	Epithelial_cells	GHR
C19orf10	0	3.0451369430061	0.197	0.019	0	Epithelial_cells	C19orf10
LGR4	0	3.13635230532769	0.198	0.02	0	Epithelial_cells	LGR4
PCCA	0	2.63225392356479	0.222	0.044	0	Epithelial_cells	PCCA
TXNRD2	0	2.72551983052041	0.217	0.039	0	Epithelial_cells	TXNRD2
PVRL2	0	3.02472891031077	0.195	0.018	0	Epithelial_cells	PVRL2
APOA1BP	0	3.10011184397107	0.192	0.015	0	Epithelial_cells	APOA1BP
GBAS	0	2.52936284822858	0.199	0.023	0	Epithelial_cells	GBAS
MESDC2	0	2.42579398229572	0.2	0.024	0	Epithelial_cells	MESDC2
SIAE	0	3.5346067964232	0.199	0.023	0	Epithelial_cells	SIAE
HMGCS2	0	5.36635331134033	0.182	0.006	0	Epithelial_cells	HMGCS2
KCND3	0	3.48090664940473	0.191	0.015	0	Epithelial_cells	KCND3
ABHD11	0	2.56107146063731	0.21	0.035	0	Epithelial_cells	ABHD11
CHRM1	0	4.92070316837128	0.179	0.004	0	Epithelial_cells	CHRM1
IRX3	0	3.33505862261584	0.206	0.031	0	Epithelial_cells	IRX3
PARD3	0	2.52374989532688	0.216	0.041	0	Epithelial_cells	PARD3
SLC22A3	0	3.80406895107292	0.192	0.018	0	Epithelial_cells	SLC22A3
VIMP	0	2.56009521286753	0.197	0.023	0	Epithelial_cells	VIMP
ZNF462	0	2.17611284833888	0.226	0.052	0	Epithelial_cells	ZNF462
UTP14C	0	2.07529554685989	0.212	0.038	0	Epithelial_cells	UTP14C
CMBL	0	2.98090532744213	0.206	0.033	0	Epithelial_cells	CMBL
SPTBN2	0	5.93828588666388	0.176	0.003	0	Epithelial_cells	SPTBN2
HID1	0	2.84694342662355	0.2	0.028	0	Epithelial_cells	HID1
PDZRN3	0	2.20702468479123	0.201	0.029	0	Epithelial_cells	PDZRN3
SDC1	0	3.37752184808523	0.199	0.027	0	Epithelial_cells	SDC1
ACAD8	0	2.65467574751816	0.217	0.045	0	Epithelial_cells	ACAD8
EPS8L2	0	2.53232649777401	0.211	0.039	0	Epithelial_cells	EPS8L2
DANCR	0	3.06117925161772	0.185	0.014	0	Epithelial_cells	DANCR
EFCAB4A	0	4.20947728352289	0.179	0.008	0	Epithelial_cells	EFCAB4A
MYO5B	0	4.75556671823794	0.175	0.005	0	Epithelial_cells	MYO5B
SLC25A16	0	2.36183706758884	0.214	0.044	0	Epithelial_cells	SLC25A16
TMEM220	0	2.79777562998528	0.212	0.042	0	Epithelial_cells	TMEM220
WNT5B	0	3.5375293063752	0.186	0.016	0	Epithelial_cells	WNT5B
CCDC125	0	2.98779572882063	0.191	0.023	0	Epithelial_cells	CCDC125
DPY19L3	0	2.69651371971021	0.198	0.03	0	Epithelial_cells	DPY19L3
RP11-220I1.1	0	2.52211770248418	0.189	0.021	0	Epithelial_cells	RP11-220I1.1
TJP2	0	2.56885293919207	0.199	0.031	0	Epithelial_cells	TJP2
MARVELD3	0	4.89630452579832	0.174	0.006	0	Epithelial_cells	MARVELD3
CYP3A5	0	3.28743311004685	0.188	0.021	0	Epithelial_cells	CYP3A5
DHX32	0	2.58755477741022	0.198	0.031	0	Epithelial_cells	DHX32
TTLL7	0	2.68181539732848	0.193	0.026	0	Epithelial_cells	TTLL7
PLEKHH1	0	4.78166629407517	0.173	0.006	0	Epithelial_cells	PLEKHH1
VIPR1	0	3.40433042499845	0.181	0.014	0	Epithelial_cells	VIPR1
CHMP4C	0	4.4929090636909	0.174	0.008	0	Epithelial_cells	CHMP4C
EPS8L1	0	3.43704925057472	0.18	0.014	0	Epithelial_cells	EPS8L1
ESRP2	0	5.95280158856112	0.168	0.003	0	Epithelial_cells	ESRP2
ADRB1	0	3.62464948603842	0.179	0.014	0	Epithelial_cells	ADRB1
GCAT	0	3.35384742834325	0.185	0.021	0	Epithelial_cells	GCAT
ORM1	0	7.34655888018027	0.17	0.006	0	Epithelial_cells	ORM1
PRUNE2	0	4.26369944965878	0.181	0.017	0	Epithelial_cells	PRUNE2
GNG4	0	3.70218362649821	0.191	0.028	0	Epithelial_cells	GNG4
ZNF615	0	2.74481757474892	0.19	0.027	0	Epithelial_cells	ZNF615
REEP6	0	4.28971086153692	0.173	0.01	0	Epithelial_cells	REEP6
GSTZ1	0	2.82881420659507	0.193	0.031	0	Epithelial_cells	GSTZ1
PIGM	0	2.42668632518983	0.191	0.029	0	Epithelial_cells	PIGM
KCNN2	0	5.28822559177801	0.167	0.006	0	Epithelial_cells	KCNN2
PTPRS	0	3.5319732969458	0.174	0.013	0	Epithelial_cells	PTPRS
ARHGEF38	0	6.11938949761827	0.163	0.003	0	Epithelial_cells	ARHGEF38
MRP63	0	3.00136310309511	0.174	0.014	0	Epithelial_cells	MRP63
ACADL	0	4.28921953799611	0.169	0.01	0	Epithelial_cells	ACADL
DHRS13	0	3.1075123473766	0.181	0.022	0	Epithelial_cells	DHRS13
IL20RA	0	4.0180393218337	0.167	0.008	0	Epithelial_cells	IL20RA
TCEB2	0	2.18302341855589	0.184	0.025	0	Epithelial_cells	TCEB2
SMIM22	0	3.52885179795855	0.174	0.015	0	Epithelial_cells	SMIM22
ATP5G2	0	2.24799451869753	0.184	0.026	0	Epithelial_cells	ATP5G2
CHRNA2	0	4.94567258067088	0.162	0.004	0	Epithelial_cells	CHRNA2
TFAP2C	0	3.36086685868646	0.171	0.013	0	Epithelial_cells	TFAP2C
C1orf85	0	4.24472391343777	0.163	0.007	0	Epithelial_cells	C1orf85
NWD1	0	5.78216227546375	0.159	0.003	0	Epithelial_cells	NWD1
PDE11A	0	6.47507718436423	0.16	0.004	0	Epithelial_cells	PDE11A
PI15	0	3.87273213426716	0.176	0.02	0	Epithelial_cells	PI15
TTLL12	0	2.82452893836594	0.181	0.025	0	Epithelial_cells	TTLL12
TMEFF2	0	4.17974628222835	0.178	0.023	0	Epithelial_cells	TMEFF2
C9orf152	0	4.45313809911497	0.162	0.008	0	Epithelial_cells	C9orf152
FAM134A	0	2.52039582246536	0.172	0.018	0	Epithelial_cells	FAM134A
C1orf27	0	2.74068087128064	0.168	0.015	0	Epithelial_cells	C1orf27
WBP5	0	2.58124220307446	0.167	0.014	0	Epithelial_cells	WBP5
GJB1	0	6.41915390460722	0.152	0.001	0	Epithelial_cells	GJB1
CMTM4	0	3.87763521245948	0.162	0.012	0	Epithelial_cells	CMTM4
CLDN12	0	3.40875649463304	0.167	0.018	0	Epithelial_cells	CLDN12
MPPED2	0	4.02515188090147	0.159	0.012	0	Epithelial_cells	MPPED2
PCLO	0	3.60415556164542	0.161	0.015	0	Epithelial_cells	PCLO
CAMSAP3	0	4.81199335481204	0.151	0.005	0	Epithelial_cells	CAMSAP3
SFTPA2	0	6.10267737014055	0.149	0.003	0	Epithelial_cells	SFTPA2
SIM2	0	5.42832846515959	0.149	0.003	0	Epithelial_cells	SIM2
PIFO	0	4.13540629698118	0.153	0.008	0	Epithelial_cells	PIFO
RASSF6	0	4.29431676985603	0.152	0.007	0	Epithelial_cells	RASSF6
FAM189A2	0	3.47197671439143	0.156	0.013	0	Epithelial_cells	FAM189A2
LINC00668	0	5.72648459744477	0.147	0.004	0	Epithelial_cells	LINC00668
UPK3A	0	4.55168808349993	0.151	0.008	0	Epithelial_cells	UPK3A
TFCP2L1	0	4.28329316016651	0.157	0.015	0	Epithelial_cells	TFCP2L1
SYNE4	0	4.30850687239745	0.147	0.005	0	Epithelial_cells	SYNE4
CLDN8	0	5.61285222886804	0.142	0.002	0	Epithelial_cells	CLDN8
LIPH	0	4.21433825503081	0.149	0.009	0	Epithelial_cells	LIPH
RIPK4	0	3.58499728459118	0.152	0.012	0	Epithelial_cells	RIPK4
PPP1R9A	0	4.08622722848656	0.148	0.009	0	Epithelial_cells	PPP1R9A
SLC9A2	0	5.58150975618559	0.142	0.003	0	Epithelial_cells	SLC9A2
GLB1L2	0	4.01337674107083	0.147	0.009	0	Epithelial_cells	GLB1L2
MYH14	0	3.61791158884982	0.149	0.011	0	Epithelial_cells	MYH14
PKP3	0	3.70482601376525	0.146	0.008	0	Epithelial_cells	PKP3
C11orf83	0	3.48620191155132	0.146	0.009	0	Epithelial_cells	C11orf83
EYA2	0	4.20253048416618	0.146	0.009	0	Epithelial_cells	EYA2
PDIA3	0	1.32071353547518	0.646	0.511	0	Epithelial_cells	PDIA3
ORM2	0	6.1225982116069	0.136	0.003	0	Epithelial_cells	ORM2
TMEM59	0	1.29923138639771	0.687	0.577	0	Epithelial_cells	TMEM59
ATP6V1G1	0	1.23594755534102	0.664	0.561	0	Epithelial_cells	ATP6V1G1
TMBIM6	0	1.23783564018414	0.816	0.73	0	Epithelial_cells	TMBIM6
EEF2	0	1.29462323309268	0.846	0.768	0	Epithelial_cells	EEF2
CDCP1	1.70422722117365e-307	2.68684666086077	0.171	0.022	4.65219946835983e-303	Epithelial_cells	CDCP1
DNAH5	3.44522023510836e-307	6.64947457378844	0.127	0.002	9.40476219779879e-303	Epithelial_cells	DNAH5
NIPSNAP1	4.35016264487596e-307	2.00329691317284	0.222	0.05	1.18750739879824e-302	Epithelial_cells	NIPSNAP1
RNF141	5.28636838044902e-307	1.99411773925482	0.25	0.068	1.44307284049497e-302	Epithelial_cells	RNF141
TMSB15A	9.99072505541651e-307	4.16931283677695	0.14	0.007	2.7272681256276e-302	Epithelial_cells	TMSB15A
SLC33A1	2.83003638150021e-306	2.21432604312884	0.215	0.046	7.72543331421927e-302	Epithelial_cells	SLC33A1
FAM111A	1.31818281417148e-305	1.65331723522487	0.333	0.127	3.5983754461253e-301	Epithelial_cells	FAM111A
SECISBP2L	1.82661277970784e-305	1.49738744349093	0.342	0.133	4.98628756604648e-301	Epithelial_cells	SECISBP2L
ANKRD50	6.51395735524192e-305	2.4895374576481	0.215	0.047	1.77818007883394e-300	Epithelial_cells	ANKRD50
LRBA	8.64423852363016e-305	1.81238959582	0.291	0.094	2.35970423218056e-300	Epithelial_cells	LRBA
HECTD4	5.07892849409235e-304	1.94259161256323	0.247	0.065	1.38644590031733e-299	Epithelial_cells	HECTD4
ALDH4A1	5.92492440617697e-304	3.09143251238486	0.153	0.014	1.61738586439819e-299	Epithelial_cells	ALDH4A1
TMEM63A	1.48527853063278e-303	2.19659844665092	0.224	0.052	4.05451333292136e-299	Epithelial_cells	TMEM63A
EXOC7	1.79618604939298e-303	1.63412624462827	0.332	0.125	4.90322867763297e-299	Epithelial_cells	EXOC7
SHC2	1.85956407692229e-303	2.58046101619919	0.208	0.043	5.07623801718247e-299	Epithelial_cells	SHC2
F2RL1	4.44012086900761e-303	3.61604148639191	0.147	0.011	1.2120641948217e-298	Epithelial_cells	F2RL1
SMARCA4	9.56466621397418e-303	1.68524186731902	0.331	0.126	2.61096258309067e-298	Epithelial_cells	SMARCA4
LTBR	2.00415798043449e-302	1.62780399501618	0.335	0.13	5.47095045499007e-298	Epithelial_cells	LTBR
CD151	6.78450709896961e-302	1.23724452871608	0.481	0.266	1.85203474787672e-297	Epithelial_cells	CD151
ENOSF1	1.26549692510482e-301	2.0367832468864	0.262	0.077	3.45455350615113e-297	Epithelial_cells	ENOSF1
HOXA10	7.86128956579649e-301	2.54215941592812	0.196	0.036	2.14597482567113e-296	Epithelial_cells	HOXA10
RRAGD	6.45369069236316e-300	2.13175821279796	0.216	0.048	1.76172848520129e-295	Epithelial_cells	RRAGD
GSS	1.14732624899508e-299	1.92409243426293	0.265	0.078	3.13197119450677e-295	Epithelial_cells	GSS
RWDD2A	1.31882170124706e-299	3.26560325614311	0.155	0.015	3.60011948006423e-295	Epithelial_cells	RWDD2A
HLCS	1.48811839298708e-299	2.87217457517386	0.161	0.018	4.06226558917614e-295	Epithelial_cells	HLCS
CRISPLD1	1.80096025326373e-299	4.09046707348594	0.145	0.011	4.91626129935934e-295	Epithelial_cells	CRISPLD1
NPDC1	2.49385811532278e-299	1.1910856149509	0.462	0.241	6.80773388320813e-295	Epithelial_cells	NPDC1
KLHL9	1.04193290350816e-298	2.05032334318055	0.228	0.055	2.84426843999657e-294	Epithelial_cells	KLHL9
ZDHHC9	1.22030687977769e-298	2.58344708905758	0.23	0.059	3.33119372041714e-294	Epithelial_cells	ZDHHC9
GPR107	2.24793644573183e-298	2.0707136635354	0.244	0.066	6.13641690955874e-294	Epithelial_cells	GPR107
SCP2	3.252059218696e-298	1.49551448250327	0.487	0.302	8.87747125519633e-294	Epithelial_cells	SCP2
SIX1	5.04547612527962e-298	2.72149949532962	0.175	0.026	1.37731407267883e-293	Epithelial_cells	SIX1
COG5	5.17512712306257e-298	1.93889160943485	0.272	0.085	1.41270620205362e-293	Epithelial_cells	COG5
ENAH	5.60963566896132e-298	1.54028874916942	0.341	0.133	1.53131834491306e-293	Epithelial_cells	ENAH
PRDX4	1.48563338980026e-297	1.7731788314549	0.396	0.192	4.05548202747676e-293	Epithelial_cells	PRDX4
SYT17	3.17589371349324e-297	4.01763721172491	0.134	0.006	8.66955465909386e-293	Epithelial_cells	SYT17
CAPNS1	5.2861291773394e-297	1.1702738347444	0.546	0.343	1.44300754283011e-292	Epithelial_cells	CAPNS1
MIOS	7.04068442939184e-297	2.10812651232468	0.228	0.056	1.92196603553539e-292	Epithelial_cells	MIOS
HIST1H2AE	8.06606533329174e-297	3.32437441949291	0.15	0.013	2.20187451468198e-292	Epithelial_cells	HIST1H2AE
THRB	1.2449610648656e-296	3.23313740253532	0.164	0.021	3.39849471487011e-292	Epithelial_cells	THRB
CAPS	1.40049593802861e-296	2.66908095599153	0.172	0.024	3.82307381163049e-292	Epithelial_cells	CAPS
C7orf63	1.55366750693667e-296	5.2159626184469	0.124	0.002	4.24120156043571e-292	Epithelial_cells	C7orf63
EPB41L4B	2.19132259146115e-296	6.36368003271114	0.123	0.002	5.98187241017065e-292	Epithelial_cells	EPB41L4B
COLCA1	2.7756331575915e-296	3.12438331498635	0.173	0.025	7.57692339359327e-292	Epithelial_cells	COLCA1
GPC1	3.79189793655689e-296	2.24313914655735	0.208	0.044	1.0351122987213e-291	Epithelial_cells	GPC1
NUDT12	5.35238702087198e-296	3.49697381883303	0.144	0.011	1.46109460895763e-291	Epithelial_cells	NUDT12
SPG11	5.88026228152254e-296	1.64505096324267	0.296	0.101	1.60519399761002e-291	Epithelial_cells	SPG11
AP1B1	7.55840225293697e-296	1.33290537043656	0.317	0.116	2.06329264700673e-291	Epithelial_cells	AP1B1
SLC37A1	8.4767071156599e-296	2.38410191113341	0.187	0.032	2.31397150843284e-291	Epithelial_cells	SLC37A1
RAB4A	8.99571565079214e-295	1.76056102561386	0.369	0.169	2.45565045835324e-290	Epithelial_cells	RAB4A
BCAT2	1.62570496132428e-294	2.31938620185325	0.197	0.038	4.43784940342301e-290	Epithelial_cells	BCAT2
LAD1	1.86347166017585e-294	4.4150372609472	0.133	0.007	5.08690493794804e-290	Epithelial_cells	LAD1
QDPR	5.01059428225546e-294	2.10098731872169	0.255	0.075	1.3677920271701e-289	Epithelial_cells	QDPR
SLC35F2	6.80010459140687e-294	2.68043254439314	0.229	0.06	1.85629255136225e-289	Epithelial_cells	SLC35F2
CDYL2	8.00061249825464e-294	2.5230644651929	0.193	0.036	2.18400719977355e-289	Epithelial_cells	CDYL2
VGLL3	1.11200598973849e-293	3.43908155317864	0.17	0.025	3.03555395078814e-289	Epithelial_cells	VGLL3
DNPH1	2.62205435405915e-293	1.82778550375093	0.298	0.104	7.15768397571068e-289	Epithelial_cells	DNPH1
OPHN1	2.85695233779508e-293	3.10806300085285	0.162	0.02	7.798908491713e-289	Epithelial_cells	OPHN1
TMEM30A	4.82627750481601e-293	1.28377955608203	0.434	0.219	1.31747723326467e-288	Epithelial_cells	TMEM30A
SMAD4	8.59779749227687e-293	1.80467267394913	0.297	0.106	2.34702675944174e-288	Epithelial_cells	SMAD4
TMED9	1.24555579454045e-292	1.40427008205978	0.497	0.302	3.40011820793651e-288	Epithelial_cells	TMED9
NOL3	2.10581155226284e-292	2.44277365073826	0.201	0.04	5.7484443753671e-288	Epithelial_cells	NOL3
ERRFI1	2.6391178528206e-292	2.04160491384979	0.394	0.196	7.20426391462967e-288	Epithelial_cells	ERRFI1
ANG	4.89552444385721e-292	2.76165187881577	0.198	0.04	1.33638026268414e-287	Epithelial_cells	ANG
GSTO2	5.74121707559239e-292	2.8301335678421	0.17	0.024	1.56723743729521e-287	Epithelial_cells	GSTO2
SGSM3	6.49293375779728e-292	2.44388844628224	0.186	0.033	1.7724410572035e-287	Epithelial_cells	SGSM3
ZNF613	7.96691298100435e-292	3.65187562692576	0.139	0.01	2.17480790555457e-287	Epithelial_cells	ZNF613
KIF13A	1.13496840940455e-291	1.792658054122	0.243	0.066	3.09823676399253e-287	Epithelial_cells	KIF13A
DAG1	2.64148554057345e-291	1.93510846589406	0.227	0.057	7.21072722865741e-287	Epithelial_cells	DAG1
PAWR	2.64764166931317e-291	1.67775728331544	0.301	0.106	7.22753222889108e-287	Epithelial_cells	PAWR
VPS25	1.04519518773434e-290	1.78678349445363	0.276	0.088	2.8531738234772e-286	Epithelial_cells	VPS25
SHROOM1	1.1288340788825e-290	2.34914417476446	0.207	0.045	3.08149126853345e-286	Epithelial_cells	SHROOM1
ARCN1	1.38439367995456e-290	1.53052270497507	0.371	0.165	3.77911786753997e-286	Epithelial_cells	ARCN1
MTX2	3.35594274922403e-290	2.11990820470036	0.24	0.066	9.16105251683177e-286	Epithelial_cells	MTX2
ABHD17C	9.57646825998886e-290	2.23951651752842	0.189	0.035	2.61418430561176e-285	Epithelial_cells	ABHD17C
ATMIN	1.25181933414102e-289	1.8387711940338	0.255	0.074	3.41721641833816e-285	Epithelial_cells	ATMIN
SMEK2	2.01789078194096e-289	1.73504848106461	0.19	0.033	5.50843825654242e-285	Epithelial_cells	SMEK2
UQCRQ	3.17331607204024e-288	1.42350421542231	0.545	0.399	8.66251821345544e-284	Epithelial_cells	UQCRQ
ARFGEF2	5.22817583138656e-288	1.54453082472173	0.27	0.084	1.4271874384519e-283	Epithelial_cells	ARFGEF2
STYK1	6.68583475076997e-288	3.15326025741193	0.144	0.012	1.82509917026519e-283	Epithelial_cells	STYK1
BSPRY	2.30661711044801e-287	4.83039246956231	0.125	0.004	6.29660338810097e-283	Epithelial_cells	BSPRY
SOAT1	2.33665688681610e-287	1.76073112344279	0.324	0.132	6.37860596963058e-283	Epithelial_cells	SOAT1
TAOK3	3.10881461437663e-287	1.47255769192067	0.408	0.2	8.48644213432532e-283	Epithelial_cells	TAOK3
CBFA2T2	3.21686413433067e-287	1.95882094432115	0.235	0.062	8.78139571389588e-283	Epithelial_cells	CBFA2T2
ZC3H11A	3.49278849692136e-287	1.56940807589382	0.226	0.054	9.53461403889594e-283	Epithelial_cells	ZC3H11A
CRB3	4.87753879936618e-287	4.09118479423537	0.131	0.006	1.33147054145098e-282	Epithelial_cells	CRB3
PRKD1	5.90949167757251e-287	3.12644289827464	0.163	0.022	1.61317303814374e-282	Epithelial_cells	PRKD1
EXPH5	1.80057641350672e-286	3.45485955966307	0.14	0.011	4.91521349359063e-282	Epithelial_cells	EXPH5
FADS2	2.30242854161296e-286	3.11151482099084	0.173	0.028	6.28516943289505e-282	Epithelial_cells	FADS2
TMEM178A	2.37906965801912e-286	4.73603522503572	0.13	0.007	6.49438435246061e-282	Epithelial_cells	TMEM178A
PROM2	3.16185772267624e-286	3.56497786011697	0.138	0.01	8.63123921136161e-282	Epithelial_cells	PROM2
NAALADL2	3.67688268866642e-286	3.40947064006829	0.155	0.018	1.00371543635216e-281	Epithelial_cells	NAALADL2
C9orf91	5.12364371836556e-286	2.97924692840387	0.143	0.012	1.39865226223943e-281	Epithelial_cells	C9orf91
ZMPSTE24	6.24449730453179e-286	1.90775547502457	0.265	0.084	1.70462287419109e-281	Epithelial_cells	ZMPSTE24
TMEM134	1.34924923748286e-285	1.83270563479043	0.319	0.124	3.68318056848071e-281	Epithelial_cells	TMEM134
PRRG4	4.06729979625073e-285	2.39299004671366	0.187	0.034	1.11029149838052e-280	Epithelial_cells	PRRG4
ATPAF1	5.15424428158134e-285	2.02043088548706	0.231	0.06	1.40700560398607e-280	Epithelial_cells	ATPAF1
CCNG2	6.06921360965745e-285	1.65729930392963	0.305	0.112	1.65677393116429e-280	Epithelial_cells	CCNG2
RUNDC1	1.93314349047874e-284	2.07171192502878	0.206	0.045	5.27709510030888e-280	Epithelial_cells	RUNDC1
ORMDL3	2.0527028612883e-284	2.07265794787801	0.233	0.061	5.6034682707448e-280	Epithelial_cells	ORMDL3
RP11-485G4.2	3.64693392736057e-284	4.73560443135675	0.12	0.003	9.9554002349089e-280	Epithelial_cells	RP11-485G4.2
ALDH5A1	5.93270766058041e-284	2.95708811596946	0.149	0.015	1.61951053718524e-279	Epithelial_cells	ALDH5A1
LINC00844	6.13275401252898e-284	3.18296946353608	0.163	0.023	1.67411919034016e-279	Epithelial_cells	LINC00844
ZNF106	8.55647807573886e-284	1.29900226270977	0.38	0.17	2.33574738511519e-279	Epithelial_cells	ZNF106
RNF43	1.2321260294188e-283	4.61045844051711	0.13	0.007	3.36345763510745e-279	Epithelial_cells	RNF43
TRIM24	4.42816045673612e-283	1.93748283300726	0.228	0.059	1.20879924147982e-278	Epithelial_cells	TRIM24
TRIM36	6.21708220594771e-283	3.20369508779686	0.148	0.015	1.69713910057961e-278	Epithelial_cells	TRIM36
PACSIN3	2.70366023753579e-282	2.75839508206543	0.169	0.025	7.38045171642521e-278	Epithelial_cells	PACSIN3
MFSD6	3.7151338790283e-282	1.70914829278311	0.246	0.07	1.01415724629714e-277	Epithelial_cells	MFSD6
PTPN3	6.49460089135792e-282	3.83953177243683	0.132	0.008	1.77289615132288e-277	Epithelial_cells	PTPN3
NHP2L1	7.54998106435473e-282	1.60786580422303	0.196	0.038	2.06099383094755e-277	Epithelial_cells	NHP2L1
ALDH18A1	8.94328604203377e-282	2.5228204612595	0.187	0.036	2.44133822375438e-277	Epithelial_cells	ALDH18A1
SULT2B1	1.95603752560662e-281	3.35250017519676	0.13	0.007	5.33959123740095e-277	Epithelial_cells	SULT2B1
CADPS2	1.32695736980639e-280	2.09394956437904	0.211	0.05	3.62232822809748e-276	Epithelial_cells	CADPS2
TFF3	1.33542030365733e-280	3.01747947774394	0.157	0.02	3.64543034492378e-276	Epithelial_cells	TFF3
LARP4B	2.37720720633916e-280	1.5558697551388	0.32	0.125	6.48930023186465e-276	Epithelial_cells	LARP4B
CTSF	1.46701625962546e-279	1.64048146282519	0.308	0.115	4.00466098552559e-275	Epithelial_cells	CTSF
MAP9	2.64028297859841e-279	2.06784254143224	0.221	0.055	7.20744447497793e-275	Epithelial_cells	MAP9
NEBL	3.07623095999806e-279	2.63791239081482	0.155	0.019	8.3974952746027e-275	Epithelial_cells	NEBL
CAMKK2	1.41096571025453e-278	2.27958826526422	0.245	0.074	3.85165419585281e-274	Epithelial_cells	CAMKK2
SLC26A4	4.42948491029589e-278	5.33942099363649	0.129	0.008	1.20916079081257e-273	Epithelial_cells	SLC26A4
MUT	7.89520946583686e-278	2.00059770083136	0.218	0.053	2.15523427998415e-273	Epithelial_cells	MUT
KIAA1598	1.12287824655154e-277	2.34660014392702	0.155	0.019	3.0652330374364e-273	Epithelial_cells	KIAA1598
SEMA4B	1.32917054096569e-277	2.01665298791442	0.199	0.042	3.62836974272815e-273	Epithelial_cells	SEMA4B
TMEM56	1.41394504594025e-277	3.42593844439004	0.138	0.011	3.8597871864077e-273	Epithelial_cells	TMEM56
SLC22A5	4.99352579704204e-277	2.69589407457927	0.156	0.02	1.36313267207654e-272	Epithelial_cells	SLC22A5
FECH	3.21949498575526e-276	2.33940283505995	0.179	0.032	8.78857741211471e-272	Epithelial_cells	FECH
QARS	3.2856887816124e-276	1.48466792806489	0.319	0.124	8.96927323604554e-272	Epithelial_cells	QARS
CCNG1	3.33437948748796e-276	1.64014764199494	0.365	0.164	9.10218912494463e-272	Epithelial_cells	CCNG1
NET1	5.90729247443176e-276	1.19444761073625	0.332	0.133	1.61257269967038e-271	Epithelial_cells	NET1
ARHGAP5	6.87523553888202e-276	1.34429421362685	0.365	0.159	1.87680179740401e-271	Epithelial_cells	ARHGAP5
TBC1D8B	1.27574130257823e-275	2.8099837774893	0.157	0.021	3.48251860777804e-271	Epithelial_cells	TBC1D8B
SLC37A4	1.7031783097526e-275	2.70629474920608	0.161	0.023	4.64933614996266e-271	Epithelial_cells	SLC37A4
HKR1	2.49375326099216e-275	2.30848107665531	0.193	0.04	6.8074476518564e-271	Epithelial_cells	HKR1
ATP11B	3.27996316765996e-275	1.43365212874314	0.323	0.127	8.95364345507817e-271	Epithelial_cells	ATP11B
METTL7A	4.84612794673066e-275	1.4111860456075	0.313	0.12	1.32289600689854e-270	Epithelial_cells	METTL7A
GIGYF2	1.31421289027354e-274	1.44269261505717	0.304	0.112	3.58753834786871e-270	Epithelial_cells	GIGYF2
AMD1	1.88302874321116e-274	1.2681804921273	0.623	0.51	5.14029186321783e-270	Epithelial_cells	AMD1
RP11-468E2.2	1.89559190517809e-274	3.43460083936971	0.126	0.006	5.17458678275514e-270	Epithelial_cells	RP11-468E2.2
RPS6KC1	2.29237089352631e-274	2.64163833382422	0.184	0.036	6.25771406514811e-270	Epithelial_cells	RPS6KC1
TBL1XR1	2.58207485424397e-274	1.4754916770572	0.422	0.22	7.04854793711518e-270	Epithelial_cells	TBL1XR1
USP40	4.76890744116389e-274	2.01470739053982	0.189	0.038	1.30181635328892e-269	Epithelial_cells	USP40
TSPAN15	5.56404126816948e-274	2.627580529867	0.17	0.028	1.51887198538491e-269	Epithelial_cells	TSPAN15
GATA2	7.65925430238046e-274	1.24665607876237	0.291	0.104	2.09082323946382e-269	Epithelial_cells	GATA2
THUMPD3	1.35516867263227e-273	2.06490857316947	0.221	0.057	3.69933944255157e-269	Epithelial_cells	THUMPD3
RTN1	1.85330969126702e-273	2.66492896104092	0.165	0.026	5.05916479522071e-269	Epithelial_cells	RTN1
RALGAPB	2.37913998691018e-273	1.7485762471988	0.259	0.082	6.4945763362674e-269	Epithelial_cells	RALGAPB
STAM2	6.49890535594765e-273	2.02531036819901	0.209	0.049	1.77407118406659e-268	Epithelial_cells	STAM2
PICK1	2.34479680268988e-272	2.25830462893852	0.198	0.044	6.40082631198283e-268	Epithelial_cells	PICK1
CACNA2D1	2.66661598609002e-272	2.78367569395186	0.177	0.033	7.27932831882853e-268	Epithelial_cells	CACNA2D1
GPD1L	7.37245421946092e-272	1.96043300981884	0.207	0.049	2.01253255282844e-267	Epithelial_cells	GPD1L
GOLGA3	1.13006904710948e-271	1.52583528525636	0.288	0.102	3.08486248479947e-267	Epithelial_cells	GOLGA3
COPRS	2.46032943245477e-271	1.96542490839809	0.319	0.136	6.71620728471504e-267	Epithelial_cells	COPRS
TOP2B	3.27840915017003e-271	1.1748306388295	0.405	0.196	8.94940129813414e-267	Epithelial_cells	TOP2B
SLC35A3	3.93067348208896e-271	1.84490957797303	0.276	0.096	1.07299524714064e-266	Epithelial_cells	SLC35A3
RNF20	4.10573395707225e-271	1.70775197410726	0.228	0.061	1.12078325560158e-266	Epithelial_cells	RNF20
CRLS1	8.12229824912737e-271	2.05719575640042	0.257	0.084	2.21722497604679e-266	Epithelial_cells	CRLS1
ZNF91	1.93583396283405e-270	1.90355088700669	0.276	0.095	5.28443955174438e-266	Epithelial_cells	ZNF91
GP2	2.4264273290651e-270	4.99418603080579	0.118	0.004	6.6236613228819e-266	Epithelial_cells	GP2
RP11-395B7.2	3.15578473244585e-270	6.21266924081918	0.113	0.002	8.61466116263068e-266	Epithelial_cells	RP11-395B7.2
AC013394.2	9.41592574264096e-270	1.59409682347479	0.191	0.038	2.57035940922613e-265	Epithelial_cells	AC013394.2
CPAMD8	2.23834243707255e-269	2.88950234878071	0.143	0.015	6.11022718472065e-265	Epithelial_cells	CPAMD8
SLC22A17	3.08212534658508e-269	2.10314357024199	0.232	0.065	8.41358577110795e-265	Epithelial_cells	SLC22A17
PRDX5	4.41865464079662e-269	1.35508463830972	0.52	0.354	1.20620434384466e-264	Epithelial_cells	PRDX5
TP53INP1	8.09615984693682e-269	1.75745990942643	0.232	0.064	2.21008971501681e-264	Epithelial_cells	TP53INP1
TMEM214	9.9113080047425e-269	2.0453923314563	0.229	0.064	2.70558885913461e-264	Epithelial_cells	TMEM214
C19orf43	1.52589537496348e-268	1.35331292991886	0.214	0.05	4.16538919457531e-264	Epithelial_cells	C19orf43
DNAJC10	1.97866371710299e-268	1.61471978428535	0.315	0.126	5.40135621494773e-264	Epithelial_cells	DNAJC10
AFTPH	2.72414797608107e-268	1.35262177423674	0.345	0.146	7.43637914510612e-264	Epithelial_cells	AFTPH
CRYL1	4.05852496202848e-268	1.73909006918422	0.277	0.097	1.10789614413454e-263	Epithelial_cells	CRYL1
KIF3B	4.60295512437746e-268	1.86709303466791	0.218	0.057	1.25651468985256e-263	Epithelial_cells	KIF3B
YAP1	4.93351164869562e-268	1.55415831411979	0.297	0.11	1.34675000986093e-263	Epithelial_cells	YAP1
ARHGEF5	1.20984074589983e-267	2.97833017147587	0.149	0.018	3.30262326815736e-263	Epithelial_cells	ARHGEF5
ARHGEF26	1.28455797736184e-267	3.02228906157635	0.159	0.023	3.50658636660234e-263	Epithelial_cells	ARHGEF26
FAM63B	2.91226951874198e-267	1.9922824789405	0.158	0.022	7.94991333226186e-263	Epithelial_cells	FAM63B
RSPH3	3.00997203596946e-267	2.76075079372689	0.165	0.027	8.21662166378942e-263	Epithelial_cells	RSPH3
ATP5L	3.82873938032705e-267	1.75908429192618	0.181	0.034	1.04516927604168e-262	Epithelial_cells	ATP5L
ATP6V0E2	4.52079878135301e-267	2.08126624899001	0.242	0.072	1.23408765133374e-262	Epithelial_cells	ATP6V0E2
RBL2	1.88771672580114e-266	1.02933669515292	0.386	0.177	5.15308911809194e-262	Epithelial_cells	RBL2
PHKB	6.26793866800541e-266	1.56472773824891	0.31	0.121	1.71102189759212e-261	Epithelial_cells	PHKB
ZNF350	8.18488339389035e-266	2.27070615974052	0.215	0.056	2.23430946886419e-261	Epithelial_cells	ZNF350
AK4	1.09713674961333e-265	2.45808969686917	0.2	0.048	2.99496389909448e-261	Epithelial_cells	AK4
GK5	2.93409508763608e-265	2.13915876764189	0.206	0.05	8.00949277022898e-261	Epithelial_cells	GK5
WHSC1L1	1.38946588856185e-264	1.46064732387615	0.199	0.043	3.79296398259614e-260	Epithelial_cells	WHSC1L1
UFL1	1.48041819386224e-264	1.5408494196024	0.313	0.124	4.04124558560513e-260	Epithelial_cells	UFL1
EPB41L5	2.86649238363805e-264	2.37655298984437	0.165	0.027	7.82495090885516e-260	Epithelial_cells	EPB41L5
GMNN	3.61723225644408e-264	2.12178302808321	0.258	0.085	9.87432061364104e-260	Epithelial_cells	GMNN
SLC35E1	5.80479965039342e-264	1.58271266539655	0.348	0.152	1.5845942085644e-259	Epithelial_cells	SLC35E1
EDEM3	6.72873601533987e-264	1.67693762454267	0.291	0.11	1.83681035746748e-259	Epithelial_cells	EDEM3
STXBP5	1.82971441933821e-263	1.80501807437564	0.205	0.049	4.99475442190945e-259	Epithelial_cells	STXBP5
CYP39A1	6.01399628418889e-263	3.86251978516625	0.135	0.013	1.64170070565788e-258	Epithelial_cells	CYP39A1
SPON2	9.70759548913634e-263	2.67248202009351	0.332	0.158	2.64997941662444e-258	Epithelial_cells	SPON2
BBS4	4.4186013259671e-262	2.42935618633245	0.172	0.031	1.2061897899625e-257	Epithelial_cells	BBS4
CCDC47	4.74668499125917e-262	1.29449586978599	0.483	0.29	1.29575006891393e-257	Epithelial_cells	CCDC47
GRHL1	5.56956935076508e-262	2.87385523882632	0.159	0.024	1.52038104137185e-257	Epithelial_cells	GRHL1
TOMM70A	1.43009109027108e-261	2.11136034599087	0.153	0.021	3.903862658222e-257	Epithelial_cells	TOMM70A
ZMYM4	1.51324673529344e-261	1.54719044849766	0.233	0.067	4.13086093800402e-257	Epithelial_cells	ZMYM4
KDELR2	2.55983313256625e-261	1.39452679100521	0.498	0.334	6.98783248527935e-257	Epithelial_cells	KDELR2
TNKS1BP1	3.26007747665154e-261	1.80716851168194	0.252	0.08	8.89935949576336e-257	Epithelial_cells	TNKS1BP1
GSTA4	3.27072109417731e-261	2.40147792290083	0.19	0.042	8.92841444288522e-257	Epithelial_cells	GSTA4
RALBP1	3.40751322980674e-261	1.34474974693991	0.409	0.207	9.30182961472645e-257	Epithelial_cells	RALBP1
SLC38A11	3.66597206937521e-261	3.05435639472482	0.129	0.01	1.00073705549805e-256	Epithelial_cells	SLC38A11
GRTP1	8.516403854797e-261	3.35562875714666	0.129	0.01	2.32480792428249e-256	Epithelial_cells	GRTP1
MAGEH1	1.91882389476244e-260	2.2679463595084	0.257	0.089	5.23800546792252e-256	Epithelial_cells	MAGEH1
MIEN1	3.47530801822891e-260	1.57153969698286	0.337	0.146	9.48689582816127e-256	Epithelial_cells	MIEN1
DLG3	6.082659056297e-260	2.36614008623163	0.157	0.024	1.66044426918795e-255	Epithelial_cells	DLG3
AC011043.1	1.47305647116925e-259	4.40477229173205	0.134	0.013	4.02114955499783e-255	Epithelial_cells	AC011043.1
PRDX3	1.73748158810772e-259	1.39477610513022	0.405	0.212	4.74297723921645e-255	Epithelial_cells	PRDX3
CHID1	2.13809241057778e-259	1.84580385014714	0.279	0.101	5.83656466239522e-255	Epithelial_cells	CHID1
PRPF19	2.3764979559239e-259	1.720572246212	0.276	0.098	6.48736412008107e-255	Epithelial_cells	PRPF19
STAMBP	2.45249878135349e-259	1.88086513557671	0.231	0.067	6.69483117333875e-255	Epithelial_cells	STAMBP
CFTR	2.81817519814212e-259	5.43086741586377	0.113	0.004	7.69305465588836e-255	Epithelial_cells	CFTR
IDH2	2.9411933002535e-259	1.39542942656183	0.374	0.173	8.028869471032e-255	Epithelial_cells	IDH2
DCAF11	5.14320593931997e-259	1.74073844840673	0.241	0.072	1.40399235731557e-254	Epithelial_cells	DCAF11
USP33	7.08104089091946e-259	1.50983498115996	0.301	0.116	1.93298254240319e-254	Epithelial_cells	USP33
FAAH2	9.92130878401349e-259	3.15233647115977	0.136	0.014	2.70831887186e-254	Epithelial_cells	FAAH2
SIL1	1.14482645524932e-258	1.83103371203907	0.273	0.098	3.1251472575396e-254	Epithelial_cells	SIL1
POLDIP2	1.70956899211724e-258	1.84670740925906	0.247	0.078	4.66678143468164e-254	Epithelial_cells	POLDIP2
SERPINB6	1.84432543007016e-258	1.26572553595617	0.477	0.285	5.03463955900552e-254	Epithelial_cells	SERPINB6
LRRFIP2	2.2605515681398e-258	1.78980081139813	0.341	0.158	6.17085367070802e-254	Epithelial_cells	LRRFIP2
NDUFS1	3.59780605300339e-258	1.41230664239331	0.318	0.13	9.82129096348866e-254	Epithelial_cells	NDUFS1
MAGT1	4.85662195488537e-258	1.53807900645297	0.369	0.179	1.32576066124461e-253	Epithelial_cells	MAGT1
DNAJB2	5.00717768355489e-258	1.35177504818878	0.347	0.15	1.36685936405681e-253	Epithelial_cells	DNAJB2
ACSS1	6.36828826071303e-258	2.17398185583626	0.209	0.053	1.73841532940944e-253	Epithelial_cells	ACSS1
PCNXL4	6.68036443720282e-258	2.40310080119118	0.14	0.015	1.82360588406762e-253	Epithelial_cells	PCNXL4
TNFRSF19	1.09578275931021e-257	3.91030665655583	0.132	0.013	2.991267776365e-253	Epithelial_cells	TNFRSF19
HSBP1	3.62850410931634e-257	1.35026490571135	0.461	0.276	9.90509051761173e-253	Epithelial_cells	HSBP1
IRS1	4.0566964013523e-257	2.65731040923133	0.163	0.028	1.10739698364115e-252	Epithelial_cells	IRS1
SLC38A10	4.20481126468626e-257	1.63717408969707	0.262	0.089	1.14782937903406e-252	Epithelial_cells	SLC38A10
HDAC1	1.14505385239233e-256	1.41236663238031	0.376	0.178	3.12576800626059e-252	Epithelial_cells	HDAC1
RPN1	1.25094508836927e-256	1.4036121774377	0.413	0.223	3.41482990223042e-252	Epithelial_cells	RPN1
TMED2	1.54036157258115e-256	1.48860197615136	0.456	0.287	4.20487902083202e-252	Epithelial_cells	TMED2
MMP24-AS1	2.01279114887125e-256	2.88040741692368	0.134	0.013	5.49451727818873e-252	Epithelial_cells	MMP24-AS1
TC2N	2.41494395342255e-256	1.41008678061708	0.299	0.11	6.59231400405288e-252	Epithelial_cells	TC2N
NMRAL1	2.66779923121226e-256	1.89001475530983	0.251	0.08	7.28255834136324e-252	Epithelial_cells	NMRAL1
TPM1	3.63137674443931e-256	0.350082961028429	0.453	0.234	9.91293223697041e-252	Epithelial_cells	TPM1
CD276	7.50140442255204e-256	2.49833248538378	0.2	0.05	2.04773337926825e-251	Epithelial_cells	CD276
TMEM261	9.38820067327927e-256	2.78670033681581	0.131	0.011	2.56279101979178e-251	Epithelial_cells	TMEM261
PPAPDC2	1.61455455767207e-255	4.74749125367	0.109	0.002	4.4074110315332e-251	Epithelial_cells	PPAPDC2
EPN3	3.12870494801835e-255	4.30408344859543	0.112	0.004	8.54073876710049e-251	Epithelial_cells	EPN3
YIPF6	4.8977759425054e-255	1.64984661246765	0.326	0.141	1.33699487678512e-250	Epithelial_cells	YIPF6
BLVRB	5.48769364039391e-255	1.401602836237	0.38	0.187	1.49803060995473e-250	Epithelial_cells	BLVRB
TP53I11	6.59751501243847e-255	2.1252633874216	0.183	0.039	1.80098964809545e-250	Epithelial_cells	TP53I11
HOXA9	1.61379818212743e-254	3.21014193155466	0.141	0.017	4.40534627757147e-250	Epithelial_cells	HOXA9
IDE	2.43783358750288e-254	2.03697316609481	0.18	0.037	6.65479812716536e-250	Epithelial_cells	IDE
LGALS3BP	2.67905971863773e-254	1.19062650737883	0.347	0.151	7.31329721993727e-250	Epithelial_cells	LGALS3BP
GNE	3.00168119832451e-254	2.47505938703242	0.172	0.033	8.19398933518625e-250	Epithelial_cells	GNE
SLC39A9	3.80069096713514e-254	2.05768970719152	0.202	0.051	1.03751262020855e-249	Epithelial_cells	SLC39A9
C11orf31	4.02195136950736e-254	2.30840720950335	0.148	0.02	1.09791228484812e-249	Epithelial_cells	C11orf31
DDX42	7.8084982816099e-254	1.39356997383888	0.337	0.146	2.13156386091387e-249	Epithelial_cells	DDX42
EFS	1.56760948752593e-253	2.48005425064555	0.15	0.021	4.2792603790483e-249	Epithelial_cells	EFS
PLIN5	1.94101914259467e-253	3.19295859611815	0.133	0.013	5.29859405545494e-249	Epithelial_cells	PLIN5
CDC16	2.34160907299876e-253	1.60238332911848	0.238	0.073	6.39212444747202e-249	Epithelial_cells	CDC16
SPINT1-AS1	4.97989097795915e-253	2.76748122119243	0.137	0.015	1.35941063916329e-248	Epithelial_cells	SPINT1-AS1
RNF185	9.61035651754471e-253	2.25367806746014	0.179	0.037	2.62343512215936e-248	Epithelial_cells	RNF185
KDELR3	1.09639015781056e-252	3.33887553902093	0.138	0.016	2.99292585279127e-248	Epithelial_cells	KDELR3
SLC25A1	1.88276772209133e-252	1.71846508766628	0.265	0.093	5.13957932776491e-248	Epithelial_cells	SLC25A1
PPP1R16A	1.88685938604346e-252	2.20756711100802	0.171	0.032	5.15074875202145e-248	Epithelial_cells	PPP1R16A
GABRB3	2.40428183924004e-252	4.89943046208855	0.109	0.003	6.56320856475747e-248	Epithelial_cells	GABRB3
PRRC1	2.78408055940929e-252	1.826824767192	0.238	0.074	7.59998311107549e-248	Epithelial_cells	PRRC1
ACP2	2.98729209023115e-252	2.20656043828558	0.183	0.039	8.15470994791299e-248	Epithelial_cells	ACP2
HIBADH	4.68948468572503e-252	1.93383787170457	0.219	0.061	1.28013552950922e-247	Epithelial_cells	HIBADH
PDZK1IP1	9.15506311890822e-252	3.60396261297498	0.125	0.01	2.49914913019957e-247	Epithelial_cells	PDZK1IP1
PEX13	6.18163498723447e-251	1.82359921592594	0.223	0.063	1.68746271881527e-246	Epithelial_cells	PEX13
STRBP	1.27914108730446e-250	1.81543361956928	0.211	0.056	3.4917993401237e-246	Epithelial_cells	STRBP
FAN1	1.97002656170865e-250	2.16164739267494	0.164	0.029	5.37777850815226e-246	Epithelial_cells	FAN1
THRAP3	2.07460135610228e-250	1.24206923536664	0.509	0.322	5.66324678188799e-246	Epithelial_cells	THRAP3
LARS	2.68328459369615e-250	1.36156811024815	0.361	0.168	7.32483028387174e-246	Epithelial_cells	LARS
LLGL2	4.34975976781924e-250	2.0189920232147	0.204	0.051	1.1873974214193e-245	Epithelial_cells	LLGL2
ATP5H	7.60430312979509e-250	2.12913568096258	0.154	0.023	2.07582266837146e-245	Epithelial_cells	ATP5H
REEP5	8.08043812428727e-250	1.21640902319122	0.555	0.406	2.20579799916794e-245	Epithelial_cells	REEP5
TMEM57	8.39312523487246e-250	2.05853644360304	0.149	0.021	2.29115532661548e-245	Epithelial_cells	TMEM57
INTS10	1.42411910851113e-249	1.57517892103513	0.319	0.135	3.88756034241367e-245	Epithelial_cells	INTS10
PDSS2	1.72813344818387e-249	2.42950414052436	0.169	0.032	4.71745868685233e-245	Epithelial_cells	PDSS2
TBL2	2.04617144431022e-249	2.30381386880644	0.187	0.043	5.58563880867804e-245	Epithelial_cells	TBL2
TMCC1	2.5570484676932e-249	1.94736589688162	0.186	0.041	6.98023090710889e-245	Epithelial_cells	TMCC1
ELOVL5	4.39575014253571e-249	1.45953045407836	0.466	0.3	1.1999518739094e-244	Epithelial_cells	ELOVL5
SNX4	4.71401516365693e-249	1.84301674154182	0.255	0.086	1.28683185937507e-244	Epithelial_cells	SNX4
SIGMAR1	4.87861667155875e-249	2.0647921309805	0.214	0.059	1.33176477900211e-244	Epithelial_cells	SIGMAR1
PSCA	5.42713461175048e-249	3.40659164073524	0.159	0.028	1.48149920631565e-244	Epithelial_cells	PSCA
SUMF2	1.80244683260955e-248	1.52476647939207	0.345	0.159	4.92031936365754e-244	Epithelial_cells	SUMF2
FAM134C	1.90530058078772e-248	2.46350237507299	0.135	0.015	5.20108952543433e-244	Epithelial_cells	FAM134C
RABL6	2.56559756073805e-248	1.58168756698331	0.287	0.109	7.00356822130274e-244	Epithelial_cells	RABL6
PAPSS1	5.30293455601366e-248	1.6768150412796	0.273	0.1	1.44759507510061e-243	Epithelial_cells	PAPSS1
ADH5	8.05749914599112e-248	1.47407394085622	0.384	0.194	2.19953611687266e-243	Epithelial_cells	ADH5
SEC24C	1.60203848385944e-247	1.73977395290153	0.222	0.064	4.3732446532395e-243	Epithelial_cells	SEC24C
TRIQK	3.35780800492403e-247	2.09409076192779	0.193	0.047	9.16614429184161e-243	Epithelial_cells	TRIQK
SLC35F5	6.28553921561052e-247	2.04960970386815	0.222	0.065	1.71582649507736e-242	Epithelial_cells	SLC35F5
CBS	7.86413748058335e-247	5.6728024324635	0.104	0.002	2.14675224944964e-242	Epithelial_cells	CBS
EBF4	9.0072511773813e-247	2.52421064548654	0.155	0.025	2.45879942640155e-242	Epithelial_cells	EBF4
SGPL1	1.08311587860876e-246	1.58520247495891	0.263	0.092	2.95668972542618e-242	Epithelial_cells	SGPL1
PPFIBP2	1.40735637079902e-246	1.85183772178905	0.159	0.027	3.84180142100716e-242	Epithelial_cells	PPFIBP2
NCKAP1	3.12811536243764e-246	1.35597499438649	0.339	0.148	8.53912931638227e-242	Epithelial_cells	NCKAP1
MAN1A2	4.7585640470165e-246	1.10965074217732	0.361	0.166	1.29899281355456e-241	Epithelial_cells	MAN1A2
C14orf166	7.65789658858586e-246	2.16615486976092	0.148	0.021	2.09045261075217e-241	Epithelial_cells	C14orf166
FAM120B	9.55448806081759e-246	1.75800151042354	0.19	0.045	2.60818415084199e-241	Epithelial_cells	FAM120B
C12orf23	1.9985933892614e-245	2.55240741252773	0.131	0.013	5.45576023400576e-241	Epithelial_cells	C12orf23
TTC17	2.48531859121105e-245	1.3158217466572	0.356	0.165	6.78442269028793e-241	Epithelial_cells	TTC17
PXDN	4.06087487435619e-245	1.7640221464449	0.218	0.063	1.10853762320175e-240	Epithelial_cells	PXDN
C12orf44	4.560362795862e-245	2.04603627330921	0.143	0.019	1.24488783601441e-240	Epithelial_cells	C12orf44
BCL2L2	5.98016969921721e-245	2.39927163602459	0.174	0.037	1.63246672449231e-240	Epithelial_cells	BCL2L2
SHANK2	6.59891151527369e-245	4.44521338128129	0.105	0.003	1.80137086543941e-240	Epithelial_cells	SHANK2
CDH3	2.45776716205221e-244	3.71081940016384	0.118	0.008	6.70921279897013e-240	Epithelial_cells	CDH3
HSDL2	2.79812111627875e-244	1.52807528426591	0.243	0.079	7.63831102321773e-240	Epithelial_cells	HSDL2
LANCL1	5.39258774563654e-244	1.79748362186796	0.201	0.052	1.47206860280386e-239	Epithelial_cells	LANCL1
RCAN3	5.48008870354263e-244	1.69331339215125	0.367	0.185	1.49595461429307e-239	Epithelial_cells	RCAN3
SEC23B	5.75937689597068e-244	1.6883407695897	0.285	0.11	1.57219470506208e-239	Epithelial_cells	SEC23B
COPA	7.17271292512327e-244	1.28113636334978	0.473	0.286	1.95800717430015e-239	Epithelial_cells	COPA
HOXA13	1.21382074529415e-243	2.23766447769518	0.165	0.031	3.31348787050396e-239	Epithelial_cells	HOXA13
CHPF	1.23979868787737e-243	1.90425478837452	0.189	0.044	3.38440245816764e-239	Epithelial_cells	CHPF
WNK2	1.67517843289502e-243	4.14375912488166	0.117	0.008	4.57290208611683e-239	Epithelial_cells	WNK2
BDH1	2.52942620326881e-243	2.81280522861812	0.13	0.014	6.9048276496832e-239	Epithelial_cells	BDH1
KCNK1	2.81352370840608e-243	2.94633747197244	0.144	0.02	7.68035701920691e-239	Epithelial_cells	KCNK1
TFAP2A	2.81564365643119e-243	3.25991779862642	0.129	0.013	7.68614405332586e-239	Epithelial_cells	TFAP2A
FAM219B	2.84133354531823e-243	1.93927176637739	0.219	0.064	7.7562723120097e-239	Epithelial_cells	FAM219B
C6orf89	3.08275981019569e-243	1.56222950114995	0.296	0.118	8.4153177298722e-239	Epithelial_cells	C6orf89
PRSS22	3.23113357465768e-243	2.969502776594	0.137	0.017	8.82034843210053e-239	Epithelial_cells	PRSS22
RABEP1	4.81194720332259e-243	1.5713148291723	0.329	0.147	1.313565347563e-238	Epithelial_cells	RABEP1
MTERFD2	5.6858255224255e-242	2.3367515164999	0.13	0.013	1.55211665111171e-237	Epithelial_cells	MTERFD2
TDP2	1.90489707372018e-241	1.48551729411398	0.253	0.086	5.19998803184134e-237	Epithelial_cells	TDP2
CARKD	4.05333821674344e-241	2.63955855803291	0.125	0.011	1.10648026640662e-236	Epithelial_cells	CARKD
CTBP2	1.27932094013115e-240	1.42532559112949	0.342	0.156	3.49229030237003e-236	Epithelial_cells	CTBP2
SORL1	1.87651204791829e-240	1.04544511498619	0.357	0.161	5.12250258840736e-236	Epithelial_cells	SORL1
AC020571.3	2.69242454552892e-240	4.0450209193969	0.107	0.004	7.34978052438485e-236	Epithelial_cells	AC020571.3
SCUBE2	4.89571070655516e-240	4.02136229962748	0.152	0.027	1.33643110867543e-235	Epithelial_cells	SCUBE2
PAFAH2	9.0885197456724e-240	2.60755516121408	0.135	0.016	2.48098412017365e-235	Epithelial_cells	PAFAH2
RPLP0	1.98302740820795e-239	0.738346471899055	0.845	0.822	5.41326821892605e-235	Epithelial_cells	RPLP0
PSD4	2.31993596852286e-239	1.63597731919059	0.202	0.052	6.33296120687369e-235	Epithelial_cells	PSD4
UBA1	4.30071484947274e-239	1.37803967570665	0.367	0.18	1.17400913960907e-234	Epithelial_cells	UBA1
ATP5J	1.00725220725029e-238	2.06159881724139	0.145	0.021	2.74959707535185e-234	Epithelial_cells	ATP5J
SDC4	1.0504890113563e-238	1.66843966418905	0.28	0.108	2.86762490320043e-234	Epithelial_cells	SDC4
STAT6	2.53980596810005e-238	1.26416890398358	0.311	0.13	6.93316233171953e-234	Epithelial_cells	STAT6
ISCA2	2.59591703596891e-238	1.9088667332531	0.223	0.067	7.08633432478792e-234	Epithelial_cells	ISCA2
KCTD1	1.05185777554431e-237	2.82344367351117	0.13	0.015	2.87136135568086e-233	Epithelial_cells	KCTD1
TCEB3	1.21406349731935e-237	1.97197765134815	0.146	0.022	3.31415053498235e-233	Epithelial_cells	TCEB3
UBE2J1	1.68164941890028e-237	1.34470981610949	0.418	0.238	4.59056658371399e-233	Epithelial_cells	UBE2J1
LAMC2	2.33935786502737e-237	3.80187756545367	0.134	0.017	6.38597909995171e-233	Epithelial_cells	LAMC2
PNPLA7	5.0817219277165e-237	2.84195755078338	0.133	0.016	1.38720845182805e-232	Epithelial_cells	PNPLA7
VPS54	1.00086766338455e-236	1.77739369908138	0.201	0.054	2.73216854750715e-232	Epithelial_cells	VPS54
MPI	1.22455030876891e-236	2.06186798201619	0.166	0.033	3.34277743287738e-232	Epithelial_cells	MPI
C14orf2	1.27294256521604e-236	2.53413300802554	0.129	0.014	3.47487861452675e-232	Epithelial_cells	C14orf2
GRB7	2.00395680103812e-236	3.24455578202644	0.121	0.011	5.47040127547385e-232	Epithelial_cells	GRB7
THUMPD1	2.01687464962483e-236	1.31672577411153	0.426	0.238	5.50566441854585e-232	Epithelial_cells	THUMPD1
IMPAD1	2.29939568189735e-236	1.344357803503	0.355	0.17	6.27689033244339e-232	Epithelial_cells	IMPAD1
RCN1	2.4117451196638e-236	1.56410154972521	0.324	0.147	6.58358182765824e-232	Epithelial_cells	RCN1
PTK7	2.93384992647862e-236	2.58960102870194	0.157	0.029	8.00882352930134e-232	Epithelial_cells	PTK7
REPIN1	3.9218780029237e-236	1.68698350266717	0.245	0.083	1.07059425723811e-231	Epithelial_cells	REPIN1
TESK2	1.20398447292113e-235	2.59454287277404	0.142	0.021	3.2866368141801e-231	Epithelial_cells	TESK2
SC5D	1.26775134499252e-235	1.18874124798119	0.425	0.225	3.46070762156059e-231	Epithelial_cells	SC5D
RNF41	1.30342722632239e-235	1.76137113730136	0.252	0.088	3.55809564241485e-231	Epithelial_cells	RNF41
ZMYND11	2.09824107062516e-235	1.26414019865404	0.323	0.139	5.72777847459257e-231	Epithelial_cells	ZMYND11
CDH26	3.0516169563233e-235	3.45729961459261	0.135	0.018	8.33030396737133e-231	Epithelial_cells	CDH26
RASD1	3.15680851756183e-235	1.36192609457587	0.316	0.136	8.61745589124029e-231	Epithelial_cells	RASD1
CCDC86	6.10879945440968e-235	2.28481785358792	0.206	0.059	1.66758007506475e-230	Epithelial_cells	CCDC86
IFT57	9.7009017061813e-235	1.61392525482154	0.383	0.2	2.64815214775337e-230	Epithelial_cells	IFT57
RHOU	1.13094516737099e-234	1.59710960062692	0.321	0.147	3.08725411788932e-230	Epithelial_cells	RHOU
CPD	1.23647863122046e-234	1.04810657751807	0.396	0.203	3.3753393675056e-230	Epithelial_cells	CPD
KDM1A	1.31865526663092e-234	1.61261236396726	0.265	0.098	3.59966514684909e-230	Epithelial_cells	KDM1A
SCAMP1	1.61229599659085e-234	1.66337903834556	0.256	0.09	4.40124561149369e-230	Epithelial_cells	SCAMP1
ECI1	1.73065479957729e-234	1.60965209614798	0.317	0.138	4.72434147188608e-230	Epithelial_cells	ECI1
PPA2	4.18016288303955e-234	1.626899502801	0.269	0.101	1.14110086381214e-229	Epithelial_cells	PPA2
SEMA4G	4.83915627670571e-234	4.36223176976317	0.104	0.004	1.32099288041513e-229	Epithelial_cells	SEMA4G
SLC17A5	7.10102031175227e-234	2.02203906224655	0.194	0.051	1.93843652470214e-229	Epithelial_cells	SLC17A5
ATP5I	8.63187115860612e-234	2.11300772692864	0.141	0.02	2.3563281888763e-229	Epithelial_cells	ATP5I
FAF2	1.53609256574888e-233	1.62648685528253	0.241	0.081	4.19322548598129e-229	Epithelial_cells	FAF2
HERC6	1.65441083104127e-233	2.27798981152615	0.152	0.027	4.51621068657646e-229	Epithelial_cells	HERC6
SNX1	2.48055013877425e-233	1.4145206108472	0.338	0.155	6.77140576882595e-229	Epithelial_cells	SNX1
TMEM245	3.18470452350371e-233	1.36322380350942	0.324	0.143	8.69360640826042e-229	Epithelial_cells	TMEM245
C5orf42	3.95438164632039e-233	2.38577798801022	0.129	0.015	1.07946710181254e-228	Epithelial_cells	C5orf42
SLC35A1	4.20753815726523e-233	2.00757535987712	0.198	0.053	1.14857376617026e-228	Epithelial_cells	SLC35A1
GUCD1	5.40191891112519e-233	1.91111853700933	0.239	0.081	1.47461582435896e-228	Epithelial_cells	GUCD1
OIP5-AS1	6.22954133462452e-233	1.55698280780306	0.161	0.03	1.7005401935258e-228	Epithelial_cells	OIP5-AS1
TMEM14C	8.76940436423319e-233	1.41682257809337	0.461	0.294	2.39387200334838e-228	Epithelial_cells	TMEM14C
PPM1A	1.61284170207877e-232	1.47441485024703	0.321	0.141	4.40273527833463e-228	Epithelial_cells	PPM1A
TMEM184A	2.29695619886971e-232	4.51284816815119	0.108	0.006	6.27023103167452e-228	Epithelial_cells	TMEM184A
GMPPA	2.60948057395374e-232	1.98661300184391	0.185	0.045	7.12336007077892e-228	Epithelial_cells	GMPPA
KIF1A	3.10877500887964e-232	4.11709003219454	0.103	0.004	8.48633401923964e-228	Epithelial_cells	KIF1A
SCRN1	3.16146780267033e-232	1.22687067853712	0.202	0.054	8.63017480772947e-228	Epithelial_cells	SCRN1
C10orf32	4.32518345664687e-232	2.843128815666	0.117	0.01	1.18068857999546e-227	Epithelial_cells	C10orf32
ZNF649	6.07149564353788e-232	2.93129146679332	0.145	0.023	1.65739688077297e-227	Epithelial_cells	ZNF649
IFNAR1	1.05896845966386e-231	1.34227505884035	0.363	0.178	2.89077210119041e-227	Epithelial_cells	IFNAR1
GGT1	2.34609051242676e-231	3.16582568109436	0.128	0.015	6.40435788082256e-227	Epithelial_cells	GGT1
C21orf33	2.70301219501415e-231	2.38108443909607	0.13	0.016	7.37868268994964e-227	Epithelial_cells	C21orf33
NSMCE1	3.05328227338666e-231	1.36781441306271	0.357	0.172	8.33484994989091e-227	Epithelial_cells	NSMCE1
PVRL3	3.1295962867466e-230	3.52681855301783	0.106	0.005	8.54317194356087e-226	Epithelial_cells	PVRL3
OSBP	5.93395408156615e-230	1.45173025650267	0.296	0.122	1.61985078518593e-225	Epithelial_cells	OSBP
TOM1L2	8.06241674198989e-230	1.74377893678315	0.183	0.044	2.2008785222284e-225	Epithelial_cells	TOM1L2
LSMD1	8.87517911015356e-230	2.8420899106881	0.118	0.01	2.42274639348972e-225	Epithelial_cells	LSMD1
ITGA6	1.1917670925652e-229	0.841292011453235	0.353	0.159	3.25328580928449e-225	Epithelial_cells	ITGA6
WWP1	1.3806650810945e-229	1.36482441665732	0.279	0.108	3.76893953837175e-225	Epithelial_cells	WWP1
ZNF667-AS1	1.38102261628712e-229	2.09616342049296	0.198	0.054	3.76991553794058e-225	Epithelial_cells	ZNF667-AS1
ILDR1	1.3958423765874e-229	6.07210821225668	0.095	0.001	3.81037051960829e-225	Epithelial_cells	ILDR1
RFPL2	1.43018393775132e-229	4.52899726705978	0.102	0.004	3.90411611327355e-225	Epithelial_cells	RFPL2
ZC3H14	1.78170463865618e-229	1.50650357426658	0.265	0.098	4.86369732260363e-225	Epithelial_cells	ZC3H14
CYP2U1	2.28312136053523e-229	2.47023259960821	0.155	0.03	6.23246468998908e-225	Epithelial_cells	CYP2U1
DMKN	2.50540824983884e-229	2.50573394704746	0.155	0.029	6.83926344041006e-225	Epithelial_cells	DMKN
SYTL4	2.90614409335089e-229	2.36356998551685	0.173	0.04	7.93319214602927e-225	Epithelial_cells	SYTL4
TMEM106B	3.84349642713645e-229	1.61381910347252	0.282	0.113	1.04919765467971e-224	Epithelial_cells	TMEM106B
MPZL2	3.85088268874832e-229	1.55944861148012	0.309	0.133	1.05121395637452e-224	Epithelial_cells	MPZL2
DYNC1LI2	5.11924172858372e-229	1.31046756386521	0.379	0.192	1.39745060706879e-224	Epithelial_cells	DYNC1LI2
TRIP12	6.63014555524445e-229	1.03569790792195	0.425	0.231	1.80989713367063e-224	Epithelial_cells	TRIP12
APOL4	7.28056767776194e-229	3.16122385043364	0.123	0.013	1.98744936467546e-224	Epithelial_cells	APOL4
VPS26B	2.39247253596823e-228	1.74826429090268	0.221	0.069	6.53097152868608e-224	Epithelial_cells	VPS26B
CTNNBIP1	3.51305727174501e-228	1.90662762661093	0.212	0.064	9.58994374040953e-224	Epithelial_cells	CTNNBIP1
ZNF813	8.19910749485935e-228	3.31387642251086	0.115	0.009	2.2381923639467e-223	Epithelial_cells	ZNF813
CEP70	1.62413942543603e-227	2.18836433978644	0.179	0.043	4.43357580355527e-223	Epithelial_cells	CEP70
DDX17	2.75293308711305e-227	0.79839651042961	0.669	0.543	7.5149567412012e-223	Epithelial_cells	DDX17
TMEM150C	4.00586410963168e-227	1.84654711039997	0.171	0.038	1.09352078464726e-222	Epithelial_cells	TMEM150C
RAB2A	5.23150323680548e-227	1.22134326961716	0.507	0.353	1.42809575358316e-222	Epithelial_cells	RAB2A
SLC39A10	7.29767466827077e-227	1.99763064047793	0.293	0.128	1.99211923094456e-222	Epithelial_cells	SLC39A10
TTC8	9.40719419779499e-227	2.48244788490206	0.136	0.02	2.56797587211408e-222	Epithelial_cells	TTC8
OCRL	9.7201909129479e-227	2.84979241551202	0.142	0.023	2.65341771541652e-222	Epithelial_cells	OCRL
DHRS7B	1.30301850169121e-226	1.95988663117772	0.199	0.056	3.55697990591665e-222	Epithelial_cells	DHRS7B
MRPS26	1.75586831033209e-226	1.4770803716933	0.355	0.172	4.79316931354453e-222	Epithelial_cells	MRPS26
METAP1	2.30734882087081e-226	1.6308375665191	0.245	0.085	6.29860081121313e-222	Epithelial_cells	METAP1
KL	2.31718091942923e-226	4.01638836715437	0.122	0.014	6.32544047385792e-222	Epithelial_cells	KL
GNG12	4.48427580479951e-226	1.35383093792581	0.301	0.126	1.22411760919417e-221	Epithelial_cells	GNG12
MTOR	1.51699400091166e-225	1.82450347833459	0.177	0.042	4.14109022368866e-221	Epithelial_cells	MTOR
SOCS2	2.38729081461621e-225	1.1381678539681	0.37	0.183	6.51682646573933e-221	Epithelial_cells	SOCS2
FAM120A	2.71781246826316e-225	1.15817759421307	0.405	0.219	7.41908447586476e-221	Epithelial_cells	FAM120A
TMEM178B	2.95680176503271e-225	4.09891314706254	0.106	0.006	8.0714774581863e-221	Epithelial_cells	TMEM178B
ANKRD17	2.97135374534706e-225	1.1577028365212	0.39	0.199	8.1112014540484e-221	Epithelial_cells	ANKRD17
UBR3	3.25876123843275e-225	1.49025737089394	0.244	0.085	8.89576642867373e-221	Epithelial_cells	UBR3
TTC38	5.05794850300777e-225	1.97470856507575	0.177	0.042	1.38071878235106e-220	Epithelial_cells	TTC38
ST6GALNAC1	8.00046112071147e-225	3.48846353801367	0.11	0.008	2.18396587673182e-220	Epithelial_cells	ST6GALNAC1
PCMTD2	1.26931903497848e-224	1.52677374975928	0.231	0.076	3.46498710168427e-220	Epithelial_cells	PCMTD2
PODXL2	1.79225583614611e-224	3.06208940456001	0.123	0.014	4.89249998151165e-220	Epithelial_cells	PODXL2
P4HTM	3.23434682774935e-224	1.67932800414417	0.268	0.103	8.82911997039017e-220	Epithelial_cells	P4HTM
TLE2	3.89051705731392e-224	2.45851158022334	0.151	0.028	1.06203334630556e-219	Epithelial_cells	TLE2
PPP1R7	9.19925130381636e-224	1.5102389292379	0.344	0.168	2.51121162091579e-219	Epithelial_cells	PPP1R7
MTFR1L	1.09205019660377e-223	1.49931607985817	0.221	0.069	2.98107862668897e-219	Epithelial_cells	MTFR1L
NAGLU	1.13451051732474e-223	1.83107685652474	0.187	0.048	3.09698681019308e-219	Epithelial_cells	NAGLU
ARHGAP35	1.59073648631632e-223	1.27187694910123	0.23	0.075	4.34239246034629e-219	Epithelial_cells	ARHGAP35
CAT	2.35831430303777e-223	1.2861186878242	0.346	0.167	6.43772638443249e-219	Epithelial_cells	CAT
FAM134B	2.68743117464078e-223	3.14866083862952	0.107	0.007	7.33614962053441e-219	Epithelial_cells	FAM134B
CLUL1	2.99463735455887e-223	5.21319847079735	0.094	0.001	8.1747610504748e-219	Epithelial_cells	CLUL1
LSS	7.80716834078038e-223	2.3741062038562	0.166	0.037	2.13120081366623e-218	Epithelial_cells	LSS
TMTC2	8.80335392562209e-223	2.88401891061745	0.138	0.022	2.40313955461632e-218	Epithelial_cells	TMTC2
PROSER2	1.41604141903662e-222	3.01440155944377	0.142	0.024	3.86550986568616e-218	Epithelial_cells	PROSER2
FLOT2	1.4293341725357e-222	1.47028304088513	0.262	0.098	3.90179642418796e-218	Epithelial_cells	FLOT2
KRT7	1.7184499695566e-222	3.47844700406617	0.177	0.047	4.6910247268956e-218	Epithelial_cells	KRT7
OSBPL2	1.93869760914673e-222	1.51573039074699	0.212	0.063	5.29225673344875e-218	Epithelial_cells	OSBPL2
KIF1C	3.05029113589078e-222	1.53162504108344	0.224	0.073	8.32668474275464e-218	Epithelial_cells	KIF1C
MRPS23	6.72242902233188e-222	1.63876232515373	0.271	0.107	1.83508867451616e-217	Epithelial_cells	MRPS23
HDHD2	1.04000812037914e-221	1.94291719366949	0.176	0.042	2.83901416701097e-217	Epithelial_cells	HDHD2
COASY	1.40967314018804e-221	1.80634312421552	0.201	0.058	3.8481257380853e-217	Epithelial_cells	COASY
HOOK2	1.44669836871055e-221	1.92628647324246	0.197	0.054	3.94919720690605e-217	Epithelial_cells	HOOK2
CACNG4	1.73151417094209e-221	4.87390035800222	0.093	0.001	4.72668738383772e-217	Epithelial_cells	CACNG4
FAM13C	3.13046190182154e-221	1.99896978995441	0.183	0.048	8.54553489959244e-217	Epithelial_cells	FAM13C
VKORC1L1	5.30959632241036e-221	1.91812904833116	0.222	0.072	1.44941360409158e-216	Epithelial_cells	VKORC1L1
UBA5	1.54463226288139e-220	1.73791692506158	0.236	0.082	4.21653715121363e-216	Epithelial_cells	UBA5
REXO2	2.41919729840104e-220	1.74935321842834	0.371	0.196	6.60392478517516e-216	Epithelial_cells	REXO2
MBTPS1	2.57013413563751e-220	1.39129199279957	0.3	0.128	7.01595216346327e-216	Epithelial_cells	MBTPS1
CHMP3	4.71054864229118e-220	1.1189557389478	0.412	0.225	1.28588556837265e-215	Epithelial_cells	CHMP3
RAB17	5.14875284320486e-220	4.02659555187336	0.101	0.005	1.40550655113806e-215	Epithelial_cells	RAB17
MYO1C	5.48959456643472e-220	0.882538962432515	0.337	0.153	1.49854952474535e-215	Epithelial_cells	MYO1C
EML5	5.88102254732548e-220	4.63696192194074	0.098	0.004	1.60540153496891e-215	Epithelial_cells	EML5
CCDC6	8.05591744884819e-220	1.44661510015422	0.282	0.114	2.19910434518658e-215	Epithelial_cells	CCDC6
C14orf1	9.52332392474165e-220	2.84835771169676	0.111	0.009	2.59967696497597e-215	Epithelial_cells	C14orf1
BAZ1B	1.38109057628343e-219	1.04365866413233	0.376	0.191	3.77010105513852e-215	Epithelial_cells	BAZ1B
TBC1D8	1.81821173782333e-219	2.14828942700655	0.185	0.05	4.96335440191011e-215	Epithelial_cells	TBC1D8
TAB3	3.20133071117835e-219	1.84579900974743	0.193	0.053	8.73899257537466e-215	Epithelial_cells	TAB3
MOAP1	3.2709493063002e-219	1.39313767365079	0.274	0.107	8.92903741633828e-215	Epithelial_cells	MOAP1
FAM83H	3.39635836613932e-219	4.13882222658934	0.1	0.004	9.27137906788711e-215	Epithelial_cells	FAM83H
PRKAA2	8.78801811558533e-219	2.55370029660077	0.13	0.018	2.39895318519248e-214	Epithelial_cells	PRKAA2
LSR	1.24395208760261e-218	1.33190467854558	0.251	0.09	3.39574040873762e-214	Epithelial_cells	LSR
DSC3	1.66356484990935e-218	3.89521556710643	0.113	0.011	4.54119932728254e-214	Epithelial_cells	DSC3
SCNN1G	1.8918533626091e-218	4.38630508333304	0.1	0.005	5.16438130925031e-214	Epithelial_cells	SCNN1G
SUMF1	3.02987675496517e-218	1.7359205709832	0.186	0.049	8.27095756570392e-214	Epithelial_cells	SUMF1
GLT8D1	8.57400643525021e-218	1.67266958581483	0.216	0.068	2.3405322766946e-213	Epithelial_cells	GLT8D1
CLCC1	1.17520678577167e-217	1.97875679304624	0.179	0.046	3.20807948379951e-213	Epithelial_cells	CLCC1
COPS7A	1.32237734985971e-217	1.63794714515758	0.219	0.07	3.60982568964704e-213	Epithelial_cells	COPS7A
BOK	1.42707008860614e-217	2.69963965964971	0.134	0.021	3.89561592787704e-213	Epithelial_cells	BOK
MIR200CHG	1.50582464888167e-217	2.73687147175883	0.107	0.008	4.11060012651719e-213	Epithelial_cells	MIR200CHG
MYO10	1.75682887436008e-217	1.82729742917786	0.215	0.069	4.79579146122815e-213	Epithelial_cells	MYO10
BRD3	2.03556328403653e-217	1.40631977726798	0.249	0.091	5.55668065276293e-213	Epithelial_cells	BRD3
CSDE1	2.36156787631376e-217	0.782599821431452	0.671	0.548	6.4466079887613e-213	Epithelial_cells	CSDE1
SSRP1	2.56943328645712e-217	1.26469529741004	0.337	0.161	7.01403898537064e-213	Epithelial_cells	SSRP1
SEC22C	3.39168660072165e-217	1.58964800961284	0.279	0.115	9.25862608264996e-213	Epithelial_cells	SEC22C
MAPK10	4.2774896461255e-217	2.02854268306904	0.177	0.044	1.16766912359934e-212	Epithelial_cells	MAPK10
ZNF638	7.01976741323885e-217	1.23798841174755	0.362	0.18	1.91625610846594e-212	Epithelial_cells	ZNF638
CRELD1	7.74624209468539e-217	1.92927865159779	0.195	0.056	2.11456916700722e-212	Epithelial_cells	CRELD1
ACOT13	1.15912026116705e-216	1.87097228528773	0.215	0.069	3.16416648893382e-212	Epithelial_cells	ACOT13
TMEM184C	1.21038712920184e-216	1.88992125278648	0.165	0.038	3.30411478529517e-212	Epithelial_cells	TMEM184C
SLAIN2	2.58807478108798e-216	1.21676528224195	0.307	0.134	7.06492653741396e-212	Epithelial_cells	SLAIN2
RP11-532F12.5	3.54446826675042e-216	5.40473478385999	0.09	0.001	9.6756894745753e-212	Epithelial_cells	RP11-532F12.5
MUC3A	7.09641990225301e-216	3.60135895095832	0.101	0.005	1.93718070491703e-211	Epithelial_cells	MUC3A
NPEPPS	8.97737365438467e-216	1.39357826815252	0.332	0.156	2.45064346017393e-211	Epithelial_cells	NPEPPS
FAM3D	2.70513652446413e-215	3.75488275627702	0.11	0.01	7.38448168448217e-211	Epithelial_cells	FAM3D
LNX1	3.20938016709829e-215	2.12204795376256	0.134	0.021	8.76096598014491e-211	Epithelial_cells	LNX1
SPATA20	4.32171471354336e-215	1.76915439999132	0.22	0.073	1.17974168250307e-210	Epithelial_cells	SPATA20
UQCRC1	5.43278267412557e-215	1.2846198276038	0.361	0.18	1.4830410143828e-210	Epithelial_cells	UQCRC1
LRPPRC	5.60401985485104e-215	1.3199704221754	0.322	0.149	1.52978533997724e-210	Epithelial_cells	LRPPRC
PGRMC1	6.44170314703519e-215	1.09001399646997	0.456	0.273	1.75845612507767e-210	Epithelial_cells	PGRMC1
ZNF577	1.0730062628829e-214	2.41505682139802	0.15	0.03	2.92909249641774e-210	Epithelial_cells	ZNF577
TEX261	1.10462304779212e-214	1.72061711729873	0.203	0.061	3.01539999586293e-210	Epithelial_cells	TEX261
ELMO3	2.22529229640616e-214	3.06431654013944	0.114	0.011	6.07460291072953e-210	Epithelial_cells	ELMO3
BRD8	2.28219695788234e-214	1.86467245660289	0.204	0.062	6.22994125562721e-210	Epithelial_cells	BRD8
KIF13B	2.76464336329358e-214	1.26437425102527	0.309	0.135	7.54692345311882e-210	Epithelial_cells	KIF13B
PSAT1	2.94251230228226e-214	3.54579870409417	0.108	0.009	8.03247008277011e-210	Epithelial_cells	PSAT1
TRIM29	3.22584751261017e-214	3.26162931410002	0.139	0.025	8.80591853992324e-210	Epithelial_cells	TRIM29
ZNF395	5.03446868867267e-214	2.0991941351017	0.18	0.047	1.37430926263387e-209	Epithelial_cells	ZNF395
PEX7	6.07470540658629e-214	2.42203873749218	0.137	0.023	1.65827308188993e-209	Epithelial_cells	PEX7
ESRRG	7.02733477980875e-214	3.87386068407835	0.099	0.005	1.91832184819219e-209	Epithelial_cells	ESRRG
HMGCR	9.09203849512419e-214	1.69478853437228	0.22	0.073	2.481944668399e-209	Epithelial_cells	HMGCR
PHF17	1.00646172410373e-213	1.40534449144772	0.16	0.033	2.74743921445836e-209	Epithelial_cells	PHF17
OVOL1	1.34097187337354e-213	2.97661662473084	0.13	0.019	3.66058501993508e-209	Epithelial_cells	OVOL1
EBP	1.68745407876398e-213	1.70526301635615	0.319	0.149	4.6064121442099e-209	Epithelial_cells	EBP
NUCKS1	2.91368048472296e-213	0.825842345941852	0.603	0.443	7.95376498719675e-209	Epithelial_cells	NUCKS1
CYHR1	5.4218169574328e-213	1.38587953461183	0.289	0.12	1.48004759304001e-208	Epithelial_cells	CYHR1
NHLRC2	5.45097660400108e-213	1.61050658401472	0.203	0.061	1.48800759336021e-208	Epithelial_cells	NHLRC2
ZNF24	5.78402210675872e-213	1.31217087601738	0.376	0.198	1.57892235470299e-208	Epithelial_cells	ZNF24
KBTBD11	8.98545445321261e-213	2.68607019891247	0.133	0.021	2.45284935663798e-208	Epithelial_cells	KBTBD11
MANSC1	1.02716414259285e-212	1.99663915056906	0.167	0.04	2.80395267644995e-208	Epithelial_cells	MANSC1
SF3B14	1.70625945374003e-212	1.95974687939746	0.126	0.017	4.65774705681954e-208	Epithelial_cells	SF3B14
MYOF	4.72124054008379e-212	1.47223085825789	0.302	0.134	1.28880424263207e-207	Epithelial_cells	MYOF
SEC13	4.96464872930012e-212	1.42456794598012	0.311	0.141	1.35524981012435e-207	Epithelial_cells	SEC13
C1orf210	6.12433142686146e-212	4.64103415388944	0.091	0.002	1.67181999290464e-207	Epithelial_cells	C1orf210
EVPL	6.90233527300243e-212	3.89848319877339	0.097	0.004	1.8841994828242e-207	Epithelial_cells	EVPL
MSI2	7.70756133575482e-212	1.23328118985228	0.323	0.146	2.10401009343435e-207	Epithelial_cells	MSI2
NARS	8.0059993352089e-212	1.27175844272471	0.379	0.201	2.18547769852533e-207	Epithelial_cells	NARS
HK1	8.1292837679593e-212	1.22217808617948	0.345	0.168	2.21913188297753e-207	Epithelial_cells	HK1
AMOT	1.14678545042466e-211	3.01535280396103	0.116	0.013	3.13049492256924e-207	Epithelial_cells	AMOT
SAR1B	2.0734312428817e-211	1.534019105159	0.378	0.209	5.66005260681847e-207	Epithelial_cells	SAR1B
CISD3	3.17474710151135e-211	1.65422675040948	0.23	0.08	8.66642463770569e-207	Epithelial_cells	CISD3
PTTG1IP	3.60253870516426e-211	0.857450599986514	0.499	0.309	9.8342101573574e-207	Epithelial_cells	PTTG1IP
CADM1	4.28948186452281e-211	1.75313897516972	0.204	0.064	1.17094275937744e-206	Epithelial_cells	CADM1
TMTC4	5.24179230376431e-211	3.07038717957791	0.123	0.017	1.43090446308158e-206	Epithelial_cells	TMTC4
SCYL1	7.67894318461744e-211	1.56175343007928	0.256	0.098	2.09619791053687e-206	Epithelial_cells	SCYL1
PPP1R13B	7.80098955292166e-211	1.7335995795764	0.216	0.07	2.12951412815656e-206	Epithelial_cells	PPP1R13B
FAM120AOS	8.54780440273502e-211	1.32814697870185	0.299	0.13	2.33337964585861e-206	Epithelial_cells	FAM120AOS
MIB1	9.13669682651933e-211	1.37009313049263	0.259	0.101	2.49413549970325e-206	Epithelial_cells	MIB1
BCL9	1.04133546445707e-210	3.17842436968434	0.118	0.014	2.84263755087492e-206	Epithelial_cells	BCL9
DAAM1	1.37742797304723e-210	1.3257220529213	0.315	0.142	3.76010288082434e-206	Epithelial_cells	DAAM1
CCNC	1.89668944018354e-210	1.54045314804907	0.304	0.137	5.17758283381303e-206	Epithelial_cells	CCNC
BEX2	2.36566684039883e-210	1.54737649315541	0.236	0.082	6.45779734092072e-206	Epithelial_cells	BEX2
COQ9	3.0130726492121e-210	1.88451950888225	0.173	0.043	8.22508571781918e-206	Epithelial_cells	COQ9
FLRT3	3.26532952467188e-210	4.51669808569654	0.101	0.007	8.91369653644929e-206	Epithelial_cells	FLRT3
KIAA2018	3.45755939371841e-210	2.02566271394018	0.124	0.016	9.43844563297251e-206	Epithelial_cells	KIAA2018
PCA3	4.29139085221083e-210	6.83146721802364	0.092	0.003	1.17146387483651e-205	Epithelial_cells	PCA3
USMG5	4.46779842703034e-210	2.30551110878012	0.12	0.015	1.21961961461074e-205	Epithelial_cells	USMG5
SP1	4.53954033591698e-210	1.26290285382839	0.262	0.102	1.23920372089862e-205	Epithelial_cells	SP1
ATP5O	4.90708947843133e-210	1.84806164138119	0.143	0.026	1.33953728582219e-205	Epithelial_cells	ATP5O
USP43	7.31946102753643e-210	4.26970597785744	0.095	0.004	1.99806647129689e-205	Epithelial_cells	USP43
PLEKHA6	7.39322972008596e-210	2.77849487593837	0.117	0.014	2.01820384898906e-205	Epithelial_cells	PLEKHA6
HSBP1L1	9.11590153191903e-210	1.77811077721358	0.183	0.049	2.48845880018326e-205	Epithelial_cells	HSBP1L1
LAMB3	1.32008804362817e-209	3.13757006806173	0.182	0.054	3.60357634149618e-205	Epithelial_cells	LAMB3
RP11-395B7.7	2.52694253706951e-209	2.38748159775195	0.113	0.012	6.89804773769234e-205	Epithelial_cells	RP11-395B7.7
FAM83F	2.83384338570664e-209	3.52465919709025	0.098	0.005	7.73582567430198e-205	Epithelial_cells	FAM83F
TSTA3	3.61797574079551e-209	1.54813360008589	0.263	0.104	9.87635017722358e-205	Epithelial_cells	TSTA3
KRT5	4.29425725982337e-209	3.95616270044556	0.188	0.06	1.17224634678658e-204	Epithelial_cells	KRT5
PEX10	4.35917171092793e-209	2.46848683416018	0.149	0.03	1.18996669364911e-204	Epithelial_cells	PEX10
CRAT	5.39737487489664e-209	2.36281408493388	0.165	0.04	1.47337539334928e-204	Epithelial_cells	CRAT
GNPTAB	7.11055590480138e-209	1.40600556713028	0.319	0.148	1.94103955089268e-204	Epithelial_cells	GNPTAB
HADH	1.26583897742963e-208	1.72969186071171	0.21	0.067	3.45548724058741e-204	Epithelial_cells	HADH
BEND4	2.71460151312172e-208	4.4825988519413	0.092	0.003	7.41031921051967e-204	Epithelial_cells	BEND4
SSR1	2.81782410556042e-208	1.07830447630018	0.413	0.238	7.69209624335884e-204	Epithelial_cells	SSR1
PHB	4.84935879811262e-208	1.2997365608202	0.424	0.247	1.32377796470878e-203	Epithelial_cells	PHB
CKAP5	4.90447647883766e-208	1.30087273800475	0.209	0.066	1.3388239891931e-203	Epithelial_cells	CKAP5
TEX2	5.18287763298547e-208	1.86312263916731	0.164	0.039	1.41482193625237e-203	Epithelial_cells	TEX2
CREB3	7.23197903758461e-208	1.58509000119446	0.28	0.119	1.97418563767985e-203	Epithelial_cells	CREB3
CADM4	1.31501715827047e-207	2.96241393109766	0.117	0.014	3.58973383864673e-203	Epithelial_cells	CADM4
RAB5B	1.70033889764516e-207	1.50272917368183	0.259	0.101	4.64158512279176e-203	Epithelial_cells	RAB5B
SELT	1.78160901584952e-207	1.94122773825643	0.132	0.021	4.86343629146601e-203	Epithelial_cells	SELT
C16orf70	1.84395632033787e-207	2.45373668993067	0.145	0.028	5.03363196325832e-203	Epithelial_cells	C16orf70
PTK2	1.94614771375074e-207	1.18087541898894	0.278	0.114	5.31259402899677e-203	Epithelial_cells	PTK2
LMTK2	2.01172494893743e-207	2.11527778951316	0.147	0.029	5.49160676560939e-203	Epithelial_cells	LMTK2
PSMB5	2.38007699838955e-207	1.40786380500652	0.397	0.222	6.49713419020379e-203	Epithelial_cells	PSMB5
IP6K2	2.74178025220833e-207	1.37421955589592	0.347	0.173	7.4845117324783e-203	Epithelial_cells	IP6K2
GLYATL1	3.02836862385215e-207	4.60427824036482	0.09	0.002	8.26684066939159e-203	Epithelial_cells	GLYATL1
TMEM135	3.45470433034583e-207	2.5807984682634	0.135	0.023	9.43065188097803e-203	Epithelial_cells	TMEM135
CEP89	3.97306380715277e-207	2.12112242609564	0.167	0.041	1.08456695807656e-202	Epithelial_cells	CEP89
IGSF3	5.14469837033389e-207	3.61148773712639	0.1	0.006	1.40439976113374e-202	Epithelial_cells	IGSF3
ERGIC3	8.46008646073168e-207	1.3231257399783	0.386	0.212	2.30943440205053e-202	Epithelial_cells	ERGIC3
COL9A2	2.23393140887367e-206	2.94662570539423	0.125	0.018	6.09818595994335e-202	Epithelial_cells	COL9A2
ATP5G1	3.62601130674275e-206	2.55964372441403	0.111	0.011	9.89828566514636e-202	Epithelial_cells	ATP5G1
KLF15	9.03439918549988e-206	2.57265808901047	0.116	0.014	2.46621028965776e-201	Epithelial_cells	KLF15
KIAA1671	1.30633850670813e-205	1.90070701957593	0.16	0.037	3.56604285561187e-201	Epithelial_cells	KIAA1671
ATXN10	1.77701279098477e-205	1.37439008131285	0.337	0.165	4.85088951683022e-201	Epithelial_cells	ATXN10
DNALI1	1.89072602553902e-205	3.25849574790245	0.128	0.02	5.16130390451643e-201	Epithelial_cells	DNALI1
GPD2	2.26493693212727e-205	1.67065530201971	0.184	0.052	6.18282483732103e-201	Epithelial_cells	GPD2
PRAC2	2.5365871015444e-205	3.8646704018189	0.091	0.003	6.9243754697959e-201	Epithelial_cells	PRAC2
PLA2G4F	2.69327192019151e-205	4.52386988471147	0.088	0.002	7.35209368773879e-201	Epithelial_cells	PLA2G4F
CYC1	2.71333268398071e-205	1.32569451763554	0.404	0.228	7.40685556073055e-201	Epithelial_cells	CYC1
MYEOV2	3.06398391695226e-205	2.26087397610386	0.12	0.016	8.36406329649628e-201	Epithelial_cells	MYEOV2
RTFDC1	3.4674501819601e-205	1.36534613376143	0.169	0.041	9.46544550671468e-201	Epithelial_cells	RTFDC1
KDM4A	5.02447314889389e-205	1.94822413931686	0.153	0.033	1.37158068018505e-200	Epithelial_cells	KDM4A
KIAA1468	2.88882328253795e-204	1.65414598351001	0.181	0.049	7.8859097966721e-200	Epithelial_cells	KIAA1468
SMIM7	3.33727554095448e-204	1.39675591026281	0.344	0.174	9.11009477169754e-200	Epithelial_cells	SMIM7
GLG1	4.39262928496103e-204	1.01203740313031	0.407	0.224	1.19909994220866e-199	Epithelial_cells	GLG1
MSL1	5.32838463538229e-204	1.21543994855901	0.323	0.152	1.45454243776666e-199	Epithelial_cells	MSL1
FAM117B	5.45426660557473e-204	2.36809840704319	0.148	0.031	1.48890569798979e-199	Epithelial_cells	FAM117B
TGOLN2	5.53504211751165e-204	0.963903736002052	0.5	0.327	1.51095579723833e-199	Epithelial_cells	TGOLN2
MFSD3	1.00544864929121e-203	2.63812411375001	0.119	0.016	2.74467372283514e-199	Epithelial_cells	MFSD3
ATP8A1	1.06443466965651e-203	1.67675572098177	0.23	0.082	2.90569376122834e-199	Epithelial_cells	ATP8A1
RALGAPA2	1.10586473947466e-203	1.43596281648194	0.288	0.125	3.01878956581792e-199	Epithelial_cells	RALGAPA2
DTNB	1.28812914368917e-203	2.29309109051165	0.141	0.027	3.5163349364427e-199	Epithelial_cells	DTNB
IL17RC	1.41077180280173e-203	2.21586719448583	0.146	0.03	3.85112486728816e-199	Epithelial_cells	IL17RC
MCFD2	1.4843449104231e-203	1.35599172594687	0.349	0.179	4.05196473647299e-199	Epithelial_cells	MCFD2
ASAP3	1.77313654824417e-203	2.85823537377018	0.123	0.018	4.84030814939695e-199	Epithelial_cells	ASAP3
TRAFD1	3.7955531726329e-203	1.78266818945337	0.184	0.052	1.03611010506533e-198	Epithelial_cells	TRAFD1
SKIV2L2	4.66543727263492e-203	1.96376630516739	0.124	0.018	1.27357106668388e-198	Epithelial_cells	SKIV2L2
TMED1	4.69727409555358e-203	1.84293104973132	0.218	0.075	1.28226188260422e-198	Epithelial_cells	TMED1
CAPRIN1	5.95912763485632e-203	1.36858462112732	0.342	0.171	1.62672266176308e-198	Epithelial_cells	CAPRIN1
AGBL5	6.61494997097667e-203	2.7209381294282	0.119	0.016	1.80574904307721e-198	Epithelial_cells	AGBL5
LYPLAL1	7.10911008307815e-203	1.91054051359698	0.187	0.054	1.94064487047867e-198	Epithelial_cells	LYPLAL1
TMTC3	9.91678377669523e-203	1.92374019883534	0.169	0.043	2.70708363536226e-198	Epithelial_cells	TMTC3
MSMO1	1.11527127408621e-202	1.8865906193025	0.238	0.089	3.04446752400053e-198	Epithelial_cells	MSMO1
CPT2	1.19292807895812e-202	2.55716802200686	0.129	0.021	3.25645506993987e-198	Epithelial_cells	CPT2
UFD1L	1.36997395291335e-202	1.94678755890703	0.127	0.019	3.73975489666286e-198	Epithelial_cells	UFD1L
AFF4	1.54924397793332e-202	0.976018226598123	0.5	0.326	4.22912621096237e-198	Epithelial_cells	AFF4
CDC42BPB	2.55357703009765e-202	1.30133551418121	0.272	0.114	6.97075457676058e-198	Epithelial_cells	CDC42BPB
VWA1	2.94418896276755e-202	0.945691572043646	0.33	0.153	8.03704703056287e-198	Epithelial_cells	VWA1
MRPS35	4.33823268401465e-202	1.59601569522708	0.257	0.103	1.18425075808232e-197	Epithelial_cells	MRPS35
TMEM8A	1.26225454907276e-201	1.70769846488969	0.215	0.073	3.44570246805881e-197	Epithelial_cells	TMEM8A
DPY19L4	1.61582838891389e-201	1.74607757010943	0.172	0.045	4.41088833605714e-197	Epithelial_cells	DPY19L4
AGGF1	1.62385528166328e-201	1.69884307514942	0.159	0.037	4.43280014788442e-197	Epithelial_cells	AGGF1
PCBD1	2.49792042337327e-201	1.55993863780332	0.302	0.143	6.81882317172434e-197	Epithelial_cells	PCBD1
HSD17B6	2.65649945715607e-201	3.85555288728563	0.101	0.008	7.25171221814465e-197	Epithelial_cells	HSD17B6
RNF187	4.4512916625537e-201	1.37041075906102	0.323	0.155	1.21511359804391e-196	Epithelial_cells	RNF187
ITGB8	7.63926592230046e-201	2.32339377216494	0.169	0.045	2.08536681146958e-196	Epithelial_cells	ITGB8
TFDP2	8.07224180579621e-201	1.52916008887335	0.263	0.106	2.20356056814625e-196	Epithelial_cells	TFDP2
RHOB	9.25398879878891e-201	0.709262890966131	0.568	0.401	2.5261538622934e-196	Epithelial_cells	RHOB
PTPRK	1.02319873595939e-200	1.59931229476455	0.253	0.1	2.79312790942195e-196	Epithelial_cells	PTPRK
ARFGEF3	2.02035591780475e-200	2.55029310910946	0.132	0.023	5.5151675844234e-196	Epithelial_cells	ARFGEF3
MTCH1	2.0210036986555e-200	1.04766197425848	0.51	0.35	5.51693589658977e-196	Epithelial_cells	MTCH1
ICMT	2.04783268472499e-200	1.42716114320715	0.206	0.067	5.59017366276228e-196	Epithelial_cells	ICMT
SEC23IP	2.24294219524711e-200	1.51502138382638	0.225	0.08	6.12278360458555e-196	Epithelial_cells	SEC23IP
PIK3CB	2.25592311253826e-200	1.77059810325893	0.176	0.048	6.15821891260694e-196	Epithelial_cells	PIK3CB
C7orf55-LUC7L2	2.85741564874196e-200	1.86437502617331	0.126	0.019	7.80017323793579e-196	Epithelial_cells	C7orf55-LUC7L2
SMIM15	3.41979443117499e-200	1.53974986755458	0.256	0.1	9.33535483822149e-196	Epithelial_cells	SMIM15
BRCC3	4.03695385791092e-200	1.78067701869851	0.168	0.043	1.10200766413252e-195	Epithelial_cells	BRCC3
PIGH	5.02080816687294e-200	1.86073509709312	0.216	0.075	1.37058021339298e-195	Epithelial_cells	PIGH
RAB7L1	5.78118978032276e-200	2.31534810684077	0.118	0.016	1.57814918623251e-195	Epithelial_cells	RAB7L1
ATAD2	8.73541227454398e-200	1.54967395304663	0.207	0.067	2.38459284270502e-195	Epithelial_cells	ATAD2
GJC3	1.53319467876085e-199	4.41211997333195	0.088	0.003	4.18531483408136e-195	Epithelial_cells	GJC3
TCEAL4	1.81946214510901e-199	1.03877734296982	0.418	0.24	4.96676776371856e-195	Epithelial_cells	TCEAL4
EMP2	2.23850622589042e-199	1.05244675484616	0.386	0.206	6.11067429543568e-195	Epithelial_cells	EMP2
SPECC1L	4.62357492200075e-199	1.76081388805815	0.165	0.042	1.26214348220776e-194	Epithelial_cells	SPECC1L
TJP1	6.38093404186115e-199	1.03926485857451	0.328	0.155	1.74186737474726e-194	Epithelial_cells	TJP1
NAA35	1.16473362711923e-198	1.81603908906691	0.199	0.063	3.17948985531007e-194	Epithelial_cells	NAA35
AVL9	1.55078539190437e-198	1.63191221428926	0.18	0.051	4.23333396282055e-194	Epithelial_cells	AVL9
ZNF33B	1.67010296960628e-198	1.73301736832166	0.181	0.051	4.55904708643122e-194	Epithelial_cells	ZNF33B
TOLLIP	2.42350237161649e-198	1.4684884187101	0.262	0.106	6.6156767740387e-194	Epithelial_cells	TOLLIP
SH2D4A	2.56495390188819e-198	3.74057022204341	0.101	0.009	7.00181116137438e-194	Epithelial_cells	SH2D4A
ATP5J2	3.79162426066296e-198	2.8892142841141	0.104	0.01	1.03503759067577e-193	Epithelial_cells	ATP5J2
CHD6	4.23636402136515e-198	1.34719274076182	0.32	0.152	1.15644265055226e-193	Epithelial_cells	CHD6
FKBP4	4.93085473230747e-198	1.10046819932133	0.373	0.2	1.34602472482529e-193	Epithelial_cells	FKBP4
SIDT2	7.28853654863615e-198	1.95953429334722	0.18	0.051	1.9896247070467e-193	Epithelial_cells	SIDT2
SNX25	1.13684666530204e-197	1.9517303926555	0.167	0.043	3.10336402694151e-193	Epithelial_cells	SNX25
SHROOM2	2.53781639529662e-197	3.04538896276449	0.112	0.014	6.92773119588071e-193	Epithelial_cells	SHROOM2
TMEM33	2.99700355688347e-197	1.43157382855302	0.285	0.128	8.18122030958049e-193	Epithelial_cells	TMEM33
PUM2	3.15207954661389e-197	1.09923555879788	0.341	0.168	8.60454674634661e-193	Epithelial_cells	PUM2
CYFIP1	3.77333466747594e-197	0.877454771356377	0.316	0.146	1.03004489752758e-192	Epithelial_cells	CYFIP1
PCYT2	4.13506304784368e-197	1.94938220507942	0.159	0.039	1.12878951080037e-192	Epithelial_cells	PCYT2
EPT1	4.29667672587208e-197	2.98604867265523	0.096	0.006	1.17290681262856e-192	Epithelial_cells	EPT1
KIAA1430	7.6386976704171e-197	1.6771297802278	0.133	0.023	2.08521169007046e-192	Epithelial_cells	KIAA1430
IARS2	8.26776324608329e-197	1.3253492658313	0.261	0.106	2.25693401091582e-192	Epithelial_cells	IARS2
CBY1	8.51190231715457e-197	2.06852070222334	0.161	0.04	2.32357909453686e-192	Epithelial_cells	CBY1
PRKCZ	9.24436721663609e-197	2.21436451479032	0.138	0.026	2.52352736279732e-192	Epithelial_cells	PRKCZ
ACVR1B	1.22629763030583e-196	2.04056194576679	0.188	0.057	3.34754727120886e-192	Epithelial_cells	ACVR1B
ACSM1	4.16670847099253e-196	5.08586607706123	0.088	0.003	1.13742807841154e-191	Epithelial_cells	ACSM1
GLYR1	4.22780283024531e-196	1.42377987558407	0.265	0.11	1.15410561660036e-191	Epithelial_cells	GLYR1
STS	4.74508345506375e-196	2.60853221580102	0.115	0.015	1.2953128815633e-191	Epithelial_cells	STS
ATRN	5.41234323847338e-196	1.9844529670744	0.15	0.034	1.47746145723846e-191	Epithelial_cells	ATRN
FGFR3	5.60519505431673e-196	2.85605900044248	0.11	0.013	1.53010614592738e-191	Epithelial_cells	FGFR3
RNPEP	6.50494547112717e-196	1.41050263208287	0.246	0.096	1.77572001470829e-191	Epithelial_cells	RNPEP
IMPACT	8.97390465101289e-196	1.81308602293505	0.18	0.052	2.4496964916335e-191	Epithelial_cells	IMPACT
ARFIP1	1.0928591211356e-195	1.47182164233421	0.22	0.078	2.98328682887595e-191	Epithelial_cells	ARFIP1
SNRPN	1.68939342988341e-195	1.23253063771546	0.47	0.319	4.61170618489572e-191	Epithelial_cells	SNRPN
MOGS	1.87154266733666e-195	1.71668221366625	0.206	0.068	5.10893717329562e-191	Epithelial_cells	MOGS
ERMP1	1.95418647075377e-195	1.94042388335597	0.145	0.031	5.33453822786364e-191	Epithelial_cells	ERMP1
NIPAL1	2.12003114504348e-195	4.13668752689116	0.093	0.005	5.78726101973969e-191	Epithelial_cells	NIPAL1
PTPN18	2.41823254592264e-195	0.985786162248228	0.301	0.135	6.60129120385963e-191	Epithelial_cells	PTPN18
PAQR4	2.77529066835229e-195	2.87616471788984	0.109	0.012	7.57598846646807e-191	Epithelial_cells	PAQR4
SELK	4.91765160783625e-195	0.802516851353363	0.178	0.047	1.34242053590714e-190	Epithelial_cells	SELK
VPS13D	5.51788417335557e-195	1.34687976362912	0.251	0.1	1.5062720216426e-190	Epithelial_cells	VPS13D
AHNAK	7.59168982372208e-195	0.558122985391301	0.661	0.512	2.07237948807965e-190	Epithelial_cells	AHNAK
NUCB2	1.78391742020274e-194	1.42952877085773	0.391	0.228	4.86973777366944e-190	Epithelial_cells	NUCB2
TSPAN3	2.88627706870792e-194	1.24542823366685	0.353	0.185	7.87895914215889e-190	Epithelial_cells	TSPAN3
COPB1	3.526250411671e-194	1.19694599963861	0.438	0.268	9.62595837377949e-190	Epithelial_cells	COPB1
GNPNAT1	3.56265774647916e-194	1.9167114835411	0.199	0.064	9.72534311633882e-190	Epithelial_cells	GNPNAT1
BMPR1A	4.0962366092886e-194	2.09342926079163	0.138	0.027	1.1181906696036e-189	Epithelial_cells	BMPR1A
MRPS18A	4.13543126701181e-194	1.54859636193435	0.211	0.071	1.12889002726888e-189	Epithelial_cells	MRPS18A
CD164	4.81653358741414e-194	1.03888315270663	0.524	0.382	1.31481733869231e-189	Epithelial_cells	CD164
PACSIN2	7.83324320596759e-194	1.00612902906213	0.321	0.154	2.13831873036503e-189	Epithelial_cells	PACSIN2
MORC4	1.12603505802935e-193	1.84515390372949	0.158	0.039	3.07385050140851e-189	Epithelial_cells	MORC4
WDR13	1.28663312119559e-193	1.4143881845086	0.294	0.135	3.51225109423972e-189	Epithelial_cells	WDR13
THOC2	1.39854394069334e-193	1.12475542423776	0.401	0.226	3.81774524930468e-189	Epithelial_cells	THOC2
TP53BP1	2.45147180252562e-193	1.55841684163952	0.212	0.073	6.69202772653445e-189	Epithelial_cells	TP53BP1
MPST	2.70176947859733e-193	1.707460265757	0.223	0.08	7.375290322675e-189	Epithelial_cells	MPST
AL121790.1	2.87622817200298e-193	3.10209114972027	0.092	0.005	7.85152766393373e-189	Epithelial_cells	AL121790.1
DDX1	4.799349285327e-193	1.36900796172745	0.306	0.144	1.31012636790856e-188	Epithelial_cells	DDX1
DYNC2H1	5.98323742898751e-193	1.9005974716496	0.164	0.043	1.63330415336501e-188	Epithelial_cells	DYNC2H1
RNF170	7.90823760149188e-193	2.04598981560244	0.147	0.033	2.15879070045525e-188	Epithelial_cells	RNF170
ITPR2	9.81628164748982e-193	1.00417927695108	0.282	0.122	2.67964856413177e-188	Epithelial_cells	ITPR2
UPF1	1.26499811267849e-192	1.34907932507884	0.282	0.124	3.45319184798975e-188	Epithelial_cells	UPF1
RALGPS2	1.91851987267509e-192	1.63280351409958	0.166	0.043	5.23717554842845e-188	Epithelial_cells	RALGPS2
KCNH6	2.01292219392436e-192	4.91300344212106	0.083	0.002	5.49487500497473e-188	Epithelial_cells	KCNH6
ARHGEF16	2.0290346470331e-192	4.09198321774409	0.089	0.004	5.53885877947096e-188	Epithelial_cells	ARHGEF16
COG3	2.45978372075625e-192	1.58704746551436	0.225	0.082	6.71471760092041e-188	Epithelial_cells	COG3
ADRBK2	2.62854119193965e-192	1.49027565106449	0.136	0.026	7.17539174575687e-188	Epithelial_cells	ADRBK2
FAM73A	2.91455560975705e-192	2.39983621297369	0.098	0.008	7.9561539035148e-188	Epithelial_cells	FAM73A
PARP1	3.09573457561096e-192	1.05236985921976	0.354	0.181	8.4507362445028e-188	Epithelial_cells	PARP1
FAM13A	3.39615177529807e-192	1.54723767063076	0.195	0.062	9.27081511620867e-188	Epithelial_cells	FAM13A
MLF2	8.59794173531332e-192	1.21044073027785	0.432	0.269	2.34706613490583e-187	Epithelial_cells	MLF2
SORBS2	1.045034818329e-191	0.459608249462503	0.239	0.088	2.8527360470745e-187	Epithelial_cells	SORBS2
PLIN3	1.24752665130371e-191	1.35504099102144	0.277	0.121	3.40549825272886e-187	Epithelial_cells	PLIN3
AHCYL1	1.58108723952276e-191	1.06884740519557	0.409	0.233	4.31605194644924e-187	Epithelial_cells	AHCYL1
VSTM2L	1.60852232731754e-191	4.3218848047383	0.084	0.003	4.39094424911143e-187	Epithelial_cells	VSTM2L
OAZ3	2.62883772982891e-191	3.6151644496059	0.093	0.006	7.17620123488695e-187	Epithelial_cells	OAZ3
TCTN1	2.69274123429286e-191	2.12011990379657	0.157	0.039	7.35064502137266e-187	Epithelial_cells	TCTN1
ELOVL7	4.09716169578162e-191	1.89676344824732	0.194	0.063	1.11844319971447e-186	Epithelial_cells	ELOVL7
RABL5	5.42354598932425e-191	3.72601825192393	0.087	0.004	1.48051958416573e-186	Epithelial_cells	RABL5
STXBP6	8.16304950242073e-191	2.06475253341776	0.153	0.037	2.22834925317081e-186	Epithelial_cells	STXBP6
CMPK1	1.20259262540782e-190	1.20500385769427	0.438	0.283	3.28283734883828e-186	Epithelial_cells	CMPK1
PPP2R4	3.6117487470304e-190	2.90855846320235	0.098	0.009	9.85935172964357e-186	Epithelial_cells	PPP2R4
MIPEP	4.44221298655951e-190	3.3577191447583	0.109	0.014	1.21263530107101e-185	Epithelial_cells	MIPEP
ORC5	8.97118790881289e-190	2.29875608395844	0.125	0.021	2.44895487534774e-185	Epithelial_cells	ORC5
ZNF33A	9.02208109464016e-190	1.461524986379	0.258	0.107	2.46284769721487e-185	Epithelial_cells	ZNF33A
YIPF3	1.18152983646084e-189	1.44759646083321	0.329	0.167	3.22534014757081e-185	Epithelial_cells	YIPF3
EHHADH	1.24205295052264e-189	2.8399065874277	0.097	0.008	3.39055614433669e-185	Epithelial_cells	EHHADH
TIMM23	1.70811323225041e-189	1.69213469943283	0.199	0.066	4.66280750139718e-185	Epithelial_cells	TIMM23
VLDLR	1.71848761674602e-189	2.37453943014626	0.109	0.013	4.69112749619329e-185	Epithelial_cells	VLDLR
KRT15	2.08430990370917e-189	4.20394151052021	0.234	0.105	5.68974917514528e-185	Epithelial_cells	KRT15
CAPN1	3.07073458875562e-189	1.35682528774418	0.278	0.121	8.38249128038509e-185	Epithelial_cells	CAPN1
SLC44A3	3.08028319739928e-189	3.05886391218564	0.1	0.009	8.40855707226056e-185	Epithelial_cells	SLC44A3
PIGN	3.39664560248007e-189	1.905205524069	0.152	0.036	9.27216316565008e-185	Epithelial_cells	PIGN
MRPL24	4.31667823731289e-189	1.41593012176093	0.246	0.098	1.17836682522167e-184	Epithelial_cells	MRPL24
SREBF1	6.27762781744178e-189	1.63002179644993	0.221	0.081	1.71366684160526e-184	Epithelial_cells	SREBF1
SNHG18	7.9789639782515e-189	1.87522113530705	0.15	0.035	2.17809758678309e-184	Epithelial_cells	SNHG18
ICK	1.07699698965514e-188	1.75698052206753	0.157	0.04	2.93998638236061e-184	Epithelial_cells	ICK
CCDC104	1.67595661965933e-188	2.36842548484764	0.103	0.011	4.57502638034604e-184	Epithelial_cells	CCDC104
PTGFRN	2.559472176988e-188	1.92573606655256	0.154	0.038	6.98684714874184e-184	Epithelial_cells	PTGFRN
ATF3	4.46730661639648e-188	1.28535147565228	0.554	0.431	1.21948536014391e-183	Epithelial_cells	ATF3
ABCD3	4.86022360974641e-188	1.45760034836126	0.198	0.064	1.32674384098858e-183	Epithelial_cells	ABCD3
CAB39	5.90340459380441e-188	1.12877541467634	0.33	0.164	1.61151138601673e-183	Epithelial_cells	CAB39
MCEE	7.18170999673522e-188	1.95778517849587	0.149	0.035	1.96046319490878e-183	Epithelial_cells	MCEE
SLC16A9	8.80213264645016e-188	2.75310750110385	0.095	0.008	2.40280616982797e-183	Epithelial_cells	SLC16A9
LEPREL1	1.18010921928406e-187	2.92621273750529	0.098	0.009	3.22146214680163e-183	Epithelial_cells	LEPREL1
JUN	1.20011294387225e-187	0.52163995118257	0.835	0.791	3.27606831418246e-183	Epithelial_cells	JUN
PSMB4	1.24217578296719e-187	1.07108844421275	0.492	0.329	3.39089145234382e-183	Epithelial_cells	PSMB4
SLC13A3	1.3580995806268e-187	5.67394334468277	0.081	0.002	3.70734023519505e-183	Epithelial_cells	SLC13A3
DUOXA1	1.51344189106772e-187	3.52849088768961	0.088	0.005	4.13139367423666e-183	Epithelial_cells	DUOXA1
IRX4	1.6324584648984e-187	5.2485223369936	0.081	0.002	4.45628511747966e-183	Epithelial_cells	IRX4
SLC50A1	1.96870378742033e-187	1.76712245025475	0.217	0.08	5.37416759890003e-183	Epithelial_cells	SLC50A1
RPP25L	4.24365265218977e-187	1.87919815228286	0.173	0.049	1.15843230099476e-182	Epithelial_cells	RPP25L
ZDHHC4	4.81001440102137e-187	1.53491525063568	0.201	0.067	1.31303773119081e-182	Epithelial_cells	ZDHHC4
TMEM123	4.81774376781514e-187	0.98022538819147	0.527	0.366	1.31514769373818e-182	Epithelial_cells	TMEM123
CUL4A	5.13076429266641e-187	1.34470418861532	0.269	0.116	1.40059603661208e-182	Epithelial_cells	CUL4A
OSBPL9	5.54655327041372e-187	1.32700961577151	0.279	0.123	1.51409811175754e-182	Epithelial_cells	OSBPL9
BOLA1	1.1384202504326e-186	2.38031020246505	0.12	0.02	3.10765959963092e-182	Epithelial_cells	BOLA1
TAX1BP1	1.43068651065358e-186	0.980530084801345	0.542	0.399	3.90548803678214e-182	Epithelial_cells	TAX1BP1
PREB	1.54777334244708e-186	1.6795618734664	0.199	0.066	4.22511167021204e-182	Epithelial_cells	PREB
HS2ST1	1.7182120166001e-186	1.8573382993964	0.171	0.049	4.69037516291495e-182	Epithelial_cells	HS2ST1
SLC9A7	2.36519826327107e-186	2.10326400878118	0.136	0.028	6.45651821907735e-182	Epithelial_cells	SLC9A7
PHB2	3.73221401970771e-186	1.17704052903971	0.457	0.294	1.01881978309981e-181	Epithelial_cells	PHB2
NISCH	4.28418465713658e-186	1.2286970116335	0.263	0.111	1.16949672770514e-181	Epithelial_cells	NISCH
STON1	4.45257232106652e-186	2.08727323553074	0.167	0.047	1.21546319220474e-181	Epithelial_cells	STON1
IGKC	6.21565507864866e-186	1.52420115022649	0.088	0.221	1.69674952336951e-181	Epithelial_cells	IGKC
COMT	7.70330941578431e-186	1.2990982913205	0.382	0.225	2.1028494043208e-181	Epithelial_cells	COMT
APPBP2	1.51184178659505e-185	1.4596671854585	0.232	0.09	4.12702570904717e-181	Epithelial_cells	APPBP2
DHX29	5.79364054997468e-185	1.20623870949662	0.283	0.127	1.58154799733209e-180	Epithelial_cells	DHX29
GPR56	6.84717274623826e-185	1.75587666152108	0.116	0.017	1.86914121626812e-180	Epithelial_cells	GPR56
LIFR	7.79903576652222e-185	0.323696082337761	0.361	0.188	2.12898078354524e-180	Epithelial_cells	LIFR
SPATS2L	1.04240404714236e-184	1.28326037941762	0.345	0.18	2.84555456788921e-180	Epithelial_cells	SPATS2L
TIGD6	1.61418564031738e-184	2.84331677926776	0.101	0.011	4.40640396093838e-180	Epithelial_cells	TIGD6
SNX19	1.77525737587272e-184	1.50704487646594	0.178	0.053	4.84609758465736e-180	Epithelial_cells	SNX19
GNA11	1.85911458279968e-184	1.43176934855799	0.216	0.078	5.07501098812656e-180	Epithelial_cells	GNA11
PRMT5	2.23481959919289e-184	1.89599326778611	0.188	0.061	6.10061054187676e-180	Epithelial_cells	PRMT5
DYNLL2	2.9205422919431e-184	1.15714216707082	0.433	0.268	7.97249634854628e-180	Epithelial_cells	DYNLL2
ADCK3	6.45190786862178e-184	2.81859907428365	0.095	0.008	1.76124180997637e-179	Epithelial_cells	ADCK3
SMARCD2	1.08406145009415e-183	1.40802680181715	0.245	0.098	2.95927094646701e-179	Epithelial_cells	SMARCD2
SNHG14	1.44081343215623e-183	2.63158835208015	0.096	0.008	3.93313250710008e-179	Epithelial_cells	SNHG14
SLC52A3	4.62181876508115e-183	3.80514725590175	0.09	0.006	1.26166408649185e-178	Epithelial_cells	SLC52A3
CENPN	4.76864645217736e-183	2.74458324820948	0.139	0.031	1.30174510851538e-178	Epithelial_cells	CENPN
SEPN1	5.4183152083804e-183	2.0794695900175	0.111	0.016	1.47909168558368e-178	Epithelial_cells	SEPN1
CCK	5.52318630478289e-183	2.58116451481953	0.14	0.032	1.50771939747963e-178	Epithelial_cells	CCK
HYI	9.26078522251976e-183	1.53357771125227	0.235	0.093	2.52800915004344e-178	Epithelial_cells	HYI
TM7SF3	9.2854274236055e-183	1.40674003022032	0.237	0.094	2.53473597809583e-178	Epithelial_cells	TM7SF3
FBXO9	1.17258375925701e-182	1.39685546227809	0.244	0.098	3.20091914601978e-178	Epithelial_cells	FBXO9
IARS	1.25955374235455e-182	1.42051908052391	0.27	0.12	3.43832980587945e-178	Epithelial_cells	IARS
HUWE1	1.4193752475292e-182	1.00493624434909	0.373	0.203	3.8746105507052e-178	Epithelial_cells	HUWE1
OVOL2	2.70348516326053e-182	4.70338674251328	0.082	0.003	7.3799737986686e-178	Epithelial_cells	OVOL2
MTIF2	2.8884062570865e-182	1.6512651810784	0.165	0.045	7.88477140059473e-178	Epithelial_cells	MTIF2
PPP1R13L	4.17050915623764e-182	2.38803114298642	0.127	0.025	1.13846558946975e-177	Epithelial_cells	PPP1R13L
CAPN5	8.01350345691459e-182	2.59486034489844	0.108	0.015	2.18752617366855e-177	Epithelial_cells	CAPN5
EIF3A	1.22017541218277e-181	0.845936334051314	0.586	0.449	3.33083484017654e-177	Epithelial_cells	EIF3A
SMOC2	1.23760937197412e-181	1.52108725722329	0.145	0.034	3.37842606361497e-177	Epithelial_cells	SMOC2
SLC7A1	1.46447511444604e-181	1.73401827785477	0.22	0.083	3.9977241674148e-177	Epithelial_cells	SLC7A1
PAX9	2.09954809955743e-181	4.88691212019409	0.079	0.002	5.73134640217186e-177	Epithelial_cells	PAX9
WBSCR22	2.62973969906511e-181	1.82989543736661	0.118	0.019	7.17866343050793e-177	Epithelial_cells	WBSCR22
IRX5	2.66804198438433e-181	3.60529154233071	0.105	0.014	7.28322100897235e-177	Epithelial_cells	IRX5
SREBF2	2.80098481275294e-181	1.59296613092064	0.225	0.086	7.64612834185298e-177	Epithelial_cells	SREBF2
ANAPC13	2.90710430173211e-181	1.40045990780925	0.278	0.126	7.9358133228683e-177	Epithelial_cells	ANAPC13
MINA	3.4273063088471e-181	2.72217961579931	0.094	0.008	9.35586076189081e-177	Epithelial_cells	MINA
SLC44A2	5.43869267311815e-181	1.00336935071643	0.267	0.114	1.48465432590779e-176	Epithelial_cells	SLC44A2
BCAM	9.23377840812089e-181	0.868195145812978	0.355	0.182	2.52063682984884e-176	Epithelial_cells	BCAM
PPP2R5D	1.40743923154007e-180	1.5631200311992	0.165	0.047	3.84202761425809e-176	Epithelial_cells	PPP2R5D
PITRM1	1.51789888752832e-180	1.3345269717066	0.218	0.081	4.14356038317482e-176	Epithelial_cells	PITRM1
URGCP	1.56428391460588e-180	1.73659971615366	0.171	0.05	4.27018223009113e-176	Epithelial_cells	URGCP
ADPRM	1.68424099398242e-180	2.07039812003196	0.13	0.026	4.59764106537321e-176	Epithelial_cells	ADPRM
CUTA	2.42338035244929e-180	1.08593888428201	0.506	0.363	6.61534368611607e-176	Epithelial_cells	CUTA
MYO1B	2.83842296142073e-180	1.1911813569443	0.208	0.074	7.74832700008631e-176	Epithelial_cells	MYO1B
TBC1D9B	4.14230766864711e-180	1.26876701169871	0.239	0.096	1.13076714738729e-175	Epithelial_cells	TBC1D9B
NSG1	5.56418453289832e-180	2.59891690536576	0.107	0.014	1.51891109379058e-175	Epithelial_cells	NSG1
DTX3L	7.68289799812467e-180	1.40479657146977	0.203	0.071	2.09727749552807e-175	Epithelial_cells	DTX3L
DCAF10	7.83224311985863e-180	1.44247996322966	0.205	0.073	2.13804572685901e-175	Epithelial_cells	DCAF10
GNPTG	8.07470174164122e-180	1.4090646973924	0.267	0.119	2.20423208143322e-175	Epithelial_cells	GNPTG
C11orf48	1.59563014530212e-179	2.61227910858429	0.097	0.01	4.35575117064572e-175	Epithelial_cells	C11orf48
LTN1	1.66304131771778e-179	1.33043381199008	0.26	0.111	4.53977018910598e-175	Epithelial_cells	LTN1
FBXO18	1.90493389344806e-179	1.68185613221949	0.12	0.021	5.20008854233452e-175	Epithelial_cells	FBXO18
FAM129B	2.38004004407573e-179	1.42638610622921	0.272	0.121	6.49703331231793e-175	Epithelial_cells	FAM129B
NFX1	3.19616386669178e-179	1.30171427167019	0.2	0.069	8.72488812329521e-175	Epithelial_cells	NFX1
CCDC149	3.23530132280349e-179	2.23782128077545	0.146	0.036	8.83172555098896e-175	Epithelial_cells	CCDC149
TMEM106C	3.77689619348459e-179	1.62605081417715	0.193	0.064	1.03101712289742e-174	Epithelial_cells	TMEM106C
PNPLA4	4.16251882146621e-179	2.24196888787542	0.126	0.025	1.13628438788385e-174	Epithelial_cells	PNPLA4
LINC00493	4.84802444343374e-179	2.107675470249	0.104	0.013	1.32341371256854e-174	Epithelial_cells	LINC00493
NCOA6	6.05023612699753e-179	1.28832572477714	0.184	0.058	1.65159345794779e-174	Epithelial_cells	NCOA6
ZNF432	8.70206643621309e-179	2.11315689391433	0.14	0.032	2.37549009575745e-174	Epithelial_cells	ZNF432
SQLE	9.46765550512054e-179	1.87316113174098	0.215	0.081	2.58448059978781e-174	Epithelial_cells	SQLE
SCRN3	1.04257635438964e-178	2.34752523008424	0.115	0.019	2.84602493221284e-174	Epithelial_cells	SCRN3
CDK5RAP2	1.07236698753885e-178	1.18505280185754	0.21	0.075	2.92734740258356e-174	Epithelial_cells	CDK5RAP2
EEF2K	1.10769349497651e-178	1.72773653765529	0.18	0.057	3.02378170258688e-174	Epithelial_cells	EEF2K
LUZP2	1.18947676149567e-178	4.73839309645076	0.079	0.003	3.24703366353089e-174	Epithelial_cells	LUZP2
MRFAP1L1	1.32121930030678e-178	1.31093703045176	0.262	0.113	3.60666444597744e-174	Epithelial_cells	MRFAP1L1
OXLD1	1.55488892665654e-178	1.58992014336506	0.168	0.049	4.24453579198703e-174	Epithelial_cells	OXLD1
TEX264	2.28003898447654e-178	1.37974598831599	0.3	0.144	6.22405041982407e-174	Epithelial_cells	TEX264
SPATC1L	2.54320161705751e-178	2.10165685327063	0.139	0.032	6.94243177424358e-174	Epithelial_cells	SPATC1L
RORC	3.57520321542719e-178	3.29168181372405	0.088	0.006	9.75958973747316e-174	Epithelial_cells	RORC
BRPF3	3.67159515585148e-178	1.9712318388472	0.156	0.042	1.00227204564434e-173	Epithelial_cells	BRPF3
ZNF589	3.89362317923408e-178	2.22547673326495	0.129	0.027	1.06288125546732e-173	Epithelial_cells	ZNF589
WAPAL	3.91891821856584e-178	1.15414546271821	0.154	0.039	1.0697862953041e-173	Epithelial_cells	WAPAL
ZNF507	8.93159037052469e-178	1.78827401126469	0.148	0.037	2.43814553934583e-173	Epithelial_cells	ZNF507
TFCP2	1.06957025305223e-177	1.55001477452411	0.163	0.046	2.91971287678197e-173	Epithelial_cells	TFCP2
VAMP8	1.30382515029209e-177	0.82138420381652	0.471	0.293	3.55918189526736e-173	Epithelial_cells	VAMP8
SUOX	1.34504535764442e-177	2.45921557139348	0.11	0.017	3.67170481729773e-173	Epithelial_cells	SUOX
PXMP2	1.36038294372801e-177	2.10077724934989	0.139	0.032	3.71357335978873e-173	Epithelial_cells	PXMP2
NAPRT1	1.36446454572259e-177	2.01713278255485	0.113	0.018	3.72471531691354e-173	Epithelial_cells	NAPRT1
ECE1	1.37257214662233e-177	1.14721469549338	0.341	0.179	3.74684744584964e-173	Epithelial_cells	ECE1
PRRG2	1.40961420627203e-177	2.91803307570366	0.101	0.012	3.84796486028138e-173	Epithelial_cells	PRRG2
MAN2B2	1.73002960619183e-177	1.36860759923051	0.202	0.071	4.72263481898247e-173	Epithelial_cells	MAN2B2
RAB10	2.16710096690069e-177	1.02597986550227	0.428	0.264	5.91575221944551e-173	Epithelial_cells	RAB10
COQ4	3.70139025423549e-177	1.57346239730584	0.23	0.09	1.0104055116012e-172	Epithelial_cells	COQ4
CACFD1	4.67266560578611e-177	2.84027147205771	0.101	0.013	1.27554425706749e-172	Epithelial_cells	CACFD1
ACAT2	4.76948550543744e-177	1.49363214646743	0.256	0.111	1.30197415327431e-172	Epithelial_cells	ACAT2
PHKA2	9.90691450912255e-177	1.83895310609574	0.143	0.035	2.70438952270027e-172	Epithelial_cells	PHKA2
SLC35B2	1.6172274075651e-176	1.63759527359161	0.184	0.06	4.41470737717121e-172	Epithelial_cells	SLC35B2
CUL4B	1.70928443900515e-176	1.27741744417455	0.201	0.071	4.66600466159627e-172	Epithelial_cells	CUL4B
AGO1	1.93612886445341e-176	1.43815964036741	0.189	0.063	5.28524457418493e-172	Epithelial_cells	AGO1
FAM96A	2.53024254873071e-176	1.44339307982972	0.249	0.106	6.90705610952509e-172	Epithelial_cells	FAM96A
WASL	3.66378072590572e-176	1.42477624982143	0.271	0.122	1.00013886255774e-171	Epithelial_cells	WASL
SMPDL3B	5.02168650311484e-176	5.17524409105118	0.077	0.002	1.37081998162029e-171	Epithelial_cells	SMPDL3B
SIX4	6.52134258669162e-176	2.7129456852415	0.108	0.016	1.78019609931508e-171	Epithelial_cells	SIX4
GOLPH3L	9.46753329284702e-176	1.77008684070946	0.149	0.037	2.58444723828138e-171	Epithelial_cells	GOLPH3L
CNP	1.06107926802627e-175	1.48303119986934	0.232	0.093	2.89653418585812e-171	Epithelial_cells	CNP
TNS4	1.19277839067623e-175	3.78891725702494	0.092	0.009	3.25604645086796e-171	Epithelial_cells	TNS4
PXMP4	1.99896466873766e-175	2.53159089844542	0.109	0.016	5.45677375272006e-171	Epithelial_cells	PXMP4
MEAF6	2.6281940539135e-175	1.32841647756344	0.384	0.23	7.17444412837308e-171	Epithelial_cells	MEAF6
SURF4	2.82626536502262e-175	1.20520601027365	0.426	0.268	7.71513919343876e-171	Epithelial_cells	SURF4
LRRC8E	2.92130670576107e-175	4.42069533335074	0.077	0.002	7.97458304538658e-171	Epithelial_cells	LRRC8E
PLA2G7	2.9562794991072e-175	1.41764290501065	0.169	0.05	8.07005177666284e-171	Epithelial_cells	PLA2G7
P2RY1	4.81267410893209e-175	2.77316347966367	0.103	0.014	1.31376377825628e-170	Epithelial_cells	P2RY1
SCMH1	6.8064627247856e-175	2.05825818125164	0.151	0.04	1.85802819461197e-170	Epithelial_cells	SCMH1
SHFM1	7.44704380152831e-175	2.49019288237514	0.094	0.009	2.0328940169412e-170	Epithelial_cells	SHFM1
GABRG3	7.90663190429808e-175	4.03651576734323	0.076	0.002	2.15835237723529e-170	Epithelial_cells	GABRG3
ZDHHC5	9.40396603043499e-175	1.45080667854258	0.231	0.092	2.56709464698814e-170	Epithelial_cells	ZDHHC5
TMEM131	1.53109329798584e-174	1.14881875041584	0.246	0.102	4.17957848484175e-170	Epithelial_cells	TMEM131
IMPA2	4.23991105095043e-174	1.55245069642634	0.158	0.044	1.15741091868845e-169	Epithelial_cells	IMPA2
IRS2	4.66073875380648e-174	0.681042413298095	0.378	0.21	1.27228846501409e-169	Epithelial_cells	IRS2
ADCY6	5.02151801000026e-174	1.92778190168031	0.128	0.027	1.37077398636987e-169	Epithelial_cells	ADCY6
DPYS	5.72431730719903e-174	4.25644933155842	0.078	0.003	1.56262413851919e-169	Epithelial_cells	DPYS
ARFIP2	7.32606254449815e-174	1.62583874517017	0.195	0.068	1.9998685533971e-169	Epithelial_cells	ARFIP2
BCKDHB	7.68934889130417e-174	1.92921366674637	0.147	0.037	2.09903846034821e-169	Epithelial_cells	BCKDHB
MTHFD2L	9.18184154749226e-174	1.92377448639458	0.196	0.07	2.50645910563444e-169	Epithelial_cells	MTHFD2L
TXNDC11	9.40902098611267e-174	1.34559224390964	0.225	0.088	2.56847454878904e-169	Epithelial_cells	TXNDC11
PEX11B	9.5736096339482e-174	2.08622812753484	0.134	0.03	2.61340395787518e-169	Epithelial_cells	PEX11B
SCOC	1.37905391585395e-173	1.349845405247	0.283	0.135	3.76454137949811e-169	Epithelial_cells	SCOC
MMEL1	1.44632987019879e-173	3.98391219138695	0.079	0.003	3.94819127966865e-169	Epithelial_cells	MMEL1
KLHL23	1.63388716089721e-173	1.43482400572999	0.146	0.036	4.4601851718172e-169	Epithelial_cells	KLHL23
HSPA5	1.63705214618246e-173	0.624989338803042	0.739	0.676	4.46882494864888e-169	Epithelial_cells	HSPA5
NARG2	2.53575717329172e-173	1.70852957785404	0.115	0.019	6.92210993165173e-169	Epithelial_cells	NARG2
DVL1	2.92099765362836e-173	1.74921714671968	0.165	0.049	7.97373939487471e-169	Epithelial_cells	DVL1
KIF22	3.45985306883382e-173	1.5431024421333	0.24	0.099	9.44470690730256e-169	Epithelial_cells	KIF22
PHPT1	4.18128589525803e-173	1.26088633262171	0.404	0.26	1.14140742368754e-168	Epithelial_cells	PHPT1
CCDC64B	4.36886615422929e-173	5.71273085169462	0.073	0.001	1.19261308278151e-168	Epithelial_cells	CCDC64B
SPTSSB	5.41347257142074e-173	3.91837433866485	0.083	0.005	1.47776974254643e-168	Epithelial_cells	SPTSSB
LRRN1	7.17372235191127e-173	4.69535090606354	0.082	0.005	1.95828272762474e-168	Epithelial_cells	LRRN1
PRKCD	1.87942013327114e-172	1.33160811970118	0.214	0.08	5.13044107980355e-168	Epithelial_cells	PRKCD
SNX13	2.10419196515135e-172	1.33394433340615	0.226	0.089	5.74402322647017e-168	Epithelial_cells	SNX13
VANGL1	2.35718963812371e-172	2.36482333113406	0.109	0.017	6.43465627415012e-168	Epithelial_cells	VANGL1
KDM3B	4.72593381133893e-172	1.11726169266982	0.21	0.077	1.2900854118193e-167	Epithelial_cells	KDM3B
MB	5.04224389951024e-172	2.88125874560149	0.087	0.007	1.37643173968831e-167	Epithelial_cells	MB
ILF3	5.19275142070329e-172	0.936067004567995	0.448	0.281	1.41751728282358e-167	Epithelial_cells	ILF3
CECR6	5.81935980920952e-172	5.10451544066115	0.073	0.001	1.58856884071801e-167	Epithelial_cells	CECR6
PGM1	6.16974137699988e-172	1.57457332741697	0.199	0.071	1.68421600109343e-167	Epithelial_cells	PGM1
NSUN7	6.27981214459319e-172	3.38352911106793	0.087	0.007	1.71426311923105e-167	Epithelial_cells	NSUN7
AL355338.1	7.11397512330063e-172	2.25449522854067	0.107	0.016	1.94197292915861e-167	Epithelial_cells	AL355338.1
TAB2	9.70696884022935e-172	0.915300100114251	0.312	0.154	2.64980835400581e-167	Epithelial_cells	TAB2
TRIM33	9.82974059940352e-172	1.06902730858229	0.32	0.161	2.68332258882517e-167	Epithelial_cells	TRIM33
BICDL2	1.10192394892715e-171	2.65223808023926	0.089	0.008	3.00803199578132e-167	Epithelial_cells	BICDL2
PSMA4	1.17549243362369e-171	1.16663954792462	0.449	0.298	3.20885924530594e-167	Epithelial_cells	PSMA4
FKBP3	1.23629663472774e-171	1.27984699669171	0.316	0.162	3.37484255347979e-167	Epithelial_cells	FKBP3
AGPAT6	1.28982774471119e-171	1.56419995805695	0.119	0.022	3.5209717775126e-167	Epithelial_cells	AGPAT6
EIF2B4	1.40735451545842e-171	1.54939277083887	0.223	0.088	3.84179635629838e-167	Epithelial_cells	EIF2B4
KLHDC9	1.5053043101795e-171	3.21532067232761	0.101	0.013	4.109179705928e-167	Epithelial_cells	KLHDC9
NUDT11	1.55097593447416e-171	2.45666156555389	0.113	0.019	4.23385410592756e-167	Epithelial_cells	NUDT11
PIGR	1.61883923303451e-171	3.96291959717353	0.147	0.041	4.41910733833761e-167	Epithelial_cells	PIGR
ARF1	1.71825128225373e-171	0.813489430468157	0.659	0.598	4.69048235029622e-167	Epithelial_cells	ARF1
FZD3	1.80577171629193e-171	1.93956568798542	0.131	0.029	4.92939563113372e-167	Epithelial_cells	FZD3
SNHG11	1.9890868495422e-171	3.5183155885126	0.081	0.004	5.42980928188029e-167	Epithelial_cells	SNHG11
WNT7B	2.74887199840668e-171	4.32267351864337	0.079	0.004	7.50387078125056e-167	Epithelial_cells	WNT7B
PDGFA	3.45903984906755e-171	1.28628587105316	0.19	0.064	9.44248697998459e-167	Epithelial_cells	PDGFA
NBEA	3.79795792748626e-171	1.94985847386265	0.145	0.037	1.0367665550452e-166	Epithelial_cells	NBEA
LMAN1L	3.81928743617139e-171	2.65025139594188	0.094	0.01	1.04258908432607e-166	Epithelial_cells	LMAN1L
SMG5	4.03846247672904e-171	1.60267913177239	0.179	0.058	1.10241948689749e-166	Epithelial_cells	SMG5
SLC43A1	4.65915733111227e-171	2.6434390228196	0.11	0.018	1.27185676824703e-166	Epithelial_cells	SLC43A1
ARV1	4.80165744728997e-171	1.70921039174198	0.141	0.034	1.31075644996122e-166	Epithelial_cells	ARV1
CES2	5.17211200249132e-171	1.72525791118888	0.162	0.047	1.41188313444008e-166	Epithelial_cells	CES2
RIMS2	5.9289972183956e-171	4.30325720172165	0.078	0.003	1.61849766067763e-166	Epithelial_cells	RIMS2
SGSM2	6.20707154251557e-171	1.35600959043575	0.193	0.066	1.6944063896759e-166	Epithelial_cells	SGSM2
ASH1L	7.60108441865988e-171	1.00699098572368	0.434	0.27	2.07494402460577e-166	Epithelial_cells	ASH1L
FITM2	8.22924656924919e-171	2.49240524627715	0.098	0.012	2.24641972847364e-166	Epithelial_cells	FITM2
GGT6	9.91547205127033e-171	5.50391024262111	0.075	0.002	2.70672556055577e-166	Epithelial_cells	GGT6
CDK5RAP3	1.42987839117018e-170	1.18130012888471	0.313	0.156	3.90328203221635e-166	Epithelial_cells	CDK5RAP3
DIRC2	1.63419752833929e-170	1.71949033634367	0.144	0.036	4.4610324128606e-166	Epithelial_cells	DIRC2
OMA1	2.13608841444223e-170	1.60217725726853	0.163	0.047	5.83109415374439e-166	Epithelial_cells	OMA1
PCAT4	2.7396072323484e-170	3.56392233881362	0.111	0.019	7.47857982286466e-166	Epithelial_cells	PCAT4
METTL3	2.93722497431676e-170	1.65484136154584	0.188	0.066	8.0180367348899e-166	Epithelial_cells	METTL3
WNK4	6.40519798981706e-170	4.44682417157441	0.077	0.003	1.74849094726026e-165	Epithelial_cells	WNK4
KANK1	1.09422724682363e-169	1.66929506856357	0.19	0.065	2.98702153837914e-165	Epithelial_cells	KANK1
LMBRD2	1.14520910324827e-169	1.70562137554985	0.142	0.036	3.12619181004713e-165	Epithelial_cells	LMBRD2
AP1G2	1.18293351281279e-169	1.3118074097184	0.202	0.072	3.22917190327637e-165	Epithelial_cells	AP1G2
MKKS	1.21828296646537e-169	1.70311022681944	0.165	0.05	3.32566884185717e-165	Epithelial_cells	MKKS
ZYG11B	2.0581827499022e-169	1.31838105666982	0.18	0.059	5.61842727068303e-165	Epithelial_cells	ZYG11B
RP11-66B24.4	5.36158426801071e-169	3.89420958855745	0.075	0.003	1.46360527348156e-164	Epithelial_cells	RP11-66B24.4
PEX19	6.23734492659854e-169	1.66530438767535	0.187	0.064	1.70267041806287e-164	Epithelial_cells	PEX19
ZDHHC2	6.86269162798229e-169	1.30197456095405	0.238	0.098	1.8733775606066e-164	Epithelial_cells	ZDHHC2
WBSCR17	6.92395253593208e-169	5.15979264616178	0.071	0.001	1.89010056325874e-164	Epithelial_cells	WBSCR17
BTRC	7.38941503885977e-169	1.88662391373122	0.133	0.031	2.01716251730794e-164	Epithelial_cells	BTRC
PEX6	9.40758925102812e-169	2.01885049392678	0.134	0.031	2.56808371374566e-164	Epithelial_cells	PEX6
PEX2	1.14661901107839e-168	1.40920229950535	0.239	0.098	3.13004057644178e-164	Epithelial_cells	PEX2
CDC14B	1.26147080634924e-168	1.65073202374384	0.166	0.051	3.44356300717217e-164	Epithelial_cells	CDC14B
PEX1	1.80096384724122e-168	1.52015060673403	0.158	0.045	4.91627111019909e-164	Epithelial_cells	PEX1
THNSL2	2.56469195412522e-168	1.76343296468559	0.135	0.032	7.00109609637102e-164	Epithelial_cells	THNSL2
SSR4	2.90190458925253e-168	1.0119717579328	0.597	0.533	7.92161914774156e-164	Epithelial_cells	SSR4
POLD2	4.28473264947466e-168	1.55024060065661	0.234	0.097	1.16964631865359e-163	Epithelial_cells	POLD2
CHKA	5.20411455530614e-168	1.02206496788357	0.262	0.116	1.42061919130747e-163	Epithelial_cells	CHKA
POMT1	5.21596667313368e-168	1.90021439066906	0.13	0.029	1.42385458243203e-163	Epithelial_cells	POMT1
DNAL4	6.93991738275609e-168	2.45687456005116	0.112	0.02	1.89445864714476e-163	Epithelial_cells	DNAL4
SDF4	8.1618036071057e-168	1.17686722145177	0.389	0.233	2.22800914866771e-163	Epithelial_cells	SDF4
SYNJ2BP	1.05698103193763e-167	1.47761122012969	0.195	0.069	2.88534682098334e-163	Epithelial_cells	SYNJ2BP
LGALS8	1.11549583209228e-167	1.22826222548704	0.308	0.155	3.0450805224455e-163	Epithelial_cells	LGALS8
SURF1	1.14711822938121e-167	1.24206580044267	0.274	0.126	3.13140334256482e-163	Epithelial_cells	SURF1
AL035661.1	1.19255682648833e-167	2.59548640150967	0.083	0.006	3.25544162494784e-163	Epithelial_cells	AL035661.1
RFC1	2.07905601967005e-167	1.07202759304386	0.315	0.157	5.67540712249529e-163	Epithelial_cells	RFC1
GPS1	2.75710737196554e-167	1.3583761507926	0.243	0.104	7.52635170399154e-163	Epithelial_cells	GPS1
MAPK13	3.03684214780252e-167	1.68574129889067	0.144	0.037	8.28997169507133e-163	Epithelial_cells	MAPK13
CERS6	3.81222262498333e-167	1.24801887777496	0.225	0.091	1.04066053216795e-162	Epithelial_cells	CERS6
TRIM68	4.04268027517162e-167	2.8352903468167	0.094	0.011	1.10357086151635e-162	Epithelial_cells	TRIM68
PYGO1	4.25299142750693e-167	2.4035605397026	0.104	0.016	1.16098159988084e-162	Epithelial_cells	PYGO1
PARD6B	4.79432696995473e-167	2.29191589017942	0.104	0.016	1.30875537625824e-162	Epithelial_cells	PARD6B
MYO1D	5.71379087834748e-167	1.50668030455333	0.17	0.053	1.5597506339713e-162	Epithelial_cells	MYO1D
FBXL4	9.93201189693218e-167	1.84478800023576	0.137	0.033	2.71124060762455e-162	Epithelial_cells	FBXL4
EIF4G2	1.15507979688302e-166	0.60299063931204	0.707	0.627	3.15313682953128e-162	Epithelial_cells	EIF4G2
AADAT	1.20346992112939e-166	2.67878207887939	0.085	0.007	3.285232190699e-162	Epithelial_cells	AADAT
MYO9A	1.79270802702899e-166	1.08773647843854	0.264	0.119	4.89373437218373e-162	Epithelial_cells	MYO9A
HIST1H4H	2.11003603524625e-166	2.24054410982394	0.114	0.021	5.75997636901521e-162	Epithelial_cells	HIST1H4H
C19orf60	2.58187255483015e-166	1.41692023960651	0.127	0.027	7.04799570017534e-162	Epithelial_cells	C19orf60
TMEM42	8.80400594461494e-166	1.88359614767087	0.144	0.037	2.40331754276099e-161	Epithelial_cells	TMEM42
OPRK1	1.03183982966048e-165	4.17913396158242	0.072	0.002	2.81671636700717e-161	Epithelial_cells	OPRK1
ELOVL2	1.09507628106848e-165	2.89654100512598	0.103	0.016	2.98933923206074e-161	Epithelial_cells	ELOVL2
ENPP4	1.16627942518254e-165	1.48128332981986	0.165	0.051	3.18370957486329e-161	Epithelial_cells	ENPP4
SLC5A1	1.5632628867482e-165	5.66868118707519	0.074	0.003	4.26739502824524e-161	Epithelial_cells	SLC5A1
CPSF3L	1.5920011161076e-165	2.02117162851887	0.097	0.012	4.34584464675053e-161	Epithelial_cells	CPSF3L
JKAMP	1.7512551766523e-165	1.28704618770403	0.212	0.081	4.78057638122544e-161	Epithelial_cells	JKAMP
MINPP1	1.82154281716049e-165	1.95472967287931	0.124	0.027	4.9724475822847e-161	Epithelial_cells	MINPP1
ERP29	2.09744823507941e-165	1.00948369817258	0.542	0.43	5.72561419211976e-161	Epithelial_cells	ERP29
MAGI3	3.22165382639239e-165	1.86808901868256	0.154	0.044	8.79447061528595e-161	Epithelial_cells	MAGI3
TEAD3	3.26357663102977e-165	1.6993724555793	0.142	0.036	8.90891148738506e-161	Epithelial_cells	TEAD3
ALG2	5.14989125638697e-165	1.46996666180219	0.248	0.11	1.40581731516851e-160	Epithelial_cells	ALG2
LCN2	5.30696378148329e-165	3.3511651266522	0.15	0.044	1.44869497306931e-160	Epithelial_cells	LCN2
COX15	6.00248468272024e-165	1.64631665823643	0.153	0.043	1.63855826868897e-160	Epithelial_cells	COX15
DNASE1	8.55586220540269e-165	1.98543390625475	0.112	0.02	2.33557926483083e-160	Epithelial_cells	DNASE1
PTPRA	1.07654550870205e-164	0.978815003995561	0.339	0.18	2.93875392965486e-160	Epithelial_cells	PTPRA
PAIP2B	1.2803491785666e-164	2.67768933253607	0.096	0.012	3.49509718765112e-160	Epithelial_cells	PAIP2B
RNF14	1.2932020470015e-164	1.55661942902508	0.172	0.055	3.53018294790469e-160	Epithelial_cells	RNF14
SOCS2-AS1	1.30387260678299e-164	3.99245831426477	0.074	0.003	3.5593114419962e-160	Epithelial_cells	SOCS2-AS1
RCOR3	1.5611427645416e-164	1.30580641711488	0.208	0.079	4.26160751864566e-160	Epithelial_cells	RCOR3
CLMN	1.61478359949985e-164	1.22342216484198	0.181	0.06	4.40803626991469e-160	Epithelial_cells	CLMN
TRIM27	1.74709639101067e-164	1.45036228861908	0.245	0.107	4.76922372818091e-160	Epithelial_cells	TRIM27
TOB2	2.48594257136298e-164	1.02392352499496	0.359	0.201	6.78612603130667e-160	Epithelial_cells	TOB2
KLHL12	2.74096453995939e-164	1.75330634537476	0.129	0.029	7.48228500118114e-160	Epithelial_cells	KLHL12
UBN2	3.28146181890357e-164	1.35363107645387	0.201	0.074	8.95773447324297e-160	Epithelial_cells	UBN2
BAG6	4.91608056829706e-164	1.25665689112323	0.304	0.154	1.34199167353373e-159	Epithelial_cells	BAG6
MBTPS2	6.78334802875803e-164	2.03948983372185	0.121	0.025	1.85171834489037e-159	Epithelial_cells	MBTPS2
MAPKAP1	7.5570451428639e-164	1.14021111715333	0.238	0.101	2.06292218309899e-159	Epithelial_cells	MAPKAP1
PLEKHA5	7.96840116212554e-164	1.1983030175325	0.21	0.08	2.17521414923703e-159	Epithelial_cells	PLEKHA5
TMEM45B	8.85185247770673e-164	4.28518210628917	0.084	0.007	2.41637868936438e-159	Epithelial_cells	TMEM45B
USP22	9.36450460436529e-164	1.27820206720427	0.336	0.182	2.55632246689964e-159	Epithelial_cells	USP22
TMEM80	9.67283170732932e-164	1.87462457828789	0.164	0.05	2.64048959946676e-159	Epithelial_cells	TMEM80
MEGF9	1.15667564622636e-163	0.980194098079655	0.179	0.059	3.15749317906873e-159	Epithelial_cells	MEGF9
F5	1.34438020738408e-163	3.64744534090025	0.094	0.012	3.66988909011707e-159	Epithelial_cells	F5
TRPT1	1.59220697173176e-163	1.73078757535086	0.163	0.05	4.34640659143335e-159	Epithelial_cells	TRPT1
TRAP1	1.79861426349356e-163	1.43200925166934	0.215	0.085	4.90985721648473e-159	Epithelial_cells	TRAP1
HINT3	2.42996926558415e-163	1.50080967454678	0.208	0.08	6.63333010119161e-159	Epithelial_cells	HINT3
ZBTB16	2.66669981747311e-163	0.878861691131933	0.296	0.143	7.27955716173809e-159	Epithelial_cells	ZBTB16
SQRDL	3.00979290881597e-163	1.95357500178382	0.102	0.015	8.21613268248584e-159	Epithelial_cells	SQRDL
PITX1	3.95582649822162e-163	3.06233818673818	0.1	0.015	1.07986151748454e-158	Epithelial_cells	PITX1
OCLN	5.60380692632241e-163	2.12059868442564	0.109	0.019	1.52972721474749e-158	Epithelial_cells	OCLN
ZBTB7B	6.7016821544692e-163	1.87721095643673	0.129	0.03	1.829425194527e-158	Epithelial_cells	ZBTB7B
CHD8	7.88598021857995e-163	1.09574349225342	0.269	0.124	2.15271488006795e-158	Epithelial_cells	CHD8
C16orf13	9.24491732313345e-163	2.14090020551419	0.093	0.011	2.52367753086897e-158	Epithelial_cells	C16orf13
GULP1	9.53769255173399e-163	1.64964017648969	0.183	0.064	2.60359931277234e-158	Epithelial_cells	GULP1
HNMT	1.39106707640824e-162	1.30475027811581	0.192	0.069	3.79733490517921e-158	Epithelial_cells	HNMT
RHBDD3	2.09938604950513e-162	2.41870691450175	0.127	0.029	5.73090403793909e-158	Epithelial_cells	RHBDD3
PIGS	2.27228893447025e-162	1.58903764886155	0.166	0.051	6.2028943333169e-158	Epithelial_cells	PIGS
GLB1	2.61287686843396e-162	1.28437027478749	0.222	0.09	7.13263127545103e-158	Epithelial_cells	GLB1
GRHPR	4.09939172122238e-162	1.33225727928832	0.327	0.176	1.11905195205929e-157	Epithelial_cells	GRHPR
PGAP3	4.28739084390931e-162	1.9854994040685	0.116	0.023	1.17037195257036e-157	Epithelial_cells	PGAP3
SMAD9	4.63471914461489e-162	1.70337935626194	0.179	0.062	1.26518563209697e-157	Epithelial_cells	SMAD9
CASD1	4.77661010877664e-162	1.5510661724148	0.177	0.059	1.30391902749385e-157	Epithelial_cells	CASD1
ZNF518A	5.17761616298707e-162	1.45053354972849	0.192	0.069	1.41338566017221e-157	Epithelial_cells	ZNF518A
TRAPPC8	6.23065138300325e-162	1.16078709653423	0.193	0.069	1.70084321453223e-157	Epithelial_cells	TRAPPC8
PKP2	6.42289439275996e-162	1.36670525947564	0.121	0.026	1.75332171133561e-157	Epithelial_cells	PKP2
HINT2	6.61625296255229e-162	1.34879165279513	0.241	0.104	1.80610473371752e-157	Epithelial_cells	HINT2
DBI	6.63800296193374e-162	1.52323031738287	0.544	0.465	1.81204204854867e-157	Epithelial_cells	DBI
COL22A1	9.06856250796424e-162	4.30295521125392	0.074	0.003	2.47553619342408e-157	Epithelial_cells	COL22A1
EPHA5	1.45056616281299e-161	4.25034341070526	0.07	0.002	3.9597555112469e-157	Epithelial_cells	EPHA5
CPSF2	1.64873801063399e-161	1.28076860719886	0.21	0.082	4.50072502142867e-157	Epithelial_cells	CPSF2
LGALSL	1.67880749514978e-161	1.60440972924535	0.161	0.049	4.58280870025986e-157	Epithelial_cells	LGALSL
MPP7	2.43408479419882e-161	1.71351162253481	0.144	0.038	6.64456467120395e-157	Epithelial_cells	MPP7
HOTTIP	2.49543577352081e-161	3.84434569526227	0.08	0.006	6.81204057455711e-157	Epithelial_cells	HOTTIP
SMUG1	3.48651597672401e-161	1.98851752768402	0.123	0.027	9.51749131326119e-157	Epithelial_cells	SMUG1
HLTF	3.68419402661976e-161	1.47277573750908	0.183	0.064	1.00571128538666e-156	Epithelial_cells	HLTF
LPHN2	4.41761170872395e-161	1.38172838616986	0.107	0.018	1.20591964424746e-156	Epithelial_cells	LPHN2
PSD3	5.01566474497783e-161	2.37030590175196	0.133	0.033	1.36917616208405e-156	Epithelial_cells	PSD3
KIAA1279	6.59409801291512e-161	1.73534974095758	0.099	0.014	1.80005687556557e-156	Epithelial_cells	KIAA1279
KIAA1429	6.94362335340562e-161	1.55463114133702	0.109	0.019	1.89547030301267e-156	Epithelial_cells	KIAA1429
SENP6	7.46485484452558e-161	1.01093431926348	0.401	0.242	2.03775607545859e-156	Epithelial_cells	SENP6
URB1	7.56266734229391e-161	1.66659329966785	0.16	0.049	2.06445693109939e-156	Epithelial_cells	URB1
CBLC	1.07809378382713e-160	4.44174495615357	0.073	0.003	2.9429804110913e-156	Epithelial_cells	CBLC
RP11-427H3.3	1.39468486869036e-160	1.44448167833518	0.117	0.023	3.80721075455095e-156	Epithelial_cells	RP11-427H3.3
FAM115A	1.65952621557292e-160	3.03667705635961	0.077	0.005	4.53017466327095e-156	Epithelial_cells	FAM115A
COG7	1.74063582903528e-160	1.73588931220311	0.145	0.039	4.75158768610049e-156	Epithelial_cells	COG7
ZZZ3	2.01106395939609e-160	2.02777408132652	0.098	0.014	5.48980239635944e-156	Epithelial_cells	ZZZ3
HMGXB3	2.07339447271392e-160	1.6054319105464	0.203	0.078	5.65995223161447e-156	Epithelial_cells	HMGXB3
MEA1	2.55561416673344e-160	1.17413293991231	0.279	0.133	6.97631555234894e-156	Epithelial_cells	MEA1
RNF103	2.86954958931026e-160	1.13452051961365	0.291	0.144	7.83329646889916e-156	Epithelial_cells	RNF103
PAICS	3.92920453830531e-160	1.84819233771079	0.212	0.086	1.07259425486658e-155	Epithelial_cells	PAICS
SPAG16	5.36933812818102e-160	1.71321181380786	0.165	0.052	1.46572192223085e-155	Epithelial_cells	SPAG16
EFCAB12	6.009173205551e-160	3.90685053384665	0.073	0.003	1.64038410165131e-155	Epithelial_cells	EFCAB12
HDAC2	6.87702468500794e-160	1.17172819140174	0.313	0.163	1.87729019851347e-155	Epithelial_cells	HDAC2
ATP6V1A	6.92176825577856e-160	1.15951910525556	0.254	0.114	1.88950429846243e-155	Epithelial_cells	ATP6V1A
YIF1A	7.28049108974654e-160	1.5050969681942	0.276	0.134	1.98742845767901e-155	Epithelial_cells	YIF1A
EXD2	7.49150972661351e-160	2.11687660483275	0.11	0.02	2.04503232517096e-155	Epithelial_cells	EXD2
MISP	1.10754946968956e-159	3.54752964090185	0.076	0.004	3.02338854235857e-155	Epithelial_cells	MISP
ERLIN1	1.26337934047461e-159	1.49893453083329	0.156	0.046	3.44877292362759e-155	Epithelial_cells	ERLIN1
FBXL5	1.49238357662088e-159	1.0705447097214	0.269	0.125	4.07390868745968e-155	Epithelial_cells	FBXL5
HIAT1	2.10187088290231e-159	1.29473784021596	0.117	0.023	5.73768713614672e-155	Epithelial_cells	HIAT1
HIST1H2BG	4.03488611205567e-159	2.00495796162347	0.126	0.029	1.10144321086896e-154	Epithelial_cells	HIST1H2BG
FHDC1	4.73037103815153e-159	3.78082805299005	0.078	0.005	1.29129668599461e-154	Epithelial_cells	FHDC1
LDOC1	5.15221067739104e-159	1.82286985163639	0.146	0.041	1.40645047071421e-154	Epithelial_cells	LDOC1
DROSHA	5.73244409455495e-159	1.59228886468427	0.134	0.034	1.56484258893161e-154	Epithelial_cells	DROSHA
CYB561A3	6.08733493490493e-159	1.78843629184587	0.196	0.075	1.66172069053035e-154	Epithelial_cells	CYB561A3
USP7	8.28517493178703e-159	0.961882652439294	0.374	0.216	2.26168705287922e-154	Epithelial_cells	USP7
NCOA2	1.08662178745561e-158	1.08217013593564	0.242	0.103	2.96626015539632e-154	Epithelial_cells	NCOA2
RHOD	1.22368359811487e-158	2.27054427684005	0.108	0.019	3.34041148613398e-154	Epithelial_cells	RHOD
DLG1	1.4400078507945e-158	1.21260110302055	0.257	0.117	3.93093343109882e-154	Epithelial_cells	DLG1
C17orf58	1.52808584568381e-158	2.04247728923393	0.125	0.028	4.17136874154765e-154	Epithelial_cells	C17orf58
KIAA0430	1.54536229066737e-158	1.20542508957129	0.134	0.032	4.2185299810638e-154	Epithelial_cells	KIAA0430
MOV10	1.74272700599405e-158	1.63444330795207	0.158	0.048	4.75729618096256e-154	Epithelial_cells	MOV10
SPRYD4	2.0582272115244e-158	2.00273037972545	0.121	0.027	5.6185486420193e-154	Epithelial_cells	SPRYD4
SNRNP25	2.18134156466042e-158	1.41094149439003	0.201	0.076	5.95462620321001e-154	Epithelial_cells	SNRNP25
PARVA	2.45057053737592e-158	1.26027892520991	0.191	0.069	6.6895674529288e-154	Epithelial_cells	PARVA
PREPL	2.87426700663839e-158	1.42594550470467	0.227	0.095	7.84617407472148e-154	Epithelial_cells	PREPL
PDCD6IP	3.11869484050939e-158	1.07349717241916	0.37	0.216	8.51341317562253e-154	Epithelial_cells	PDCD6IP
SERP1	4.67162293902475e-158	0.687910825585921	0.67	0.622	1.27525962989498e-153	Epithelial_cells	SERP1
ZNF148	5.92053871270922e-158	0.967236855101433	0.306	0.154	1.61618865779536e-153	Epithelial_cells	ZNF148
SLC40A1	6.04548244032147e-158	0.540335687466669	0.238	0.101	1.65029579655895e-153	Epithelial_cells	SLC40A1
ECHDC3	6.92275794224399e-158	2.11082653305791	0.108	0.02	1.88977446307376e-153	Epithelial_cells	ECHDC3
ZNF697	7.6626340082468e-158	2.88961944137795	0.096	0.014	2.09174583157121e-153	Epithelial_cells	ZNF697
TSPAN31	8.68522084779725e-158	1.28322745404863	0.247	0.11	2.37089158703169e-153	Epithelial_cells	TSPAN31
KBTBD7	9.0679464214217e-158	1.70944892731864	0.128	0.031	2.4753680141197e-153	Epithelial_cells	KBTBD7
FAM211B	9.45325564053351e-158	4.91512323728473	0.067	0.001	2.58054972475284e-153	Epithelial_cells	FAM211B
SH3GLB2	9.69116231162992e-158	1.30589444560608	0.258	0.118	2.64549348782874e-153	Epithelial_cells	SH3GLB2
GORASP2	9.83599003228089e-158	1.24626902517829	0.263	0.122	2.68502855901204e-153	Epithelial_cells	GORASP2
TMEM101	1.46913672397508e-157	1.70176571074717	0.177	0.061	4.01044942910718e-153	Epithelial_cells	TMEM101
NT5DC3	1.52076386063321e-157	1.73117507282768	0.111	0.021	4.15138118675653e-153	Epithelial_cells	NT5DC3
NECTIN4	1.54044271213859e-157	2.27476064233909	0.085	0.008	4.20510051559594e-153	Epithelial_cells	NECTIN4
GPR176	1.58039803298938e-157	3.03812014744009	0.088	0.01	4.31417055045441e-153	Epithelial_cells	GPR176
LAMB2	1.72209025251998e-157	0.682703126422327	0.35	0.191	4.70096197132903e-153	Epithelial_cells	LAMB2
ARFGEF1	1.97863252341645e-157	1.0530508392513	0.274	0.13	5.40127106242223e-153	Epithelial_cells	ARFGEF1
KIAA1191	2.31291416426589e-157	1.11894652310323	0.286	0.141	6.31379308561302e-153	Epithelial_cells	KIAA1191
GS1-251I9.4	3.8677117621111e-157	1.82832363975195	0.098	0.014	1.05580795682109e-152	Epithelial_cells	GS1-251I9.4
PIKFYVE	4.51025979194913e-157	1.17115635716383	0.214	0.086	1.23121071800627e-152	Epithelial_cells	PIKFYVE
GTF2F1	5.94570838990462e-157	1.0495792474592	0.315	0.165	1.62305947627616e-152	Epithelial_cells	GTF2F1
C8orf4	8.93275430410704e-157	2.30533251467809	0.09	0.011	2.43846326993514e-152	Epithelial_cells	C8orf4
RARS	1.01332719609161e-156	1.35472389191764	0.224	0.094	2.76618057989088e-152	Epithelial_cells	RARS
WBP1L	1.13312242665395e-156	1.2336323846659	0.208	0.082	3.09319760027996e-152	Epithelial_cells	WBP1L
RNF10	2.19850201824098e-156	1.15962804084255	0.358	0.204	6.00147080939422e-152	Epithelial_cells	RNF10
ZNF614	2.29859135960881e-156	2.12753016053579	0.132	0.033	6.27469469346012e-152	Epithelial_cells	ZNF614
RP11-294O2.2	2.31988980188953e-156	6.02337226900382	0.066	0.001	6.33283518119805e-152	Epithelial_cells	RP11-294O2.2
SLC25A36	3.76222470663413e-156	0.98227717893301	0.376	0.218	1.02701210041699e-151	Epithelial_cells	SLC25A36
NOLC1	4.30051210056204e-156	0.854781022206463	0.397	0.237	1.17395379321142e-151	Epithelial_cells	NOLC1
POLR3A	4.37104833574753e-156	1.59214893406254	0.129	0.032	1.19320877469236e-151	Epithelial_cells	POLR3A
NSF	6.44536066849984e-156	1.56103587711819	0.182	0.065	1.75945455528709e-151	Epithelial_cells	NSF
PDDC1	6.77286024108106e-156	2.72562680969683	0.081	0.007	1.84885538861031e-151	Epithelial_cells	PDDC1
LGMN	7.22114506128873e-156	0.585543157324199	0.346	0.189	1.9712281788306e-151	Epithelial_cells	LGMN
CBX5	7.87460740315118e-156	1.30754282606526	0.271	0.13	2.14961032891221e-151	Epithelial_cells	CBX5
VPS39	7.90763848719766e-156	1.22464390629603	0.173	0.058	2.15862715423522e-151	Epithelial_cells	VPS39
MSRB2	8.82491829927187e-156	1.34092106783954	0.228	0.097	2.40902619733523e-151	Epithelial_cells	MSRB2
CYP4B1	9.62489925591363e-156	2.92285480327443	0.095	0.014	2.6274049988793e-151	Epithelial_cells	CYP4B1
AK3	1.25094184634989e-155	1.21678597129344	0.278	0.136	3.41482105216593e-151	Epithelial_cells	AK3
PITPNA	1.47685932893166e-155	1.1780895499963	0.313	0.165	4.03153059611766e-151	Epithelial_cells	PITPNA
SCYL3	1.49357685122821e-155	2.16032623248731	0.112	0.022	4.07716608848277e-151	Epithelial_cells	SCYL3
KCNN4	1.5214334304003e-155	2.27406652565611	0.138	0.038	4.15320897830673e-151	Epithelial_cells	KCNN4
APC	1.53645191746049e-155	0.967985838938566	0.211	0.084	4.19420644428366e-151	Epithelial_cells	APC
RTN4	1.54970442969924e-155	0.740362975993158	0.608	0.523	4.23038315219298e-151	Epithelial_cells	RTN4
SELENBP1	2.67630073131595e-155	1.84906429091602	0.163	0.053	7.30576573634629e-151	Epithelial_cells	SELENBP1
ZFR	3.00435340244297e-155	1.06547621142167	0.327	0.178	8.20128391798882e-151	Epithelial_cells	ZFR
RREB1	3.19578665603342e-155	1.13926694892501	0.228	0.096	8.72385841364003e-151	Epithelial_cells	RREB1
LRTOMT	3.60580108965655e-155	2.89092621944062	0.09	0.012	9.84311581454445e-151	Epithelial_cells	LRTOMT
C2orf72	4.05879761501917e-155	4.88166058299943	0.07	0.003	1.10797057294793e-150	Epithelial_cells	C2orf72
COQ5	4.3448126669148e-155	1.78548649895922	0.141	0.039	1.1860469618144e-150	Epithelial_cells	COQ5
GLB1L3	4.91767868192272e-155	3.75088114483153	0.07	0.003	1.34242792659126e-150	Epithelial_cells	GLB1L3
ACBD5	1.10652359559753e-154	1.36423424077341	0.179	0.063	3.02058811126213e-150	Epithelial_cells	ACBD5
DOCK7	1.11980756440794e-154	1.44759264199824	0.153	0.046	3.05685068932081e-150	Epithelial_cells	DOCK7
TGFB3	1.14116002121943e-154	2.34515160855565	0.17	0.06	3.1151386259248e-150	Epithelial_cells	TGFB3
POFUT1	1.1872988779212e-154	1.97389099895549	0.123	0.029	3.24108847694928e-150	Epithelial_cells	POFUT1
EPRS	1.67059642571378e-154	1.13366080747356	0.323	0.176	4.56039412291348e-150	Epithelial_cells	EPRS
GMPR2	1.73230651579014e-154	1.25173525477791	0.241	0.107	4.72885032680394e-150	Epithelial_cells	GMPR2
CYR61	1.99232031909259e-154	1.01942000943787	0.331	0.181	5.43863600705896e-150	Epithelial_cells	CYR61
KIAA1715	2.3129441458224e-154	2.0661018790622	0.087	0.01	6.31387492926598e-150	Epithelial_cells	KIAA1715
C6orf106	3.2575501194353e-154	1.18388230713041	0.224	0.094	8.89246031603448e-150	Epithelial_cells	C6orf106
MTA3	3.31876580423092e-154	1.69665013962925	0.143	0.04	9.05956689238957e-150	Epithelial_cells	MTA3
LIG3	3.46178143561029e-154	1.8135178709958	0.138	0.037	9.44997096292896e-150	Epithelial_cells	LIG3
SNHG5	3.5943717852868e-154	0.976656747244848	0.154	0.045	9.81191609947591e-150	Epithelial_cells	SNHG5
TMCO3	5.31308111531021e-154	1.41097789503541	0.189	0.07	1.45036488285738e-149	Epithelial_cells	TMCO3
PTER	9.58954995284495e-154	1.64792442678108	0.129	0.032	2.61775534612761e-149	Epithelial_cells	PTER
WDR34	1.69853720084211e-153	1.82982038696717	0.124	0.029	4.63666685085879e-149	Epithelial_cells	WDR34
CTPS2	2.25879142158771e-153	2.37443249718122	0.111	0.022	6.16604882265012e-149	Epithelial_cells	CTPS2
SERPINB5	3.07095298712809e-153	3.00353931670119	0.097	0.015	8.38308746426226e-149	Epithelial_cells	SERPINB5
ROR2	3.36945545245341e-153	2.74310384251463	0.1	0.017	9.19793949410733e-149	Epithelial_cells	ROR2
FOCAD	3.69934469391483e-153	1.90801754058472	0.123	0.029	1.00984711454487e-148	Epithelial_cells	FOCAD
VPS35	4.25744622282755e-153	0.945985375347413	0.367	0.212	1.16219766990746e-148	Epithelial_cells	VPS35
ITFG1	7.7194605541621e-153	1.30394237748817	0.266	0.127	2.10725834207517e-148	Epithelial_cells	ITFG1
FGFR2	8.13654550601079e-153	3.71348229165838	0.083	0.009	2.22111419223083e-148	Epithelial_cells	FGFR2
MFN1	1.08751407601008e-152	1.31816092606193	0.185	0.067	2.96869592469232e-148	Epithelial_cells	MFN1
THOP1	1.160196490816e-152	2.14792901061026	0.127	0.031	3.16710438062952e-148	Epithelial_cells	THOP1
RP11-588K22.2	1.20257808123182e-152	2.13099255996991	0.083	0.008	3.28279764614661e-148	Epithelial_cells	RP11-588K22.2
LIMK2	1.66902837659854e-152	1.20742646603742	0.225	0.095	4.5561136624387e-148	Epithelial_cells	LIMK2
KIF5B	1.74427482703896e-152	0.909753974502348	0.548	0.423	4.76152142285095e-148	Epithelial_cells	KIF5B
ANAPC7	1.76141207478409e-152	1.50558880375898	0.177	0.062	4.80830268174562e-148	Epithelial_cells	ANAPC7
BAIAP2-AS1	1.78183922961868e-152	2.81918937572527	0.077	0.006	4.86406472901307e-148	Epithelial_cells	BAIAP2-AS1
SUDS3	2.12007260070423e-152	1.40429834849495	0.215	0.088	5.78737418540241e-148	Epithelial_cells	SUDS3
PGRMC2	2.20609527883051e-152	1.1217290618166	0.312	0.164	6.02219889215152e-148	Epithelial_cells	PGRMC2
RPRD1A	2.27540597077141e-152	1.34857467445464	0.217	0.09	6.21140321901181e-148	Epithelial_cells	RPRD1A
MTMR2	2.3322304236637e-152	1.65203574349243	0.162	0.053	6.36652261051717e-148	Epithelial_cells	MTMR2
SMIM31	2.43420762482971e-152	2.90152432459313	0.073	0.004	6.64489997426014e-148	Epithelial_cells	SMIM31
SLC25A4	2.65976415082122e-152	0.926149016376931	0.343	0.186	7.26062417891177e-148	Epithelial_cells	SLC25A4
POLI	4.22854222777669e-152	1.80033240694006	0.127	0.032	1.15430745733848e-147	Epithelial_cells	POLI
SFXN2	5.99269200920566e-152	3.15287541481947	0.08	0.007	1.63588506467296e-147	Epithelial_cells	SFXN2
RP11-553L6.5	7.38686430573211e-152	2.16253937441687	0.083	0.008	2.01646621817875e-147	Epithelial_cells	RP11-553L6.5
C2CD2	7.58106949592349e-152	1.34643041226478	0.159	0.051	2.06948035099719e-147	Epithelial_cells	C2CD2
THEM6	1.05544282748112e-151	1.81585099718254	0.133	0.035	2.88114783045797e-147	Epithelial_cells	THEM6
DUS1L	1.3139739964515e-151	1.12541824396787	0.33	0.181	3.58688621551329e-147	Epithelial_cells	DUS1L
AGPAT3	1.32712595898185e-151	1.22869918830632	0.21	0.086	3.62278844282864e-147	Epithelial_cells	AGPAT3
TMEM159	1.33388059977297e-151	1.40330320841441	0.2	0.077	3.64122726126025e-147	Epithelial_cells	TMEM159
ENOPH1	1.85446095823149e-151	1.31454744245591	0.221	0.093	5.06230752378033e-147	Epithelial_cells	ENOPH1
PARP9	2.67480557350818e-151	1.21244965802491	0.198	0.077	7.30168425456262e-147	Epithelial_cells	PARP9
KRCC1	2.67628501373977e-151	1.35152545087776	0.206	0.083	7.30572283050683e-147	Epithelial_cells	KRCC1
CEACAM1	2.83860863926912e-151	1.39034708876267	0.181	0.066	7.74883386347686e-147	Epithelial_cells	CEACAM1
DPCD	4.75249843816847e-151	2.1074267802059	0.117	0.026	1.29733702365123e-146	Epithelial_cells	DPCD
ATE1	6.70278932755684e-151	1.2759267421487	0.179	0.064	1.82972743063647e-146	Epithelial_cells	ATE1
SH2D3A	8.10111112905888e-151	1.86662646610741	0.125	0.03	2.21144131601049e-146	Epithelial_cells	SH2D3A
MARS	8.85047475586369e-151	1.31768302309384	0.223	0.095	2.41600259885567e-146	Epithelial_cells	MARS
MTCH2	9.2926790425737e-151	1.37060802739165	0.244	0.11	2.53671552504177e-146	Epithelial_cells	MTCH2
ARMCX2	1.01844821990375e-150	1.48657300550455	0.167	0.056	2.78015995069325e-146	Epithelial_cells	ARMCX2
PPAP2C	1.06907736774034e-150	4.35666688201543	0.067	0.002	2.91836739845758e-146	Epithelial_cells	PPAP2C
DPAGT1	1.08670266081688e-150	1.75495920567698	0.164	0.055	2.96648092349793e-146	Epithelial_cells	DPAGT1
CTSH	1.31528345051768e-150	0.550316789867837	0.425	0.256	3.59046076322317e-146	Epithelial_cells	CTSH
SRPRB	1.35037869469414e-150	1.424717990867	0.252	0.118	3.68626376077608e-146	Epithelial_cells	SRPRB
GCN1L1	1.46308221489388e-150	1.89602483967361	0.095	0.014	3.99392183021732e-146	Epithelial_cells	GCN1L1
HS1BP3	1.56384189908704e-150	1.68335758440145	0.131	0.034	4.2689756161278e-146	Epithelial_cells	HS1BP3
NAPEPLD	1.60504241763308e-150	2.71075279373969	0.099	0.017	4.38144479165478e-146	Epithelial_cells	NAPEPLD
ARFGAP1	1.6090836880997e-150	1.31946998595276	0.173	0.06	4.39247665177456e-146	Epithelial_cells	ARFGAP1
PLEKHH3	2.04081949232664e-150	1.68622950622909	0.139	0.039	5.57102905015327e-146	Epithelial_cells	PLEKHH3
ZNF518B	2.39147795625776e-150	1.74336031245948	0.145	0.043	6.52825652499243e-146	Epithelial_cells	ZNF518B
SLC14A1	2.49810713507403e-150	2.92528893900281	0.158	0.054	6.81933285732507e-146	Epithelial_cells	SLC14A1
UBE3A	2.77193361013236e-150	1.03317306768103	0.369	0.216	7.56682436893931e-146	Epithelial_cells	UBE3A
ACO1	3.40054214487792e-150	1.60804054079191	0.174	0.062	9.28279994708776e-146	Epithelial_cells	ACO1
FAM168B	3.48007276767848e-150	1.18038876348989	0.24	0.108	9.4999026412087e-146	Epithelial_cells	FAM168B
GAMT	3.6706712361275e-150	1.49500870407942	0.193	0.073	1.00201983403808e-145	Epithelial_cells	GAMT
RHOC	3.71554605267667e-150	0.812467110788244	0.487	0.337	1.01426976145968e-145	Epithelial_cells	RHOC
FBXW4	3.74973899214201e-150	1.34003885882078	0.189	0.07	1.02360375007493e-145	Epithelial_cells	FBXW4
RAB11FIP1	4.63166601562582e-150	1.15108978346097	0.281	0.139	1.26435218894554e-145	Epithelial_cells	RAB11FIP1
CTC-228N24.3	7.10864521455443e-150	2.56298501869135	0.078	0.007	1.94051797066907e-145	Epithelial_cells	CTC-228N24.3
SGMS2	8.24053408162993e-150	1.40198144729451	0.218	0.091	2.24950099360334e-145	Epithelial_cells	SGMS2
CD24	9.54293915879562e-150	2.13900736739309	0.156	0.052	2.60503153156803e-145	Epithelial_cells	CD24
ATP5E	1.10280643382894e-149	1.37944808697393	0.119	0.027	3.01044100306625e-145	Epithelial_cells	ATP5E
TP53TG1	1.20147564034657e-149	1.49064457850034	0.189	0.071	3.27978820301807e-145	Epithelial_cells	TP53TG1
PANK3	1.27190358744592e-149	1.28297711714852	0.248	0.115	3.47204241300986e-145	Epithelial_cells	PANK3
ARMCX5	1.37262835306841e-149	2.14026580501525	0.121	0.029	3.74700087820614e-145	Epithelial_cells	ARMCX5
FRK	1.44464773650804e-149	3.04293310088136	0.075	0.006	3.94359939111964e-145	Epithelial_cells	FRK
CRNDE	1.57763903366767e-149	1.63578692721606	0.178	0.064	4.306639034106e-145	Epithelial_cells	CRNDE
ARHGEF35	1.76063431118147e-149	1.20925079478491	0.128	0.032	4.80617954266318e-145	Epithelial_cells	ARHGEF35
DOLK	1.94574383802717e-149	2.36992266146145	0.104	0.02	5.31149152904658e-145	Epithelial_cells	DOLK
RASSF8	2.7253595462569e-149	1.62449312917861	0.186	0.071	7.43968648937208e-145	Epithelial_cells	RASSF8
YES1	2.78679671993795e-149	1.11955670015858	0.257	0.119	7.60739768608661e-145	Epithelial_cells	YES1
FAM8A1	5.09627098570406e-149	1.22543553104288	0.177	0.063	1.39118005367749e-144	Epithelial_cells	FAM8A1
SLC23A1	5.38776321663751e-149	4.68179859356657	0.067	0.002	1.47075160287771e-144	Epithelial_cells	SLC23A1
PPFIA1	6.50810136967521e-149	1.06377449868761	0.246	0.113	1.77658151189394e-144	Epithelial_cells	PPFIA1
PTGR2	7.86103957648233e-149	2.46281707231812	0.107	0.021	2.14590658358815e-144	Epithelial_cells	PTGR2
MRPL40	8.8591876689388e-149	1.30611406409594	0.266	0.128	2.41838104986691e-144	Epithelial_cells	MRPL40
WDFY1	1.08783837175629e-148	1.14341163690044	0.225	0.097	2.96958118722032e-144	Epithelial_cells	WDFY1
GUSB	1.10030772586564e-148	1.28279959454244	0.294	0.154	3.00362003006802e-144	Epithelial_cells	GUSB
ANXA4	1.10433885226329e-148	1.11207181514812	0.298	0.156	3.01462419890832e-144	Epithelial_cells	ANXA4
RAD23B	1.10494041668398e-148	1.06373500424945	0.357	0.209	3.01626634946392e-144	Epithelial_cells	RAD23B
KIAA1033	1.17139164095704e-148	1.13058459595133	0.125	0.03	3.19766490148453e-144	Epithelial_cells	KIAA1033
RHOV	2.0449163019536e-148	3.34993687344043	0.096	0.016	5.58221252107293e-144	Epithelial_cells	RHOV
SMS	2.0534090179188e-148	1.43582955919651	0.328	0.19	5.60539593711475e-144	Epithelial_cells	SMS
RXRA	2.34809026640983e-148	1.10728600240252	0.191	0.072	6.40981680924555e-144	Epithelial_cells	RXRA
ALDH2	2.61885174853963e-148	0.774481530867168	0.372	0.214	7.14894150316348e-144	Epithelial_cells	ALDH2
DLGAP1	2.71575996728818e-148	3.23048360888437	0.079	0.007	7.41348155870328e-144	Epithelial_cells	DLGAP1
HSF4	2.72027507084509e-148	2.25092464080941	0.106	0.021	7.42580688839293e-144	Epithelial_cells	HSF4
FUCA2	3.47106735856157e-148	1.36403142289327	0.228	0.102	9.47531967540138e-144	Epithelial_cells	FUCA2
TP63	4.17789867612025e-148	4.25138824773913	0.075	0.006	1.14048278060731e-143	Epithelial_cells	TP63
CNKSR1	8.11247126322321e-148	3.20404674011063	0.084	0.01	2.21454240543467e-143	Epithelial_cells	CNKSR1
ALG14	1.33457359941908e-147	2.12864480512654	0.11	0.023	3.6431190116942e-143	Epithelial_cells	ALG14
PPCS	1.39597000637998e-147	1.19506990155679	0.332	0.186	3.81071892341606e-143	Epithelial_cells	PPCS
NFIA	1.48572169440856e-147	0.783035745602387	0.352	0.195	4.05572308139648e-143	Epithelial_cells	NFIA
SELM	1.49919165228599e-147	1.09103085527109	0.112	0.023	4.0924933724103e-143	Epithelial_cells	SELM
EAF2	1.54449357808234e-147	1.69064667910177	0.169	0.059	4.21615856944918e-143	Epithelial_cells	EAF2
KIAA0196	1.80096994586638e-147	1.76695855271973	0.097	0.016	4.91628775822604e-143	Epithelial_cells	KIAA0196
UBQLN1	1.96413274895747e-147	1.07091863072206	0.363	0.214	5.36168957810411e-143	Epithelial_cells	UBQLN1
RNF40	2.19916658449114e-147	1.40198035469946	0.187	0.071	6.0032849423439e-143	Epithelial_cells	RNF40
TRAPPC11	2.45332515880614e-147	1.38654122334212	0.151	0.047	6.697087018509e-143	Epithelial_cells	TRAPPC11
ACOT8	2.7501337126729e-147	1.80234232413987	0.141	0.041	7.50731500885447e-143	Epithelial_cells	ACOT8
SOWAHC	3.53283331960947e-147	1.79376685334995	0.13	0.034	9.64392839586992e-143	Epithelial_cells	SOWAHC
LPP	3.96011472921629e-147	0.613268565126352	0.428	0.272	1.08103211878146e-142	Epithelial_cells	LPP
MCCC1	4.41280287538868e-147	1.53356027159895	0.148	0.045	1.2046069289236e-142	Epithelial_cells	MCCC1
BIK	4.66177680572205e-147	1.41058032508917	0.144	0.042	1.272571832426e-142	Epithelial_cells	BIK
TALDO1	5.89128239054206e-147	0.961251116951081	0.412	0.262	1.60820226697017e-142	Epithelial_cells	TALDO1
SUCO	1.14662544842378e-146	1.01591641599109	0.261	0.124	3.13005814910723e-142	Epithelial_cells	SUCO
STYXL1	1.34919361117827e-146	1.74873538187127	0.134	0.037	3.68302871979444e-142	Epithelial_cells	STYXL1
ZBTB42	1.44771919655634e-146	3.0769200762752	0.08	0.008	3.9519838627595e-142	Epithelial_cells	ZBTB42
SUSD4	1.75445192054555e-146	3.60244049097902	0.072	0.005	4.78930285270523e-142	Epithelial_cells	SUSD4
TMED7	1.85374387252843e-146	1.24219062263476	0.298	0.16	5.0603500232281e-142	Epithelial_cells	TMED7
FMO5	2.67627373021007e-146	2.62360499552422	0.087	0.012	7.30569202872744e-142	Epithelial_cells	FMO5
GTF3C4	3.55455112991859e-146	1.59433735691612	0.16	0.054	9.70321367445176e-142	Epithelial_cells	GTF3C4
MAP2K4	3.80879377189841e-146	1.37289753449692	0.183	0.068	1.03972452385283e-141	Epithelial_cells	MAP2K4
GPAA1	5.33439677058852e-146	1.19240260445098	0.287	0.147	1.45618363043525e-141	Epithelial_cells	GPAA1
FAM195A	6.11267835640151e-146	3.21787492582225	0.071	0.005	1.66863893773048e-141	Epithelial_cells	FAM195A
ZDHHC3	6.18399018245602e-146	1.14514423179938	0.224	0.096	1.68810564000684e-141	Epithelial_cells	ZDHHC3
TINCR	6.26954360600042e-146	3.24782542118332	0.083	0.01	1.711460013566e-141	Epithelial_cells	TINCR
RP11-96D1.11	8.15864828150323e-146	4.30410363351126	0.064	0.002	2.22714780788475e-141	Epithelial_cells	RP11-96D1.11
EXT2	1.15126530071867e-145	1.37333377027137	0.18	0.067	3.14272401790183e-141	Epithelial_cells	EXT2
WDR61	1.16347997287025e-145	1.39569302322539	0.249	0.118	3.17606762994121e-141	Epithelial_cells	WDR61
CYB561D2	1.55026706742459e-145	1.47390066825406	0.193	0.074	4.23191904065565e-141	Epithelial_cells	CYB561D2
DYNC1H1	3.14708943424775e-145	0.889396920914176	0.489	0.345	8.5909247376095e-141	Epithelial_cells	DYNC1H1
SLMAP	4.32533248373044e-145	0.986620219480211	0.235	0.104	1.18072926140873e-140	Epithelial_cells	SLMAP
PPM1B	4.51774198801386e-145	1.23451839669327	0.309	0.17	1.23325320788802e-140	Epithelial_cells	PPM1B
RER1	8.53189107906096e-145	1.07994277549181	0.376	0.233	2.32903562676206e-140	Epithelial_cells	RER1
HADHA	1.17486841177834e-144	0.866252783194653	0.458	0.306	3.20715579047251e-140	Epithelial_cells	HADHA
PPM1L	1.55325201766961e-144	1.67573810226447	0.121	0.03	4.2400673578345e-140	Epithelial_cells	PPM1L
TMEM251	1.63352755115185e-144	1.52155845104187	0.18	0.067	4.45920350913432e-140	Epithelial_cells	TMEM251
KEAP1	2.51056667766304e-144	1.59810560932927	0.187	0.072	6.85334491668456e-140	Epithelial_cells	KEAP1
CDIPT	2.79287099637683e-144	1.09921510676093	0.291	0.15	7.62397924590947e-140	Epithelial_cells	CDIPT
COL9A1	3.2153334489362e-144	5.01958673368848	0.068	0.004	8.77721724890605e-140	Epithelial_cells	COL9A1
RPA1	3.52632998343683e-144	1.06315329749837	0.2	0.08	9.62617558878585e-140	Epithelial_cells	RPA1
CTDSP1	4.03826847343428e-144	1.13613148753891	0.288	0.147	1.10236652787809e-139	Epithelial_cells	CTDSP1
GALNT12	4.46598286390004e-144	2.70852870520154	0.088	0.013	1.21912400218743e-139	Epithelial_cells	GALNT12
DHCR7	4.57641896881754e-144	1.5421471240307	0.184	0.069	1.24927085010781e-139	Epithelial_cells	DHCR7
PPARA	4.81725487912597e-144	1.26132061865276	0.153	0.049	1.31501423690381e-139	Epithelial_cells	PPARA
MPZL1	5.90640541010083e-144	1.15604989247662	0.263	0.129	1.61233054884932e-139	Epithelial_cells	MPZL1
LANCL2	6.11666734379005e-144	1.75616023864552	0.112	0.025	1.66972785150781e-139	Epithelial_cells	LANCL2
RRNAD1	7.11763574027167e-144	1.55054141074343	0.149	0.047	1.94297220437936e-139	Epithelial_cells	RRNAD1
SLC25A39	7.78542574373816e-144	1.18543524264587	0.296	0.155	2.12526551952564e-139	Epithelial_cells	SLC25A39
ILF3-AS1	8.13502270275307e-144	2.08462144043687	0.083	0.01	2.22069849739753e-139	Epithelial_cells	ILF3-AS1
RP11-18I14.10	1.28935830200984e-143	4.29026241599895	0.063	0.002	3.51969029282647e-139	Epithelial_cells	RP11-18I14.10
EFCAB14	1.35572380459619e-143	0.809293213975773	0.34	0.19	3.70085484178668e-139	Epithelial_cells	EFCAB14
CPEB3	1.38225612531015e-143	1.7153614781553	0.108	0.023	3.77328277087165e-139	Epithelial_cells	CPEB3
ELMOD2	1.39744474153632e-143	1.51200603338799	0.154	0.05	3.81474465544584e-139	Epithelial_cells	ELMOD2
[truncated: 24,415 more rows]
