# Supplementary material for: Intercellular communication between FAP+ fibroblasts and SPP1+ macrophages in prostate cancer via multi-omics
Source: Front Immunol. 2025 May 14;16:1560998. doi: 10.3389/fimmu.2025.1560998 (PMC12116517; doi:10.3389/fimmu.2025.1560998)
Supplement: Supplementary file 1 [file DataSheet1.zip › TableS/Tab_S10.csv]

	source	target	pathway_name	prob	pval
1	C1QC+ Macrophage	C1QC+ Macrophage	GALECTIN	0.00502477638526971	0
2	C1QC+ Macrophage	CD74+Fibroblasts	ITGB2	0.00696848033436203	0
3	C1QC+ Macrophage	DC	ANNEXIN	0.0247330554026193	0
4	C1QC+ Macrophage	DC	CCL	0.00190121582680521	0
5	C1QC+ Macrophage	DC	CD45	0.00181674079819889	0
6	C1QC+ Macrophage	DC	CD99	0.00146945732940554	0
7	C1QC+ Macrophage	DC	GALECTIN	0.0577630455293023	0
8	C1QC+ Macrophage	DC	GRN	0.00513540039311941	0
9	C1QC+ Macrophage	DC	IL1	0.014221406116101	0
10	C1QC+ Macrophage	DC	ITGB2	0.0496760234093939	0
11	C1QC+ Macrophage	DC	MHC-II	0.463484713898342	0
12	C1QC+ Macrophage	DC	MIF	0.140352535653061	0
13	C1QC+ Macrophage	DC	TGFb	0.00134149541828773	0
14	C1QC+ Macrophage	DC	TWEAK	6.95101708688181e-05	0
15	C1QC+ Macrophage	DC	VISFATIN	0.00881838388246467	0.01
16	C1QC+ Macrophage	MFAP5+Fibroblasts	TGFb	0.00147072184710855	0
17	C1QC+ Macrophage	SPP1+ Macrophage	ANNEXIN	0.0378276311955644	0
18	C1QC+ Macrophage	SPP1+ Macrophage	ANXA1	0.00693759976503064	0
19	C1QC+ Macrophage	SPP1+ Macrophage	CD45	0.00163251936732933	0
20	C1QC+ Macrophage	SPP1+ Macrophage	CD99	0.00451027622248975	0
21	C1QC+ Macrophage	SPP1+ Macrophage	GALECTIN	0.0626220809287655	0
22	C1QC+ Macrophage	SPP1+ Macrophage	IL1	0.00401296840033217	0
23	C1QC+ Macrophage	SPP1+ Macrophage	ITGB2	0.0503163866516341	0
24	C1QC+ Macrophage	SPP1+ Macrophage	MHC-II	0.513462413477519	0
25	C1QC+ Macrophage	SPP1+ Macrophage	MIF	0.131983618719829	0
26	C1QC+ Macrophage	SPP1+ Macrophage	TGFb	0.00210492888784691	0
27	C1QC+ Macrophage	SPP1+ Macrophage	VISFATIN	0.00864798512121401	0
28	C1QC+ Macrophage	VCAN+ Macrophage	GALECTIN	0.00790320954391294	0
29	C1QC+ Macrophage	VCAN+ Macrophage	MIF	0.0552929035482414	0
30	CD74+Fibroblasts	C1QC+ Macrophage	APP	0.0688593575439793	0.01
31	CD74+Fibroblasts	C1QC+ Macrophage	MIF	0.0707996864445881	0
32	CD74+Fibroblasts	C1QC+ Macrophage	PTN	0.0131097975671598	0.01
33	CD74+Fibroblasts	CD74+Fibroblasts	PTN	0.0099624844417898	0.04
34	CD74+Fibroblasts	DC	ANNEXIN	0.00879377967053691	0
35	CD74+Fibroblasts	DC	APP	0.0698275243204642	0
36	CD74+Fibroblasts	DC	CD99	0.00300655065836762	0
37	CD74+Fibroblasts	DC	COLLAGEN	0.314818205205792	0
38	CD74+Fibroblasts	DC	FN1	0.0305286034349812	0
39	CD74+Fibroblasts	DC	ICAM	0.00873548877619033	0
40	CD74+Fibroblasts	DC	MIF	0.275910738780352	0
41	CD74+Fibroblasts	DC	PTN	0.0378718572565711	0
42	CD74+Fibroblasts	DC	VISFATIN	0.00261458337070774	0.01
43	CD74+Fibroblasts	FAP+Fibroblasts	COLLAGEN	0.148866990009897	0.003
44	CD74+Fibroblasts	FAP+Fibroblasts	PTN	0.0363646612450213	0
45	CD74+Fibroblasts	MCAM+Fibroblasts	COLLAGEN	0.13879710090566	0
46	CD74+Fibroblasts	MCAM+Fibroblasts	PTN	0.0409775217346548	0
47	CD74+Fibroblasts	MFAP5+Fibroblasts	COLLAGEN	0.171964956426426	0.000833333333333333
48	CD74+Fibroblasts	MFAP5+Fibroblasts	FN1	0.00759176919154319	0
49	CD74+Fibroblasts	MFAP5+Fibroblasts	PTN	0.0553530572002059	0
50	CD74+Fibroblasts	SPP1+ Macrophage	ANNEXIN	0.0134933391659026	0
51	CD74+Fibroblasts	SPP1+ Macrophage	ANXA1	0.0024379786881471	0
52	CD74+Fibroblasts	SPP1+ Macrophage	CD99	0.00919884829530501	0
53	CD74+Fibroblasts	SPP1+ Macrophage	COLLAGEN	0.432186804819786	0
54	CD74+Fibroblasts	SPP1+ Macrophage	FN1	0.0402317684858045	0
55	CD74+Fibroblasts	SPP1+ Macrophage	ICAM	0.00975209655821956	0
56	CD74+Fibroblasts	SPP1+ Macrophage	MIF	0.260512181713792	0
57	CD74+Fibroblasts	SPP1+ Macrophage	PTN	0.0303704628253721	0
58	CD74+Fibroblasts	SPP1+ Macrophage	VISFATIN	0.00256543826406945	0
59	CD74+Fibroblasts	VCAN+ Macrophage	COLLAGEN	0.0504688559236294	0
60	CD74+Fibroblasts	VCAN+ Macrophage	MIF	0.175687892242375	0
61	DC	C1QC+ Macrophage	COMPLEMENT	0.00255562762117692	0
62	DC	C1QC+ Macrophage	GALECTIN	0.0054917828295669	0
63	DC	C1QC+ Macrophage	MIF	0.047346951400732	0.01
64	DC	CD74+Fibroblasts	ITGB2	0.00900633225628369	0
65	DC	CD74+Fibroblasts	PDGF	0.00419976451946863	0
66	DC	DC	ADGRE5	0.0050427810214519	0
67	DC	DC	ANNEXIN	0.0308826067524416	0
68	DC	DC	CCL	0.0167149475613464	0
69	DC	DC	CD137	0.000389781639438401	0
70	DC	DC	CD45	0.00717160657505395	0
71	DC	DC	CD99	0.00500858353539366	0
72	DC	DC	COMPLEMENT	0.030934398751043	0
73	DC	DC	GALECTIN	0.0630292387847189	0
74	DC	DC	GAS	0.00463850454437798	0
75	DC	DC	GRN	0.00604092581253053	0
76	DC	DC	ICAM	0.0620580482372393	0
77	DC	DC	IL1	0.121264495470441	0
78	DC	DC	IL10	0.00121181043807728	0
79	DC	DC	IL16	0.00180384805110988	0
80	DC	DC	IL6	0.00136234258416773	0
81	DC	DC	ITGB2	0.0634057526944269	0
82	DC	DC	MHC-II	0.541475648306764	0
83	DC	DC	MIF	0.189043244061646	0
84	DC	DC	MPZ	0.000343305668975798	0
85	DC	DC	TGFb	0.00570887953416332	0
86	DC	DC	THBS	0.0131186488173983	0
87	DC	DC	TNF	0.0327654143464106	0
88	DC	DC	TWEAK	0.000793498357545413	0
89	DC	DC	VISFATIN	0.0462135422590547	0
90	DC	FAP+Fibroblasts	MPZ	0.00112110864815696	0
91	DC	FAP+Fibroblasts	PDGF	0.0178817082286785	0
92	DC	MCAM+Fibroblasts	CD46	0.00224850021735675	0
93	DC	MCAM+Fibroblasts	PDGF	0.0182218251158636	0
94	DC	MCAM+Fibroblasts	TNF	0.00349219463767627	0
95	DC	MCAM+Fibroblasts	ncWNT	0.00701528797128865	0
96	DC	MFAP5+Fibroblasts	CD99	0.0645098730984275	0
97	DC	MFAP5+Fibroblasts	EGF	0.0157916187819902	0
98	DC	MFAP5+Fibroblasts	GALECTIN	0.00375814545874847	0.03
99	DC	MFAP5+Fibroblasts	MPZ	0.00103457663574356	0
100	DC	MFAP5+Fibroblasts	PDGF	0.00706204781382403	0
101	DC	MFAP5+Fibroblasts	TGFb	0.00620606704414752	0
102	DC	MFAP5+Fibroblasts	THBS	0.00454935966868589	0.01
103	DC	MFAP5+Fibroblasts	TNF	0.00517293905164059	0
104	DC	MFAP5+Fibroblasts	ncWNT	0.000894503373071906	0
105	DC	SPP1+ Macrophage	ADGRE5	0.00723433785097965	0
106	DC	SPP1+ Macrophage	ANNEXIN	0.0471748414432325	0
107	DC	SPP1+ Macrophage	ANXA1	0.00870202286616282	0
108	DC	SPP1+ Macrophage	CD45	0.00644789776612513	0
109	DC	SPP1+ Macrophage	CD99	0.0152611545444738	0
110	DC	SPP1+ Macrophage	COMPLEMENT	0.0367937437859195	0
111	DC	SPP1+ Macrophage	GALECTIN	0.0682838853615758	0
112	DC	SPP1+ Macrophage	ICAM	0.0699227737934906	0
113	DC	SPP1+ Macrophage	IL1	0.035807200158018	0
114	DC	SPP1+ Macrophage	IL16	0.00201387429849821	0
115	DC	SPP1+ Macrophage	IL6	0.00227778039259145	0
116	DC	SPP1+ Macrophage	ITGB2	0.0642111444111616	0
117	DC	SPP1+ Macrophage	MHC-II	0.599610678880402	0
118	DC	SPP1+ Macrophage	MIF	0.178028665444363	0
119	DC	SPP1+ Macrophage	MPZ	0.00041494035772182	0
120	DC	SPP1+ Macrophage	TGFb	0.00894867581471632	0
121	DC	SPP1+ Macrophage	THBS	0.015461298090563	0
122	DC	SPP1+ Macrophage	TNF	0.0307818456367769	0
123	DC	SPP1+ Macrophage	VISFATIN	0.0451766885374078	0
124	DC	VCAN+ Macrophage	GALECTIN	0.00863541785520559	0
125	DC	VCAN+ Macrophage	MIF	0.0748916306218559	0
126	FAP+Fibroblasts	C1QC+ Macrophage	APP	0.169861747121766	0
127	FAP+Fibroblasts	C1QC+ Macrophage	COMPLEMENT	0.0016466460740399	0
128	FAP+Fibroblasts	C1QC+ Macrophage	CXCL	0.018527690287559	0
129	FAP+Fibroblasts	C1QC+ Macrophage	GAS	0.00610561725310142	0.02
130	FAP+Fibroblasts	C1QC+ Macrophage	MIF	0.0863591200560321	0
131	FAP+Fibroblasts	C1QC+ Macrophage	MK	0.0214311428141591	0
132	FAP+Fibroblasts	C1QC+ Macrophage	PTN	0.0446225407336039	0
133	FAP+Fibroblasts	C1QC+ Macrophage	THBS	0.00140128399034771	0
134	FAP+Fibroblasts	CD74+Fibroblasts	MK	0.0163191307362242	0
135	FAP+Fibroblasts	CD74+Fibroblasts	PTN	0.0341718141531289	0
136	FAP+Fibroblasts	DC	ANNEXIN	0.0248147246785622	0
137	FAP+Fibroblasts	DC	APP	0.17198771203754	0
138	FAP+Fibroblasts	DC	CD99	0.00852967626383652	0
139	FAP+Fibroblasts	DC	COLLAGEN	0.935496484252909	0
140	FAP+Fibroblasts	DC	COMPLEMENT	0.0200862291761321	0
141	FAP+Fibroblasts	DC	CXCL	0.078900909286549	0
142	FAP+Fibroblasts	DC	FN1	0.123720958125683	0
143	FAP+Fibroblasts	DC	GAS	0.0527986467668078	0
144	FAP+Fibroblasts	DC	LAMININ	0.0806863039330682	0.00333333333333333
145	FAP+Fibroblasts	DC	MIF	0.331281338567597	0
146	FAP+Fibroblasts	DC	MK	0.0612281767845547	0
147	FAP+Fibroblasts	DC	MPZ	0.00112110864815696	0
148	FAP+Fibroblasts	DC	PTN	0.123729991568908	0
149	FAP+Fibroblasts	DC	THBS	0.00669385762941832	0
150	FAP+Fibroblasts	DC	THY1	0.0203367516535544	0
151	FAP+Fibroblasts	FAP+Fibroblasts	COLLAGEN	0.506085282993268	0.000714285714285714
152	FAP+Fibroblasts	FAP+Fibroblasts	FGF	0.00739393689236462	0
153	FAP+Fibroblasts	FAP+Fibroblasts	LAMININ	0.0244865505137499	0.0133333333333333
154	FAP+Fibroblasts	FAP+Fibroblasts	MK	0.119024404150379	0
155	FAP+Fibroblasts	FAP+Fibroblasts	MPZ	0.00365468139656667	0
156	FAP+Fibroblasts	FAP+Fibroblasts	PTN	0.121002590804693	0
157	FAP+Fibroblasts	MCAM+Fibroblasts	CD46	0.00216035208341096	0.03
158	FAP+Fibroblasts	MCAM+Fibroblasts	CD99	0.0592692967795314	0
159	FAP+Fibroblasts	MCAM+Fibroblasts	COLLAGEN	0.426364461988656	0
160	FAP+Fibroblasts	MCAM+Fibroblasts	GAS	0.0181481486146981	0
161	FAP+Fibroblasts	MCAM+Fibroblasts	LAMININ	0.0773678354779515	0
162	FAP+Fibroblasts	MCAM+Fibroblasts	MK	0.0663827250493858	0
163	FAP+Fibroblasts	MCAM+Fibroblasts	NOTCH	0.00664243072177983	0.04
164	FAP+Fibroblasts	MCAM+Fibroblasts	PTN	0.134877473528511	0
165	FAP+Fibroblasts	MFAP5+Fibroblasts	CD99	0.105428771647993	0
166	FAP+Fibroblasts	MFAP5+Fibroblasts	COLLAGEN	0.616959301995467	0.00555555555555556
167	FAP+Fibroblasts	MFAP5+Fibroblasts	FGF	0.011217610002458	0
168	FAP+Fibroblasts	MFAP5+Fibroblasts	FN1	0.031345230897889	0
169	FAP+Fibroblasts	MFAP5+Fibroblasts	GAS	0.0116125323851751	0
170	FAP+Fibroblasts	MFAP5+Fibroblasts	LAMININ	0.0335295507041718	0
171	FAP+Fibroblasts	MFAP5+Fibroblasts	MK	0.151397848380348	0
172	FAP+Fibroblasts	MFAP5+Fibroblasts	MPZ	0.00337325767388394	0
173	FAP+Fibroblasts	MFAP5+Fibroblasts	PTN	0.181599902548303	0
174	FAP+Fibroblasts	MFAP5+Fibroblasts	THBS	0.00198817074902547	0
175	FAP+Fibroblasts	SPP1+ Macrophage	ANNEXIN	0.0379519151544115	0
176	FAP+Fibroblasts	SPP1+ Macrophage	ANXA1	0.00696092732841594	0
177	FAP+Fibroblasts	SPP1+ Macrophage	APP	0.146037958493238	0
178	FAP+Fibroblasts	SPP1+ Macrophage	CD99	0.0258030085084975	0
179	FAP+Fibroblasts	SPP1+ Macrophage	COLLAGEN	1.26952742504576	0
180	FAP+Fibroblasts	SPP1+ Macrophage	COMPLEMENT	0.0238424849039167	0
181	FAP+Fibroblasts	SPP1+ Macrophage	CXCL	0.0692923366340915	0
182	FAP+Fibroblasts	SPP1+ Macrophage	FN1	0.161501440453224	0
183	FAP+Fibroblasts	SPP1+ Macrophage	GAS	0.0125070268998634	0
184	FAP+Fibroblasts	SPP1+ Macrophage	IGF	0.000190971517620298	0
185	FAP+Fibroblasts	SPP1+ Macrophage	LAMININ	0.112260684437284	0
186	FAP+Fibroblasts	SPP1+ Macrophage	MIF	0.313316181269461	0
187	FAP+Fibroblasts	SPP1+ Macrophage	MK	0.0555074740575289	0
188	FAP+Fibroblasts	SPP1+ Macrophage	MPZ	0.0013548209428136	0
189	FAP+Fibroblasts	SPP1+ Macrophage	PTN	0.101255922838703	0
190	FAP+Fibroblasts	SPP1+ Macrophage	THBS	0.00886583745941607	0
191	FAP+Fibroblasts	SPP1+ Macrophage	THY1	0.0245692726155214	0
192	FAP+Fibroblasts	VCAN+ Macrophage	APP	0.132533751857605	0
193	FAP+Fibroblasts	VCAN+ Macrophage	COLLAGEN	0.255255305023113	0.00285714285714286
194	FAP+Fibroblasts	VCAN+ Macrophage	CXCL	0.0628615488235644	0
195	FAP+Fibroblasts	VCAN+ Macrophage	FN1	0.0218030975972511	0
196	FAP+Fibroblasts	VCAN+ Macrophage	LAMININ	0.020783591284953	0.01
197	FAP+Fibroblasts	VCAN+ Macrophage	MIF	0.21315252538193	0
198	MCAM+Fibroblasts	C1QC+ Macrophage	APP	0.18813820444097	0
199	MCAM+Fibroblasts	C1QC+ Macrophage	MIF	0.0562262108934137	0
200	MCAM+Fibroblasts	C1QC+ Macrophage	MK	0.00221168034311072	0
201	MCAM+Fibroblasts	C1QC+ Macrophage	PTN	0.00718578518777063	0
202	MCAM+Fibroblasts	CD74+Fibroblasts	MK	0.00167627084948035	0
203	MCAM+Fibroblasts	CD74+Fibroblasts	NOTCH	0.00470054209499329	0
204	MCAM+Fibroblasts	CD74+Fibroblasts	PDGF	0.00118167631152629	0
205	MCAM+Fibroblasts	CD74+Fibroblasts	PTN	0.00545281161550284	0
206	MCAM+Fibroblasts	DC	ANGPT	0.00385953580103	0
207	MCAM+Fibroblasts	DC	ANNEXIN	0.00563739086169844	0
208	MCAM+Fibroblasts	DC	APP	0.190440438771701	0
209	MCAM+Fibroblasts	DC	CD99	0.00765081530714866	0
210	MCAM+Fibroblasts	DC	COLLAGEN	0.463357113651299	0
211	MCAM+Fibroblasts	DC	FN1	0.0431076626695117	0
212	MCAM+Fibroblasts	DC	GAS	0.0154649254305788	0
213	MCAM+Fibroblasts	DC	GRN	0.000613421654634421	0.01
214	MCAM+Fibroblasts	DC	LAMININ	0.0346046616470169	0
215	MCAM+Fibroblasts	DC	MIF	0.222428469515424	0
216	MCAM+Fibroblasts	DC	MK	0.00648451165481446	0
217	MCAM+Fibroblasts	DC	NOTCH	0.00162429336804025	0
218	MCAM+Fibroblasts	DC	PTN	0.0209254140591759	0
219	MCAM+Fibroblasts	DC	THY1	0.0204377957991054	0
220	MCAM+Fibroblasts	DC	VISFATIN	0.00627921976852826	0.01
221	MCAM+Fibroblasts	FAP+Fibroblasts	CD99	0.0592692967795314	0
222	MCAM+Fibroblasts	FAP+Fibroblasts	COLLAGEN	0.240319561361016	0
223	MCAM+Fibroblasts	FAP+Fibroblasts	LAMININ	0.0103222240205506	0
224	MCAM+Fibroblasts	FAP+Fibroblasts	MK	0.0125969480715309	0
225	MCAM+Fibroblasts	FAP+Fibroblasts	PDGF	0.00506534191023791	0
226	MCAM+Fibroblasts	FAP+Fibroblasts	PTN	0.0200202198968279	0
227	MCAM+Fibroblasts	MCAM+Fibroblasts	CD46	0.00418647580453135	0
228	MCAM+Fibroblasts	MCAM+Fibroblasts	CD99	0.0534442545750403	0
229	MCAM+Fibroblasts	MCAM+Fibroblasts	COLLAGEN	0.205247797136255	0
230	MCAM+Fibroblasts	MCAM+Fibroblasts	ESAM	0.00398570505888683	0
231	MCAM+Fibroblasts	MCAM+Fibroblasts	GAS	0.00518162901598124	0
232	MCAM+Fibroblasts	MCAM+Fibroblasts	LAMININ	0.0327566146698625	0
233	MCAM+Fibroblasts	MCAM+Fibroblasts	MK	0.00699742273713754	0
234	MCAM+Fibroblasts	MCAM+Fibroblasts	NOTCH	0.0293417900874524	0
235	MCAM+Fibroblasts	MCAM+Fibroblasts	PDGF	0.00519539852396837	0
236	MCAM+Fibroblasts	MCAM+Fibroblasts	PTN	0.0226084787751047	0
237	MCAM+Fibroblasts	MFAP5+Fibroblasts	CD99	0.0955278078712133	0
238	MCAM+Fibroblasts	MFAP5+Fibroblasts	COLLAGEN	0.254755090054559	0
239	MCAM+Fibroblasts	MFAP5+Fibroblasts	FN1	0.0107472844117472	0
240	MCAM+Fibroblasts	MFAP5+Fibroblasts	LAMININ	0.0154844369853094	0
241	MCAM+Fibroblasts	MFAP5+Fibroblasts	MK	0.0160842268648019	0
242	MCAM+Fibroblasts	MFAP5+Fibroblasts	NOTCH	0.00437484688472325	0
243	MCAM+Fibroblasts	MFAP5+Fibroblasts	PDGF	0.00198754891108286	0
244	MCAM+Fibroblasts	MFAP5+Fibroblasts	PTN	0.0305565879655713	0
245	MCAM+Fibroblasts	SPP1+ Macrophage	ANGPT	0.00453011258862804	0
246	MCAM+Fibroblasts	SPP1+ Macrophage	ANNEXIN	0.0086557785334812	0
247	MCAM+Fibroblasts	SPP1+ Macrophage	ANXA1	0.00155931575943328	0
248	MCAM+Fibroblasts	SPP1+ Macrophage	APP	0.162252080478751	0
249	MCAM+Fibroblasts	SPP1+ Macrophage	CD99	0.0674933063271885	0
250	MCAM+Fibroblasts	SPP1+ Macrophage	COLLAGEN	0.634899985132348	0
251	MCAM+Fibroblasts	SPP1+ Macrophage	FN1	0.0567330903462006	0
252	MCAM+Fibroblasts	SPP1+ Macrophage	GAS	0.00355638650558148	0
253	MCAM+Fibroblasts	SPP1+ Macrophage	LAMININ	0.0483621862363624	0
254	MCAM+Fibroblasts	SPP1+ Macrophage	MIF	0.209677773763758	0
255	MCAM+Fibroblasts	SPP1+ Macrophage	MK	0.00578620953032212	0
256	MCAM+Fibroblasts	SPP1+ Macrophage	NOTCH	0.00319152966862627	0
257	MCAM+Fibroblasts	SPP1+ Macrophage	PTN	0.0167137382780071	0
258	MCAM+Fibroblasts	SPP1+ Macrophage	THY1	0.024691984818619	0
259	MCAM+Fibroblasts	SPP1+ Macrophage	VISFATIN	0.00615923677400621	0
260	MCAM+Fibroblasts	VCAN+ Macrophage	APP	0.147507529145913	0
261	MCAM+Fibroblasts	VCAN+ Macrophage	COLLAGEN	0.12120988115717	0
262	MCAM+Fibroblasts	VCAN+ Macrophage	FN1	0.00742750903569847	0
263	MCAM+Fibroblasts	VCAN+ Macrophage	LAMININ	0.00948477820979007	0
264	MCAM+Fibroblasts	VCAN+ Macrophage	MIF	0.140236944988065	0
265	MFAP5+Fibroblasts	C1QC+ Macrophage	APP	0.208890187339656	0
266	MFAP5+Fibroblasts	C1QC+ Macrophage	COMPLEMENT	0.00270301070864671	0
267	MFAP5+Fibroblasts	C1QC+ Macrophage	CSF	0.00183276435331638	0
268	MFAP5+Fibroblasts	C1QC+ Macrophage	CXCL	0.00606747642467254	0
269	MFAP5+Fibroblasts	C1QC+ Macrophage	GAS	0.0045716639816102	0
270	MFAP5+Fibroblasts	C1QC+ Macrophage	MIF	0.0617717831948228	0
271	MFAP5+Fibroblasts	C1QC+ Macrophage	MK	0.0225774186056722	0
272	MFAP5+Fibroblasts	C1QC+ Macrophage	THBS	0.0172909022182007	0.00333333333333333
273	MFAP5+Fibroblasts	CD74+Fibroblasts	MK	0.0171967881193892	0
274	MFAP5+Fibroblasts	DC	ANNEXIN	0.0322750134342662	0
275	MFAP5+Fibroblasts	DC	APP	0.211380245069242	0
276	MFAP5+Fibroblasts	DC	CD99	0.0787267545546129	0
277	MFAP5+Fibroblasts	DC	COLLAGEN	1.04621016497029	0
278	MFAP5+Fibroblasts	DC	COMPLEMENT	0.0326776705884392	0
279	MFAP5+Fibroblasts	DC	CSF	0.00376940406821434	0
280	MFAP5+Fibroblasts	DC	CXCL	0.0269536235841798	0
281	MFAP5+Fibroblasts	DC	FN1	0.229251318658452	0
282	MFAP5+Fibroblasts	DC	GAS	0.0400058967959512	0
283	MFAP5+Fibroblasts	DC	GRN	0.00278043133852995	0
284	MFAP5+Fibroblasts	DC	JAM	0.00145951604171774	0
285	MFAP5+Fibroblasts	DC	LAMININ	0.0641118792799016	0
286	MFAP5+Fibroblasts	DC	MIF	0.242969231781063	0
287	MFAP5+Fibroblasts	DC	MK	0.0644055976629017	0
288	MFAP5+Fibroblasts	DC	MPZ	0.00103457663574356	0
289	MFAP5+Fibroblasts	DC	PTN	0.0201858658239429	0
290	MFAP5+Fibroblasts	DC	SEMA3	0.00365262292460157	0
291	MFAP5+Fibroblasts	DC	TENASCIN	0.00217964398007738	0
292	MFAP5+Fibroblasts	DC	THBS	0.0702541189364788	0
293	MFAP5+Fibroblasts	DC	THY1	0.0655520549969401	0
294	MFAP5+Fibroblasts	FAP+Fibroblasts	CD99	0.105428771647993	0
295	MFAP5+Fibroblasts	FAP+Fibroblasts	COLLAGEN	0.576444609129577	0
296	MFAP5+Fibroblasts	FAP+Fibroblasts	FGF	0.00575301888250841	0
297	MFAP5+Fibroblasts	FAP+Fibroblasts	LAMININ	0.0191312973181777	0
298	MFAP5+Fibroblasts	FAP+Fibroblasts	MK	0.125206069404112	0
299	MFAP5+Fibroblasts	FAP+Fibroblasts	MPZ	0.00337325767388394	0
300	MFAP5+Fibroblasts	FAP+Fibroblasts	PDGF	0.000356173559988342	0
301	MFAP5+Fibroblasts	FAP+Fibroblasts	PTN	0.0193096214521071	0.01
302	MFAP5+Fibroblasts	MCAM+Fibroblasts	CD99	0.0955278078712133	0
303	MFAP5+Fibroblasts	MCAM+Fibroblasts	COLLAGEN	0.482599876318451	0
304	MFAP5+Fibroblasts	MCAM+Fibroblasts	GAS	0.013630164868661	0
305	MFAP5+Fibroblasts	MCAM+Fibroblasts	LAMININ	0.060705488565792	0
306	MFAP5+Fibroblasts	MCAM+Fibroblasts	MK	0.0698468282017797	0
307	MFAP5+Fibroblasts	MCAM+Fibroblasts	NOTCH	0.0137267787751486	0
308	MFAP5+Fibroblasts	MCAM+Fibroblasts	PTN	0.0218080657037996	0
309	MFAP5+Fibroblasts	MFAP5+Fibroblasts	CD99	0.164973635583289	0
310	MFAP5+Fibroblasts	MFAP5+Fibroblasts	CLDN	0.00184067513901333	0
311	MFAP5+Fibroblasts	MFAP5+Fibroblasts	COLLAGEN	0.721904262527277	0.000526315789473684
312	MFAP5+Fibroblasts	MFAP5+Fibroblasts	FGF	0.00873558177998673	0
313	MFAP5+Fibroblasts	MFAP5+Fibroblasts	FN1	0.0777194808515655	0
314	MFAP5+Fibroblasts	MFAP5+Fibroblasts	GAS	0.00870716229503078	0
315	MFAP5+Fibroblasts	MFAP5+Fibroblasts	JAM	0.00195345793125774	0
316	MFAP5+Fibroblasts	MFAP5+Fibroblasts	LAMININ	0.0286993982566089	0.00375
317	MFAP5+Fibroblasts	MFAP5+Fibroblasts	MK	0.159224767238212	0
318	MFAP5+Fibroblasts	MFAP5+Fibroblasts	MPZ	0.00311343688086298	0
319	MFAP5+Fibroblasts	MFAP5+Fibroblasts	NEGR	0.00082415064607625	0
320	MFAP5+Fibroblasts	MFAP5+Fibroblasts	NOTCH	0.00201901888907147	0
321	MFAP5+Fibroblasts	MFAP5+Fibroblasts	PDGF	0.000311433275264915	0
322	MFAP5+Fibroblasts	MFAP5+Fibroblasts	PERIOSTIN	0.00585108289151126	0
323	MFAP5+Fibroblasts	MFAP5+Fibroblasts	PTN	0.0294754695150301	0
324	MFAP5+Fibroblasts	MFAP5+Fibroblasts	THBS	0.0244765360095741	0
325	MFAP5+Fibroblasts	SPP1+ Macrophage	ANNEXIN	0.0492881601016615	0
326	MFAP5+Fibroblasts	SPP1+ Macrophage	ANXA1	0.00910376611808637	0
327	MFAP5+Fibroblasts	SPP1+ Macrophage	APP	0.180784589582754	0
328	MFAP5+Fibroblasts	SPP1+ Macrophage	CD99	0.122316191432342	0
329	MFAP5+Fibroblasts	SPP1+ Macrophage	COLLAGEN	1.41479208884589	0
330	MFAP5+Fibroblasts	SPP1+ Macrophage	COMPLEMENT	0.0388798825466766	0
331	MFAP5+Fibroblasts	SPP1+ Macrophage	CSF	0.00306002987781502	0
332	MFAP5+Fibroblasts	SPP1+ Macrophage	CXCL	0.0235097384666416	0
333	MFAP5+Fibroblasts	SPP1+ Macrophage	FN1	0.296366764779915	0
334	MFAP5+Fibroblasts	SPP1+ Macrophage	GAS	0.00937998473501243	0
335	MFAP5+Fibroblasts	SPP1+ Macrophage	IGF	0.000301466729464018	0
336	MFAP5+Fibroblasts	SPP1+ Macrophage	JAM	0.0017179683779025	0
337	MFAP5+Fibroblasts	SPP1+ Macrophage	LAMININ	0.0895913232727697	0
338	MFAP5+Fibroblasts	SPP1+ Macrophage	MIF	0.229182084457612	0
339	MFAP5+Fibroblasts	SPP1+ Macrophage	MK	0.0584421799667482	0
340	MFAP5+Fibroblasts	SPP1+ Macrophage	MPZ	0.00125027258396497	0
341	MFAP5+Fibroblasts	SPP1+ Macrophage	NOTCH	0.00147196860375299	0
342	MFAP5+Fibroblasts	SPP1+ Macrophage	PTN	0.0161202298210292	0.005
343	MFAP5+Fibroblasts	SPP1+ Macrophage	TENASCIN	0.00270514834491294	0
344	MFAP5+Fibroblasts	SPP1+ Macrophage	THBS	0.0829829235401431	0
345	MFAP5+Fibroblasts	SPP1+ Macrophage	THY1	0.0801338532624051	0
346	MFAP5+Fibroblasts	VCAN+ Macrophage	APP	0.164686979858011	0
347	MFAP5+Fibroblasts	VCAN+ Macrophage	CD99	0.04431935570933	0.04
348	MFAP5+Fibroblasts	VCAN+ Macrophage	COLLAGEN	0.290742197601214	0
349	MFAP5+Fibroblasts	VCAN+ Macrophage	CXCL	0.0212309540560145	0
350	MFAP5+Fibroblasts	VCAN+ Macrophage	FN1	0.0415932003253973	0
351	MFAP5+Fibroblasts	VCAN+ Macrophage	LAMININ	0.017579405309977	0
352	MFAP5+Fibroblasts	VCAN+ Macrophage	MIF	0.15376867689516	0.005
353	SPP1+ Macrophage	C1QC+ Macrophage	COMPLEMENT	0.000946805697402595	0
354	SPP1+ Macrophage	C1QC+ Macrophage	GALECTIN	0.00492835050629211	0
355	SPP1+ Macrophage	C1QC+ Macrophage	MIF	0.0402529014787193	0.01
356	SPP1+ Macrophage	C1QC+ Macrophage	THBS	0.0116156312691989	0
357	SPP1+ Macrophage	CD74+Fibroblasts	ITGB2	0.00831471947444811	0
358	SPP1+ Macrophage	CD74+Fibroblasts	PDGF	0.000948052209715979	0
359	SPP1+ Macrophage	DC	ADGRE5	0.00617276833476191	0
360	SPP1+ Macrophage	DC	ANNEXIN	0.0333809592288817	0
361	SPP1+ Macrophage	DC	CCL	0.00922623062945293	0
362	SPP1+ Macrophage	DC	CD45	0.00831915274506733	0
363	SPP1+ Macrophage	DC	CD99	0.0062907841551509	0
364	SPP1+ Macrophage	DC	COMPLEMENT	0.0116188630628976	0
365	SPP1+ Macrophage	DC	GALECTIN	0.0566735752378742	0
366	SPP1+ Macrophage	DC	GRN	0.0058736387213586	0
367	SPP1+ Macrophage	DC	ICAM	0.0628549279400601	0
368	SPP1+ Macrophage	DC	IL1	0.104614226891217	0
369	SPP1+ Macrophage	DC	IL10	0.001561784527948	0
370	SPP1+ Macrophage	DC	IL6	0.00125928351561112	0
371	SPP1+ Macrophage	DC	ITGB2	0.0587845086036329	0
372	SPP1+ Macrophage	DC	MHC-II	0.421892347830679	0
373	SPP1+ Macrophage	DC	MIF	0.161920998538629	0
374	SPP1+ Macrophage	DC	MPZ	0.00041494035772182	0
375	SPP1+ Macrophage	DC	SEMA4	0.00259766655882695	0
376	SPP1+ Macrophage	DC	TGFb	0.00631235710852134	0
377	SPP1+ Macrophage	DC	THBS	0.0468218017147355	0
378	SPP1+ Macrophage	DC	TNF	0.0115136957723962	0
379	SPP1+ Macrophage	DC	TWEAK	0.00057008951599675	0
380	SPP1+ Macrophage	DC	VISFATIN	0.0531608350532489	0
381	SPP1+ Macrophage	FAP+Fibroblasts	MPZ	0.0013548209428136	0
382	SPP1+ Macrophage	FAP+Fibroblasts	PDGF	0.00407831344743869	0
383	SPP1+ Macrophage	MCAM+Fibroblasts	CD46	0.00512893013315069	0
384	SPP1+ Macrophage	MCAM+Fibroblasts	CD99	0.0443073074894046	0
385	SPP1+ Macrophage	MCAM+Fibroblasts	PDGF	0.00419743179832956	0
386	SPP1+ Macrophage	MCAM+Fibroblasts	TNF	0.00121542697958634	0
387	SPP1+ Macrophage	MFAP5+Fibroblasts	ADGRE5	0.00168513268540141	0.03
388	SPP1+ Macrophage	MFAP5+Fibroblasts	CD46	0.00236799876757572	0.03
389	SPP1+ Macrophage	MFAP5+Fibroblasts	CD99	0.0798027385436192	0
390	SPP1+ Macrophage	MFAP5+Fibroblasts	EGF	0.02125287514595	0
391	SPP1+ Macrophage	MFAP5+Fibroblasts	GALECTIN	0.00337197350293378	0.02
392	SPP1+ Macrophage	MFAP5+Fibroblasts	MPZ	0.00125027258396497	0
393	SPP1+ Macrophage	MFAP5+Fibroblasts	PDGF	0.00159481679354973	0
394	SPP1+ Macrophage	MFAP5+Fibroblasts	SEMA4	0.000330657966314539	0
395	SPP1+ Macrophage	MFAP5+Fibroblasts	TGFb	0.00687016283501143	0
396	SPP1+ Macrophage	MFAP5+Fibroblasts	THBS	0.0164101972182672	0
397	SPP1+ Macrophage	MFAP5+Fibroblasts	TNF	0.00180237690114764	0
398	SPP1+ Macrophage	SPP1+ Macrophage	ADGRE5	0.00885104098924002	0
399	SPP1+ Macrophage	SPP1+ Macrophage	ANNEXIN	0.0509658915586709	0
400	SPP1+ Macrophage	SPP1+ Macrophage	ANXA1	0.00942345033733882	0
401	SPP1+ Macrophage	SPP1+ Macrophage	CD45	0.00748051405240074	0
402	SPP1+ Macrophage	SPP1+ Macrophage	CD99	0.0191175901160398	0
403	SPP1+ Macrophage	SPP1+ Macrophage	COMPLEMENT	0.0137699542912691	0
404	SPP1+ Macrophage	SPP1+ Macrophage	GALECTIN	0.0614497899695317	0
405	SPP1+ Macrophage	SPP1+ Macrophage	ICAM	0.0708304824856526	0
406	SPP1+ Macrophage	SPP1+ Macrophage	IL1	0.031049041656533	0
407	SPP1+ Macrophage	SPP1+ Macrophage	IL6	0.00210561591298144	0
408	SPP1+ Macrophage	SPP1+ Macrophage	ITGB2	0.0595349316940122	0
409	SPP1+ Macrophage	SPP1+ Macrophage	MHC-II	0.468047210572578	0
410	SPP1+ Macrophage	SPP1+ Macrophage	MIF	0.15236357494643	0
411	SPP1+ Macrophage	SPP1+ Macrophage	MPZ	0.000501514951843983	0
412	SPP1+ Macrophage	SPP1+ Macrophage	PECAM1	0.000704643217982847	0
413	SPP1+ Macrophage	SPP1+ Macrophage	SEMA4	0.000690812658845028	0
414	SPP1+ Macrophage	SPP1+ Macrophage	TGFb	0.00989602387564443	0
415	SPP1+ Macrophage	SPP1+ Macrophage	THBS	0.0554625067286312	0
416	SPP1+ Macrophage	SPP1+ Macrophage	TNF	0.0108085048294831	0
417	SPP1+ Macrophage	SPP1+ Macrophage	VISFATIN	0.0519379815671036	0
418	SPP1+ Macrophage	VCAN+ Macrophage	GALECTIN	0.00775197665323725	0
419	SPP1+ Macrophage	VCAN+ Macrophage	MIF	0.0639475602228277	0
420	VCAN+ Macrophage	DC	ANNEXIN	0.0361586191043117	0
421	VCAN+ Macrophage	DC	CCL	0.0139219409207819	0
422	VCAN+ Macrophage	DC	CD99	0.00337381720532366	0
423	VCAN+ Macrophage	DC	GRN	0.00193915154530933	0.01
424	VCAN+ Macrophage	DC	IL1	0.0689168939502088	0
425	VCAN+ Macrophage	DC	ITGB2	0.0193791752668113	0
426	VCAN+ Macrophage	DC	MHC-II	0.341008851463194	0
427	VCAN+ Macrophage	DC	MIF	0.110494205621607	0
428	VCAN+ Macrophage	DC	SPP1	0.0702211222612328	0
429	VCAN+ Macrophage	DC	TGFb	0.00170988913461699	0
430	VCAN+ Macrophage	DC	VISFATIN	0.0228239624910696	0
431	VCAN+ Macrophage	MFAP5+Fibroblasts	CD99	0.04431935570933	0.04
432	VCAN+ Macrophage	MFAP5+Fibroblasts	EGF	0.0029246146054978	0
433	VCAN+ Macrophage	MFAP5+Fibroblasts	SPP1	0.0315330248097664	0
434	VCAN+ Macrophage	MFAP5+Fibroblasts	TGFb	0.00187313525436771	0
435	VCAN+ Macrophage	SPP1+ Macrophage	ANNEXIN	0.0551764755166094	0
436	VCAN+ Macrophage	SPP1+ Macrophage	ANXA1	0.0102286795026441	0
437	VCAN+ Macrophage	SPP1+ Macrophage	CD99	0.0103147119301826	0
438	VCAN+ Macrophage	SPP1+ Macrophage	IL1	0.0199171691619831	0
439	VCAN+ Macrophage	SPP1+ Macrophage	ITGB2	0.0196370583205039	0
440	VCAN+ Macrophage	SPP1+ Macrophage	MHC-II	0.378341918672314	0
441	VCAN+ Macrophage	SPP1+ Macrophage	MIF	0.103813831866187	0
442	VCAN+ Macrophage	SPP1+ Macrophage	SPP1	0.0870630306909004	0
443	VCAN+ Macrophage	SPP1+ Macrophage	TGFb	0.00268272140745705	0
444	VCAN+ Macrophage	SPP1+ Macrophage	VISFATIN	0.0223560405828849	0
445	VCAN+ Macrophage	VCAN+ Macrophage	MIF	0.0433819766160086	0
446	VCAN+ Macrophage	VCAN+ Macrophage	SPP1	0.0129465441424672	0
