# Supplementary material for: Intercellular communication between FAP+ fibroblasts and SPP1+ macrophages in prostate cancer via multi-omics
Source: Front Immunol. 2025 May 14;16:1560998. doi: 10.3389/fimmu.2025.1560998 (PMC12116517; doi:10.3389/fimmu.2025.1560998)
Supplement: Supplementary file 1 [file DataSheet1.zip › TableS/Tab_S11.csv]

	source	target	ligand	receptor	prob	pval	interaction_name	interaction_name_2	pathway_name	annotation	evidence
1	DC	MFAP5+Fibroblasts	TGFB1	TGFbR1_R2	0.00614968241854968	0	TGFB1_TGFBR1_TGFBR2	TGFB1 - (TGFBR1+TGFBR2)	TGFb	Secreted Signaling	KEGG: hsa04350
2	SPP1+ Macrophage	MFAP5+Fibroblasts	TGFB1	TGFbR1_R2	0.00659000939422258	0	TGFB1_TGFBR1_TGFBR2	TGFB1 - (TGFBR1+TGFBR2)	TGFb	Secreted Signaling	KEGG: hsa04350
3	DC	DC	TGFB1	TGFbR1_R2	0.00571920940427448	0	TGFB1_TGFBR1_TGFBR2	TGFB1 - (TGFBR1+TGFBR2)	TGFb	Secreted Signaling	KEGG: hsa04350
4	SPP1+ Macrophage	DC	TGFB1	TGFbR1_R2	0.00612190314429688	0	TGFB1_TGFBR1_TGFBR2	TGFB1 - (TGFBR1+TGFBR2)	TGFb	Secreted Signaling	KEGG: hsa04350
5	VCAN+ Macrophage	DC	TGFB1	TGFbR1_R2	0.00184900141160653	0.01	TGFB1_TGFBR1_TGFBR2	TGFB1 - (TGFBR1+TGFBR2)	TGFb	Secreted Signaling	KEGG: hsa04350
6	MCAM+Fibroblasts	SPP1+ Macrophage	TGFB1	TGFbR1_R2	0.000849824351184536	0	TGFB1_TGFBR1_TGFBR2	TGFB1 - (TGFBR1+TGFBR2)	TGFb	Secreted Signaling	KEGG: hsa04350
7	FAP+Fibroblasts	SPP1+ Macrophage	TGFB1	TGFbR1_R2	0.00141094441840276	0	TGFB1_TGFBR1_TGFBR2	TGFB1 - (TGFBR1+TGFBR2)	TGFb	Secreted Signaling	KEGG: hsa04350
8	MFAP5+Fibroblasts	SPP1+ Macrophage	TGFB1	TGFbR1_R2	0.000421356140940673	0	TGFB1_TGFBR1_TGFBR2	TGFB1 - (TGFBR1+TGFBR2)	TGFb	Secreted Signaling	KEGG: hsa04350
9	DC	SPP1+ Macrophage	TGFB1	TGFbR1_R2	0.00844373424939288	0	TGFB1_TGFBR1_TGFBR2	TGFB1 - (TGFBR1+TGFBR2)	TGFb	Secreted Signaling	KEGG: hsa04350
10	SPP1+ Macrophage	SPP1+ Macrophage	TGFB1	TGFbR1_R2	0.00903942839058911	0	TGFB1_TGFBR1_TGFBR2	TGFB1 - (TGFBR1+TGFBR2)	TGFb	Secreted Signaling	KEGG: hsa04350
11	VCAN+ Macrophage	SPP1+ Macrophage	TGFB1	TGFbR1_R2	0.00273178558604595	0	TGFB1_TGFBR1_TGFBR2	TGFB1 - (TGFBR1+TGFBR2)	TGFb	Secreted Signaling	KEGG: hsa04350
12	C1QC+ Macrophage	SPP1+ Macrophage	TGFB1	TGFbR1_R2	0.00134428169773928	0	TGFB1_TGFBR1_TGFBR2	TGFB1 - (TGFBR1+TGFBR2)	TGFb	Secreted Signaling	KEGG: hsa04350
13	FAP+Fibroblasts	MFAP5+Fibroblasts	TGFB3	TGFbR1_R2	0.000420117646245545	0	TGFB3_TGFBR1_TGFBR2	TGFB3 - (TGFBR1+TGFBR2)	TGFb	Secreted Signaling	KEGG: hsa04350
14	FAP+Fibroblasts	DC	TGFB3	TGFbR1_R2	0.000387656895488162	0	TGFB3_TGFBR1_TGFBR2	TGFB3 - (TGFBR1+TGFBR2)	TGFb	Secreted Signaling	KEGG: hsa04350
15	FAP+Fibroblasts	SPP1+ Macrophage	TGFB3	TGFbR1_R2	0.000572848346126944	0	TGFB3_TGFBR1_TGFBR2	TGFB3 - (TGFBR1+TGFBR2)	TGFb	Secreted Signaling	KEGG: hsa04350
16	MCAM+Fibroblasts	MFAP5+Fibroblasts	TGFB1	ACVR1_TGFbR	0.00109558277383595	0	TGFB1_ACVR1_TGFBR1	TGFB1 - (ACVR1+TGFBR1)	TGFb	Secreted Signaling	PMID: 29376829
17	FAP+Fibroblasts	MFAP5+Fibroblasts	TGFB1	ACVR1_TGFbR	0.00429827716756542	0	TGFB1_ACVR1_TGFBR1	TGFB1 - (ACVR1+TGFBR1)	TGFb	Secreted Signaling	PMID: 29376829
18	MFAP5+Fibroblasts	MFAP5+Fibroblasts	TGFB1	ACVR1_TGFbR	0.00136048407744407	0	TGFB1_ACVR1_TGFBR1	TGFB1 - (ACVR1+TGFBR1)	TGFb	Secreted Signaling	PMID: 29376829
19	DC	MFAP5+Fibroblasts	TGFB1	ACVR1_TGFbR	0.010183971667759	0	TGFB1_ACVR1_TGFBR1	TGFB1 - (ACVR1+TGFBR1)	TGFb	Secreted Signaling	PMID: 29376829
20	SPP1+ Macrophage	MFAP5+Fibroblasts	TGFB1	ACVR1_TGFbR	0.0089884563746412	0	TGFB1_ACVR1_TGFBR1	TGFB1 - (ACVR1+TGFBR1)	TGFb	Secreted Signaling	PMID: 29376829
21	VCAN+ Macrophage	MFAP5+Fibroblasts	TGFB1	ACVR1_TGFbR	0.00352688438329464	0	TGFB1_ACVR1_TGFBR1	TGFB1 - (ACVR1+TGFBR1)	TGFb	Secreted Signaling	PMID: 29376829
22	C1QC+ Macrophage	MFAP5+Fibroblasts	TGFB1	ACVR1_TGFbR	0.00173679480880541	0	TGFB1_ACVR1_TGFBR1	TGFB1 - (ACVR1+TGFBR1)	TGFb	Secreted Signaling	PMID: 29376829
23	FAP+Fibroblasts	MFAP5+Fibroblasts	TGFB3	ACVR1_TGFbR	0.00174691280574201	0	TGFB3_ACVR1_TGFBR1	TGFB3 - (ACVR1+TGFBR1)	TGFb	Secreted Signaling	PMID: 29376829
24	MCAM+Fibroblasts	MFAP5+Fibroblasts	BMP2	BMPR1A_BMPR2	0.000265895241796936	0	BMP2_BMPR1A_BMPR2	BMP2 - (BMPR1A+BMPR2)	BMP	Secreted Signaling	KEGG: hsa04350; PMID:26893264
25	FAP+Fibroblasts	MFAP5+Fibroblasts	BMP2	BMPR1A_BMPR2	0.000359548475731604	0	BMP2_BMPR1A_BMPR2	BMP2 - (BMPR1A+BMPR2)	BMP	Secreted Signaling	KEGG: hsa04350; PMID:26893264
26	MFAP5+Fibroblasts	MFAP5+Fibroblasts	BMP4	BMPR1A_BMPR2	0.000221249804004452	0	BMP4_BMPR1A_BMPR2	BMP4 - (BMPR1A+BMPR2)	BMP	Secreted Signaling	KEGG: hsa04350; PMID:26893264
27	FAP+Fibroblasts	MFAP5+Fibroblasts	BMP5	ACVR1_BMPR2	0.000525744762260896	0	BMP5_ACVR1_BMPR2	BMP5 - (ACVR1+BMPR2)	BMP	Secreted Signaling	KEGG: hsa04350; PMID:26893264
28	MFAP5+Fibroblasts	MFAP5+Fibroblasts	BMP5	ACVR1_BMPR2	0.000559336019177558	0	BMP5_ACVR1_BMPR2	BMP5 - (ACVR1+BMPR2)	BMP	Secreted Signaling	KEGG: hsa04350; PMID:26893264
29	FAP+Fibroblasts	MFAP5+Fibroblasts	BMP5	BMPR1A_BMPR2	0.000375100257966139	0	BMP5_BMPR1A_BMPR2	BMP5 - (BMPR1A+BMPR2)	BMP	Secreted Signaling	KEGG: hsa04350; PMID:26893264
30	MFAP5+Fibroblasts	MFAP5+Fibroblasts	BMP5	BMPR1A_BMPR2	0.000399077368632893	0	BMP5_BMPR1A_BMPR2	BMP5 - (BMPR1A+BMPR2)	BMP	Secreted Signaling	KEGG: hsa04350; PMID:26893264
31	FAP+Fibroblasts	FAP+Fibroblasts	GDF15	TGFBR2	0.00139512934494899	0	GDF15_TGFBR2	GDF15 - TGFBR2	GDF	Secreted Signaling	KEGG: hsa04350
32	FAP+Fibroblasts	MFAP5+Fibroblasts	GDF15	TGFBR2	0.00603361470897702	0	GDF15_TGFBR2	GDF15 - TGFBR2	GDF	Secreted Signaling	KEGG: hsa04350
33	FAP+Fibroblasts	DC	GDF15	TGFBR2	0.000764712025853297	0	GDF15_TGFBR2	GDF15 - TGFBR2	GDF	Secreted Signaling	KEGG: hsa04350
34	FAP+Fibroblasts	SPP1+ Macrophage	GDF15	TGFBR2	0.00107937656594486	0	GDF15_TGFBR2	GDF15 - TGFBR2	GDF	Secreted Signaling	KEGG: hsa04350
35	FAP+Fibroblasts	MFAP5+Fibroblasts	WNT2	FZD1_LRP6	2.5515817166859e-05	0	WNT2_FZD1_LRP6	WNT2 - (FZD1+LRP6)	WNT	Secreted Signaling	KEGG: hsa04310; PMID: 23209147
36	MFAP5+Fibroblasts	MFAP5+Fibroblasts	WNT2	FZD1_LRP6	1.41640145481868e-05	0	WNT2_FZD1_LRP6	WNT2 - (FZD1+LRP6)	WNT	Secreted Signaling	KEGG: hsa04310; PMID: 23209147
37	FAP+Fibroblasts	FAP+Fibroblasts	WNT2	FZD10_LRP6	2.03843278296747e-05	0	WNT2_FZD10_LRP6	WNT2 - (FZD10+LRP6)	WNT	Secreted Signaling	KEGG: hsa04310; PMID: 23209147
38	MFAP5+Fibroblasts	FAP+Fibroblasts	WNT2	FZD10_LRP6	1.13173162585356e-05	0	WNT2_FZD10_LRP6	WNT2 - (FZD10+LRP6)	WNT	Secreted Signaling	KEGG: hsa04310; PMID: 23209147
39	FAP+Fibroblasts	FAP+Fibroblasts	WNT2	FZD7_LRP6	5.0026599247397e-05	0	WNT2_FZD7_LRP6	WNT2 - (FZD7+LRP6)	WNT	Secreted Signaling	KEGG: hsa04310; PMID: 23209147
40	MFAP5+Fibroblasts	FAP+Fibroblasts	WNT2	FZD7_LRP6	2.77710619031066e-05	0	WNT2_FZD7_LRP6	WNT2 - (FZD7+LRP6)	WNT	Secreted Signaling	KEGG: hsa04310; PMID: 23209147
41	FAP+Fibroblasts	MFAP5+Fibroblasts	WNT2	FZD7_LRP6	2.19870698023116e-05	0	WNT2_FZD7_LRP6	WNT2 - (FZD7+LRP6)	WNT	Secreted Signaling	KEGG: hsa04310; PMID: 23209147
42	MFAP5+Fibroblasts	MFAP5+Fibroblasts	WNT2	FZD7_LRP6	1.22056025722163e-05	0	WNT2_FZD7_LRP6	WNT2 - (FZD7+LRP6)	WNT	Secreted Signaling	KEGG: hsa04310; PMID: 23209147
43	FAP+Fibroblasts	MFAP5+Fibroblasts	WNT4	FZD1_LRP6	2.979964854785e-05	0	WNT4_FZD1_LRP6	WNT4 - (FZD1+LRP6)	WNT	Secreted Signaling	KEGG: hsa04310; PMID: 23209147
44	FAP+Fibroblasts	FAP+Fibroblasts	WNT4	FZD10_LRP6	2.3809139462371e-05	0	WNT4_FZD10_LRP6	WNT4 - (FZD10+LRP6)	WNT	Secreted Signaling	KEGG: hsa04310; PMID: 23209147
45	FAP+Fibroblasts	FAP+Fibroblasts	WNT4	FZD7_LRP6	5.84268069885121e-05	0	WNT4_FZD7_LRP6	WNT4 - (FZD7+LRP6)	WNT	Secreted Signaling	KEGG: hsa04310; PMID: 23209147
46	FAP+Fibroblasts	MFAP5+Fibroblasts	WNT4	FZD7_LRP6	2.56790388196752e-05	0	WNT4_FZD7_LRP6	WNT4 - (FZD7+LRP6)	WNT	Secreted Signaling	KEGG: hsa04310; PMID: 23209147
47	DC	MFAP5+Fibroblasts	WNT5A	FZD1	0.000745274270403383	0	WNT5A_FZD1	WNT5A - FZD1	ncWNT	Secreted Signaling	KEGG: hsa04310
48	DC	FAP+Fibroblasts	WNT5A	FZD10	9.70701133506304e-05	0	WNT5A_FZD10	WNT5A - FZD10	ncWNT	Secreted Signaling	KEGG: hsa04310
49	DC	FAP+Fibroblasts	WNT5A	FZD7	0.000584942249205617	0	WNT5A_FZD7	WNT5A - FZD7	ncWNT	Secreted Signaling	KEGG: hsa04310
50	DC	MFAP5+Fibroblasts	WNT5A	FZD7	0.000553349045474403	0	WNT5A_FZD7	WNT5A - FZD7	ncWNT	Secreted Signaling	KEGG: hsa04310
51	DC	MCAM+Fibroblasts	WNT5A	MCAM	0.0102122594195707	0	WNT5A_MCAM	WNT5A - MCAM	ncWNT	Secreted Signaling	PMID: 24335906
52	DC	FAP+Fibroblasts	AREG	EGFR	0.0166431417566828	0	AREG_EGFR	AREG - EGFR	EGF	Secreted Signaling	KEGG: hsa04012
53	SPP1+ Macrophage	FAP+Fibroblasts	AREG	EGFR	0.013684801097955	0	AREG_EGFR	AREG - EGFR	EGF	Secreted Signaling	KEGG: hsa04012
54	VCAN+ Macrophage	FAP+Fibroblasts	AREG	EGFR	0.00496560788765061	0	AREG_EGFR	AREG - EGFR	EGF	Secreted Signaling	KEGG: hsa04012
55	DC	MFAP5+Fibroblasts	AREG	EGFR	0.0145438997819847	0	AREG_EGFR	AREG - EGFR	EGF	Secreted Signaling	KEGG: hsa04012
56	SPP1+ Macrophage	MFAP5+Fibroblasts	AREG	EGFR	0.0119541660766	0	AREG_EGFR	AREG - EGFR	EGF	Secreted Signaling	KEGG: hsa04012
57	VCAN+ Macrophage	MFAP5+Fibroblasts	AREG	EGFR	0.00433279322596306	0	AREG_EGFR	AREG - EGFR	EGF	Secreted Signaling	KEGG: hsa04012
58	DC	MFAP5+Fibroblasts	AREG	EGFR_ERBB2	0.0087567813449904	0	AREG_EGFR_ERBB2	AREG - (EGFR+ERBB2)	EGF	Secreted Signaling	KEGG: hsa04012
59	SPP1+ Macrophage	MFAP5+Fibroblasts	AREG	EGFR_ERBB2	0.00719000216388285	0	AREG_EGFR_ERBB2	AREG - (EGFR+ERBB2)	EGF	Secreted Signaling	KEGG: hsa04012
60	VCAN+ Macrophage	MFAP5+Fibroblasts	AREG	EGFR_ERBB2	0.00259803301648104	0	AREG_EGFR_ERBB2	AREG - (EGFR+ERBB2)	EGF	Secreted Signaling	KEGG: hsa04012
61	FAP+Fibroblasts	FAP+Fibroblasts	HBEGF	EGFR	0.00219359587256229	0	HBEGF_EGFR	HBEGF - EGFR	EGF	Secreted Signaling	KEGG: hsa04012
62	DC	FAP+Fibroblasts	HBEGF	EGFR	0.00108211721397814	0	HBEGF_EGFR	HBEGF - EGFR	EGF	Secreted Signaling	KEGG: hsa04012
63	SPP1+ Macrophage	FAP+Fibroblasts	HBEGF	EGFR	0.00197693723687208	0	HBEGF_EGFR	HBEGF - EGFR	EGF	Secreted Signaling	KEGG: hsa04012
64	FAP+Fibroblasts	MFAP5+Fibroblasts	HBEGF	EGFR	0.00191336578198755	0	HBEGF_EGFR	HBEGF - EGFR	EGF	Secreted Signaling	KEGG: hsa04012
65	DC	MFAP5+Fibroblasts	HBEGF	EGFR	0.000943743321862151	0	HBEGF_EGFR	HBEGF - EGFR	EGF	Secreted Signaling	KEGG: hsa04012
66	SPP1+ Macrophage	MFAP5+Fibroblasts	HBEGF	EGFR	0.00172433727991821	0	HBEGF_EGFR	HBEGF - EGFR	EGF	Secreted Signaling	KEGG: hsa04012
67	FAP+Fibroblasts	MFAP5+Fibroblasts	HBEGF	EGFR_ERBB2	0.00114617883278062	0	HBEGF_EGFR_ERBB2	HBEGF - (EGFR+ERBB2)	EGF	Secreted Signaling	KEGG: hsa04012
68	DC	MFAP5+Fibroblasts	HBEGF	EGFR_ERBB2	0.000565117993882218	0	HBEGF_EGFR_ERBB2	HBEGF - (EGFR+ERBB2)	EGF	Secreted Signaling	KEGG: hsa04012
69	SPP1+ Macrophage	MFAP5+Fibroblasts	HBEGF	EGFR_ERBB2	0.00103286514056367	0	HBEGF_EGFR_ERBB2	HBEGF - (EGFR+ERBB2)	EGF	Secreted Signaling	KEGG: hsa04012
70	DC	FAP+Fibroblasts	EREG	EGFR	0.00840704316074322	0	EREG_EGFR	EREG - EGFR	EGF	Secreted Signaling	KEGG: hsa04012
71	SPP1+ Macrophage	FAP+Fibroblasts	EREG	EGFR	0.0190319829496063	0	EREG_EGFR	EREG - EGFR	EGF	Secreted Signaling	KEGG: hsa04012
72	DC	MFAP5+Fibroblasts	EREG	EGFR	0.00733888837052528	0	EREG_EGFR	EREG - EGFR	EGF	Secreted Signaling	KEGG: hsa04012
73	SPP1+ Macrophage	MFAP5+Fibroblasts	EREG	EGFR	0.0166365279374007	0	EREG_EGFR	EREG - EGFR	EGF	Secreted Signaling	KEGG: hsa04012
74	DC	MFAP5+Fibroblasts	EREG	EGFR_ERBB2	0.00440587613593851	0	EREG_EGFR_ERBB2	EREG - (EGFR+ERBB2)	EGF	Secreted Signaling	KEGG: hsa04012
75	SPP1+ Macrophage	MFAP5+Fibroblasts	EREG	EGFR_ERBB2	0.0100252091695733	0	EREG_EGFR_ERBB2	EREG - (EGFR+ERBB2)	EGF	Secreted Signaling	KEGG: hsa04012
76	FAP+Fibroblasts	MCAM+Fibroblasts	FGF2	FGFR1	0.00174038291872122	0	FGF2_FGFR1	FGF2 - FGFR1	FGF	Secreted Signaling	PMC: 4393358
77	FAP+Fibroblasts	FAP+Fibroblasts	FGF2	FGFR1	0.00849591565727683	0	FGF2_FGFR1	FGF2 - FGFR1	FGF	Secreted Signaling	PMC: 4393358
78	FAP+Fibroblasts	MFAP5+Fibroblasts	FGF2	FGFR1	0.00529166040511723	0	FGF2_FGFR1	FGF2 - FGFR1	FGF	Secreted Signaling	PMC: 4393358
79	FAP+Fibroblasts	MCAM+Fibroblasts	FGF7	FGFR1	0.00812994178464817	0	FGF7_FGFR1	FGF7 - FGFR1	FGF	Secreted Signaling	PMC: 4393358
80	MFAP5+Fibroblasts	MCAM+Fibroblasts	FGF7	FGFR1	0.00265495481865958	0	FGF7_FGFR1	FGF7 - FGFR1	FGF	Secreted Signaling	PMC: 4393358
81	FAP+Fibroblasts	FAP+Fibroblasts	FGF7	FGFR1	0.0387252787572701	0	FGF7_FGFR1	FGF7 - FGFR1	FGF	Secreted Signaling	PMC: 4393358
82	MFAP5+Fibroblasts	FAP+Fibroblasts	FGF7	FGFR1	0.0129145954381527	0	FGF7_FGFR1	FGF7 - FGFR1	FGF	Secreted Signaling	PMC: 4393358
83	FAP+Fibroblasts	MFAP5+Fibroblasts	FGF7	FGFR1	0.0244005216907333	0	FGF7_FGFR1	FGF7 - FGFR1	FGF	Secreted Signaling	PMC: 4393358
84	MFAP5+Fibroblasts	MFAP5+Fibroblasts	FGF7	FGFR1	0.00805736714868456	0	FGF7_FGFR1	FGF7 - FGFR1	FGF	Secreted Signaling	PMC: 4393358
85	MCAM+Fibroblasts	FAP+Fibroblasts	PDGFA	PDGFRA	0.013281037531056	0	PDGFA_PDGFRA	PDGFA - PDGFRA	PDGF	Secreted Signaling	PMID: 15207812
86	MCAM+Fibroblasts	MFAP5+Fibroblasts	PDGFA	PDGFRA	0.0103052114029986	0	PDGFA_PDGFRA	PDGFA - PDGFRA	PDGF	Secreted Signaling	PMID: 15207812
87	MCAM+Fibroblasts	MCAM+Fibroblasts	PDGFA	PDGFRB	0.0209919235975066	0	PDGFA_PDGFRB	PDGFA - PDGFRB	PDGF	Secreted Signaling	PMID: 15207812
88	MCAM+Fibroblasts	FAP+Fibroblasts	PDGFA	PDGFRB	0.0125137400251159	0	PDGFA_PDGFRB	PDGFA - PDGFRB	PDGF	Secreted Signaling	PMID: 15207812
89	MCAM+Fibroblasts	MFAP5+Fibroblasts	PDGFA	PDGFRB	0.0063879258628812	0	PDGFA_PDGFRB	PDGFA - PDGFRB	PDGF	Secreted Signaling	PMID: 15207812
90	DC	FAP+Fibroblasts	PDGFB	PDGFRA	0.0113431534149394	0	PDGFB_PDGFRA	PDGFB - PDGFRA	PDGF	Secreted Signaling	PMID: 15207812
91	SPP1+ Macrophage	FAP+Fibroblasts	PDGFB	PDGFRA	0.00214327308237691	0	PDGFB_PDGFRA	PDGFB - PDGFRA	PDGF	Secreted Signaling	PMID: 15207812
92	DC	MFAP5+Fibroblasts	PDGFB	PDGFRA	0.00880131525993529	0	PDGFB_PDGFRA	PDGFB - PDGFRA	PDGF	Secreted Signaling	PMID: 15207812
93	SPP1+ Macrophage	MFAP5+Fibroblasts	PDGFB	PDGFRA	0.00166293747451403	0	PDGFB_PDGFRA	PDGFB - PDGFRA	PDGF	Secreted Signaling	PMID: 15207812
94	DC	MCAM+Fibroblasts	PDGFB	PDGFRB	0.0180283195604	0	PDGFB_PDGFRB	PDGFB - PDGFRB	PDGF	Secreted Signaling	PMID: 15207812
95	SPP1+ Macrophage	MCAM+Fibroblasts	PDGFB	PDGFRB	0.0034326939159375	0	PDGFB_PDGFRB	PDGFB - PDGFRB	PDGF	Secreted Signaling	PMID: 15207812
96	DC	FAP+Fibroblasts	PDGFB	PDGFRB	0.0106821839346467	0	PDGFB_PDGFRB	PDGFB - PDGFRB	PDGF	Secreted Signaling	PMID: 15207812
97	SPP1+ Macrophage	FAP+Fibroblasts	PDGFB	PDGFRB	0.00201691712522767	0	PDGFB_PDGFRB	PDGFB - PDGFRB	PDGF	Secreted Signaling	PMID: 15207812
98	DC	MFAP5+Fibroblasts	PDGFB	PDGFRB	0.0054368967448134	0	PDGFB_PDGFRB	PDGFB - PDGFRB	PDGF	Secreted Signaling	PMID: 15207812
99	SPP1+ Macrophage	MFAP5+Fibroblasts	PDGFB	PDGFRB	0.00102239439672463	0	PDGFB_PDGFRB	PDGFB - PDGFRB	PDGF	Secreted Signaling	PMID: 15207812
100	MFAP5+Fibroblasts	DC	CCL4	CCR5	0.000298667326734627	0	CCL4_CCR5	CCL4 - CCR5	CCL	Secreted Signaling	KEGG: hsa04060
101	DC	DC	CCL4	CCR5	0.00870747861582121	0	CCL4_CCR5	CCL4 - CCR5	CCL	Secreted Signaling	KEGG: hsa04060
102	SPP1+ Macrophage	DC	CCL4	CCR5	0.0044875112722857	0	CCL4_CCR5	CCL4 - CCR5	CCL	Secreted Signaling	KEGG: hsa04060
103	VCAN+ Macrophage	DC	CCL4	CCR5	0.0101696280444509	0	CCL4_CCR5	CCL4 - CCR5	CCL	Secreted Signaling	KEGG: hsa04060
104	C1QC+ Macrophage	DC	CCL4	CCR5	0.00167444775947082	0	CCL4_CCR5	CCL4 - CCR5	CCL	Secreted Signaling	KEGG: hsa04060
105	DC	DC	CCL3	CCR5	0.00657364222364843	0	CCL3_CCR5	CCL3 - CCR5	CCL	Secreted Signaling	KEGG: hsa04060
106	SPP1+ Macrophage	DC	CCL3	CCR5	0.00386175186684255	0	CCL3_CCR5	CCL3 - CCR5	CCL	Secreted Signaling	KEGG: hsa04060
107	VCAN+ Macrophage	DC	CCL3	CCR5	0.00320680770813442	0	CCL3_CCR5	CCL3 - CCR5	CCL	Secreted Signaling	KEGG: hsa04060
108	C1QC+ Macrophage	DC	CCL3	CCR5	0.00140960367686304	0	CCL3_CCR5	CCL3 - CCR5	CCL	Secreted Signaling	KEGG: hsa04060
109	MCAM+Fibroblasts	FAP+Fibroblasts	CCL2	ACKR1	0.00256464035962469	0	CCL2_ACKR1	CCL2 - ACKR1	CCL	Secreted Signaling	PMID: 26740381
110	FAP+Fibroblasts	FAP+Fibroblasts	CCL2	ACKR1	0.00465378345572296	0	CCL2_ACKR1	CCL2 - ACKR1	CCL	Secreted Signaling	PMID: 26740381
111	CD74+Fibroblasts	FAP+Fibroblasts	CCL2	ACKR1	0.00317589903050143	0	CCL2_ACKR1	CCL2 - ACKR1	CCL	Secreted Signaling	PMID: 26740381
112	MFAP5+Fibroblasts	FAP+Fibroblasts	CCL2	ACKR1	0.00092293199133181	0	CCL2_ACKR1	CCL2 - ACKR1	CCL	Secreted Signaling	PMID: 26740381
113	DC	FAP+Fibroblasts	CXCL1	ACKR1	0.000407823274245006	0	CXCL1_ACKR1	CXCL1 - ACKR1	CXCL	Secreted Signaling	PMID: 26740381
114	SPP1+ Macrophage	FAP+Fibroblasts	CXCL1	ACKR1	0.000841608145682065	0	CXCL1_ACKR1	CXCL1 - ACKR1	CXCL	Secreted Signaling	PMID: 26740381
115	MCAM+Fibroblasts	FAP+Fibroblasts	CXCL2	ACKR1	0.00074896278545818	0	CXCL2_ACKR1	CXCL2 - ACKR1	CXCL	Secreted Signaling	PMID: 26740381
116	FAP+Fibroblasts	FAP+Fibroblasts	CXCL2	ACKR1	0.00178453749790827	0	CXCL2_ACKR1	CXCL2 - ACKR1	CXCL	Secreted Signaling	PMID: 26740381
117	MFAP5+Fibroblasts	FAP+Fibroblasts	CXCL2	ACKR1	0.00056652230178572	0	CXCL2_ACKR1	CXCL2 - ACKR1	CXCL	Secreted Signaling	PMID: 26740381
118	DC	FAP+Fibroblasts	CXCL2	ACKR1	0.00808056329993941	0	CXCL2_ACKR1	CXCL2 - ACKR1	CXCL	Secreted Signaling	PMID: 26740381
119	SPP1+ Macrophage	FAP+Fibroblasts	CXCL2	ACKR1	0.0121727440783281	0	CXCL2_ACKR1	CXCL2 - ACKR1	CXCL	Secreted Signaling	PMID: 26740381
120	VCAN+ Macrophage	FAP+Fibroblasts	CXCL2	ACKR1	0.00364849849076343	0	CXCL2_ACKR1	CXCL2 - ACKR1	CXCL	Secreted Signaling	PMID: 26740381
121	DC	FAP+Fibroblasts	CXCL3	ACKR1	0.00318181966181605	0	CXCL3_ACKR1	CXCL3 - ACKR1	CXCL	Secreted Signaling	PMID: 26740381
122	SPP1+ Macrophage	FAP+Fibroblasts	CXCL3	ACKR1	0.00931394812168312	0	CXCL3_ACKR1	CXCL3 - ACKR1	CXCL	Secreted Signaling	PMID: 26740381
123	VCAN+ Macrophage	FAP+Fibroblasts	CXCL3	ACKR1	0.00344549817580112	0	CXCL3_ACKR1	CXCL3 - ACKR1	CXCL	Secreted Signaling	PMID: 26740381
124	MCAM+Fibroblasts	FAP+Fibroblasts	CXCL8	ACKR1	0.00116012234628464	0	CXCL8_ACKR1	CXCL8 - ACKR1	CXCL	Secreted Signaling	PMID: 26740381
125	FAP+Fibroblasts	FAP+Fibroblasts	CXCL8	ACKR1	0.0033472239381587	0	CXCL8_ACKR1	CXCL8 - ACKR1	CXCL	Secreted Signaling	PMID: 26740381
126	CD74+Fibroblasts	FAP+Fibroblasts	CXCL8	ACKR1	0.0035342750692239	0	CXCL8_ACKR1	CXCL8 - ACKR1	CXCL	Secreted Signaling	PMID: 26740381
127	MFAP5+Fibroblasts	FAP+Fibroblasts	CXCL8	ACKR1	0.00177889845251006	0	CXCL8_ACKR1	CXCL8 - ACKR1	CXCL	Secreted Signaling	PMID: 26740381
128	DC	FAP+Fibroblasts	CXCL8	ACKR1	0.0206001450819362	0	CXCL8_ACKR1	CXCL8 - ACKR1	CXCL	Secreted Signaling	PMID: 26740381
129	SPP1+ Macrophage	FAP+Fibroblasts	CXCL8	ACKR1	0.0194755063886327	0	CXCL8_ACKR1	CXCL8 - ACKR1	CXCL	Secreted Signaling	PMID: 26740381
130	VCAN+ Macrophage	FAP+Fibroblasts	CXCL8	ACKR1	0.0134657760056975	0	CXCL8_ACKR1	CXCL8 - ACKR1	CXCL	Secreted Signaling	PMID: 26740381
131	C1QC+ Macrophage	FAP+Fibroblasts	CXCL8	ACKR1	0.00213781665813882	0	CXCL8_ACKR1	CXCL8 - ACKR1	CXCL	Secreted Signaling	PMID: 26740381
132	FAP+Fibroblasts	MFAP5+Fibroblasts	CXCL12	CXCR4	0.00129569490099142	0	CXCL12_CXCR4	CXCL12 - CXCR4	CXCL	Secreted Signaling	KEGG: hsa04060
133	FAP+Fibroblasts	DC	CXCL12	CXCR4	0.0458375070189078	0	CXCL12_CXCR4	CXCL12 - CXCR4	CXCL	Secreted Signaling	KEGG: hsa04060
134	MFAP5+Fibroblasts	DC	CXCL12	CXCR4	0.0395753310230796	0	CXCL12_CXCR4	CXCL12 - CXCR4	CXCL	Secreted Signaling	KEGG: hsa04060
135	FAP+Fibroblasts	SPP1+ Macrophage	CXCL12	CXCR4	0.0402408507971125	0	CXCL12_CXCR4	CXCL12 - CXCR4	CXCL	Secreted Signaling	KEGG: hsa04060
136	MFAP5+Fibroblasts	SPP1+ Macrophage	CXCL12	CXCR4	0.0347154538848729	0	CXCL12_CXCR4	CXCL12 - CXCR4	CXCL	Secreted Signaling	KEGG: hsa04060
137	FAP+Fibroblasts	VCAN+ Macrophage	CXCL12	CXCR4	0.038054453155622	0	CXCL12_CXCR4	CXCL12 - CXCR4	CXCL	Secreted Signaling	KEGG: hsa04060
138	MFAP5+Fibroblasts	VCAN+ Macrophage	CXCL12	CXCR4	0.0328190007659971	0	CXCL12_CXCR4	CXCL12 - CXCR4	CXCL	Secreted Signaling	KEGG: hsa04060
139	FAP+Fibroblasts	C1QC+ Macrophage	CXCL12	CXCR4	0.0132233904227006	0	CXCL12_CXCR4	CXCL12 - CXCR4	CXCL	Secreted Signaling	KEGG: hsa04060
140	MFAP5+Fibroblasts	C1QC+ Macrophage	CXCL12	CXCR4	0.0113637871234115	0	CXCL12_CXCR4	CXCL12 - CXCR4	CXCL	Secreted Signaling	KEGG: hsa04060
141	FAP+Fibroblasts	MCAM+Fibroblasts	CXCL12	ACKR3	0.00448844394452729	0	CXCL12_ACKR3	CXCL12 - ACKR3	CXCL	Secreted Signaling	KEGG: hsa04060
142	MFAP5+Fibroblasts	MCAM+Fibroblasts	CXCL12	ACKR3	0.00385243905465273	0	CXCL12_ACKR3	CXCL12 - ACKR3	CXCL	Secreted Signaling	KEGG: hsa04060
143	FAP+Fibroblasts	FAP+Fibroblasts	CXCL12	ACKR3	0.00361941319640816	0	CXCL12_ACKR3	CXCL12 - ACKR3	CXCL	Secreted Signaling	KEGG: hsa04060
144	MFAP5+Fibroblasts	FAP+Fibroblasts	CXCL12	ACKR3	0.00310616427058684	0	CXCL12_ACKR3	CXCL12 - ACKR3	CXCL	Secreted Signaling	KEGG: hsa04060
145	FAP+Fibroblasts	MFAP5+Fibroblasts	CXCL12	ACKR3	0.00981984612913337	0	CXCL12_ACKR3	CXCL12 - ACKR3	CXCL	Secreted Signaling	KEGG: hsa04060
146	MFAP5+Fibroblasts	MFAP5+Fibroblasts	CXCL12	ACKR3	0.00843479139549664	0	CXCL12_ACKR3	CXCL12 - ACKR3	CXCL	Secreted Signaling	KEGG: hsa04060
147	MCAM+Fibroblasts	DC	MIF	CD74_CXCR4	0.107349983898752	0	MIF_CD74_CXCR4	MIF - (CD74+CXCR4)	MIF	Secreted Signaling	PMID: 29637711; PMID: 24760155
148	FAP+Fibroblasts	DC	MIF	CD74_CXCR4	0.103349578441119	0	MIF_CD74_CXCR4	MIF - (CD74+CXCR4)	MIF	Secreted Signaling	PMID: 29637711; PMID: 24760155
149	MFAP5+Fibroblasts	DC	MIF	CD74_CXCR4	0.10040479289551	0	MIF_CD74_CXCR4	MIF - (CD74+CXCR4)	MIF	Secreted Signaling	PMID: 29637711; PMID: 24760155
150	DC	DC	MIF	CD74_CXCR4	0.0959408989371784	0	MIF_CD74_CXCR4	MIF - (CD74+CXCR4)	MIF	Secreted Signaling	PMID: 29637711; PMID: 24760155
151	SPP1+ Macrophage	DC	MIF	CD74_CXCR4	0.0812423291085049	0	MIF_CD74_CXCR4	MIF - (CD74+CXCR4)	MIF	Secreted Signaling	PMID: 29637711; PMID: 24760155
152	VCAN+ Macrophage	DC	MIF	CD74_CXCR4	0.0606902740640216	0	MIF_CD74_CXCR4	MIF - (CD74+CXCR4)	MIF	Secreted Signaling	PMID: 29637711; PMID: 24760155
153	C1QC+ Macrophage	DC	MIF	CD74_CXCR4	0.0518261331046889	0.02	MIF_CD74_CXCR4	MIF - (CD74+CXCR4)	MIF	Secreted Signaling	PMID: 29637711; PMID: 24760155
154	MCAM+Fibroblasts	SPP1+ Macrophage	MIF	CD74_CXCR4	0.0920923636532139	0	MIF_CD74_CXCR4	MIF - (CD74+CXCR4)	MIF	Secreted Signaling	PMID: 29637711; PMID: 24760155
155	FAP+Fibroblasts	SPP1+ Macrophage	MIF	CD74_CXCR4	0.088604097919678	0	MIF_CD74_CXCR4	MIF - (CD74+CXCR4)	MIF	Secreted Signaling	PMID: 29637711; PMID: 24760155
156	MFAP5+Fibroblasts	SPP1+ Macrophage	MIF	CD74_CXCR4	0.0860391459712547	0	MIF_CD74_CXCR4	MIF - (CD74+CXCR4)	MIF	Secreted Signaling	PMID: 29637711; PMID: 24760155
157	DC	SPP1+ Macrophage	MIF	CD74_CXCR4	0.0821556062414864	0	MIF_CD74_CXCR4	MIF - (CD74+CXCR4)	MIF	Secreted Signaling	PMID: 29637711; PMID: 24760155
158	SPP1+ Macrophage	SPP1+ Macrophage	MIF	CD74_CXCR4	0.0694068631790796	0	MIF_CD74_CXCR4	MIF - (CD74+CXCR4)	MIF	Secreted Signaling	PMID: 29637711; PMID: 24760155
159	VCAN+ Macrophage	SPP1+ Macrophage	MIF	CD74_CXCR4	0.0516804365805181	0	MIF_CD74_CXCR4	MIF - (CD74+CXCR4)	MIF	Secreted Signaling	PMID: 29637711; PMID: 24760155
160	C1QC+ Macrophage	SPP1+ Macrophage	MIF	CD74_CXCR4	0.0440704898590421	0.02	MIF_CD74_CXCR4	MIF - (CD74+CXCR4)	MIF	Secreted Signaling	PMID: 29637711; PMID: 24760155
161	MCAM+Fibroblasts	VCAN+ Macrophage	MIF	CD74_CXCR4	0.0849178544184963	0	MIF_CD74_CXCR4	MIF - (CD74+CXCR4)	MIF	Secreted Signaling	PMID: 29637711; PMID: 24760155
162	FAP+Fibroblasts	VCAN+ Macrophage	MIF	CD74_CXCR4	0.0816768964888088	0	MIF_CD74_CXCR4	MIF - (CD74+CXCR4)	MIF	Secreted Signaling	PMID: 29637711; PMID: 24760155
163	MFAP5+Fibroblasts	VCAN+ Macrophage	MIF	CD74_CXCR4	0.07929502928032	0	MIF_CD74_CXCR4	MIF - (CD74+CXCR4)	MIF	Secreted Signaling	PMID: 29637711; PMID: 24760155
164	DC	VCAN+ Macrophage	MIF	CD74_CXCR4	0.0756906880968696	0	MIF_CD74_CXCR4	MIF - (CD74+CXCR4)	MIF	Secreted Signaling	PMID: 29637711; PMID: 24760155
165	SPP1+ Macrophage	VCAN+ Macrophage	MIF	CD74_CXCR4	0.063875341746392	0	MIF_CD74_CXCR4	MIF - (CD74+CXCR4)	MIF	Secreted Signaling	PMID: 29637711; PMID: 24760155
166	MCAM+Fibroblasts	C1QC+ Macrophage	MIF	CD74_CXCR4	0.0592567452025365	0	MIF_CD74_CXCR4	MIF - (CD74+CXCR4)	MIF	Secreted Signaling	PMID: 29637711; PMID: 24760155
167	FAP+Fibroblasts	C1QC+ Macrophage	MIF	CD74_CXCR4	0.0569342295707307	0	MIF_CD74_CXCR4	MIF - (CD74+CXCR4)	MIF	Secreted Signaling	PMID: 29637711; PMID: 24760155
168	MFAP5+Fibroblasts	C1QC+ Macrophage	MIF	CD74_CXCR4	0.0552305138270801	0	MIF_CD74_CXCR4	MIF - (CD74+CXCR4)	MIF	Secreted Signaling	PMID: 29637711; PMID: 24760155
169	DC	C1QC+ Macrophage	MIF	CD74_CXCR4	0.0526574608695842	0	MIF_CD74_CXCR4	MIF - (CD74+CXCR4)	MIF	Secreted Signaling	PMID: 29637711; PMID: 24760155
170	MCAM+Fibroblasts	DC	MIF	CD74_CD44	0.103328250597512	0	MIF_CD74_CD44	MIF - (CD74+CD44)	MIF	Secreted Signaling	PMID: 29637711; PMID: 26175090
171	FAP+Fibroblasts	DC	MIF	CD74_CD44	0.0994610164769245	0	MIF_CD74_CD44	MIF - (CD74+CD44)	MIF	Secreted Signaling	PMID: 29637711; PMID: 26175090
172	MFAP5+Fibroblasts	DC	MIF	CD74_CD44	0.0966150907925593	0	MIF_CD74_CD44	MIF - (CD74+CD44)	MIF	Secreted Signaling	PMID: 29637711; PMID: 26175090
173	DC	DC	MIF	CD74_CD44	0.0923023956708843	0	MIF_CD74_CD44	MIF - (CD74+CD44)	MIF	Secreted Signaling	PMID: 29637711; PMID: 26175090
174	SPP1+ Macrophage	DC	MIF	CD74_CD44	0.0781130967874696	0	MIF_CD74_CD44	MIF - (CD74+CD44)	MIF	Secreted Signaling	PMID: 29637711; PMID: 26175090
175	VCAN+ Macrophage	DC	MIF	CD74_CD44	0.0583024168655669	0.02	MIF_CD74_CD44	MIF - (CD74+CD44)	MIF	Secreted Signaling	PMID: 29637711; PMID: 26175090
176	MCAM+Fibroblasts	SPP1+ Macrophage	MIF	CD74_CD44	0.10361842806064	0	MIF_CD74_CD44	MIF - (CD74+CD44)	MIF	Secreted Signaling	PMID: 29637711; PMID: 26175090
177	FAP+Fibroblasts	SPP1+ Macrophage	MIF	CD74_CD44	0.0997415416165318	0	MIF_CD74_CD44	MIF - (CD74+CD44)	MIF	Secreted Signaling	PMID: 29637711; PMID: 26175090
178	MFAP5+Fibroblasts	SPP1+ Macrophage	MIF	CD74_CD44	0.0968884527306811	0	MIF_CD74_CD44	MIF - (CD74+CD44)	MIF	Secreted Signaling	PMID: 29637711; PMID: 26175090
179	DC	SPP1+ Macrophage	MIF	CD74_CD44	0.0925648056070486	0	MIF_CD74_CD44	MIF - (CD74+CD44)	MIF	Secreted Signaling	PMID: 29637711; PMID: 26175090
180	SPP1+ Macrophage	SPP1+ Macrophage	MIF	CD74_CD44	0.0783386489084028	0	MIF_CD74_CD44	MIF - (CD74+CD44)	MIF	Secreted Signaling	PMID: 29637711; PMID: 26175090
181	VCAN+ Macrophage	SPP1+ Macrophage	MIF	CD74_CD44	0.0584743938690173	0	MIF_CD74_CD44	MIF - (CD74+CD44)	MIF	Secreted Signaling	PMID: 29637711; PMID: 26175090
182	MCAM+Fibroblasts	MCAM+Fibroblasts	MIF	ACKR3	0.00707450054407659	0	MIF_ACKR3	MIF - ACKR3	MIF	Secreted Signaling	PMID: 26175090
183	FAP+Fibroblasts	MCAM+Fibroblasts	MIF	ACKR3	0.00678247621945688	0	MIF_ACKR3	MIF - ACKR3	MIF	Secreted Signaling	PMID: 26175090
184	CD74+Fibroblasts	MCAM+Fibroblasts	MIF	ACKR3	0.0030051878749707	0	MIF_ACKR3	MIF - ACKR3	MIF	Secreted Signaling	PMID: 26175090
185	MFAP5+Fibroblasts	MCAM+Fibroblasts	MIF	ACKR3	0.00656906178445699	0	MIF_ACKR3	MIF - ACKR3	MIF	Secreted Signaling	PMID: 26175090
186	DC	MCAM+Fibroblasts	MIF	ACKR3	0.00624803301810752	0	MIF_ACKR3	MIF - ACKR3	MIF	Secreted Signaling	PMID: 26175090
187	SPP1+ Macrophage	MCAM+Fibroblasts	MIF	ACKR3	0.00521159257802593	0	MIF_ACKR3	MIF - ACKR3	MIF	Secreted Signaling	PMID: 26175090
188	VCAN+ Macrophage	MCAM+Fibroblasts	MIF	ACKR3	0.00381337346712804	0	MIF_ACKR3	MIF - ACKR3	MIF	Secreted Signaling	PMID: 26175090
189	C1QC+ Macrophage	MCAM+Fibroblasts	MIF	ACKR3	0.00322786281063372	0	MIF_ACKR3	MIF - ACKR3	MIF	Secreted Signaling	PMID: 26175090
190	MCAM+Fibroblasts	FAP+Fibroblasts	MIF	ACKR3	0.00570764075841776	0	MIF_ACKR3	MIF - ACKR3	MIF	Secreted Signaling	PMID: 26175090
191	FAP+Fibroblasts	FAP+Fibroblasts	MIF	ACKR3	0.005471727344736	0	MIF_ACKR3	MIF - ACKR3	MIF	Secreted Signaling	PMID: 26175090
192	CD74+Fibroblasts	FAP+Fibroblasts	MIF	ACKR3	0.00242263910102572	0	MIF_ACKR3	MIF - ACKR3	MIF	Secreted Signaling	PMID: 26175090
193	MFAP5+Fibroblasts	FAP+Fibroblasts	MIF	ACKR3	0.00529933630601805	0	MIF_ACKR3	MIF - ACKR3	MIF	Secreted Signaling	PMID: 26175090
194	DC	FAP+Fibroblasts	MIF	ACKR3	0.00504004396684168	0	MIF_ACKR3	MIF - ACKR3	MIF	Secreted Signaling	PMID: 26175090
195	SPP1+ Macrophage	FAP+Fibroblasts	MIF	ACKR3	0.00420314044433069	0	MIF_ACKR3	MIF - ACKR3	MIF	Secreted Signaling	PMID: 26175090
196	VCAN+ Macrophage	FAP+Fibroblasts	MIF	ACKR3	0.00307464291120494	0	MIF_ACKR3	MIF - ACKR3	MIF	Secreted Signaling	PMID: 26175090
197	C1QC+ Macrophage	FAP+Fibroblasts	MIF	ACKR3	0.00260226167662551	0	MIF_ACKR3	MIF - ACKR3	MIF	Secreted Signaling	PMID: 26175090
198	MCAM+Fibroblasts	MFAP5+Fibroblasts	MIF	ACKR3	0.0154300265178958	0	MIF_ACKR3	MIF - ACKR3	MIF	Secreted Signaling	PMID: 26175090
199	FAP+Fibroblasts	MFAP5+Fibroblasts	MIF	ACKR3	0.0147982394644063	0	MIF_ACKR3	MIF - ACKR3	MIF	Secreted Signaling	PMID: 26175090
200	CD74+Fibroblasts	MFAP5+Fibroblasts	MIF	ACKR3	0.0065864255145869	0	MIF_ACKR3	MIF - ACKR3	MIF	Secreted Signaling	PMID: 26175090
201	MFAP5+Fibroblasts	MFAP5+Fibroblasts	MIF	ACKR3	0.014336245110597	0	MIF_ACKR3	MIF - ACKR3	MIF	Secreted Signaling	PMID: 26175090
202	DC	MFAP5+Fibroblasts	MIF	ACKR3	0.0136408476533297	0	MIF_ACKR3	MIF - ACKR3	MIF	Secreted Signaling	PMID: 26175090
203	SPP1+ Macrophage	MFAP5+Fibroblasts	MIF	ACKR3	0.011392125790336	0	MIF_ACKR3	MIF - ACKR3	MIF	Secreted Signaling	PMID: 26175090
204	VCAN+ Macrophage	MFAP5+Fibroblasts	MIF	ACKR3	0.00834964803390027	0	MIF_ACKR3	MIF - ACKR3	MIF	Secreted Signaling	PMID: 26175090
205	C1QC+ Macrophage	MFAP5+Fibroblasts	MIF	ACKR3	0.00707257643053271	0	MIF_ACKR3	MIF - ACKR3	MIF	Secreted Signaling	PMID: 26175090
206	MCAM+Fibroblasts	DC	IL6	IL6R_IL6ST	0.00329410023304253	0	IL6_IL6R_IL6ST	IL6 - (IL6R+IL6ST)	IL6	Secreted Signaling	KEGG: hsa04060
207	FAP+Fibroblasts	DC	IL6	IL6R_IL6ST	0.00255761621708521	0	IL6_IL6R_IL6ST	IL6 - (IL6R+IL6ST)	IL6	Secreted Signaling	KEGG: hsa04060
208	DC	DC	IL6	IL6R_IL6ST	0.00120301404867816	0.03	IL6_IL6R_IL6ST	IL6 - (IL6R+IL6ST)	IL6	Secreted Signaling	KEGG: hsa04060
209	MCAM+Fibroblasts	SPP1+ Macrophage	IL6	IL6R_IL6ST	0.00395493298053259	0	IL6_IL6R_IL6ST	IL6 - (IL6R+IL6ST)	IL6	Secreted Signaling	KEGG: hsa04060
210	FAP+Fibroblasts	SPP1+ Macrophage	IL6	IL6R_IL6ST	0.00307115742170898	0	IL6_IL6R_IL6ST	IL6 - (IL6R+IL6ST)	IL6	Secreted Signaling	KEGG: hsa04060
211	DC	SPP1+ Macrophage	IL6	IL6R_IL6ST	0.00144496005875293	0	IL6_IL6R_IL6ST	IL6 - (IL6R+IL6ST)	IL6	Secreted Signaling	KEGG: hsa04060
212	SPP1+ Macrophage	SPP1+ Macrophage	IL6	IL6R_IL6ST	0.00138672437225526	0.02	IL6_IL6R_IL6ST	IL6 - (IL6R+IL6ST)	IL6	Secreted Signaling	KEGG: hsa04060
213	DC	MCAM+Fibroblasts	OSM	OSMR_IL6ST	0.000969497713430269	0	OSM_OSMR_IL6ST	OSM - (OSMR+IL6ST)	OSM	Secreted Signaling	KEGG: hsa04060
214	SPP1+ Macrophage	MCAM+Fibroblasts	OSM	OSMR_IL6ST	0.00107526662525241	0	OSM_OSMR_IL6ST	OSM - (OSMR+IL6ST)	OSM	Secreted Signaling	KEGG: hsa04060
215	DC	MFAP5+Fibroblasts	OSM	OSMR_IL6ST	0.00172959093188294	0	OSM_OSMR_IL6ST	OSM - (OSMR+IL6ST)	OSM	Secreted Signaling	KEGG: hsa04060
216	SPP1+ Macrophage	MFAP5+Fibroblasts	OSM	OSMR_IL6ST	0.0019181242233576	0	OSM_OSMR_IL6ST	OSM - (OSMR+IL6ST)	OSM	Secreted Signaling	KEGG: hsa04060
217	DC	DC	IL10	IL10RA_IL10RB	0.00117208511572571	0	IL10_IL10RA_IL10RB	IL10 - (IL10RA+IL10RB)	IL10	Secreted Signaling	KEGG: hsa04060
218	SPP1+ Macrophage	DC	IL10	IL10RA_IL10RB	0.001333591609569	0	IL10_IL10RA_IL10RB	IL10 - (IL10RA+IL10RB)	IL10	Secreted Signaling	KEGG: hsa04060
219	DC	DC	IL1A	IL1R1_IL1RAP	0.00180867465130512	0	IL1A_IL1R1_IL1RAP	IL1A - (IL1R1+IL1RAP)	IL1	Secreted Signaling	KEGG: hsa04060
220	SPP1+ Macrophage	DC	IL1A	IL1R1_IL1RAP	0.00143356442200304	0	IL1A_IL1R1_IL1RAP	IL1A - (IL1R1+IL1RAP)	IL1	Secreted Signaling	KEGG: hsa04060
221	MFAP5+Fibroblasts	DC	IL1B	IL1R1_IL1RAP	0.00062709207529458	0	IL1B_IL1R1_IL1RAP	IL1B - (IL1R1+IL1RAP)	IL1	Secreted Signaling	KEGG: hsa04060
222	DC	DC	IL1B	IL1R1_IL1RAP	0.0189697653855474	0	IL1B_IL1R1_IL1RAP	IL1B - (IL1R1+IL1RAP)	IL1	Secreted Signaling	KEGG: hsa04060
223	SPP1+ Macrophage	DC	IL1B	IL1R1_IL1RAP	0.0148354593360067	0	IL1B_IL1R1_IL1RAP	IL1B - (IL1R1+IL1RAP)	IL1	Secreted Signaling	KEGG: hsa04060
224	VCAN+ Macrophage	DC	IL1B	IL1R1_IL1RAP	0.0118724677885915	0	IL1B_IL1R1_IL1RAP	IL1B - (IL1R1+IL1RAP)	IL1	Secreted Signaling	KEGG: hsa04060
225	C1QC+ Macrophage	DC	IL1B	IL1R1_IL1RAP	0.00275798038835583	0	IL1B_IL1R1_IL1RAP	IL1B - (IL1R1+IL1RAP)	IL1	Secreted Signaling	KEGG: hsa04060
226	DC	DC	IL1A	IL1R2	0.00904880661504009	0	IL1A_IL1R2	IL1A - IL1R2	IL1	Secreted Signaling	KEGG: hsa04060
227	SPP1+ Macrophage	DC	IL1A	IL1R2	0.00764758692229383	0	IL1A_IL1R2	IL1A - IL1R2	IL1	Secreted Signaling	KEGG: hsa04060
228	DC	SPP1+ Macrophage	IL1A	IL1R2	0.0030234822061661	0	IL1A_IL1R2	IL1A - IL1R2	IL1	Secreted Signaling	KEGG: hsa04060
229	SPP1+ Macrophage	SPP1+ Macrophage	IL1A	IL1R2	0.00255288831047978	0	IL1A_IL1R2	IL1A - IL1R2	IL1	Secreted Signaling	KEGG: hsa04060
230	MFAP5+Fibroblasts	DC	IL1B	IL1R2	0.00303431196131201	0	IL1B_IL1R2	IL1B - IL1R2	IL1	Secreted Signaling	KEGG: hsa04060
231	DC	DC	IL1B	IL1R2	0.088907464958703	0	IL1B_IL1R2	IL1B - IL1R2	IL1	Secreted Signaling	KEGG: hsa04060
232	SPP1+ Macrophage	DC	IL1B	IL1R2	0.0749324213792177	0	IL1B_IL1R2	IL1B - IL1R2	IL1	Secreted Signaling	KEGG: hsa04060
233	VCAN+ Macrophage	DC	IL1B	IL1R2	0.0550917102443393	0	IL1B_IL1R2	IL1B - IL1R2	IL1	Secreted Signaling	KEGG: hsa04060
234	C1QC+ Macrophage	DC	IL1B	IL1R2	0.013237790166061	0	IL1B_IL1R2	IL1B - IL1R2	IL1	Secreted Signaling	KEGG: hsa04060
235	MFAP5+Fibroblasts	SPP1+ Macrophage	IL1B	IL1R2	0.0010097752037891	0	IL1B_IL1R2	IL1B - IL1R2	IL1	Secreted Signaling	KEGG: hsa04060
236	DC	SPP1+ Macrophage	IL1B	IL1R2	0.0313911774080951	0	IL1B_IL1R2	IL1B - IL1R2	IL1	Secreted Signaling	KEGG: hsa04060
237	SPP1+ Macrophage	SPP1+ Macrophage	IL1B	IL1R2	0.0261969589027264	0	IL1B_IL1R2	IL1B - IL1R2	IL1	Secreted Signaling	KEGG: hsa04060
238	VCAN+ Macrophage	SPP1+ Macrophage	IL1B	IL1R2	0.0189955133618718	0	IL1B_IL1R2	IL1B - IL1R2	IL1	Secreted Signaling	KEGG: hsa04060
239	C1QC+ Macrophage	SPP1+ Macrophage	IL1B	IL1R2	0.0044356347073597	0	IL1B_IL1R2	IL1B - IL1R2	IL1	Secreted Signaling	KEGG: hsa04060
240	MCAM+Fibroblasts	DC	CSF1	CSF1R	0.00334775541434889	0	CSF1_CSF1R	CSF1 - CSF1R	CSF	Secreted Signaling	KEGG: hsa04060
241	FAP+Fibroblasts	DC	CSF1	CSF1R	0.00280578743064873	0	CSF1_CSF1R	CSF1 - CSF1R	CSF	Secreted Signaling	KEGG: hsa04060
242	MFAP5+Fibroblasts	DC	CSF1	CSF1R	0.00314257070370417	0	CSF1_CSF1R	CSF1 - CSF1R	CSF	Secreted Signaling	KEGG: hsa04060
243	MCAM+Fibroblasts	SPP1+ Macrophage	CSF1	CSF1R	0.00275212524917997	0	CSF1_CSF1R	CSF1 - CSF1R	CSF	Secreted Signaling	KEGG: hsa04060
244	FAP+Fibroblasts	SPP1+ Macrophage	CSF1	CSF1R	0.00230636066654419	0	CSF1_CSF1R	CSF1 - CSF1R	CSF	Secreted Signaling	KEGG: hsa04060
245	MFAP5+Fibroblasts	SPP1+ Macrophage	CSF1	CSF1R	0.00258335222492191	0	CSF1_CSF1R	CSF1 - CSF1R	CSF	Secreted Signaling	KEGG: hsa04060
246	MCAM+Fibroblasts	C1QC+ Macrophage	CSF1	CSF1R	0.00212438356096932	0	CSF1_CSF1R	CSF1 - CSF1R	CSF	Secreted Signaling	KEGG: hsa04060
247	FAP+Fibroblasts	C1QC+ Macrophage	CSF1	CSF1R	0.00178011345675167	0	CSF1_CSF1R	CSF1 - CSF1R	CSF	Secreted Signaling	KEGG: hsa04060
248	MFAP5+Fibroblasts	C1QC+ Macrophage	CSF1	CSF1R	0.00199402958068547	0	CSF1_CSF1R	CSF1 - CSF1R	CSF	Secreted Signaling	KEGG: hsa04060
249	DC	DC	IL16	CD4	0.00176905243603113	0	IL16_CD4	IL16 - CD4	IL16	Secreted Signaling	KEGG: hsa04060
250	DC	SPP1+ Macrophage	IL16	CD4	0.00192279274164798	0	IL16_CD4	IL16 - CD4	IL16	Secreted Signaling	KEGG: hsa04060
251	DC	C1QC+ Macrophage	IL16	CD4	0.000713161259705233	0	IL16_CD4	IL16 - CD4	IL16	Secreted Signaling	KEGG: hsa04060
252	DC	MCAM+Fibroblasts	TNF	TNFRSF1A	0.00408366757830141	0	TNF_TNFRSF1A	TNF - TNFRSF1A	TNF	Secreted Signaling	KEGG: hsa04060
253	SPP1+ Macrophage	MCAM+Fibroblasts	TNF	TNFRSF1A	0.00147648599560426	0	TNF_TNFRSF1A	TNF - TNFRSF1A	TNF	Secreted Signaling	KEGG: hsa04060
254	DC	FAP+Fibroblasts	TNF	TNFRSF1A	0.00379254404809646	0	TNF_TNFRSF1A	TNF - TNFRSF1A	TNF	Secreted Signaling	KEGG: hsa04060
255	SPP1+ Macrophage	FAP+Fibroblasts	TNF	TNFRSF1A	0.00137097185718272	0	TNF_TNFRSF1A	TNF - TNFRSF1A	TNF	Secreted Signaling	KEGG: hsa04060
256	DC	MFAP5+Fibroblasts	TNF	TNFRSF1A	0.00832744838524427	0	TNF_TNFRSF1A	TNF - TNFRSF1A	TNF	Secreted Signaling	KEGG: hsa04060
257	SPP1+ Macrophage	MFAP5+Fibroblasts	TNF	TNFRSF1A	0.00301907577817781	0	TNF_TNFRSF1A	TNF - TNFRSF1A	TNF	Secreted Signaling	KEGG: hsa04060
258	DC	DC	TNF	TNFRSF1A	0.010630229904195	0	TNF_TNFRSF1A	TNF - TNFRSF1A	TNF	Secreted Signaling	KEGG: hsa04060
259	SPP1+ Macrophage	DC	TNF	TNFRSF1A	0.00385965121464576	0	TNF_TNFRSF1A	TNF - TNFRSF1A	TNF	Secreted Signaling	KEGG: hsa04060
260	DC	SPP1+ Macrophage	TNF	TNFRSF1A	0.0097046957400442	0	TNF_TNFRSF1A	TNF - TNFRSF1A	TNF	Secreted Signaling	KEGG: hsa04060
261	SPP1+ Macrophage	SPP1+ Macrophage	TNF	TNFRSF1A	0.00352150769607845	0	TNF_TNFRSF1A	TNF - TNFRSF1A	TNF	Secreted Signaling	KEGG: hsa04060
262	DC	DC	TNF	TNFRSF1B	0.0210303244425008	0	TNF_TNFRSF1B	TNF - TNFRSF1B	TNF	Secreted Signaling	KEGG: hsa04060
263	SPP1+ Macrophage	DC	TNF	TNFRSF1B	0.00768721149720639	0	TNF_TNFRSF1B	TNF - TNFRSF1B	TNF	Secreted Signaling	KEGG: hsa04060
264	DC	SPP1+ Macrophage	TNF	TNFRSF1B	0.0192304091097682	0	TNF_TNFRSF1B	TNF - TNFRSF1B	TNF	Secreted Signaling	KEGG: hsa04060
265	SPP1+ Macrophage	SPP1+ Macrophage	TNF	TNFRSF1B	0.00702109841569637	0	TNF_TNFRSF1B	TNF - TNFRSF1B	TNF	Secreted Signaling	KEGG: hsa04060
266	DC	C1QC+ Macrophage	TNF	TNFRSF1B	0.00282949267752723	0	TNF_TNFRSF1B	TNF - TNFRSF1B	TNF	Secreted Signaling	KEGG: hsa04060
267	SPP1+ Macrophage	C1QC+ Macrophage	TNF	TNFRSF1B	0.00102220615530466	0	TNF_TNFRSF1B	TNF - TNFRSF1B	TNF	Secreted Signaling	KEGG: hsa04060
268	MCAM+Fibroblasts	MCAM+Fibroblasts	TNFSF12	TNFRSF12A	0.00157466777756897	0	TNFSF12_TNFRSF12A	TNFSF12 - TNFRSF12A	TWEAK	Secreted Signaling	KEGG: hsa04060
269	FAP+Fibroblasts	MCAM+Fibroblasts	TNFSF12	TNFRSF12A	0.00132039195213998	0	TNFSF12_TNFRSF12A	TNFSF12 - TNFRSF12A	TWEAK	Secreted Signaling	KEGG: hsa04060
270	MFAP5+Fibroblasts	MCAM+Fibroblasts	TNFSF12	TNFRSF12A	0.00162459835352944	0	TNFSF12_TNFRSF12A	TNFSF12 - TNFRSF12A	TWEAK	Secreted Signaling	KEGG: hsa04060
271	DC	MCAM+Fibroblasts	TNFSF12	TNFRSF12A	0.00116072753246448	0	TNFSF12_TNFRSF12A	TNFSF12 - TNFRSF12A	TWEAK	Secreted Signaling	KEGG: hsa04060
272	SPP1+ Macrophage	MCAM+Fibroblasts	TNFSF12	TNFRSF12A	0.000770473878557115	0	TNFSF12_TNFRSF12A	TNFSF12 - TNFRSF12A	TWEAK	Secreted Signaling	KEGG: hsa04060
273	MCAM+Fibroblasts	FAP+Fibroblasts	TNFSF12	TNFRSF12A	0.00156723506993588	0	TNFSF12_TNFRSF12A	TNFSF12 - TNFRSF12A	TWEAK	Secreted Signaling	KEGG: hsa04060
274	FAP+Fibroblasts	FAP+Fibroblasts	TNFSF12	TNFRSF12A	0.00131415789115176	0	TNFSF12_TNFRSF12A	TNFSF12 - TNFRSF12A	TWEAK	Secreted Signaling	KEGG: hsa04060
275	MFAP5+Fibroblasts	FAP+Fibroblasts	TNFSF12	TNFRSF12A	0.0016169303465159	0	TNFSF12_TNFRSF12A	TNFSF12 - TNFRSF12A	TWEAK	Secreted Signaling	KEGG: hsa04060
276	DC	FAP+Fibroblasts	TNFSF12	TNFRSF12A	0.00115524643450706	0	TNFSF12_TNFRSF12A	TNFSF12 - TNFRSF12A	TWEAK	Secreted Signaling	KEGG: hsa04060
277	SPP1+ Macrophage	FAP+Fibroblasts	TNFSF12	TNFRSF12A	0.000766834191496634	0	TNFSF12_TNFRSF12A	TNFSF12 - TNFRSF12A	TWEAK	Secreted Signaling	KEGG: hsa04060
278	MCAM+Fibroblasts	MFAP5+Fibroblasts	TNFSF12	TNFRSF12A	0.00272483029836035	0	TNFSF12_TNFRSF12A	TNFSF12 - TNFRSF12A	TWEAK	Secreted Signaling	KEGG: hsa04060
279	FAP+Fibroblasts	MFAP5+Fibroblasts	TNFSF12	TNFRSF12A	0.00228525244740322	0	TNFSF12_TNFRSF12A	TNFSF12 - TNFRSF12A	TWEAK	Secreted Signaling	KEGG: hsa04060
280	MFAP5+Fibroblasts	MFAP5+Fibroblasts	TNFSF12	TNFRSF12A	0.00281112828150381	0	TNFSF12_TNFRSF12A	TNFSF12 - TNFRSF12A	TWEAK	Secreted Signaling	KEGG: hsa04060
281	DC	MFAP5+Fibroblasts	TNFSF12	TNFRSF12A	0.00200914990175291	0	TNFSF12_TNFRSF12A	TNFSF12 - TNFRSF12A	TWEAK	Secreted Signaling	KEGG: hsa04060
282	SPP1+ Macrophage	MFAP5+Fibroblasts	TNFSF12	TNFRSF12A	0.00133402515492811	0	TNFSF12_TNFRSF12A	TNFSF12 - TNFRSF12A	TWEAK	Secreted Signaling	KEGG: hsa04060
283	MCAM+Fibroblasts	DC	TNFSF12	TNFRSF12A	0.00106817206801951	0	TNFSF12_TNFRSF12A	TNFSF12 - TNFRSF12A	TWEAK	Secreted Signaling	KEGG: hsa04060
284	FAP+Fibroblasts	DC	TNFSF12	TNFRSF12A	0.000895611312335342	0	TNFSF12_TNFRSF12A	TNFSF12 - TNFRSF12A	TWEAK	Secreted Signaling	KEGG: hsa04060
285	MFAP5+Fibroblasts	DC	TNFSF12	TNFRSF12A	0.00110206008045041	0	TNFSF12_TNFRSF12A	TNFSF12 - TNFRSF12A	TWEAK	Secreted Signaling	KEGG: hsa04060
286	DC	DC	TNFSF12	TNFRSF12A	0.000787271720122891	0	TNFSF12_TNFRSF12A	TNFSF12 - TNFRSF12A	TWEAK	Secreted Signaling	KEGG: hsa04060
287	SPP1+ Macrophage	DC	TNFSF12	TNFRSF12A	0.000522513714692453	0.04	TNFSF12_TNFRSF12A	TNFSF12 - TNFRSF12A	TWEAK	Secreted Signaling	KEGG: hsa04060
288	DC	DC	TNFSF9	TNFRSF9	0.000345149984866794	0	TNFSF9_TNFRSF9	TNFSF9 - TNFRSF9	CD137	Secreted Signaling	KEGG: hsa04060
289	VCAN+ Macrophage	MCAM+Fibroblasts	SPP1	CD44	0.00597669296463303	0	SPP1_CD44	SPP1 - CD44	SPP1	Secreted Signaling	PMID: 21907263
290	C1QC+ Macrophage	MCAM+Fibroblasts	SPP1	CD44	0.000486064482002704	0	SPP1_CD44	SPP1 - CD44	SPP1	Secreted Signaling	PMID: 21907263
291	VCAN+ Macrophage	FAP+Fibroblasts	SPP1	CD44	0.00539763940682786	0	SPP1_CD44	SPP1 - CD44	SPP1	Secreted Signaling	PMID: 21907263
292	C1QC+ Macrophage	FAP+Fibroblasts	SPP1	CD44	0.000438737195267682	0	SPP1_CD44	SPP1 - CD44	SPP1	Secreted Signaling	PMID: 21907263
293	VCAN+ Macrophage	CD74+Fibroblasts	SPP1	CD44	0.0046365092581778	0	SPP1_CD44	SPP1 - CD44	SPP1	Secreted Signaling	PMID: 21907263
294	C1QC+ Macrophage	CD74+Fibroblasts	SPP1	CD44	0.000376605355138582	0	SPP1_CD44	SPP1 - CD44	SPP1	Secreted Signaling	PMID: 21907263
295	VCAN+ Macrophage	MFAP5+Fibroblasts	SPP1	CD44	0.0150487880029433	0	SPP1_CD44	SPP1 - CD44	SPP1	Secreted Signaling	PMID: 21907263
296	C1QC+ Macrophage	MFAP5+Fibroblasts	SPP1	CD44	0.00123421584159332	0	SPP1_CD44	SPP1 - CD44	SPP1	Secreted Signaling	PMID: 21907263
297	VCAN+ Macrophage	DC	SPP1	CD44	0.042142821134239	0	SPP1_CD44	SPP1 - CD44	SPP1	Secreted Signaling	PMID: 21907263
298	C1QC+ Macrophage	DC	SPP1	CD44	0.00354585376093752	0	SPP1_CD44	SPP1 - CD44	SPP1	Secreted Signaling	PMID: 21907263
299	VCAN+ Macrophage	SPP1+ Macrophage	SPP1	CD44	0.051517302646038	0	SPP1_CD44	SPP1 - CD44	SPP1	Secreted Signaling	PMID: 21907263
300	C1QC+ Macrophage	SPP1+ Macrophage	SPP1	CD44	0.00437381759805911	0	SPP1_CD44	SPP1 - CD44	SPP1	Secreted Signaling	PMID: 21907263
301	VCAN+ Macrophage	VCAN+ Macrophage	SPP1	CD44	0.0128125537273006	0	SPP1_CD44	SPP1 - CD44	SPP1	Secreted Signaling	PMID: 21907263
302	C1QC+ Macrophage	VCAN+ Macrophage	SPP1	CD44	0.00104862710462222	0	SPP1_CD44	SPP1 - CD44	SPP1	Secreted Signaling	PMID: 21907263
303	VCAN+ Macrophage	C1QC+ Macrophage	SPP1	CD44	0.00838993972978016	0	SPP1_CD44	SPP1 - CD44	SPP1	Secreted Signaling	PMID: 21907263
304	C1QC+ Macrophage	C1QC+ Macrophage	SPP1	CD44	0.000683850986694714	0	SPP1_CD44	SPP1 - CD44	SPP1	Secreted Signaling	PMID: 21907263
305	VCAN+ Macrophage	FAP+Fibroblasts	SPP1	ITGAV_ITGB1	0.0118614529685053	0	SPP1_ITGAV_ITGB1	SPP1 - (ITGAV+ITGB1)	SPP1	Secreted Signaling	PMID: 21907263
306	C1QC+ Macrophage	FAP+Fibroblasts	SPP1	ITGAV_ITGB1	0.000969927486005283	0	SPP1_ITGAV_ITGB1	SPP1 - (ITGAV+ITGB1)	SPP1	Secreted Signaling	PMID: 21907263
307	VCAN+ Macrophage	MFAP5+Fibroblasts	SPP1	ITGAV_ITGB1	0.0203523372074452	0	SPP1_ITGAV_ITGB1	SPP1 - (ITGAV+ITGB1)	SPP1	Secreted Signaling	PMID: 21907263
308	C1QC+ Macrophage	MFAP5+Fibroblasts	SPP1	ITGAV_ITGB1	0.00167747442929172	0	SPP1_ITGAV_ITGB1	SPP1 - (ITGAV+ITGB1)	SPP1	Secreted Signaling	PMID: 21907263
309	VCAN+ Macrophage	DC	SPP1	ITGAV_ITGB1	0.0138989815209166	0	SPP1_ITGAV_ITGB1	SPP1 - (ITGAV+ITGB1)	SPP1	Secreted Signaling	PMID: 21907263
310	C1QC+ Macrophage	DC	SPP1	ITGAV_ITGB1	0.00113869500294252	0	SPP1_ITGAV_ITGB1	SPP1 - (ITGAV+ITGB1)	SPP1	Secreted Signaling	PMID: 21907263
311	VCAN+ Macrophage	SPP1+ Macrophage	SPP1	ITGAV_ITGB1	0.0153705773755999	0	SPP1_ITGAV_ITGB1	SPP1 - (ITGAV+ITGB1)	SPP1	Secreted Signaling	PMID: 21907263
312	C1QC+ Macrophage	SPP1+ Macrophage	SPP1	ITGAV_ITGB1	0.00126098535614427	0	SPP1_ITGAV_ITGB1	SPP1 - (ITGAV+ITGB1)	SPP1	Secreted Signaling	PMID: 21907263
313	VCAN+ Macrophage	MFAP5+Fibroblasts	SPP1	ITGAV_ITGB5	0.0121329876121434	0	SPP1_ITGAV_ITGB5	SPP1 - (ITGAV+ITGB5)	SPP1	Secreted Signaling	PMID: 21907263
314	C1QC+ Macrophage	MFAP5+Fibroblasts	SPP1	ITGAV_ITGB5	0.000992381652520107	0	SPP1_ITGAV_ITGB5	SPP1 - (ITGAV+ITGB5)	SPP1	Secreted Signaling	PMID: 21907263
315	VCAN+ Macrophage	MCAM+Fibroblasts	SPP1	ITGA8_ITGB1	0.016694544656563	0	SPP1_ITGA8_ITGB1	SPP1 - (ITGA8+ITGB1)	SPP1	Secreted Signaling	PMID: 21907263
316	C1QC+ Macrophage	MCAM+Fibroblasts	SPP1	ITGA8_ITGB1	0.00137129480408298	0	SPP1_ITGA8_ITGB1	SPP1 - (ITGA8+ITGB1)	SPP1	Secreted Signaling	PMID: 21907263
317	VCAN+ Macrophage	FAP+Fibroblasts	SPP1	ITGA5_ITGB1	0.0114687181729064	0	SPP1_ITGA5_ITGB1	SPP1 - (ITGA5+ITGB1)	SPP1	Secreted Signaling	PMID: 21907263
318	C1QC+ Macrophage	FAP+Fibroblasts	SPP1	ITGA5_ITGB1	0.000937470887014182	0	SPP1_ITGA5_ITGB1	SPP1 - (ITGA5+ITGB1)	SPP1	Secreted Signaling	PMID: 21907263
319	VCAN+ Macrophage	MFAP5+Fibroblasts	SPP1	ITGA5_ITGB1	0.0109370259638001	0	SPP1_ITGA5_ITGB1	SPP1 - (ITGA5+ITGB1)	SPP1	Secreted Signaling	PMID: 21907263
320	C1QC+ Macrophage	MFAP5+Fibroblasts	SPP1	ITGA5_ITGB1	0.000893568208630057	0	SPP1_ITGA5_ITGB1	SPP1 - (ITGA5+ITGB1)	SPP1	Secreted Signaling	PMID: 21907263
321	VCAN+ Macrophage	DC	SPP1	ITGA5_ITGB1	0.00792193874739198	0	SPP1_ITGA5_ITGB1	SPP1 - (ITGA5+ITGB1)	SPP1	Secreted Signaling	PMID: 21907263
322	C1QC+ Macrophage	DC	SPP1	ITGA5_ITGB1	0.000645425165220714	0	SPP1_ITGA5_ITGB1	SPP1 - (ITGA5+ITGB1)	SPP1	Secreted Signaling	PMID: 21907263
323	VCAN+ Macrophage	SPP1+ Macrophage	SPP1	ITGA5_ITGB1	0.00900900726228088	0	SPP1_ITGA5_ITGB1	SPP1 - (ITGA5+ITGB1)	SPP1	Secreted Signaling	PMID: 21907263
324	C1QC+ Macrophage	SPP1+ Macrophage	SPP1	ITGA5_ITGB1	0.000734731531192851	0	SPP1_ITGA5_ITGB1	SPP1 - (ITGA5+ITGB1)	SPP1	Secreted Signaling	PMID: 21907263
325	DC	MFAP5+Fibroblasts	NAMPT	INSR	0.012643521794513	0	NAMPT_INSR	NAMPT - INSR	VISFATIN	Secreted Signaling	PMID: 28490838
326	SPP1+ Macrophage	MFAP5+Fibroblasts	NAMPT	INSR	0.0143861129661243	0	NAMPT_INSR	NAMPT - INSR	VISFATIN	Secreted Signaling	PMID: 28490838
327	MCAM+Fibroblasts	DC	NAMPT	INSR	0.00853971642719441	0.01	NAMPT_INSR	NAMPT - INSR	VISFATIN	Secreted Signaling	PMID: 28490838
328	FAP+Fibroblasts	DC	NAMPT	INSR	0.0112395939176087	0	NAMPT_INSR	NAMPT - INSR	VISFATIN	Secreted Signaling	PMID: 28490838
329	DC	DC	NAMPT	INSR	0.0169443783726277	0	NAMPT_INSR	NAMPT - INSR	VISFATIN	Secreted Signaling	PMID: 28490838
330	SPP1+ Macrophage	DC	NAMPT	INSR	0.019268166599003	0	NAMPT_INSR	NAMPT - INSR	VISFATIN	Secreted Signaling	PMID: 28490838
331	VCAN+ Macrophage	DC	NAMPT	INSR	0.0107918195694427	0	NAMPT_INSR	NAMPT - INSR	VISFATIN	Secreted Signaling	PMID: 28490838
332	FAP+Fibroblasts	SPP1+ Macrophage	NAMPT	INSR	0.00713638256933822	0.01	NAMPT_INSR	NAMPT - INSR	VISFATIN	Secreted Signaling	PMID: 28490838
333	DC	SPP1+ Macrophage	NAMPT	INSR	0.0107812437677774	0	NAMPT_INSR	NAMPT - INSR	VISFATIN	Secreted Signaling	PMID: 28490838
334	SPP1+ Macrophage	SPP1+ Macrophage	NAMPT	INSR	0.01227035653645	0	NAMPT_INSR	NAMPT - INSR	VISFATIN	Secreted Signaling	PMID: 28490838
335	VCAN+ Macrophage	SPP1+ Macrophage	NAMPT	INSR	0.00685094347896997	0.02	NAMPT_INSR	NAMPT - INSR	VISFATIN	Secreted Signaling	PMID: 28490838
336	FAP+Fibroblasts	FAP+Fibroblasts	NAMPT	ITGA5_ITGB1	0.0280466620963356	0	NAMPT_ITGA5_ITGB1	NAMPT - (ITGA5+ITGB1)	VISFATIN	Secreted Signaling	PMID: 28490838
337	DC	FAP+Fibroblasts	NAMPT	ITGA5_ITGB1	0.0419203942628379	0	NAMPT_ITGA5_ITGB1	NAMPT - (ITGA5+ITGB1)	VISFATIN	Secreted Signaling	PMID: 28490838
338	SPP1+ Macrophage	FAP+Fibroblasts	NAMPT	ITGA5_ITGB1	0.0475039285279122	0	NAMPT_ITGA5_ITGB1	NAMPT - (ITGA5+ITGB1)	VISFATIN	Secreted Signaling	PMID: 28490838
339	VCAN+ Macrophage	FAP+Fibroblasts	NAMPT	ITGA5_ITGB1	0.0269475592841163	0	NAMPT_ITGA5_ITGB1	NAMPT - (ITGA5+ITGB1)	VISFATIN	Secreted Signaling	PMID: 28490838
340	FAP+Fibroblasts	MFAP5+Fibroblasts	NAMPT	ITGA5_ITGB1	0.0267672236981789	0.01	NAMPT_ITGA5_ITGB1	NAMPT - (ITGA5+ITGB1)	VISFATIN	Secreted Signaling	PMID: 28490838
341	DC	MFAP5+Fibroblasts	NAMPT	ITGA5_ITGB1	0.0400341296244153	0	NAMPT_ITGA5_ITGB1	NAMPT - (ITGA5+ITGB1)	VISFATIN	Secreted Signaling	PMID: 28490838
342	SPP1+ Macrophage	MFAP5+Fibroblasts	NAMPT	ITGA5_ITGB1	0.04537832486605	0	NAMPT_ITGA5_ITGB1	NAMPT - (ITGA5+ITGB1)	VISFATIN	Secreted Signaling	PMID: 28490838
343	VCAN+ Macrophage	MFAP5+Fibroblasts	NAMPT	ITGA5_ITGB1	0.025716933352606	0.04	NAMPT_ITGA5_ITGB1	NAMPT - (ITGA5+ITGB1)	VISFATIN	Secreted Signaling	PMID: 28490838
344	DC	DC	NAMPT	ITGA5_ITGB1	0.0292347350316718	0	NAMPT_ITGA5_ITGB1	NAMPT - (ITGA5+ITGB1)	VISFATIN	Secreted Signaling	PMID: 28490838
345	SPP1+ Macrophage	DC	NAMPT	ITGA5_ITGB1	0.0331871470509306	0	NAMPT_ITGA5_ITGB1	NAMPT - (ITGA5+ITGB1)	VISFATIN	Secreted Signaling	PMID: 28490838
346	FAP+Fibroblasts	SPP1+ Macrophage	NAMPT	ITGA5_ITGB1	0.0221109855175062	0	NAMPT_ITGA5_ITGB1	NAMPT - (ITGA5+ITGB1)	VISFATIN	Secreted Signaling	PMID: 28490838
347	DC	SPP1+ Macrophage	NAMPT	ITGA5_ITGB1	0.0331486788468493	0	NAMPT_ITGA5_ITGB1	NAMPT - (ITGA5+ITGB1)	VISFATIN	Secreted Signaling	PMID: 28490838
348	SPP1+ Macrophage	SPP1+ Macrophage	NAMPT	ITGA5_ITGB1	0.0376097389820653	0	NAMPT_ITGA5_ITGB1	NAMPT - (ITGA5+ITGB1)	VISFATIN	Secreted Signaling	PMID: 28490838
349	MFAP5+Fibroblasts	MCAM+Fibroblasts	ANGPTL1	ITGA1_ITGB1	0.00392174703093249	0	ANGPTL1_ITGA1_ITGB1	ANGPTL1 - (ITGA1+ITGB1)	ANGPTL	Secreted Signaling	PMID: 24478758
350	MFAP5+Fibroblasts	MFAP5+Fibroblasts	ANGPTL1	ITGA1_ITGB1	0.00299049821729991	0	ANGPTL1_ITGA1_ITGB1	ANGPTL1 - (ITGA1+ITGB1)	ANGPTL	Secreted Signaling	PMID: 24478758
351	MFAP5+Fibroblasts	FAP+Fibroblasts	ANGPTL2	ITGA5_ITGB1	0.00383534096344015	0	ANGPTL2_ITGA5_ITGB1	ANGPTL2 - (ITGA5+ITGB1)	ANGPTL	Secreted Signaling	PMID: 24478758
352	MFAP5+Fibroblasts	MFAP5+Fibroblasts	ANGPTL2	ITGA5_ITGB1	0.00365622484777136	0	ANGPTL2_ITGA5_ITGB1	ANGPTL2 - (ITGA5+ITGB1)	ANGPTL	Secreted Signaling	PMID: 24478758
353	MFAP5+Fibroblasts	DC	ANGPTL2	ITGA5_ITGB1	0.00264292410862598	0	ANGPTL2_ITGA5_ITGB1	ANGPTL2 - (ITGA5+ITGB1)	ANGPTL	Secreted Signaling	PMID: 24478758
354	MFAP5+Fibroblasts	SPP1+ Macrophage	ANGPTL2	ITGA5_ITGB1	0.00300778909411651	0	ANGPTL2_ITGA5_ITGB1	ANGPTL2 - (ITGA5+ITGB1)	ANGPTL	Secreted Signaling	PMID: 24478758
355	MFAP5+Fibroblasts	DC	ANGPTL2	TLR4	0.00131769078012648	0	ANGPTL2_TLR4	ANGPTL2 - TLR4	ANGPTL	Secreted Signaling	PMID: 24478758
356	MFAP5+Fibroblasts	SPP1+ Macrophage	ANGPTL2	TLR4	0.00206491102555473	0	ANGPTL2_TLR4	ANGPTL2 - TLR4	ANGPTL	Secreted Signaling	PMID: 24478758
357	MFAP5+Fibroblasts	DC	ANGPTL2	LILRB3	0.00119084509097619	0	ANGPTL2_PIRB	ANGPTL2 - PIRB	ANGPTL	Secreted Signaling	PMID: 24478758
358	MFAP5+Fibroblasts	SPP1+ Macrophage	ANGPTL2	LILRB3	0.00128648389687573	0	ANGPTL2_PIRB	ANGPTL2 - PIRB	ANGPTL	Secreted Signaling	PMID: 24478758
359	MFAP5+Fibroblasts	DC	ANGPTL1	LILRB3	0.000958607070344766	0	ANGPTL1_PIRB	ANGPTL1 - PIRB	ANGPTL	Secreted Signaling	PMID: 24478758
360	MFAP5+Fibroblasts	SPP1+ Macrophage	ANGPTL1	LILRB3	0.00103561378233233	0	ANGPTL1_PIRB	ANGPTL1 - PIRB	ANGPTL	Secreted Signaling	PMID: 24478758
361	MCAM+Fibroblasts	FAP+Fibroblasts	ANGPTL4	ITGA5_ITGB1	0.00474652511150593	0	ANGPTL4_ITGA5_ITGB1	ANGPTL4 - (ITGA5+ITGB1)	ANGPTL	Secreted Signaling	PMID: 30049845
362	FAP+Fibroblasts	FAP+Fibroblasts	ANGPTL4	ITGA5_ITGB1	0.00226864157072161	0	ANGPTL4_ITGA5_ITGB1	ANGPTL4 - (ITGA5+ITGB1)	ANGPTL	Secreted Signaling	PMID: 30049845
363	MCAM+Fibroblasts	MFAP5+Fibroblasts	ANGPTL4	ITGA5_ITGB1	0.00452504864239284	0	ANGPTL4_ITGA5_ITGB1	ANGPTL4 - (ITGA5+ITGB1)	ANGPTL	Secreted Signaling	PMID: 30049845
364	FAP+Fibroblasts	MFAP5+Fibroblasts	ANGPTL4	ITGA5_ITGB1	0.0021625338063909	0	ANGPTL4_ITGA5_ITGB1	ANGPTL4 - (ITGA5+ITGB1)	ANGPTL	Secreted Signaling	PMID: 30049845
365	MCAM+Fibroblasts	DC	ANGPTL4	ITGA5_ITGB1	0.00327174930418277	0	ANGPTL4_ITGA5_ITGB1	ANGPTL4 - (ITGA5+ITGB1)	ANGPTL	Secreted Signaling	PMID: 30049845
366	FAP+Fibroblasts	DC	ANGPTL4	ITGA5_ITGB1	0.00156255134169606	0	ANGPTL4_ITGA5_ITGB1	ANGPTL4 - (ITGA5+ITGB1)	ANGPTL	Secreted Signaling	PMID: 30049845
367	MCAM+Fibroblasts	SPP1+ Macrophage	ANGPTL4	ITGA5_ITGB1	0.00372310175892114	0	ANGPTL4_ITGA5_ITGB1	ANGPTL4 - (ITGA5+ITGB1)	ANGPTL	Secreted Signaling	PMID: 30049845
368	FAP+Fibroblasts	SPP1+ Macrophage	ANGPTL4	ITGA5_ITGB1	0.00177853302987434	0	ANGPTL4_ITGA5_ITGB1	ANGPTL4 - (ITGA5+ITGB1)	ANGPTL	Secreted Signaling	PMID: 30049845
369	MCAM+Fibroblasts	FAP+Fibroblasts	ANGPTL4	CDH11	0.0019685905157541	0	ANGPTL4_CDH11	ANGPTL4 - CDH11	ANGPTL	Secreted Signaling	PMID: 30049845
370	FAP+Fibroblasts	FAP+Fibroblasts	ANGPTL4	CDH11	0.000939535372847177	0	ANGPTL4_CDH11	ANGPTL4 - CDH11	ANGPTL	Secreted Signaling	PMID: 30049845
371	MCAM+Fibroblasts	MFAP5+Fibroblasts	ANGPTL4	CDH11	0.00226773860332862	0	ANGPTL4_CDH11	ANGPTL4 - CDH11	ANGPTL	Secreted Signaling	PMID: 30049845
372	FAP+Fibroblasts	MFAP5+Fibroblasts	ANGPTL4	CDH11	0.00108247728723042	0	ANGPTL4_CDH11	ANGPTL4 - CDH11	ANGPTL	Secreted Signaling	PMID: 30049845
373	MCAM+Fibroblasts	MCAM+Fibroblasts	ANGPTL4	SDC2	0.00230449899608178	0	ANGPTL4_SDC2	ANGPTL4 - SDC2	ANGPTL	Secreted Signaling	PMID: 29017031
374	FAP+Fibroblasts	MCAM+Fibroblasts	ANGPTL4	SDC2	0.00110004559463184	0	ANGPTL4_SDC2	ANGPTL4 - SDC2	ANGPTL	Secreted Signaling	PMID: 29017031
375	MCAM+Fibroblasts	FAP+Fibroblasts	ANGPTL4	SDC2	0.00224358882811982	0	ANGPTL4_SDC2	ANGPTL4 - SDC2	ANGPTL	Secreted Signaling	PMID: 29017031
376	FAP+Fibroblasts	FAP+Fibroblasts	ANGPTL4	SDC2	0.00107093613912523	0	ANGPTL4_SDC2	ANGPTL4 - SDC2	ANGPTL	Secreted Signaling	PMID: 29017031
377	MCAM+Fibroblasts	MFAP5+Fibroblasts	ANGPTL4	SDC2	0.00783708772239175	0	ANGPTL4_SDC2	ANGPTL4 - SDC2	ANGPTL	Secreted Signaling	PMID: 29017031
378	FAP+Fibroblasts	MFAP5+Fibroblasts	ANGPTL4	SDC2	0.00375188411358522	0	ANGPTL4_SDC2	ANGPTL4 - SDC2	ANGPTL	Secreted Signaling	PMID: 29017031
379	MCAM+Fibroblasts	MFAP5+Fibroblasts	ANGPTL4	SDC3	0.000622280225740094	0	ANGPTL4_SDC3	ANGPTL4 - SDC3	ANGPTL	Secreted Signaling	PMID: 29017031
380	FAP+Fibroblasts	MFAP5+Fibroblasts	ANGPTL4	SDC3	0.000296782036794911	0	ANGPTL4_SDC3	ANGPTL4 - SDC3	ANGPTL	Secreted Signaling	PMID: 29017031
381	MCAM+Fibroblasts	FAP+Fibroblasts	ANGPTL4	SDC4	0.00201256006987988	0	ANGPTL4_SDC4	ANGPTL4 - SDC4	ANGPTL	Secreted Signaling	PMID: 29017031
382	FAP+Fibroblasts	FAP+Fibroblasts	ANGPTL4	SDC4	0.000960542534359835	0	ANGPTL4_SDC4	ANGPTL4 - SDC4	ANGPTL	Secreted Signaling	PMID: 29017031
383	MCAM+Fibroblasts	MFAP5+Fibroblasts	ANGPTL4	SDC4	0.00102068208135386	0	ANGPTL4_SDC4	ANGPTL4 - SDC4	ANGPTL	Secreted Signaling	PMID: 29017031
384	FAP+Fibroblasts	MFAP5+Fibroblasts	ANGPTL4	SDC4	0.000486892035965743	0	ANGPTL4_SDC4	ANGPTL4 - SDC4	ANGPTL	Secreted Signaling	PMID: 29017031
385	MCAM+Fibroblasts	DC	ANGPTL4	SDC4	0.00160545319914945	0	ANGPTL4_SDC4	ANGPTL4 - SDC4	ANGPTL	Secreted Signaling	PMID: 29017031
386	FAP+Fibroblasts	DC	ANGPTL4	SDC4	0.000766077667770489	0	ANGPTL4_SDC4	ANGPTL4 - SDC4	ANGPTL	Secreted Signaling	PMID: 29017031
387	MCAM+Fibroblasts	SPP1+ Macrophage	ANGPTL4	SDC4	0.00189572261246607	0	ANGPTL4_SDC4	ANGPTL4 - SDC4	ANGPTL	Secreted Signaling	PMID: 29017031
388	FAP+Fibroblasts	SPP1+ Macrophage	ANGPTL4	SDC4	0.000904723690713187	0	ANGPTL4_SDC4	ANGPTL4 - SDC4	ANGPTL	Secreted Signaling	PMID: 29017031
389	MCAM+Fibroblasts	FAP+Fibroblasts	ANGPT2	ITGA5_ITGB1	0.00402248052132697	0	ANGPT2_ITGA5_ITGB1	ANGPT2 - (ITGA5+ITGB1)	ANGPT	Secreted Signaling	PMID: 20651738; PMID: 25635707
390	MCAM+Fibroblasts	MFAP5+Fibroblasts	ANGPT2	ITGA5_ITGB1	0.00383465835331591	0	ANGPT2_ITGA5_ITGB1	ANGPT2 - (ITGA5+ITGB1)	ANGPT	Secreted Signaling	PMID: 20651738; PMID: 25635707
391	MCAM+Fibroblasts	DC	ANGPT2	ITGA5_ITGB1	0.00277204342617239	0	ANGPT2_ITGA5_ITGB1	ANGPT2 - (ITGA5+ITGB1)	ANGPT	Secreted Signaling	PMID: 20651738; PMID: 25635707
392	MCAM+Fibroblasts	SPP1+ Macrophage	ANGPT2	ITGA5_ITGB1	0.0031546774060723	0	ANGPT2_ITGA5_ITGB1	ANGPT2 - (ITGA5+ITGB1)	ANGPT	Secreted Signaling	PMID: 20651738; PMID: 25635707
393	FAP+Fibroblasts	MCAM+Fibroblasts	MDK	SDC2	0.00622704363718393	0	MDK_SDC2	MDK - SDC2	MK	Secreted Signaling	PMID: 28356350
394	MFAP5+Fibroblasts	MCAM+Fibroblasts	MDK	SDC2	0.00259301549839185	0	MDK_SDC2	MDK - SDC2	MK	Secreted Signaling	PMID: 28356350
395	FAP+Fibroblasts	FAP+Fibroblasts	MDK	SDC2	0.0060630868212089	0	MDK_SDC2	MDK - SDC2	MK	Secreted Signaling	PMID: 28356350
396	MFAP5+Fibroblasts	FAP+Fibroblasts	MDK	SDC2	0.00252449885211642	0	MDK_SDC2	MDK - SDC2	MK	Secreted Signaling	PMID: 28356350
397	FAP+Fibroblasts	MFAP5+Fibroblasts	MDK	SDC2	0.0209787715474684	0	MDK_SDC2	MDK - SDC2	MK	Secreted Signaling	PMID: 28356350
398	MFAP5+Fibroblasts	MFAP5+Fibroblasts	MDK	SDC2	0.00881215011851689	0	MDK_SDC2	MDK - SDC2	MK	Secreted Signaling	PMID: 28356350
399	FAP+Fibroblasts	FAP+Fibroblasts	MDK	SDC4	0.00544089817332491	0	MDK_SDC4	MDK - SDC4	MK	Secreted Signaling	PMID: 28356350
400	MFAP5+Fibroblasts	FAP+Fibroblasts	MDK	SDC4	0.0022646096389539	0	MDK_SDC4	MDK - SDC4	MK	Secreted Signaling	PMID: 28356350
401	FAP+Fibroblasts	MFAP5+Fibroblasts	MDK	SDC4	0.00276406428376116	0	MDK_SDC4	MDK - SDC4	MK	Secreted Signaling	PMID: 28356350
402	MFAP5+Fibroblasts	MFAP5+Fibroblasts	MDK	SDC4	0.00114865352821266	0.04	MDK_SDC4	MDK - SDC4	MK	Secreted Signaling	PMID: 28356350
403	FAP+Fibroblasts	DC	MDK	SDC4	0.00434331461619419	0	MDK_SDC4	MDK - SDC4	MK	Secreted Signaling	PMID: 28356350
404	MFAP5+Fibroblasts	DC	MDK	SDC4	0.00180660969884311	0	MDK_SDC4	MDK - SDC4	MK	Secreted Signaling	PMID: 28356350
405	FAP+Fibroblasts	SPP1+ Macrophage	MDK	SDC4	0.0051260537649548	0	MDK_SDC4	MDK - SDC4	MK	Secreted Signaling	PMID: 28356350
406	MFAP5+Fibroblasts	SPP1+ Macrophage	MDK	SDC4	0.0021331709355152	0	MDK_SDC4	MDK - SDC4	MK	Secreted Signaling	PMID: 28356350
407	FAP+Fibroblasts	MCAM+Fibroblasts	MDK	LRP1	0.00345685150874253	0	MDK_LRP1	MDK - LRP1	MK	Secreted Signaling	PMID: 28356350
408	FAP+Fibroblasts	FAP+Fibroblasts	MDK	LRP1	0.0358214804293886	0	MDK_LRP1	MDK - LRP1	MK	Secreted Signaling	PMID: 28356350
409	MFAP5+Fibroblasts	FAP+Fibroblasts	MDK	LRP1	0.0151803145975278	0	MDK_LRP1	MDK - LRP1	MK	Secreted Signaling	PMID: 28356350
410	FAP+Fibroblasts	MFAP5+Fibroblasts	MDK	LRP1	0.038521810325124	0	MDK_LRP1	MDK - LRP1	MK	Secreted Signaling	PMID: 28356350
411	MFAP5+Fibroblasts	MFAP5+Fibroblasts	MDK	LRP1	0.0163510392579674	0	MDK_LRP1	MDK - LRP1	MK	Secreted Signaling	PMID: 28356350
412	FAP+Fibroblasts	SPP1+ Macrophage	MDK	LRP1	0.00388259250795613	0	MDK_LRP1	MDK - LRP1	MK	Secreted Signaling	PMID: 28356350
413	FAP+Fibroblasts	MCAM+Fibroblasts	MDK	NCL	0.0382325963387437	0	MDK_NCL	MDK - NCL	MK	Secreted Signaling	PMID: 28356350
414	MFAP5+Fibroblasts	MCAM+Fibroblasts	MDK	NCL	0.0162254699545711	0	MDK_NCL	MDK - NCL	MK	Secreted Signaling	PMID: 28356350
415	FAP+Fibroblasts	FAP+Fibroblasts	MDK	NCL	0.0372846250348804	0	MDK_NCL	MDK - NCL	MK	Secreted Signaling	PMID: 28356350
416	MFAP5+Fibroblasts	FAP+Fibroblasts	MDK	NCL	0.0158141896850403	0	MDK_NCL	MDK - NCL	MK	Secreted Signaling	PMID: 28356350
417	FAP+Fibroblasts	CD74+Fibroblasts	MDK	NCL	0.0124658489501167	0	MDK_NCL	MDK - NCL	MK	Secreted Signaling	PMID: 28356350
418	FAP+Fibroblasts	MFAP5+Fibroblasts	MDK	NCL	0.0220676328013924	0	MDK_NCL	MDK - NCL	MK	Secreted Signaling	PMID: 28356350
419	MFAP5+Fibroblasts	MFAP5+Fibroblasts	MDK	NCL	0.00927551002817177	0	MDK_NCL	MDK - NCL	MK	Secreted Signaling	PMID: 28356350
420	FAP+Fibroblasts	DC	MDK	NCL	0.0349594007610762	0	MDK_NCL	MDK - NCL	MK	Secreted Signaling	PMID: 28356350
421	MFAP5+Fibroblasts	DC	MDK	NCL	0.0148073563460861	0	MDK_NCL	MDK - NCL	MK	Secreted Signaling	PMID: 28356350
422	FAP+Fibroblasts	SPP1+ Macrophage	MDK	NCL	0.0259864287687158	0	MDK_NCL	MDK - NCL	MK	Secreted Signaling	PMID: 28356350
423	MFAP5+Fibroblasts	SPP1+ Macrophage	MDK	NCL	0.0109480972618748	0	MDK_NCL	MDK - NCL	MK	Secreted Signaling	PMID: 28356350
424	FAP+Fibroblasts	C1QC+ Macrophage	MDK	NCL	0.0296070889198454	0	MDK_NCL	MDK - NCL	MK	Secreted Signaling	PMID: 28356350
425	MFAP5+Fibroblasts	C1QC+ Macrophage	MDK	NCL	0.0125003739446556	0	MDK_NCL	MDK - NCL	MK	Secreted Signaling	PMID: 28356350
426	FAP+Fibroblasts	MCAM+Fibroblasts	PTN	SDC2	0.0243023808471054	0	PTN_SDC2	PTN - SDC2	PTN	Secreted Signaling	PMID: 28356350; PMID: 25620911
427	CD74+Fibroblasts	MCAM+Fibroblasts	PTN	SDC2	0.0180779777146739	0	PTN_SDC2	PTN - SDC2	PTN	Secreted Signaling	PMID: 28356350; PMID: 25620911
428	MFAP5+Fibroblasts	MCAM+Fibroblasts	PTN	SDC2	0.014944133872111	0	PTN_SDC2	PTN - SDC2	PTN	Secreted Signaling	PMID: 28356350; PMID: 25620911
429	FAP+Fibroblasts	FAP+Fibroblasts	PTN	SDC2	0.0236738414643854	0	PTN_SDC2	PTN - SDC2	PTN	Secreted Signaling	PMID: 28356350; PMID: 25620911
430	CD74+Fibroblasts	FAP+Fibroblasts	PTN	SDC2	0.0176075167180223	0	PTN_SDC2	PTN - SDC2	PTN	Secreted Signaling	PMID: 28356350; PMID: 25620911
431	MFAP5+Fibroblasts	FAP+Fibroblasts	PTN	SDC2	0.0145540191691172	0	PTN_SDC2	PTN - SDC2	PTN	Secreted Signaling	PMID: 28356350; PMID: 25620911
432	MCAM+Fibroblasts	MFAP5+Fibroblasts	PTN	SDC2	0.00751762430100627	0	PTN_SDC2	PTN - SDC2	PTN	Secreted Signaling	PMID: 28356350; PMID: 25620911
433	FAP+Fibroblasts	MFAP5+Fibroblasts	PTN	SDC2	0.0784920835503078	0	PTN_SDC2	PTN - SDC2	PTN	Secreted Signaling	PMID: 28356350; PMID: 25620911
434	CD74+Fibroblasts	MFAP5+Fibroblasts	PTN	SDC2	0.0592309986294265	0	PTN_SDC2	PTN - SDC2	PTN	Secreted Signaling	PMID: 28356350; PMID: 25620911
435	MFAP5+Fibroblasts	MFAP5+Fibroblasts	PTN	SDC2	0.0493215532878206	0	PTN_SDC2	PTN - SDC2	PTN	Secreted Signaling	PMID: 28356350; PMID: 25620911
436	MCAM+Fibroblasts	MFAP5+Fibroblasts	PTN	SDC3	0.000596737314707421	0	PTN_SDC3	PTN - SDC3	PTN	Secreted Signaling	PMID: 28356350; PMID: 25620911
437	FAP+Fibroblasts	MFAP5+Fibroblasts	PTN	SDC3	0.00666968151894526	0	PTN_SDC3	PTN - SDC3	PTN	Secreted Signaling	PMID: 28356350; PMID: 25620911
438	CD74+Fibroblasts	MFAP5+Fibroblasts	PTN	SDC3	0.00493856268159579	0	PTN_SDC3	PTN - SDC3	PTN	Secreted Signaling	PMID: 28356350; PMID: 25620911
439	MFAP5+Fibroblasts	MFAP5+Fibroblasts	PTN	SDC3	0.00407300758650792	0	PTN_SDC3	PTN - SDC3	PTN	Secreted Signaling	PMID: 28356350; PMID: 25620911
440	FAP+Fibroblasts	FAP+Fibroblasts	PTN	SDC4	0.0212831501718271	0	PTN_SDC4	PTN - SDC4	PTN	Secreted Signaling	PMID: 28356350; PMID: 25620911
441	CD74+Fibroblasts	FAP+Fibroblasts	PTN	SDC4	0.0158195041671617	0	PTN_SDC4	PTN - SDC4	PTN	Secreted Signaling	PMID: 28356350; PMID: 25620911
442	MFAP5+Fibroblasts	FAP+Fibroblasts	PTN	SDC4	0.0130719579919166	0	PTN_SDC4	PTN - SDC4	PTN	Secreted Signaling	PMID: 28356350; PMID: 25620911
443	FAP+Fibroblasts	MFAP5+Fibroblasts	PTN	SDC4	0.0108975864497094	0	PTN_SDC4	PTN - SDC4	PTN	Secreted Signaling	PMID: 28356350; PMID: 25620911
444	CD74+Fibroblasts	MFAP5+Fibroblasts	PTN	SDC4	0.00807803697787544	0	PTN_SDC4	PTN - SDC4	PTN	Secreted Signaling	PMID: 28356350; PMID: 25620911
445	MFAP5+Fibroblasts	MFAP5+Fibroblasts	PTN	SDC4	0.00666592930661316	0	PTN_SDC4	PTN - SDC4	PTN	Secreted Signaling	PMID: 28356350; PMID: 25620911
446	FAP+Fibroblasts	DC	PTN	SDC4	0.0170445041960654	0	PTN_SDC4	PTN - SDC4	PTN	Secreted Signaling	PMID: 28356350; PMID: 25620911
447	CD74+Fibroblasts	DC	PTN	SDC4	0.0126549012666542	0	PTN_SDC4	PTN - SDC4	PTN	Secreted Signaling	PMID: 28356350; PMID: 25620911
448	MFAP5+Fibroblasts	DC	PTN	SDC4	0.0104511496522266	0	PTN_SDC4	PTN - SDC4	PTN	Secreted Signaling	PMID: 28356350; PMID: 25620911
449	FAP+Fibroblasts	SPP1+ Macrophage	PTN	SDC4	0.0200700734773862	0	PTN_SDC4	PTN - SDC4	PTN	Secreted Signaling	PMID: 28356350; PMID: 25620911
450	CD74+Fibroblasts	SPP1+ Macrophage	PTN	SDC4	0.0149130940542179	0	PTN_SDC4	PTN - SDC4	PTN	Secreted Signaling	PMID: 28356350; PMID: 25620911
451	MFAP5+Fibroblasts	SPP1+ Macrophage	PTN	SDC4	0.0123210032035829	0	PTN_SDC4	PTN - SDC4	PTN	Secreted Signaling	PMID: 28356350; PMID: 25620911
452	FAP+Fibroblasts	MCAM+Fibroblasts	PTN	NCL	0.136454484496019	0	PTN_NCL	PTN - NCL	PTN	Secreted Signaling	PMID: 28356350; PMID: 25620911
453	CD74+Fibroblasts	MCAM+Fibroblasts	PTN	NCL	0.104584312926163	0	PTN_NCL	PTN - NCL	PTN	Secreted Signaling	PMID: 28356350; PMID: 25620911
454	MFAP5+Fibroblasts	MCAM+Fibroblasts	PTN	NCL	0.0877952868684651	0	PTN_NCL	PTN - NCL	PTN	Secreted Signaling	PMID: 28356350; PMID: 25620911
455	FAP+Fibroblasts	FAP+Fibroblasts	PTN	NCL	0.13340893605792	0	PTN_NCL	PTN - NCL	PTN	Secreted Signaling	PMID: 28356350; PMID: 25620911
456	CD74+Fibroblasts	FAP+Fibroblasts	PTN	NCL	0.102165924121831	0	PTN_NCL	PTN - NCL	PTN	Secreted Signaling	PMID: 28356350; PMID: 25620911
457	MFAP5+Fibroblasts	FAP+Fibroblasts	PTN	NCL	0.0857279553085112	0	PTN_NCL	PTN - NCL	PTN	Secreted Signaling	PMID: 28356350; PMID: 25620911
458	FAP+Fibroblasts	CD74+Fibroblasts	PTN	NCL	0.0477799719804002	0	PTN_NCL	PTN - NCL	PTN	Secreted Signaling	PMID: 28356350; PMID: 25620911
459	CD74+Fibroblasts	CD74+Fibroblasts	PTN	NCL	0.0357628171932139	0	PTN_NCL	PTN - NCL	PTN	Secreted Signaling	PMID: 28356350; PMID: 25620911
460	MFAP5+Fibroblasts	CD74+Fibroblasts	PTN	NCL	0.0296558702151051	0.01	PTN_NCL	PTN - NCL	PTN	Secreted Signaling	PMID: 28356350; PMID: 25620911
461	FAP+Fibroblasts	MFAP5+Fibroblasts	PTN	NCL	0.0823150732318372	0	PTN_NCL	PTN - NCL	PTN	Secreted Signaling	PMID: 28356350; PMID: 25620911
462	CD74+Fibroblasts	MFAP5+Fibroblasts	PTN	NCL	0.062179169154506	0	PTN_NCL	PTN - NCL	PTN	Secreted Signaling	PMID: 28356350; PMID: 25620911
463	MFAP5+Fibroblasts	MFAP5+Fibroblasts	PTN	NCL	0.0518036499734161	0	PTN_NCL	PTN - NCL	PTN	Secreted Signaling	PMID: 28356350; PMID: 25620911
464	FAP+Fibroblasts	DC	PTN	NCL	0.125872794608027	0	PTN_NCL	PTN - NCL	PTN	Secreted Signaling	PMID: 28356350; PMID: 25620911
465	CD74+Fibroblasts	DC	PTN	NCL	0.0961987530656731	0	PTN_NCL	PTN - NCL	PTN	Secreted Signaling	PMID: 28356350; PMID: 25620911
466	MFAP5+Fibroblasts	DC	PTN	NCL	0.0806346456255594	0	PTN_NCL	PTN - NCL	PTN	Secreted Signaling	PMID: 28356350; PMID: 25620911
467	FAP+Fibroblasts	SPP1+ Macrophage	PTN	NCL	0.0958836897503148	0	PTN_NCL	PTN - NCL	PTN	Secreted Signaling	PMID: 28356350; PMID: 25620911
468	CD74+Fibroblasts	SPP1+ Macrophage	PTN	NCL	0.0726915485934725	0	PTN_NCL	PTN - NCL	PTN	Secreted Signaling	PMID: 28356350; PMID: 25620911
469	MFAP5+Fibroblasts	SPP1+ Macrophage	PTN	NCL	0.0606753727934305	0	PTN_NCL	PTN - NCL	PTN	Secreted Signaling	PMID: 28356350; PMID: 25620911
470	FAP+Fibroblasts	C1QC+ Macrophage	PTN	NCL	0.108161599958631	0	PTN_NCL	PTN - NCL	PTN	Secreted Signaling	PMID: 28356350; PMID: 25620911
471	CD74+Fibroblasts	C1QC+ Macrophage	PTN	NCL	0.0822699366236952	0	PTN_NCL	PTN - NCL	PTN	Secreted Signaling	PMID: 28356350; PMID: 25620911
472	MFAP5+Fibroblasts	C1QC+ Macrophage	PTN	NCL	0.0687878711961989	0	PTN_NCL	PTN - NCL	PTN	Secreted Signaling	PMID: 28356350; PMID: 25620911
473	FAP+Fibroblasts	DC	C3	C3AR1	0.001564709439989	0	C3_C3AR1	C3 - C3AR1	COMPLEMENT	Secreted Signaling	KEGG: hsa04080
474	MFAP5+Fibroblasts	DC	C3	C3AR1	0.00332858981469593	0	C3_C3AR1	C3 - C3AR1	COMPLEMENT	Secreted Signaling	KEGG: hsa04080
475	DC	DC	C3	C3AR1	0.0035440560150074	0	C3_C3AR1	C3 - C3AR1	COMPLEMENT	Secreted Signaling	KEGG: hsa04080
476	SPP1+ Macrophage	DC	C3	C3AR1	0.00137833562432732	0	C3_C3AR1	C3 - C3AR1	COMPLEMENT	Secreted Signaling	KEGG: hsa04080
477	C1QC+ Macrophage	DC	C3	C3AR1	0.00188201375541328	0	C3_C3AR1	C3 - C3AR1	COMPLEMENT	Secreted Signaling	KEGG: hsa04080
478	FAP+Fibroblasts	SPP1+ Macrophage	C3	C3AR1	0.00165112813663554	0	C3_C3AR1	C3 - C3AR1	COMPLEMENT	Secreted Signaling	KEGG: hsa04080
479	MFAP5+Fibroblasts	SPP1+ Macrophage	C3	C3AR1	0.00351208471296969	0	C3_C3AR1	C3 - C3AR1	COMPLEMENT	Secreted Signaling	KEGG: hsa04080
480	DC	SPP1+ Macrophage	C3	C3AR1	0.00373938433617174	0	C3_C3AR1	C3 - C3AR1	COMPLEMENT	Secreted Signaling	KEGG: hsa04080
481	SPP1+ Macrophage	SPP1+ Macrophage	C3	C3AR1	0.00145447591460591	0	C3_C3AR1	C3 - C3AR1	COMPLEMENT	Secreted Signaling	KEGG: hsa04080
482	C1QC+ Macrophage	SPP1+ Macrophage	C3	C3AR1	0.00198592227049736	0	C3_C3AR1	C3 - C3AR1	COMPLEMENT	Secreted Signaling	KEGG: hsa04080
483	FAP+Fibroblasts	C1QC+ Macrophage	C3	C3AR1	0.00163626336421619	0	C3_C3AR1	C3 - C3AR1	COMPLEMENT	Secreted Signaling	KEGG: hsa04080
484	MFAP5+Fibroblasts	C1QC+ Macrophage	C3	C3AR1	0.0034805245336639	0	C3_C3AR1	C3 - C3AR1	COMPLEMENT	Secreted Signaling	KEGG: hsa04080
485	DC	C1QC+ Macrophage	C3	C3AR1	0.00370578920046753	0	C3_C3AR1	C3 - C3AR1	COMPLEMENT	Secreted Signaling	KEGG: hsa04080
486	SPP1+ Macrophage	C1QC+ Macrophage	C3	C3AR1	0.00144137900627148	0	C3_C3AR1	C3 - C3AR1	COMPLEMENT	Secreted Signaling	KEGG: hsa04080
487	C1QC+ Macrophage	C1QC+ Macrophage	C3	C3AR1	0.00196804935593068	0	C3_C3AR1	C3 - C3AR1	COMPLEMENT	Secreted Signaling	KEGG: hsa04080
488	FAP+Fibroblasts	SPP1+ Macrophage	C3	ITGAM_ITGB2	0.00321131027011253	0	C3_ITGAM_ITGB2	C3 - (ITGAM+ITGB2)	COMPLEMENT	Secreted Signaling	PMID: 16234578
489	MFAP5+Fibroblasts	SPP1+ Macrophage	C3	ITGAM_ITGB2	0.00681870962141718	0	C3_ITGAM_ITGB2	C3 - (ITGAM+ITGB2)	COMPLEMENT	Secreted Signaling	PMID: 16234578
490	DC	SPP1+ Macrophage	C3	ITGAM_ITGB2	0.00725845285443939	0	C3_ITGAM_ITGB2	C3 - (ITGAM+ITGB2)	COMPLEMENT	Secreted Signaling	PMID: 16234578
491	SPP1+ Macrophage	SPP1+ Macrophage	C3	ITGAM_ITGB2	0.00282936427572503	0	C3_ITGAM_ITGB2	C3 - (ITGAM+ITGB2)	COMPLEMENT	Secreted Signaling	PMID: 16234578
492	C1QC+ Macrophage	SPP1+ Macrophage	C3	ITGAM_ITGB2	0.00386123416434155	0	C3_ITGAM_ITGB2	C3 - (ITGAM+ITGB2)	COMPLEMENT	Secreted Signaling	PMID: 16234578
493	FAP+Fibroblasts	DC	C3	ITGAX_ITGB2	0.0111518626134476	0	C3_ITGAX_ITGB2	C3 - (ITGAX+ITGB2)	COMPLEMENT	Secreted Signaling	PMID: 16234578
494	MFAP5+Fibroblasts	DC	C3	ITGAX_ITGB2	0.0234691984186699	0	C3_ITGAX_ITGB2	C3 - (ITGAX+ITGB2)	COMPLEMENT	Secreted Signaling	PMID: 16234578
495	DC	DC	C3	ITGAX_ITGB2	0.0249557615177071	0	C3_ITGAX_ITGB2	C3 - (ITGAX+ITGB2)	COMPLEMENT	Secreted Signaling	PMID: 16234578
496	SPP1+ Macrophage	DC	C3	ITGAX_ITGB2	0.00983480346878839	0	C3_ITGAX_ITGB2	C3 - (ITGAX+ITGB2)	COMPLEMENT	Secreted Signaling	PMID: 16234578
497	C1QC+ Macrophage	DC	C3	ITGAX_ITGB2	0.0133872588958427	0	C3_ITGAX_ITGB2	C3 - (ITGAX+ITGB2)	COMPLEMENT	Secreted Signaling	PMID: 16234578
498	FAP+Fibroblasts	SPP1+ Macrophage	C3	ITGAX_ITGB2	0.00955047248993567	0	C3_ITGAX_ITGB2	C3 - (ITGAX+ITGB2)	COMPLEMENT	Secreted Signaling	PMID: 16234578
499	MFAP5+Fibroblasts	SPP1+ Macrophage	C3	ITGAX_ITGB2	0.0201350735915244	0	C3_ITGAX_ITGB2	C3 - (ITGAX+ITGB2)	COMPLEMENT	Secreted Signaling	PMID: 16234578
500	DC	SPP1+ Macrophage	C3	ITGAX_ITGB2	0.0214150810810046	0	C3_ITGAX_ITGB2	C3 - (ITGAX+ITGB2)	COMPLEMENT	Secreted Signaling	PMID: 16234578
501	SPP1+ Macrophage	SPP1+ Macrophage	C3	ITGAX_ITGB2	0.00842093039781095	0	C3_ITGAX_ITGB2	C3 - (ITGAX+ITGB2)	COMPLEMENT	Secreted Signaling	PMID: 16234578
502	C1QC+ Macrophage	SPP1+ Macrophage	C3	ITGAX_ITGB2	0.0114685922727126	0	C3_ITGAX_ITGB2	C3 - (ITGAX+ITGB2)	COMPLEMENT	Secreted Signaling	PMID: 16234578
503	MCAM+Fibroblasts	MCAM+Fibroblasts	NTF3	NTRK2	0.00175841218588888	0	NTF3_NTRK2	NTF3 - NTRK2	NT	Secreted Signaling	PMID: 27908981
504	MCAM+Fibroblasts	MCAM+Fibroblasts	NTF3	NTRK3	0.00128438379767258	0	NTF3_NTRK3	NTF3 - NTRK3	NT	Secreted Signaling	PMID: 27908981
505	MFAP5+Fibroblasts	DC	SEMA3B	NRP2_PLXNA1	0.00189105222230282	0	SEMA3B_NRP2_PLXNA1	SEMA3B - (NRP2+PLXNA1)	SEMA3	Secreted Signaling	PMID: 27533782
506	MFAP5+Fibroblasts	DC	SEMA3C	NRP2_PLXNA1	0.00937396086211278	0	SEMA3C_NRP2_PLXNA1	SEMA3C - (NRP2+PLXNA1)	SEMA3	Secreted Signaling	PMID: 27533782
507	FAP+Fibroblasts	DC	ANXA1	FPR1	0.0147341557078175	0	ANXA1_FPR1	ANXA1 - FPR1	ANNEXIN	Secreted Signaling	PMID: 23230437
508	CD74+Fibroblasts	DC	ANXA1	FPR1	0.0108542512961175	0	ANXA1_FPR1	ANXA1 - FPR1	ANNEXIN	Secreted Signaling	PMID: 23230437
509	MFAP5+Fibroblasts	DC	ANXA1	FPR1	0.043092996914537	0	ANXA1_FPR1	ANXA1 - FPR1	ANNEXIN	Secreted Signaling	PMID: 23230437
510	DC	DC	ANXA1	FPR1	0.030921983043188	0	ANXA1_FPR1	ANXA1 - FPR1	ANNEXIN	Secreted Signaling	PMID: 23230437
511	SPP1+ Macrophage	DC	ANXA1	FPR1	0.0331182656525917	0	ANXA1_FPR1	ANXA1 - FPR1	ANNEXIN	Secreted Signaling	PMID: 23230437
512	VCAN+ Macrophage	DC	ANXA1	FPR1	0.0359737708393481	0	ANXA1_FPR1	ANXA1 - FPR1	ANNEXIN	Secreted Signaling	PMID: 23230437
513	C1QC+ Macrophage	DC	ANXA1	FPR1	0.0221999608794019	0	ANXA1_FPR1	ANXA1 - FPR1	ANNEXIN	Secreted Signaling	PMID: 23230437
514	MCAM+Fibroblasts	SPP1+ Macrophage	ANXA1	FPR1	0.00681641771184551	0	ANXA1_FPR1	ANXA1 - FPR1	ANNEXIN	Secreted Signaling	PMID: 23230437
515	FAP+Fibroblasts	SPP1+ Macrophage	ANXA1	FPR1	0.0187944583545602	0	ANXA1_FPR1	ANXA1 - FPR1	ANNEXIN	Secreted Signaling	PMID: 23230437
516	CD74+Fibroblasts	SPP1+ Macrophage	ANXA1	FPR1	0.0138604066935828	0	ANXA1_FPR1	ANXA1 - FPR1	ANNEXIN	Secreted Signaling	PMID: 23230437
517	MFAP5+Fibroblasts	SPP1+ Macrophage	ANXA1	FPR1	0.0545356053162148	0	ANXA1_FPR1	ANXA1 - FPR1	ANNEXIN	Secreted Signaling	PMID: 23230437
518	DC	SPP1+ Macrophage	ANXA1	FPR1	0.0392653996278479	0	ANXA1_FPR1	ANXA1 - FPR1	ANNEXIN	Secreted Signaling	PMID: 23230437
519	SPP1+ Macrophage	SPP1+ Macrophage	ANXA1	FPR1	0.0420285855089413	0	ANXA1_FPR1	ANXA1 - FPR1	ANNEXIN	Secreted Signaling	PMID: 23230437
520	VCAN+ Macrophage	SPP1+ Macrophage	ANXA1	FPR1	0.0456161060229404	0	ANXA1_FPR1	ANXA1 - FPR1	ANNEXIN	Secreted Signaling	PMID: 23230437
521	C1QC+ Macrophage	SPP1+ Macrophage	ANXA1	FPR1	0.02825861371071	0	ANXA1_FPR1	ANXA1 - FPR1	ANNEXIN	Secreted Signaling	PMID: 23230437
522	MCAM+Fibroblasts	MCAM+Fibroblasts	GAS6	AXL	0.0157697534422837	0	GAS6_AXL	GAS6 - AXL	GAS	Secreted Signaling	PMID: 27801848
523	FAP+Fibroblasts	MCAM+Fibroblasts	GAS6	AXL	0.0201067461085207	0	GAS6_AXL	GAS6 - AXL	GAS	Secreted Signaling	PMID: 27801848
524	MFAP5+Fibroblasts	MCAM+Fibroblasts	GAS6	AXL	0.0256759897134118	0	GAS6_AXL	GAS6 - AXL	GAS	Secreted Signaling	PMID: 27801848
525	MCAM+Fibroblasts	FAP+Fibroblasts	GAS6	AXL	0.0149550264409742	0	GAS6_AXL	GAS6 - AXL	GAS	Secreted Signaling	PMID: 27801848
526	FAP+Fibroblasts	FAP+Fibroblasts	GAS6	AXL	0.0190722950650457	0	GAS6_AXL	GAS6 - AXL	GAS	Secreted Signaling	PMID: 27801848
527	MFAP5+Fibroblasts	FAP+Fibroblasts	GAS6	AXL	0.024362136078466	0	GAS6_AXL	GAS6 - AXL	GAS	Secreted Signaling	PMID: 27801848
528	DC	FAP+Fibroblasts	GAS6	AXL	0.0029851714378985	0.01	GAS6_AXL	GAS6 - AXL	GAS	Secreted Signaling	PMID: 27801848
529	MCAM+Fibroblasts	MFAP5+Fibroblasts	GAS6	AXL	0.0149294840198574	0	GAS6_AXL	GAS6 - AXL	GAS	Secreted Signaling	PMID: 27801848
530	FAP+Fibroblasts	MFAP5+Fibroblasts	GAS6	AXL	0.0190398564820731	0	GAS6_AXL	GAS6 - AXL	GAS	Secreted Signaling	PMID: 27801848
531	MFAP5+Fibroblasts	MFAP5+Fibroblasts	GAS6	AXL	0.0243209234881918	0	GAS6_AXL	GAS6 - AXL	GAS	Secreted Signaling	PMID: 27801848
532	MCAM+Fibroblasts	DC	GAS6	AXL	0.0224336091647238	0	GAS6_AXL	GAS6 - AXL	GAS	Secreted Signaling	PMID: 27801848
533	FAP+Fibroblasts	DC	GAS6	AXL	0.0285501314160636	0	GAS6_AXL	GAS6 - AXL	GAS	Secreted Signaling	PMID: 27801848
534	MFAP5+Fibroblasts	DC	GAS6	AXL	0.0363712500973997	0	GAS6_AXL	GAS6 - AXL	GAS	Secreted Signaling	PMID: 27801848
535	DC	DC	GAS6	AXL	0.00450534810954313	0	GAS6_AXL	GAS6 - AXL	GAS	Secreted Signaling	PMID: 27801848
536	MCAM+Fibroblasts	SPP1+ Macrophage	GAS6	AXL	0.00515059663869971	0	GAS6_AXL	GAS6 - AXL	GAS	Secreted Signaling	PMID: 27801848
537	FAP+Fibroblasts	SPP1+ Macrophage	GAS6	AXL	0.00658665650784706	0	GAS6_AXL	GAS6 - AXL	GAS	Secreted Signaling	PMID: 27801848
538	MFAP5+Fibroblasts	SPP1+ Macrophage	GAS6	AXL	0.0084433216140419	0	GAS6_AXL	GAS6 - AXL	GAS	Secreted Signaling	PMID: 27801848
539	MCAM+Fibroblasts	C1QC+ Macrophage	GAS6	AXL	0.00606428556825437	0	GAS6_AXL	GAS6 - AXL	GAS	Secreted Signaling	PMID: 27801848
540	FAP+Fibroblasts	C1QC+ Macrophage	GAS6	AXL	0.00775310962759197	0	GAS6_AXL	GAS6 - AXL	GAS	Secreted Signaling	PMID: 27801848
541	MFAP5+Fibroblasts	C1QC+ Macrophage	GAS6	AXL	0.0099352893791599	0	GAS6_AXL	GAS6 - AXL	GAS	Secreted Signaling	PMID: 27801848
542	MCAM+Fibroblasts	MCAM+Fibroblasts	GRN	SORT1	0.000913617878121699	0	GRN_SORT1	GRN - SORT1	GRN	Secreted Signaling	PMID: 29555433
543	FAP+Fibroblasts	MCAM+Fibroblasts	GRN	SORT1	0.00129477217016857	0	GRN_SORT1	GRN - SORT1	GRN	Secreted Signaling	PMID: 29555433
544	MFAP5+Fibroblasts	MCAM+Fibroblasts	GRN	SORT1	0.00542990484437969	0	GRN_SORT1	GRN - SORT1	GRN	Secreted Signaling	PMID: 29555433
545	DC	MCAM+Fibroblasts	GRN	SORT1	0.0109228199729226	0	GRN_SORT1	GRN - SORT1	GRN	Secreted Signaling	PMID: 29555433
546	SPP1+ Macrophage	MCAM+Fibroblasts	GRN	SORT1	0.0104456920662562	0	GRN_SORT1	GRN - SORT1	GRN	Secreted Signaling	PMID: 29555433
547	VCAN+ Macrophage	MCAM+Fibroblasts	GRN	SORT1	0.00367965597526937	0	GRN_SORT1	GRN - SORT1	GRN	Secreted Signaling	PMID: 29555433
548	C1QC+ Macrophage	MCAM+Fibroblasts	GRN	SORT1	0.0101765097420743	0	GRN_SORT1	GRN - SORT1	GRN	Secreted Signaling	PMID: 29555433
549	MCAM+Fibroblasts	DC	GRN	SORT1	0.000515393289035223	0	GRN_SORT1	GRN - SORT1	GRN	Secreted Signaling	PMID: 29555433
550	FAP+Fibroblasts	DC	GRN	SORT1	0.000730532850387925	0	GRN_SORT1	GRN - SORT1	GRN	Secreted Signaling	PMID: 29555433
551	MFAP5+Fibroblasts	DC	GRN	SORT1	0.00306918411811758	0	GRN_SORT1	GRN - SORT1	GRN	Secreted Signaling	PMID: 29555433
552	DC	DC	GRN	SORT1	0.00618884435573326	0	GRN_SORT1	GRN - SORT1	GRN	Secreted Signaling	PMID: 29555433
553	SPP1+ Macrophage	DC	GRN	SORT1	0.00591726766012478	0	GRN_SORT1	GRN - SORT1	GRN	Secreted Signaling	PMID: 29555433
554	VCAN+ Macrophage	DC	GRN	SORT1	0.00207828828457291	0	GRN_SORT1	GRN - SORT1	GRN	Secreted Signaling	PMID: 29555433
555	C1QC+ Macrophage	DC	GRN	SORT1	0.00576410171401335	0	GRN_SORT1	GRN - SORT1	GRN	Secreted Signaling	PMID: 29555433
556	DC	DC	LGALS9	PTPRC	0.0215490067259643	0	LGALS9_CD45	LGALS9 - CD45	GALECTIN	Secreted Signaling	PMID: 30120235
557	SPP1+ Macrophage	DC	LGALS9	PTPRC	0.0154448958053632	0	LGALS9_CD45	LGALS9 - CD45	GALECTIN	Secreted Signaling	PMID: 30120235
558	C1QC+ Macrophage	DC	LGALS9	PTPRC	0.0148619798475423	0	LGALS9_CD45	LGALS9 - CD45	GALECTIN	Secreted Signaling	PMID: 30120235
559	DC	SPP1+ Macrophage	LGALS9	PTPRC	0.0247411822043364	0	LGALS9_CD45	LGALS9 - CD45	GALECTIN	Secreted Signaling	PMID: 30120235
560	SPP1+ Macrophage	SPP1+ Macrophage	LGALS9	PTPRC	0.0177492379983876	0	LGALS9_CD45	LGALS9 - CD45	GALECTIN	Secreted Signaling	PMID: 30120235
561	C1QC+ Macrophage	SPP1+ Macrophage	LGALS9	PTPRC	0.0170808611690365	0	LGALS9_CD45	LGALS9 - CD45	GALECTIN	Secreted Signaling	PMID: 30120235
562	DC	C1QC+ Macrophage	LGALS9	PTPRC	0.00784261360695689	0	LGALS9_CD45	LGALS9 - CD45	GALECTIN	Secreted Signaling	PMID: 30120235
563	SPP1+ Macrophage	C1QC+ Macrophage	LGALS9	PTPRC	0.00559884757227134	0	LGALS9_CD45	LGALS9 - CD45	GALECTIN	Secreted Signaling	PMID: 30120235
564	C1QC+ Macrophage	C1QC+ Macrophage	LGALS9	PTPRC	0.005385505106851	0	LGALS9_CD45	LGALS9 - CD45	GALECTIN	Secreted Signaling	PMID: 30120235
565	MFAP5+Fibroblasts	MCAM+Fibroblasts	PROS1	AXL	0.0034353544137157	0	PROS1_AXL	PROS1 - AXL	PROS	Secreted Signaling	PMID: 29531161
566	MFAP5+Fibroblasts	FAP+Fibroblasts	PROS1	AXL	0.00325576264439769	0	PROS1_AXL	PROS1 - AXL	PROS	Secreted Signaling	PMID: 29531161
567	MFAP5+Fibroblasts	MFAP5+Fibroblasts	PROS1	AXL	0.00325013603877178	0	PROS1_AXL	PROS1 - AXL	PROS	Secreted Signaling	PMID: 29531161
568	MFAP5+Fibroblasts	DC	PROS1	AXL	0.00491305687486046	0	PROS1_AXL	PROS1 - AXL	PROS	Secreted Signaling	PMID: 29531161
569	MFAP5+Fibroblasts	SPP1+ Macrophage	PROS1	AXL	0.00111263979856175	0	PROS1_AXL	PROS1 - AXL	PROS	Secreted Signaling	PMID: 29531161
570	MFAP5+Fibroblasts	C1QC+ Macrophage	PROS1	AXL	0.00131096020364227	0	PROS1_AXL	PROS1 - AXL	PROS	Secreted Signaling	PMID: 29531161
571	MCAM+Fibroblasts	MFAP5+Fibroblasts	RARRES2	CMKLR1	0.00345503019405996	0	RARRES2_CMKLR1	RARRES2 - CMKLR1	CHEMERIN	Secreted Signaling	PMID: 24671882
572	FAP+Fibroblasts	MFAP5+Fibroblasts	RARRES2	CMKLR1	0.0101512192193333	0	RARRES2_CMKLR1	RARRES2 - CMKLR1	CHEMERIN	Secreted Signaling	PMID: 24671882
573	CD74+Fibroblasts	MFAP5+Fibroblasts	RARRES2	CMKLR1	0.0032637369298214	0	RARRES2_CMKLR1	RARRES2 - CMKLR1	CHEMERIN	Secreted Signaling	PMID: 24671882
574	MFAP5+Fibroblasts	MFAP5+Fibroblasts	RARRES2	CMKLR1	0.00697599079035446	0	RARRES2_CMKLR1	RARRES2 - CMKLR1	CHEMERIN	Secreted Signaling	PMID: 24671882
575	DC	DC	LGALS9	HAVCR2	0.0104321273630798	0	LGALS9_HAVCR2	LGALS9 - HAVCR2	GALECTIN	Secreted Signaling	PMID: 27192565
576	SPP1+ Macrophage	DC	LGALS9	HAVCR2	0.00745306864295585	0	LGALS9_HAVCR2	LGALS9 - HAVCR2	GALECTIN	Secreted Signaling	PMID: 27192565
577	C1QC+ Macrophage	DC	LGALS9	HAVCR2	0.00716958103629723	0	LGALS9_HAVCR2	LGALS9 - HAVCR2	GALECTIN	Secreted Signaling	PMID: 27192565
578	DC	SPP1+ Macrophage	LGALS9	HAVCR2	0.00353368190678707	0	LGALS9_HAVCR2	LGALS9 - HAVCR2	GALECTIN	Secreted Signaling	PMID: 27192565
579	SPP1+ Macrophage	SPP1+ Macrophage	LGALS9	HAVCR2	0.00251956745947585	0	LGALS9_HAVCR2	LGALS9 - HAVCR2	GALECTIN	Secreted Signaling	PMID: 27192565
580	C1QC+ Macrophage	SPP1+ Macrophage	LGALS9	HAVCR2	0.00242327413508279	0	LGALS9_HAVCR2	LGALS9 - HAVCR2	GALECTIN	Secreted Signaling	PMID: 27192565
581	DC	C1QC+ Macrophage	LGALS9	HAVCR2	0.0031280695117568	0	LGALS9_HAVCR2	LGALS9 - HAVCR2	GALECTIN	Secreted Signaling	PMID: 27192565
582	SPP1+ Macrophage	C1QC+ Macrophage	LGALS9	HAVCR2	0.0022300993084332	0	LGALS9_HAVCR2	LGALS9 - HAVCR2	GALECTIN	Secreted Signaling	PMID: 27192565
583	C1QC+ Macrophage	C1QC+ Macrophage	LGALS9	HAVCR2	0.00214484514648012	0	LGALS9_HAVCR2	LGALS9 - HAVCR2	GALECTIN	Secreted Signaling	PMID: 27192565
584	DC	MFAP5+Fibroblasts	LGALS9	CD44	0.0110260934365739	0	LGALS9_CD44	LGALS9 - CD44	GALECTIN	Secreted Signaling	PMID: 25065622
585	SPP1+ Macrophage	MFAP5+Fibroblasts	LGALS9	CD44	0.00787876878030049	0	LGALS9_CD44	LGALS9 - CD44	GALECTIN	Secreted Signaling	PMID: 25065622
586	C1QC+ Macrophage	MFAP5+Fibroblasts	LGALS9	CD44	0.00757921273448201	0	LGALS9_CD44	LGALS9 - CD44	GALECTIN	Secreted Signaling	PMID: 25065622
587	DC	DC	LGALS9	CD44	0.0311063452632903	0	LGALS9_CD44	LGALS9 - CD44	GALECTIN	Secreted Signaling	PMID: 25065622
588	SPP1+ Macrophage	DC	LGALS9	CD44	0.0223568198839298	0	LGALS9_CD44	LGALS9 - CD44	GALECTIN	Secreted Signaling	PMID: 25065622
589	C1QC+ Macrophage	DC	LGALS9	CD44	0.0215187380585445	0	LGALS9_CD44	LGALS9 - CD44	GALECTIN	Secreted Signaling	PMID: 25065622
590	DC	SPP1+ Macrophage	LGALS9	CD44	0.038123523876763	0	LGALS9_CD44	LGALS9 - CD44	GALECTIN	Secreted Signaling	PMID: 25065622
591	SPP1+ Macrophage	SPP1+ Macrophage	LGALS9	CD44	0.0274561538697587	0	LGALS9_CD44	LGALS9 - CD44	GALECTIN	Secreted Signaling	PMID: 25065622
592	C1QC+ Macrophage	SPP1+ Macrophage	LGALS9	CD44	0.026432083418769	0	LGALS9_CD44	LGALS9 - CD44	GALECTIN	Secreted Signaling	PMID: 25065622
593	DC	VCAN+ Macrophage	LGALS9	CD44	0.00938193348942442	0	LGALS9_CD44	LGALS9 - CD44	GALECTIN	Secreted Signaling	PMID: 25065622
594	SPP1+ Macrophage	VCAN+ Macrophage	LGALS9	CD44	0.00670074348119833	0	LGALS9_CD44	LGALS9 - CD44	GALECTIN	Secreted Signaling	PMID: 25065622
595	C1QC+ Macrophage	VCAN+ Macrophage	LGALS9	CD44	0.00644568575279166	0.02	LGALS9_CD44	LGALS9 - CD44	GALECTIN	Secreted Signaling	PMID: 25065622
596	DC	C1QC+ Macrophage	LGALS9	CD44	0.00613613418154018	0	LGALS9_CD44	LGALS9 - CD44	GALECTIN	Secreted Signaling	PMID: 25065622
597	MCAM+Fibroblasts	MCAM+Fibroblasts	COL1A1	ITGA1_ITGB1	0.0147450114169867	0	COL1A1_ITGA1_ITGB1	COL1A1 - (ITGA1+ITGB1)	COLLAGEN	ECM-Receptor	KEGG: hsa04512
598	FAP+Fibroblasts	MCAM+Fibroblasts	COL1A1	ITGA1_ITGB1	0.0281381517183117	0	COL1A1_ITGA1_ITGB1	COL1A1 - (ITGA1+ITGB1)	COLLAGEN	ECM-Receptor	KEGG: hsa04512
599	MFAP5+Fibroblasts	MCAM+Fibroblasts	COL1A1	ITGA1_ITGB1	0.0477066863479335	0	COL1A1_ITGA1_ITGB1	COL1A1 - (ITGA1+ITGB1)	COLLAGEN	ECM-Receptor	KEGG: hsa04512
600	MCAM+Fibroblasts	MFAP5+Fibroblasts	COL1A1	ITGA1_ITGB1	0.0112727816026969	0	COL1A1_ITGA1_ITGB1	COL1A1 - (ITGA1+ITGB1)	COLLAGEN	ECM-Receptor	KEGG: hsa04512
601	FAP+Fibroblasts	MFAP5+Fibroblasts	COL1A1	ITGA1_ITGB1	0.0215811205209937	0	COL1A1_ITGA1_ITGB1	COL1A1 - (ITGA1+ITGB1)	COLLAGEN	ECM-Receptor	KEGG: hsa04512
602	MFAP5+Fibroblasts	MFAP5+Fibroblasts	COL1A1	ITGA1_ITGB1	0.036762091817882	0	COL1A1_ITGA1_ITGB1	COL1A1 - (ITGA1+ITGB1)	COLLAGEN	ECM-Receptor	KEGG: hsa04512
603	MCAM+Fibroblasts	MCAM+Fibroblasts	COL1A2	ITGA1_ITGB1	0.00614964448642178	0	COL1A2_ITGA1_ITGB1	COL1A2 - (ITGA1+ITGB1)	COLLAGEN	ECM-Receptor	KEGG: hsa04512
604	FAP+Fibroblasts	MCAM+Fibroblasts	COL1A2	ITGA1_ITGB1	0.031941964629096	0	COL1A2_ITGA1_ITGB1	COL1A2 - (ITGA1+ITGB1)	COLLAGEN	ECM-Receptor	KEGG: hsa04512
605	CD74+Fibroblasts	MCAM+Fibroblasts	COL1A2	ITGA1_ITGB1	0.00987632161653245	0	COL1A2_ITGA1_ITGB1	COL1A2 - (ITGA1+ITGB1)	COLLAGEN	ECM-Receptor	KEGG: hsa04512
606	MFAP5+Fibroblasts	MCAM+Fibroblasts	COL1A2	ITGA1_ITGB1	0.0769231802352172	0	COL1A2_ITGA1_ITGB1	COL1A2 - (ITGA1+ITGB1)	COLLAGEN	ECM-Receptor	KEGG: hsa04512
607	MCAM+Fibroblasts	MFAP5+Fibroblasts	COL1A2	ITGA1_ITGB1	0.00469185630146222	0	COL1A2_ITGA1_ITGB1	COL1A2 - (ITGA1+ITGB1)	COLLAGEN	ECM-Receptor	KEGG: hsa04512
608	FAP+Fibroblasts	MFAP5+Fibroblasts	COL1A2	ITGA1_ITGB1	0.0245208958968143	0	COL1A2_ITGA1_ITGB1	COL1A2 - (ITGA1+ITGB1)	COLLAGEN	ECM-Receptor	KEGG: hsa04512
609	CD74+Fibroblasts	MFAP5+Fibroblasts	COL1A2	ITGA1_ITGB1	0.00754181935654183	0	COL1A2_ITGA1_ITGB1	COL1A2 - (ITGA1+ITGB1)	COLLAGEN	ECM-Receptor	KEGG: hsa04512
610	MFAP5+Fibroblasts	MFAP5+Fibroblasts	COL1A2	ITGA1_ITGB1	0.0596960737073525	0	COL1A2_ITGA1_ITGB1	COL1A2 - (ITGA1+ITGB1)	COLLAGEN	ECM-Receptor	KEGG: hsa04512
611	MCAM+Fibroblasts	MCAM+Fibroblasts	COL4A1	ITGA1_ITGB1	0.0200424042858513	0	COL4A1_ITGA1_ITGB1	COL4A1 - (ITGA1+ITGB1)	COLLAGEN	ECM-Receptor	KEGG: hsa04512
612	FAP+Fibroblasts	MCAM+Fibroblasts	COL4A1	ITGA1_ITGB1	0.00611172376271141	0	COL4A1_ITGA1_ITGB1	COL4A1 - (ITGA1+ITGB1)	COLLAGEN	ECM-Receptor	KEGG: hsa04512
613	MFAP5+Fibroblasts	MCAM+Fibroblasts	COL4A1	ITGA1_ITGB1	0.00602465184413235	0	COL4A1_ITGA1_ITGB1	COL4A1 - (ITGA1+ITGB1)	COLLAGEN	ECM-Receptor	KEGG: hsa04512
614	MCAM+Fibroblasts	MFAP5+Fibroblasts	COL4A1	ITGA1_ITGB1	0.0153421427082118	0	COL4A1_ITGA1_ITGB1	COL4A1 - (ITGA1+ITGB1)	COLLAGEN	ECM-Receptor	KEGG: hsa04512
615	FAP+Fibroblasts	MFAP5+Fibroblasts	COL4A1	ITGA1_ITGB1	0.00466288260260801	0	COL4A1_ITGA1_ITGB1	COL4A1 - (ITGA1+ITGB1)	COLLAGEN	ECM-Receptor	KEGG: hsa04512
616	MFAP5+Fibroblasts	MFAP5+Fibroblasts	COL4A1	ITGA1_ITGB1	0.00459635643721635	0	COL4A1_ITGA1_ITGB1	COL4A1 - (ITGA1+ITGB1)	COLLAGEN	ECM-Receptor	KEGG: hsa04512
617	MCAM+Fibroblasts	MCAM+Fibroblasts	COL4A2	ITGA1_ITGB1	0.0155195165425802	0	COL4A2_ITGA1_ITGB1	COL4A2 - (ITGA1+ITGB1)	COLLAGEN	ECM-Receptor	KEGG: hsa04512
618	FAP+Fibroblasts	MCAM+Fibroblasts	COL4A2	ITGA1_ITGB1	0.00536181312385165	0	COL4A2_ITGA1_ITGB1	COL4A2 - (ITGA1+ITGB1)	COLLAGEN	ECM-Receptor	KEGG: hsa04512
619	MFAP5+Fibroblasts	MCAM+Fibroblasts	COL4A2	ITGA1_ITGB1	0.0126415649723979	0	COL4A2_ITGA1_ITGB1	COL4A2 - (ITGA1+ITGB1)	COLLAGEN	ECM-Receptor	KEGG: hsa04512
620	MCAM+Fibroblasts	MFAP5+Fibroblasts	COL4A2	ITGA1_ITGB1	0.0118670991115841	0	COL4A2_ITGA1_ITGB1	COL4A2 - (ITGA1+ITGB1)	COLLAGEN	ECM-Receptor	KEGG: hsa04512
621	FAP+Fibroblasts	MFAP5+Fibroblasts	COL4A2	ITGA1_ITGB1	0.00409001371334961	0	COL4A2_ITGA1_ITGB1	COL4A2 - (ITGA1+ITGB1)	COLLAGEN	ECM-Receptor	KEGG: hsa04512
622	MFAP5+Fibroblasts	MFAP5+Fibroblasts	COL4A2	ITGA1_ITGB1	0.00965980895552526	0	COL4A2_ITGA1_ITGB1	COL4A2 - (ITGA1+ITGB1)	COLLAGEN	ECM-Receptor	KEGG: hsa04512
623	MFAP5+Fibroblasts	MCAM+Fibroblasts	COL4A4	ITGA1_ITGB1	0.00293495088941783	0	COL4A4_ITGA1_ITGB1	COL4A4 - (ITGA1+ITGB1)	COLLAGEN	ECM-Receptor	KEGG: hsa04512
624	MFAP5+Fibroblasts	MFAP5+Fibroblasts	COL4A4	ITGA1_ITGB1	0.00223749800358749	0	COL4A4_ITGA1_ITGB1	COL4A4 - (ITGA1+ITGB1)	COLLAGEN	ECM-Receptor	KEGG: hsa04512
625	MCAM+Fibroblasts	MCAM+Fibroblasts	COL4A5	ITGA1_ITGB1	0.00307890263558785	0	COL4A5_ITGA1_ITGB1	COL4A5 - (ITGA1+ITGB1)	COLLAGEN	ECM-Receptor	KEGG: hsa04512
626	MCAM+Fibroblasts	MFAP5+Fibroblasts	COL4A5	ITGA1_ITGB1	0.00234732202471406	0	COL4A5_ITGA1_ITGB1	COL4A5 - (ITGA1+ITGB1)	COLLAGEN	ECM-Receptor	KEGG: hsa04512
627	MCAM+Fibroblasts	MCAM+Fibroblasts	COL6A1	ITGA1_ITGB1	0.0236217820723215	0	COL6A1_ITGA1_ITGB1	COL6A1 - (ITGA1+ITGB1)	COLLAGEN	ECM-Receptor	KEGG: hsa04512
628	FAP+Fibroblasts	MCAM+Fibroblasts	COL6A1	ITGA1_ITGB1	0.0423856696420003	0	COL6A1_ITGA1_ITGB1	COL6A1 - (ITGA1+ITGB1)	COLLAGEN	ECM-Receptor	KEGG: hsa04512
629	CD74+Fibroblasts	MCAM+Fibroblasts	COL6A1	ITGA1_ITGB1	0.0128049442660219	0	COL6A1_ITGA1_ITGB1	COL6A1 - (ITGA1+ITGB1)	COLLAGEN	ECM-Receptor	KEGG: hsa04512
630	MFAP5+Fibroblasts	MCAM+Fibroblasts	COL6A1	ITGA1_ITGB1	0.0499103327555256	0	COL6A1_ITGA1_ITGB1	COL6A1 - (ITGA1+ITGB1)	COLLAGEN	ECM-Receptor	KEGG: hsa04512
631	MCAM+Fibroblasts	MFAP5+Fibroblasts	COL6A1	ITGA1_ITGB1	0.0180976018583322	0	COL6A1_ITGA1_ITGB1	COL6A1 - (ITGA1+ITGB1)	COLLAGEN	ECM-Receptor	KEGG: hsa04512
632	FAP+Fibroblasts	MFAP5+Fibroblasts	COL6A1	ITGA1_ITGB1	0.0326199776624913	0	COL6A1_ITGA1_ITGB1	COL6A1 - (ITGA1+ITGB1)	COLLAGEN	ECM-Receptor	KEGG: hsa04512
633	CD74+Fibroblasts	MFAP5+Fibroblasts	COL6A1	ITGA1_ITGB1	0.00978503400865924	0	COL6A1_ITGA1_ITGB1	COL6A1 - (ITGA1+ITGB1)	COLLAGEN	ECM-Receptor	KEGG: hsa04512
634	MFAP5+Fibroblasts	MFAP5+Fibroblasts	COL6A1	ITGA1_ITGB1	0.0384806186645184	0	COL6A1_ITGA1_ITGB1	COL6A1 - (ITGA1+ITGB1)	COLLAGEN	ECM-Receptor	KEGG: hsa04512
635	MCAM+Fibroblasts	MCAM+Fibroblasts	COL6A2	ITGA1_ITGB1	0.040985620730961	0	COL6A2_ITGA1_ITGB1	COL6A2 - (ITGA1+ITGB1)	COLLAGEN	ECM-Receptor	KEGG: hsa04512
636	FAP+Fibroblasts	MCAM+Fibroblasts	COL6A2	ITGA1_ITGB1	0.0522793225523739	0	COL6A2_ITGA1_ITGB1	COL6A2 - (ITGA1+ITGB1)	COLLAGEN	ECM-Receptor	KEGG: hsa04512
637	CD74+Fibroblasts	MCAM+Fibroblasts	COL6A2	ITGA1_ITGB1	0.0306650739724704	0	COL6A2_ITGA1_ITGB1	COL6A2 - (ITGA1+ITGB1)	COLLAGEN	ECM-Receptor	KEGG: hsa04512
638	MFAP5+Fibroblasts	MCAM+Fibroblasts	COL6A2	ITGA1_ITGB1	0.0674691659788677	0	COL6A2_ITGA1_ITGB1	COL6A2 - (ITGA1+ITGB1)	COLLAGEN	ECM-Receptor	KEGG: hsa04512
639	MCAM+Fibroblasts	MFAP5+Fibroblasts	COL6A2	ITGA1_ITGB1	0.0315318796200266	0	COL6A2_ITGA1_ITGB1	COL6A2 - (ITGA1+ITGB1)	COLLAGEN	ECM-Receptor	KEGG: hsa04512
640	FAP+Fibroblasts	MFAP5+Fibroblasts	COL6A2	ITGA1_ITGB1	0.0403301269260687	0	COL6A2_ITGA1_ITGB1	COL6A2 - (ITGA1+ITGB1)	COLLAGEN	ECM-Receptor	KEGG: hsa04512
641	CD74+Fibroblasts	MFAP5+Fibroblasts	COL6A2	ITGA1_ITGB1	0.0235334531447243	0	COL6A2_ITGA1_ITGB1	COL6A2 - (ITGA1+ITGB1)	COLLAGEN	ECM-Receptor	KEGG: hsa04512
642	MFAP5+Fibroblasts	MFAP5+Fibroblasts	COL6A2	ITGA1_ITGB1	0.0522394847952571	0	COL6A2_ITGA1_ITGB1	COL6A2 - (ITGA1+ITGB1)	COLLAGEN	ECM-Receptor	KEGG: hsa04512
643	FAP+Fibroblasts	MCAM+Fibroblasts	COL6A3	ITGA1_ITGB1	0.0329988481325291	0	COL6A3_ITGA1_ITGB1	COL6A3 - (ITGA1+ITGB1)	COLLAGEN	ECM-Receptor	KEGG: hsa04512
644	CD74+Fibroblasts	MCAM+Fibroblasts	COL6A3	ITGA1_ITGB1	0.00567179433224258	0	COL6A3_ITGA1_ITGB1	COL6A3 - (ITGA1+ITGB1)	COLLAGEN	ECM-Receptor	KEGG: hsa04512
645	MFAP5+Fibroblasts	MCAM+Fibroblasts	COL6A3	ITGA1_ITGB1	0.0387813600313953	0	COL6A3_ITGA1_ITGB1	COL6A3 - (ITGA1+ITGB1)	COLLAGEN	ECM-Receptor	KEGG: hsa04512
646	FAP+Fibroblasts	MFAP5+Fibroblasts	COL6A3	ITGA1_ITGB1	0.0253386610051665	0	COL6A3_ITGA1_ITGB1	COL6A3 - (ITGA1+ITGB1)	COLLAGEN	ECM-Receptor	KEGG: hsa04512
647	CD74+Fibroblasts	MFAP5+Fibroblasts	COL6A3	ITGA1_ITGB1	0.00432678853671226	0	COL6A3_ITGA1_ITGB1	COL6A3 - (ITGA1+ITGB1)	COLLAGEN	ECM-Receptor	KEGG: hsa04512
648	MFAP5+Fibroblasts	MFAP5+Fibroblasts	COL6A3	ITGA1_ITGB1	0.0298202439646188	0	COL6A3_ITGA1_ITGB1	COL6A3 - (ITGA1+ITGB1)	COLLAGEN	ECM-Receptor	KEGG: hsa04512
649	MCAM+Fibroblasts	FAP+Fibroblasts	FN1	ITGA5_ITGB1	0.0039085632673461	0	FN1_ITGA5_ITGB1	FN1 - (ITGA5+ITGB1)	FN1	ECM-Receptor	KEGG: hsa04512
650	FAP+Fibroblasts	FAP+Fibroblasts	FN1	ITGA5_ITGB1	0.0139493531281937	0	FN1_ITGA5_ITGB1	FN1 - (ITGA5+ITGB1)	FN1	ECM-Receptor	KEGG: hsa04512
651	MFAP5+Fibroblasts	FAP+Fibroblasts	FN1	ITGA5_ITGB1	0.0390655762987545	0	FN1_ITGA5_ITGB1	FN1 - (ITGA5+ITGB1)	FN1	ECM-Receptor	KEGG: hsa04512
652	MCAM+Fibroblasts	MFAP5+Fibroblasts	FN1	ITGA5_ITGB1	0.00372604035199094	0	FN1_ITGA5_ITGB1	FN1 - (ITGA5+ITGB1)	FN1	ECM-Receptor	KEGG: hsa04512
653	FAP+Fibroblasts	MFAP5+Fibroblasts	FN1	ITGA5_ITGB1	0.0133042059273611	0	FN1_ITGA5_ITGB1	FN1 - (ITGA5+ITGB1)	FN1	ECM-Receptor	KEGG: hsa04512
654	MFAP5+Fibroblasts	MFAP5+Fibroblasts	FN1	ITGA5_ITGB1	0.0373027666014282	0	FN1_ITGA5_ITGB1	FN1 - (ITGA5+ITGB1)	FN1	ECM-Receptor	KEGG: hsa04512
655	MCAM+Fibroblasts	DC	FN1	ITGA5_ITGB1	0.00269344297203983	0.01	FN1_ITGA5_ITGB1	FN1 - (ITGA5+ITGB1)	FN1	ECM-Receptor	KEGG: hsa04512
656	FAP+Fibroblasts	DC	FN1	ITGA5_ITGB1	0.00964290381082497	0	FN1_ITGA5_ITGB1	FN1 - (ITGA5+ITGB1)	FN1	ECM-Receptor	KEGG: hsa04512
657	MFAP5+Fibroblasts	DC	FN1	ITGA5_ITGB1	0.0272192785366354	0	FN1_ITGA5_ITGB1	FN1 - (ITGA5+ITGB1)	FN1	ECM-Receptor	KEGG: hsa04512
658	MCAM+Fibroblasts	SPP1+ Macrophage	FN1	ITGA5_ITGB1	0.00306526082990624	0	FN1_ITGA5_ITGB1	FN1 - (ITGA5+ITGB1)	FN1	ECM-Receptor	KEGG: hsa04512
659	FAP+Fibroblasts	SPP1+ Macrophage	FN1	ITGA5_ITGB1	0.0109635177478957	0	FN1_ITGA5_ITGB1	FN1 - (ITGA5+ITGB1)	FN1	ECM-Receptor	KEGG: hsa04512
660	MFAP5+Fibroblasts	SPP1+ Macrophage	FN1	ITGA5_ITGB1	0.0308719742316019	0	FN1_ITGA5_ITGB1	FN1 - (ITGA5+ITGB1)	FN1	ECM-Receptor	KEGG: hsa04512
661	MCAM+Fibroblasts	MCAM+Fibroblasts	FN1	ITGA8_ITGB1	0.00570943226593564	0	FN1_ITGA8_ITGB1	FN1 - (ITGA8+ITGB1)	FN1	ECM-Receptor	KEGG: hsa04512
662	FAP+Fibroblasts	MCAM+Fibroblasts	FN1	ITGA8_ITGB1	0.0202823120882896	0	FN1_ITGA8_ITGB1	FN1 - (ITGA8+ITGB1)	FN1	ECM-Receptor	KEGG: hsa04512
663	MFAP5+Fibroblasts	MCAM+Fibroblasts	FN1	ITGA8_ITGB1	0.0561518755646214	0	FN1_ITGA8_ITGB1	FN1 - (ITGA8+ITGB1)	FN1	ECM-Receptor	KEGG: hsa04512
664	FAP+Fibroblasts	MCAM+Fibroblasts	LAMA2	ITGA1_ITGB1	0.00446914702676808	0	LAMA2_ITGA1_ITGB1	LAMA2 - (ITGA1+ITGB1)	LAMININ	ECM-Receptor	KEGG: hsa04512
665	MFAP5+Fibroblasts	MCAM+Fibroblasts	LAMA2	ITGA1_ITGB1	0.0110459763730796	0	LAMA2_ITGA1_ITGB1	LAMA2 - (ITGA1+ITGB1)	LAMININ	ECM-Receptor	KEGG: hsa04512
666	FAP+Fibroblasts	MFAP5+Fibroblasts	LAMA2	ITGA1_ITGB1	0.00340835867680618	0	LAMA2_ITGA1_ITGB1	LAMA2 - (ITGA1+ITGB1)	LAMININ	ECM-Receptor	KEGG: hsa04512
667	MFAP5+Fibroblasts	MFAP5+Fibroblasts	LAMA2	ITGA1_ITGB1	0.00843735453159376	0	LAMA2_ITGA1_ITGB1	LAMA2 - (ITGA1+ITGB1)	LAMININ	ECM-Receptor	KEGG: hsa04512
668	FAP+Fibroblasts	MCAM+Fibroblasts	LAMA4	ITGA1_ITGB1	0.00323934179732037	0	LAMA4_ITGA1_ITGB1	LAMA4 - (ITGA1+ITGB1)	LAMININ	ECM-Receptor	KEGG: hsa04512
669	MFAP5+Fibroblasts	MCAM+Fibroblasts	LAMA4	ITGA1_ITGB1	0.0125980039509694	0	LAMA4_ITGA1_ITGB1	LAMA4 - (ITGA1+ITGB1)	LAMININ	ECM-Receptor	KEGG: hsa04512
670	FAP+Fibroblasts	MFAP5+Fibroblasts	LAMA4	ITGA1_ITGB1	0.00246973354621934	0	LAMA4_ITGA1_ITGB1	LAMA4 - (ITGA1+ITGB1)	LAMININ	ECM-Receptor	KEGG: hsa04512
671	MFAP5+Fibroblasts	MFAP5+Fibroblasts	LAMA4	ITGA1_ITGB1	0.00962642246305177	0	LAMA4_ITGA1_ITGB1	LAMA4 - (ITGA1+ITGB1)	LAMININ	ECM-Receptor	KEGG: hsa04512
672	MCAM+Fibroblasts	MCAM+Fibroblasts	LAMA5	ITGA1_ITGB1	0.00380165815262811	0	LAMA5_ITGA1_ITGB1	LAMA5 - (ITGA1+ITGB1)	LAMININ	ECM-Receptor	KEGG: hsa04512
673	MCAM+Fibroblasts	MFAP5+Fibroblasts	LAMA5	ITGA1_ITGB1	0.00289884237229443	0	LAMA5_ITGA1_ITGB1	LAMA5 - (ITGA1+ITGB1)	LAMININ	ECM-Receptor	KEGG: hsa04512
674	MFAP5+Fibroblasts	MCAM+Fibroblasts	LAMB1	ITGA1_ITGB1	0.00293535027254116	0	LAMB1_ITGA1_ITGB1	LAMB1 - (ITGA1+ITGB1)	LAMININ	ECM-Receptor	KEGG: hsa04512
675	MFAP5+Fibroblasts	MFAP5+Fibroblasts	LAMB1	ITGA1_ITGB1	0.00223780269151982	0	LAMB1_ITGA1_ITGB1	LAMB1 - (ITGA1+ITGB1)	LAMININ	ECM-Receptor	KEGG: hsa04512
676	MCAM+Fibroblasts	MCAM+Fibroblasts	LAMB2	ITGA1_ITGB1	0.00591796367320251	0	LAMB2_ITGA1_ITGB1	LAMB2 - (ITGA1+ITGB1)	LAMININ	ECM-Receptor	KEGG: hsa04512
677	FAP+Fibroblasts	MCAM+Fibroblasts	LAMB2	ITGA1_ITGB1	0.015253005638159	0	LAMB2_ITGA1_ITGB1	LAMB2 - (ITGA1+ITGB1)	LAMININ	ECM-Receptor	KEGG: hsa04512
678	MFAP5+Fibroblasts	MCAM+Fibroblasts	LAMB2	ITGA1_ITGB1	0.0207486694656732	0	LAMB2_ITGA1_ITGB1	LAMB2 - (ITGA1+ITGB1)	LAMININ	ECM-Receptor	KEGG: hsa04512
679	MCAM+Fibroblasts	MFAP5+Fibroblasts	LAMB2	ITGA1_ITGB1	0.00451484649668165	0	LAMB2_ITGA1_ITGB1	LAMB2 - (ITGA1+ITGB1)	LAMININ	ECM-Receptor	KEGG: hsa04512
680	FAP+Fibroblasts	MFAP5+Fibroblasts	LAMB2	ITGA1_ITGB1	0.0116625667913527	0	LAMB2_ITGA1_ITGB1	LAMB2 - (ITGA1+ITGB1)	LAMININ	ECM-Receptor	KEGG: hsa04512
681	MFAP5+Fibroblasts	MFAP5+Fibroblasts	LAMB2	ITGA1_ITGB1	0.0158854624331451	0	LAMB2_ITGA1_ITGB1	LAMB2 - (ITGA1+ITGB1)	LAMININ	ECM-Receptor	KEGG: hsa04512
682	MCAM+Fibroblasts	MCAM+Fibroblasts	LAMC1	ITGA1_ITGB1	0.00437946372212786	0	LAMC1_ITGA1_ITGB1	LAMC1 - (ITGA1+ITGB1)	LAMININ	ECM-Receptor	KEGG: hsa04512
683	FAP+Fibroblasts	MCAM+Fibroblasts	LAMC1	ITGA1_ITGB1	0.00385798472059168	0	LAMC1_ITGA1_ITGB1	LAMC1 - (ITGA1+ITGB1)	LAMININ	ECM-Receptor	KEGG: hsa04512
684	MFAP5+Fibroblasts	MCAM+Fibroblasts	LAMC1	ITGA1_ITGB1	0.0123395095619665	0	LAMC1_ITGA1_ITGB1	LAMC1 - (ITGA1+ITGB1)	LAMININ	ECM-Receptor	KEGG: hsa04512
685	MCAM+Fibroblasts	MFAP5+Fibroblasts	LAMC1	ITGA1_ITGB1	0.00333989101739506	0	LAMC1_ITGA1_ITGB1	LAMC1 - (ITGA1+ITGB1)	LAMININ	ECM-Receptor	KEGG: hsa04512
686	FAP+Fibroblasts	MFAP5+Fibroblasts	LAMC1	ITGA1_ITGB1	0.00294183203780093	0	LAMC1_ITGA1_ITGB1	LAMC1 - (ITGA1+ITGB1)	LAMININ	ECM-Receptor	KEGG: hsa04512
687	MFAP5+Fibroblasts	MFAP5+Fibroblasts	LAMC1	ITGA1_ITGB1	0.00942831879152605	0	LAMC1_ITGA1_ITGB1	LAMC1 - (ITGA1+ITGB1)	LAMININ	ECM-Receptor	KEGG: hsa04512
688	FAP+Fibroblasts	MCAM+Fibroblasts	LAMA2	ITGA7_ITGB1	0.00843759699787592	0	LAMA2_ITGA7_ITGB1	LAMA2 - (ITGA7+ITGB1)	LAMININ	ECM-Receptor	KEGG: hsa04512
689	MFAP5+Fibroblasts	MCAM+Fibroblasts	LAMA2	ITGA7_ITGB1	0.0207328031331098	0	LAMA2_ITGA7_ITGB1	LAMA2 - (ITGA7+ITGB1)	LAMININ	ECM-Receptor	KEGG: hsa04512
690	FAP+Fibroblasts	MCAM+Fibroblasts	LAMA4	ITGA7_ITGB1	0.00612248263238812	0	LAMA4_ITGA7_ITGB1	LAMA4 - (ITGA7+ITGB1)	LAMININ	ECM-Receptor	KEGG: hsa04512
691	MFAP5+Fibroblasts	MCAM+Fibroblasts	LAMA4	ITGA7_ITGB1	0.0236133912280001	0	LAMA4_ITGA7_ITGB1	LAMA4 - (ITGA7+ITGB1)	LAMININ	ECM-Receptor	KEGG: hsa04512
692	MCAM+Fibroblasts	MCAM+Fibroblasts	LAMA5	ITGA7_ITGB1	0.00718167653460221	0	LAMA5_ITGA7_ITGB1	LAMA5 - (ITGA7+ITGB1)	LAMININ	ECM-Receptor	KEGG: hsa04512
693	MFAP5+Fibroblasts	MCAM+Fibroblasts	LAMB1	ITGA7_ITGB1	0.00554943312495329	0	LAMB1_ITGA7_ITGB1	LAMB1 - (ITGA7+ITGB1)	LAMININ	ECM-Receptor	KEGG: hsa04512
694	MCAM+Fibroblasts	MCAM+Fibroblasts	LAMB2	ITGA7_ITGB1	0.0111584935167249	0	LAMB2_ITGA7_ITGB1	LAMB2 - (ITGA7+ITGB1)	LAMININ	ECM-Receptor	KEGG: hsa04512
695	FAP+Fibroblasts	MCAM+Fibroblasts	LAMB2	ITGA7_ITGB1	0.0285228020020987	0	LAMB2_ITGA7_ITGB1	LAMB2 - (ITGA7+ITGB1)	LAMININ	ECM-Receptor	KEGG: hsa04512
696	MFAP5+Fibroblasts	MCAM+Fibroblasts	LAMB2	ITGA7_ITGB1	0.0386121102807178	0	LAMB2_ITGA7_ITGB1	LAMB2 - (ITGA7+ITGB1)	LAMININ	ECM-Receptor	KEGG: hsa04512
697	MCAM+Fibroblasts	MCAM+Fibroblasts	LAMC1	ITGA7_ITGB1	0.00826893943978521	0	LAMC1_ITGA7_ITGB1	LAMC1 - (ITGA7+ITGB1)	LAMININ	ECM-Receptor	KEGG: hsa04512
698	FAP+Fibroblasts	MCAM+Fibroblasts	LAMC1	ITGA7_ITGB1	0.00728771616514642	0	LAMC1_ITGA7_ITGB1	LAMC1 - (ITGA7+ITGB1)	LAMININ	ECM-Receptor	KEGG: hsa04512
699	MFAP5+Fibroblasts	MCAM+Fibroblasts	LAMC1	ITGA7_ITGB1	0.0231341711781175	0	LAMC1_ITGA7_ITGB1	LAMC1 - (ITGA7+ITGB1)	LAMININ	ECM-Receptor	KEGG: hsa04512
700	MCAM+Fibroblasts	MCAM+Fibroblasts	TNC	ITGA8_ITGB1	0.00500029152765524	0	TNC_ITGA8_ITGB1	TNC - (ITGA8+ITGB1)	TENASCIN	ECM-Receptor	KEGG: hsa04512
701	MFAP5+Fibroblasts	MCAM+Fibroblasts	TNXB	ITGA8_ITGB1	0.0430927163461682	0	TNXB_ITGA8_ITGB1	TNXB - (ITGA8+ITGB1)	TENASCIN	ECM-Receptor	KEGG: hsa04512
702	MCAM+Fibroblasts	FAP+Fibroblasts	FN1	ITGAV_ITGB1	0.00404346706932969	0	FN1_ITGAV_ITGB1	FN1 - (ITGAV+ITGB1)	FN1	ECM-Receptor	KEGG: hsa04512
703	FAP+Fibroblasts	FAP+Fibroblasts	FN1	ITGAV_ITGB1	0.0144257951462685	0	FN1_ITGAV_ITGB1	FN1 - (ITGAV+ITGB1)	FN1	ECM-Receptor	KEGG: hsa04512
704	MFAP5+Fibroblasts	FAP+Fibroblasts	FN1	ITGAV_ITGB1	0.0403647495990077	0	FN1_ITGAV_ITGB1	FN1 - (ITGAV+ITGB1)	FN1	ECM-Receptor	KEGG: hsa04512
705	MCAM+Fibroblasts	MFAP5+Fibroblasts	FN1	ITGAV_ITGB1	0.00697745377503711	0	FN1_ITGAV_ITGB1	FN1 - (ITGAV+ITGB1)	FN1	ECM-Receptor	KEGG: hsa04512
706	FAP+Fibroblasts	MFAP5+Fibroblasts	FN1	ITGAV_ITGB1	0.024706437250443	0	FN1_ITGAV_ITGB1	FN1 - (ITGAV+ITGB1)	FN1	ECM-Receptor	KEGG: hsa04512
707	MFAP5+Fibroblasts	MFAP5+Fibroblasts	FN1	ITGAV_ITGB1	0.067858207466971	0	FN1_ITGAV_ITGB1	FN1 - (ITGAV+ITGB1)	FN1	ECM-Receptor	KEGG: hsa04512
708	MCAM+Fibroblasts	DC	FN1	ITGAV_ITGB1	0.00474449109979872	0	FN1_ITGAV_ITGB1	FN1 - (ITGAV+ITGB1)	FN1	ECM-Receptor	KEGG: hsa04512
709	FAP+Fibroblasts	DC	FN1	ITGAV_ITGB1	0.0168962874293705	0	FN1_ITGAV_ITGB1	FN1 - (ITGAV+ITGB1)	FN1	ECM-Receptor	KEGG: hsa04512
710	MFAP5+Fibroblasts	DC	FN1	ITGAV_ITGB1	0.0470652897471311	0	FN1_ITGAV_ITGB1	FN1 - (ITGAV+ITGB1)	FN1	ECM-Receptor	KEGG: hsa04512
711	MCAM+Fibroblasts	SPP1+ Macrophage	FN1	ITGAV_ITGB1	0.00525199044261151	0	FN1_ITGAV_ITGB1	FN1 - (ITGAV+ITGB1)	FN1	ECM-Receptor	KEGG: hsa04512
712	FAP+Fibroblasts	SPP1+ Macrophage	FN1	ITGAV_ITGB1	0.0186792205515269	0	FN1_ITGAV_ITGB1	FN1 - (ITGAV+ITGB1)	FN1	ECM-Receptor	KEGG: hsa04512
713	MFAP5+Fibroblasts	SPP1+ Macrophage	FN1	ITGAV_ITGB1	0.0518637758917975	0	FN1_ITGAV_ITGB1	FN1 - (ITGAV+ITGB1)	FN1	ECM-Receptor	KEGG: hsa04512
714	FAP+Fibroblasts	MCAM+Fibroblasts	FN1	CD44	0.00727817228854469	0.01	FN1_CD44	FN1 - CD44	FN1	ECM-Receptor	KEGG: hsa04512
715	MFAP5+Fibroblasts	MCAM+Fibroblasts	FN1	CD44	0.0206340928386642	0	FN1_CD44	FN1 - CD44	FN1	ECM-Receptor	KEGG: hsa04512
716	MFAP5+Fibroblasts	FAP+Fibroblasts	FN1	CD44	0.0186616134653197	0	FN1_CD44	FN1 - CD44	FN1	ECM-Receptor	KEGG: hsa04512
717	MFAP5+Fibroblasts	CD74+Fibroblasts	FN1	CD44	0.0160603100024114	0	FN1_CD44	FN1 - CD44	FN1	ECM-Receptor	KEGG: hsa04512
718	FAP+Fibroblasts	MFAP5+Fibroblasts	FN1	CD44	0.0182894500168821	0	FN1_CD44	FN1 - CD44	FN1	ECM-Receptor	KEGG: hsa04512
719	MFAP5+Fibroblasts	MFAP5+Fibroblasts	FN1	CD44	0.0508174169519385	0	FN1_CD44	FN1 - CD44	FN1	ECM-Receptor	KEGG: hsa04512
720	MCAM+Fibroblasts	DC	FN1	CD44	0.0146622774053828	0	FN1_CD44	FN1 - CD44	FN1	ECM-Receptor	KEGG: hsa04512
721	FAP+Fibroblasts	DC	FN1	CD44	0.0509164009130828	0	FN1_CD44	FN1 - CD44	FN1	ECM-Receptor	KEGG: hsa04512
722	MFAP5+Fibroblasts	DC	FN1	CD44	0.133576241509134	0	FN1_CD44	FN1 - CD44	FN1	ECM-Receptor	KEGG: hsa04512
723	MCAM+Fibroblasts	SPP1+ Macrophage	FN1	CD44	0.0180389575919847	0	FN1_CD44	FN1 - CD44	FN1	ECM-Receptor	KEGG: hsa04512
724	FAP+Fibroblasts	SPP1+ Macrophage	FN1	CD44	0.0621159639988055	0	FN1_CD44	FN1 - CD44	FN1	ECM-Receptor	KEGG: hsa04512
725	MFAP5+Fibroblasts	SPP1+ Macrophage	FN1	CD44	0.159894508138904	0	FN1_CD44	FN1 - CD44	FN1	ECM-Receptor	KEGG: hsa04512
726	FAP+Fibroblasts	VCAN+ Macrophage	FN1	CD44	0.01557927369572	0	FN1_CD44	FN1 - CD44	FN1	ECM-Receptor	KEGG: hsa04512
727	MFAP5+Fibroblasts	VCAN+ Macrophage	FN1	CD44	0.0435007485606201	0	FN1_CD44	FN1 - CD44	FN1	ECM-Receptor	KEGG: hsa04512
728	FAP+Fibroblasts	C1QC+ Macrophage	FN1	CD44	0.0102115270261557	0	FN1_CD44	FN1 - CD44	FN1	ECM-Receptor	KEGG: hsa04512
729	MFAP5+Fibroblasts	C1QC+ Macrophage	FN1	CD44	0.0287942120774232	0	FN1_CD44	FN1 - CD44	FN1	ECM-Receptor	KEGG: hsa04512
730	FAP+Fibroblasts	MCAM+Fibroblasts	COL1A1	CD44	0.0116708814738288	0	COL1A1_CD44	COL1A1 - CD44	COLLAGEN	ECM-Receptor	KEGG: hsa04512
731	MFAP5+Fibroblasts	MCAM+Fibroblasts	COL1A1	CD44	0.0200232840514352	0	COL1A1_CD44	COL1A1 - CD44	COLLAGEN	ECM-Receptor	KEGG: hsa04512
732	FAP+Fibroblasts	FAP+Fibroblasts	COL1A1	CD44	0.0105459979107434	0	COL1A1_CD44	COL1A1 - CD44	COLLAGEN	ECM-Receptor	KEGG: hsa04512
733	MFAP5+Fibroblasts	FAP+Fibroblasts	COL1A1	CD44	0.018108114262411	0	COL1A1_CD44	COL1A1 - CD44	COLLAGEN	ECM-Receptor	KEGG: hsa04512
734	MFAP5+Fibroblasts	CD74+Fibroblasts	COL1A1	CD44	0.0155827397326953	0	COL1A1_CD44	COL1A1 - CD44	COLLAGEN	ECM-Receptor	KEGG: hsa04512
735	MCAM+Fibroblasts	MFAP5+Fibroblasts	COL1A1	CD44	0.0152737420085566	0	COL1A1_CD44	COL1A1 - CD44	COLLAGEN	ECM-Receptor	KEGG: hsa04512
736	FAP+Fibroblasts	MFAP5+Fibroblasts	COL1A1	CD44	0.0291329365209103	0	COL1A1_CD44	COL1A1 - CD44	COLLAGEN	ECM-Receptor	KEGG: hsa04512
737	MFAP5+Fibroblasts	MFAP5+Fibroblasts	COL1A1	CD44	0.0493581536773131	0	COL1A1_CD44	COL1A1 - CD44	COLLAGEN	ECM-Receptor	KEGG: hsa04512
738	MCAM+Fibroblasts	DC	COL1A1	CD44	0.0427552043889623	0	COL1A1_CD44	COL1A1 - CD44	COLLAGEN	ECM-Receptor	KEGG: hsa04512
739	FAP+Fibroblasts	DC	COL1A1	CD44	0.0795366064442208	0	COL1A1_CD44	COL1A1 - CD44	COLLAGEN	ECM-Receptor	KEGG: hsa04512
740	MFAP5+Fibroblasts	DC	COL1A1	CD44	0.130066140671145	0	COL1A1_CD44	COL1A1 - CD44	COLLAGEN	ECM-Receptor	KEGG: hsa04512
741	MCAM+Fibroblasts	SPP1+ Macrophage	COL1A1	CD44	0.0522584758559289	0	COL1A1_CD44	COL1A1 - CD44	COLLAGEN	ECM-Receptor	KEGG: hsa04512
742	FAP+Fibroblasts	SPP1+ Macrophage	COL1A1	CD44	0.0963920939725257	0	COL1A1_CD44	COL1A1 - CD44	COLLAGEN	ECM-Receptor	KEGG: hsa04512
743	MFAP5+Fibroblasts	SPP1+ Macrophage	COL1A1	CD44	0.155817193853352	0	COL1A1_CD44	COL1A1 - CD44	COLLAGEN	ECM-Receptor	KEGG: hsa04512
744	MCAM+Fibroblasts	VCAN+ Macrophage	COL1A1	CD44	0.0130045211573161	0.01	COL1A1_CD44	COL1A1 - CD44	COLLAGEN	ECM-Receptor	KEGG: hsa04512
745	FAP+Fibroblasts	VCAN+ Macrophage	COL1A1	CD44	0.024856629415262	0	COL1A1_CD44	COL1A1 - CD44	COLLAGEN	ECM-Receptor	KEGG: hsa04512
746	MFAP5+Fibroblasts	VCAN+ Macrophage	COL1A1	CD44	0.0422422389126513	0	COL1A1_CD44	COL1A1 - CD44	COLLAGEN	ECM-Receptor	KEGG: hsa04512
747	FAP+Fibroblasts	C1QC+ Macrophage	COL1A1	CD44	0.0163454992332049	0	COL1A1_CD44	COL1A1 - CD44	COLLAGEN	ECM-Receptor	KEGG: hsa04512
748	MFAP5+Fibroblasts	C1QC+ Macrophage	COL1A1	CD44	0.0279487414878114	0	COL1A1_CD44	COL1A1 - CD44	COLLAGEN	ECM-Receptor	KEGG: hsa04512
749	FAP+Fibroblasts	MCAM+Fibroblasts	COL1A2	CD44	0.0132790079907772	0	COL1A2_CD44	COL1A2 - CD44	COLLAGEN	ECM-Receptor	KEGG: hsa04512
750	MFAP5+Fibroblasts	MCAM+Fibroblasts	COL1A2	CD44	0.0328711398016953	0	COL1A2_CD44	COL1A2 - CD44	COLLAGEN	ECM-Receptor	KEGG: hsa04512
751	FAP+Fibroblasts	FAP+Fibroblasts	COL1A2	CD44	0.0120010092199695	0	COL1A2_CD44	COL1A2 - CD44	COLLAGEN	ECM-Receptor	KEGG: hsa04512
752	MFAP5+Fibroblasts	FAP+Fibroblasts	COL1A2	CD44	0.0297644330783081	0	COL1A2_CD44	COL1A2 - CD44	COLLAGEN	ECM-Receptor	KEGG: hsa04512
753	MFAP5+Fibroblasts	CD74+Fibroblasts	COL1A2	CD44	0.0256559329019856	0	COL1A2_CD44	COL1A2 - CD44	COLLAGEN	ECM-Receptor	KEGG: hsa04512
754	FAP+Fibroblasts	MFAP5+Fibroblasts	COL1A2	CD44	0.0330666523919379	0	COL1A2_CD44	COL1A2 - CD44	COLLAGEN	ECM-Receptor	KEGG: hsa04512
755	MFAP5+Fibroblasts	MFAP5+Fibroblasts	COL1A2	CD44	0.0795016026896583	0	COL1A2_CD44	COL1A2 - CD44	COLLAGEN	ECM-Receptor	KEGG: hsa04512
756	MCAM+Fibroblasts	DC	COL1A2	CD44	0.0181322422946961	0	COL1A2_CD44	COL1A2 - CD44	COLLAGEN	ECM-Receptor	KEGG: hsa04512
757	FAP+Fibroblasts	DC	COL1A2	CD44	0.0896477140260254	0	COL1A2_CD44	COL1A2 - CD44	COLLAGEN	ECM-Receptor	KEGG: hsa04512
758	CD74+Fibroblasts	DC	COL1A2	CD44	0.0289091383209056	0	COL1A2_CD44	COL1A2 - CD44	COLLAGEN	ECM-Receptor	KEGG: hsa04512
759	MFAP5+Fibroblasts	DC	COL1A2	CD44	0.199171946071457	0	COL1A2_CD44	COL1A2 - CD44	COLLAGEN	ECM-Receptor	KEGG: hsa04512
760	MCAM+Fibroblasts	SPP1+ Macrophage	COL1A2	CD44	0.0222899679037436	0	COL1A2_CD44	COL1A2 - CD44	COLLAGEN	ECM-Receptor	KEGG: hsa04512
761	FAP+Fibroblasts	SPP1+ Macrophage	COL1A2	CD44	0.108393628123828	0	COL1A2_CD44	COL1A2 - CD44	COLLAGEN	ECM-Receptor	KEGG: hsa04512
762	CD74+Fibroblasts	SPP1+ Macrophage	COL1A2	CD44	0.0354487908887644	0	COL1A2_CD44	COL1A2 - CD44	COLLAGEN	ECM-Receptor	KEGG: hsa04512
763	MFAP5+Fibroblasts	SPP1+ Macrophage	COL1A2	CD44	0.234910316978348	0	COL1A2_CD44	COL1A2 - CD44	COLLAGEN	ECM-Receptor	KEGG: hsa04512
764	FAP+Fibroblasts	VCAN+ Macrophage	COL1A2	CD44	0.0282297202546285	0	COL1A2_CD44	COL1A2 - CD44	COLLAGEN	ECM-Receptor	KEGG: hsa04512
765	MFAP5+Fibroblasts	VCAN+ Macrophage	COL1A2	CD44	0.0683524027526823	0	COL1A2_CD44	COL1A2 - CD44	COLLAGEN	ECM-Receptor	KEGG: hsa04512
766	FAP+Fibroblasts	C1QC+ Macrophage	COL1A2	CD44	0.0185856270070279	0	COL1A2_CD44	COL1A2 - CD44	COLLAGEN	ECM-Receptor	KEGG: hsa04512
767	MFAP5+Fibroblasts	C1QC+ Macrophage	COL1A2	CD44	0.0456450702556487	0	COL1A2_CD44	COL1A2 - CD44	COLLAGEN	ECM-Receptor	KEGG: hsa04512
768	MCAM+Fibroblasts	MCAM+Fibroblasts	COL4A1	CD44	0.0082726728378621	0	COL4A1_CD44	COL4A1 - CD44	COLLAGEN	ECM-Receptor	KEGG: hsa04512
769	FAP+Fibroblasts	MCAM+Fibroblasts	COL4A1	CD44	0.00250178112846774	0	COL4A1_CD44	COL4A1 - CD44	COLLAGEN	ECM-Receptor	KEGG: hsa04512
770	MCAM+Fibroblasts	FAP+Fibroblasts	COL4A1	CD44	0.00747284493652234	0	COL4A1_CD44	COL4A1 - CD44	COLLAGEN	ECM-Receptor	KEGG: hsa04512
771	FAP+Fibroblasts	FAP+Fibroblasts	COL4A1	CD44	0.0022586303888363	0	COL4A1_CD44	COL4A1 - CD44	COLLAGEN	ECM-Receptor	KEGG: hsa04512
772	MCAM+Fibroblasts	CD74+Fibroblasts	COL4A1	CD44	0.00642097574537359	0	COL4A1_CD44	COL4A1 - CD44	COLLAGEN	ECM-Receptor	KEGG: hsa04512
773	FAP+Fibroblasts	CD74+Fibroblasts	COL4A1	CD44	0.00193927409229643	0	COL4A1_CD44	COL4A1 - CD44	COLLAGEN	ECM-Receptor	KEGG: hsa04512
774	MCAM+Fibroblasts	MFAP5+Fibroblasts	COL4A1	CD44	0.0207570882897321	0	COL4A1_CD44	COL4A1 - CD44	COLLAGEN	ECM-Receptor	KEGG: hsa04512
775	FAP+Fibroblasts	MFAP5+Fibroblasts	COL4A1	CD44	0.00633286943650571	0	COL4A1_CD44	COL4A1 - CD44	COLLAGEN	ECM-Receptor	KEGG: hsa04512
776	MFAP5+Fibroblasts	MFAP5+Fibroblasts	COL4A1	CD44	0.00624266671007199	0.02	COL4A1_CD44	COL4A1 - CD44	COLLAGEN	ECM-Receptor	KEGG: hsa04512
777	MCAM+Fibroblasts	DC	COL4A1	CD44	0.0575281520546944	0	COL4A1_CD44	COL4A1 - CD44	COLLAGEN	ECM-Receptor	KEGG: hsa04512
778	FAP+Fibroblasts	DC	COL4A1	CD44	0.0180217727886839	0	COL4A1_CD44	COL4A1 - CD44	COLLAGEN	ECM-Receptor	KEGG: hsa04512
779	MFAP5+Fibroblasts	DC	COL4A1	CD44	0.0177680553327119	0	COL4A1_CD44	COL4A1 - CD44	COLLAGEN	ECM-Receptor	KEGG: hsa04512
780	MCAM+Fibroblasts	SPP1+ Macrophage	COL4A1	CD44	0.0700746565558813	0	COL4A1_CD44	COL4A1 - CD44	COLLAGEN	ECM-Receptor	KEGG: hsa04512
781	FAP+Fibroblasts	SPP1+ Macrophage	COL4A1	CD44	0.0221547392831493	0	COL4A1_CD44	COL4A1 - CD44	COLLAGEN	ECM-Receptor	KEGG: hsa04512
782	MFAP5+Fibroblasts	SPP1+ Macrophage	COL4A1	CD44	0.0218441306714001	0	COL4A1_CD44	COL4A1 - CD44	COLLAGEN	ECM-Receptor	KEGG: hsa04512
783	MCAM+Fibroblasts	VCAN+ Macrophage	COL4A1	CD44	0.0176878394192814	0	COL4A1_CD44	COL4A1 - CD44	COLLAGEN	ECM-Receptor	KEGG: hsa04512
784	FAP+Fibroblasts	VCAN+ Macrophage	COL4A1	CD44	0.00538473087907813	0	COL4A1_CD44	COL4A1 - CD44	COLLAGEN	ECM-Receptor	KEGG: hsa04512
785	MFAP5+Fibroblasts	VCAN+ Macrophage	COL4A1	CD44	0.00530796089887339	0.04	COL4A1_CD44	COL4A1 - CD44	COLLAGEN	ECM-Receptor	KEGG: hsa04512
786	MCAM+Fibroblasts	C1QC+ Macrophage	COL4A1	CD44	0.0116021611856173	0	COL4A1_CD44	COL4A1 - CD44	COLLAGEN	ECM-Receptor	KEGG: hsa04512
787	FAP+Fibroblasts	C1QC+ Macrophage	COL4A1	CD44	0.00351690516265987	0	COL4A1_CD44	COL4A1 - CD44	COLLAGEN	ECM-Receptor	KEGG: hsa04512
788	MCAM+Fibroblasts	MCAM+Fibroblasts	COL4A2	CD44	0.00638849739353647	0	COL4A2_CD44	COL4A2 - CD44	COLLAGEN	ECM-Receptor	KEGG: hsa04512
789	FAP+Fibroblasts	MCAM+Fibroblasts	COL4A2	CD44	0.00219383399577463	0	COL4A2_CD44	COL4A2 - CD44	COLLAGEN	ECM-Receptor	KEGG: hsa04512
790	MCAM+Fibroblasts	FAP+Fibroblasts	COL4A2	CD44	0.00576977763473647	0	COL4A2_CD44	COL4A2 - CD44	COLLAGEN	ECM-Receptor	KEGG: hsa04512
791	FAP+Fibroblasts	FAP+Fibroblasts	COL4A2	CD44	0.0019805535358599	0	COL4A2_CD44	COL4A2 - CD44	COLLAGEN	ECM-Receptor	KEGG: hsa04512
792	MCAM+Fibroblasts	CD74+Fibroblasts	COL4A2	CD44	0.00495643315743765	0	COL4A2_CD44	COL4A2 - CD44	COLLAGEN	ECM-Receptor	KEGG: hsa04512
793	FAP+Fibroblasts	CD74+Fibroblasts	COL4A2	CD44	0.00170044856754391	0	COL4A2_CD44	COL4A2 - CD44	COLLAGEN	ECM-Receptor	KEGG: hsa04512
794	MCAM+Fibroblasts	MFAP5+Fibroblasts	COL4A2	CD44	0.0160755664087751	0	COL4A2_CD44	COL4A2 - CD44	COLLAGEN	ECM-Receptor	KEGG: hsa04512
795	FAP+Fibroblasts	MFAP5+Fibroblasts	COL4A2	CD44	0.0055559758328183	0	COL4A2_CD44	COL4A2 - CD44	COLLAGEN	ECM-Receptor	KEGG: hsa04512
796	MFAP5+Fibroblasts	MFAP5+Fibroblasts	COL4A2	CD44	0.013095872165926	0	COL4A2_CD44	COL4A2 - CD44	COLLAGEN	ECM-Receptor	KEGG: hsa04512
797	MCAM+Fibroblasts	DC	COL4A2	CD44	0.0449338896417502	0	COL4A2_CD44	COL4A2 - CD44	COLLAGEN	ECM-Receptor	KEGG: hsa04512
798	FAP+Fibroblasts	DC	COL4A2	CD44	0.0158337762267313	0	COL4A2_CD44	COL4A2 - CD44	COLLAGEN	ECM-Receptor	KEGG: hsa04512
799	MFAP5+Fibroblasts	DC	COL4A2	CD44	0.0368052367349035	0	COL4A2_CD44	COL4A2 - CD44	COLLAGEN	ECM-Receptor	KEGG: hsa04512
800	MCAM+Fibroblasts	SPP1+ Macrophage	COL4A2	CD44	0.0548936510390211	0	COL4A2_CD44	COL4A2 - CD44	COLLAGEN	ECM-Receptor	KEGG: hsa04512
801	FAP+Fibroblasts	SPP1+ Macrophage	COL4A2	CD44	0.0194749168350678	0	COL4A2_CD44	COL4A2 - CD44	COLLAGEN	ECM-Receptor	KEGG: hsa04512
802	MFAP5+Fibroblasts	SPP1+ Macrophage	COL4A2	CD44	0.0450482365454378	0	COL4A2_CD44	COL4A2 - CD44	COLLAGEN	ECM-Receptor	KEGG: hsa04512
803	MCAM+Fibroblasts	VCAN+ Macrophage	COL4A2	CD44	0.0136888744632716	0	COL4A2_CD44	COL4A2 - CD44	COLLAGEN	ECM-Receptor	KEGG: hsa04512
804	FAP+Fibroblasts	VCAN+ Macrophage	COL4A2	CD44	0.00472359857397145	0	COL4A2_CD44	COL4A2 - CD44	COLLAGEN	ECM-Receptor	KEGG: hsa04512
805	MFAP5+Fibroblasts	VCAN+ Macrophage	COL4A2	CD44	0.0111465549893083	0	COL4A2_CD44	COL4A2 - CD44	COLLAGEN	ECM-Receptor	KEGG: hsa04512
806	MCAM+Fibroblasts	C1QC+ Macrophage	COL4A2	CD44	0.00896652112378678	0	COL4A2_CD44	COL4A2 - CD44	COLLAGEN	ECM-Receptor	KEGG: hsa04512
807	FAP+Fibroblasts	C1QC+ Macrophage	COL4A2	CD44	0.00308439160844797	0	COL4A2_CD44	COL4A2 - CD44	COLLAGEN	ECM-Receptor	KEGG: hsa04512
808	MFAP5+Fibroblasts	C1QC+ Macrophage	COL4A2	CD44	0.00729475799055314	0	COL4A2_CD44	COL4A2 - CD44	COLLAGEN	ECM-Receptor	KEGG: hsa04512
809	MFAP5+Fibroblasts	MCAM+Fibroblasts	COL4A4	CD44	0.00119913282293433	0	COL4A4_CD44	COL4A4 - CD44	COLLAGEN	ECM-Receptor	KEGG: hsa04512
810	MFAP5+Fibroblasts	FAP+Fibroblasts	COL4A4	CD44	0.00108245045426557	0	COL4A4_CD44	COL4A4 - CD44	COLLAGEN	ECM-Receptor	KEGG: hsa04512
811	MFAP5+Fibroblasts	CD74+Fibroblasts	COL4A4	CD44	0.000929243801637552	0	COL4A4_CD44	COL4A4 - CD44	COLLAGEN	ECM-Receptor	KEGG: hsa04512
812	MFAP5+Fibroblasts	MFAP5+Fibroblasts	COL4A4	CD44	0.00304150046541436	0	COL4A4_CD44	COL4A4 - CD44	COLLAGEN	ECM-Receptor	KEGG: hsa04512
813	MFAP5+Fibroblasts	DC	COL4A4	CD44	0.00870859688697234	0	COL4A4_CD44	COL4A4 - CD44	COLLAGEN	ECM-Receptor	KEGG: hsa04512
814	MFAP5+Fibroblasts	SPP1+ Macrophage	COL4A4	CD44	0.0107290913529069	0	COL4A4_CD44	COL4A4 - CD44	COLLAGEN	ECM-Receptor	KEGG: hsa04512
815	MFAP5+Fibroblasts	VCAN+ Macrophage	COL4A4	CD44	0.00258485410805159	0	COL4A4_CD44	COL4A4 - CD44	COLLAGEN	ECM-Receptor	KEGG: hsa04512
816	MFAP5+Fibroblasts	C1QC+ Macrophage	COL4A4	CD44	0.0016865872954798	0	COL4A4_CD44	COL4A4 - CD44	COLLAGEN	ECM-Receptor	KEGG: hsa04512
817	MCAM+Fibroblasts	MCAM+Fibroblasts	COL4A5	CD44	0.00125805460758737	0	COL4A5_CD44	COL4A5 - CD44	COLLAGEN	ECM-Receptor	KEGG: hsa04512
818	MCAM+Fibroblasts	FAP+Fibroblasts	COL4A5	CD44	0.00113564533679296	0	COL4A5_CD44	COL4A5 - CD44	COLLAGEN	ECM-Receptor	KEGG: hsa04512
819	MCAM+Fibroblasts	CD74+Fibroblasts	COL4A5	CD44	0.000974916994965309	0	COL4A5_CD44	COL4A5 - CD44	COLLAGEN	ECM-Receptor	KEGG: hsa04512
820	MCAM+Fibroblasts	MFAP5+Fibroblasts	COL4A5	CD44	0.00319066146914346	0	COL4A5_CD44	COL4A5 - CD44	COLLAGEN	ECM-Receptor	KEGG: hsa04512
821	MCAM+Fibroblasts	DC	COL4A5	CD44	0.00913313707172887	0	COL4A5_CD44	COL4A5 - CD44	COLLAGEN	ECM-Receptor	KEGG: hsa04512
822	MCAM+Fibroblasts	SPP1+ Macrophage	COL4A5	CD44	0.0112510117948363	0	COL4A5_CD44	COL4A5 - CD44	COLLAGEN	ECM-Receptor	KEGG: hsa04512
823	MCAM+Fibroblasts	VCAN+ Macrophage	COL4A5	CD44	0.00271168121332914	0	COL4A5_CD44	COL4A5 - CD44	COLLAGEN	ECM-Receptor	KEGG: hsa04512
824	MCAM+Fibroblasts	C1QC+ Macrophage	COL4A5	CD44	0.00176941869648761	0	COL4A5_CD44	COL4A5 - CD44	COLLAGEN	ECM-Receptor	KEGG: hsa04512
825	FAP+Fibroblasts	MCAM+Fibroblasts	COL6A1	CD44	0.0177324700417778	0.02	COL6A1_CD44	COL6A1 - CD44	COLLAGEN	ECM-Receptor	KEGG: hsa04512
826	MFAP5+Fibroblasts	MCAM+Fibroblasts	COL6A1	CD44	0.0209763578949023	0	COL6A1_CD44	COL6A1 - CD44	COLLAGEN	ECM-Receptor	KEGG: hsa04512
827	FAP+Fibroblasts	FAP+Fibroblasts	COL6A1	CD44	0.0160328253265612	0.02	COL6A1_CD44	COL6A1 - CD44	COLLAGEN	ECM-Receptor	KEGG: hsa04512
828	MFAP5+Fibroblasts	FAP+Fibroblasts	COL6A1	CD44	0.0189717941040096	0.01	COL6A1_CD44	COL6A1 - CD44	COLLAGEN	ECM-Receptor	KEGG: hsa04512
829	MCAM+Fibroblasts	MFAP5+Fibroblasts	COL6A1	CD44	0.024460915726604	0	COL6A1_CD44	COL6A1 - CD44	COLLAGEN	ECM-Receptor	KEGG: hsa04512
830	FAP+Fibroblasts	MFAP5+Fibroblasts	COL6A1	CD44	0.0438614227170314	0	COL6A1_CD44	COL6A1 - CD44	COLLAGEN	ECM-Receptor	KEGG: hsa04512
831	MFAP5+Fibroblasts	MFAP5+Fibroblasts	COL6A1	CD44	0.0516339477829349	0	COL6A1_CD44	COL6A1 - CD44	COLLAGEN	ECM-Receptor	KEGG: hsa04512
832	MCAM+Fibroblasts	DC	COL6A1	CD44	0.0673420705920607	0	COL6A1_CD44	COL6A1 - CD44	COLLAGEN	ECM-Receptor	KEGG: hsa04512
833	FAP+Fibroblasts	DC	COL6A1	CD44	0.11668464155765	0	COL6A1_CD44	COL6A1 - CD44	COLLAGEN	ECM-Receptor	KEGG: hsa04512
834	CD74+Fibroblasts	DC	COL6A1	CD44	0.0372691189470676	0	COL6A1_CD44	COL6A1 - CD44	COLLAGEN	ECM-Receptor	KEGG: hsa04512
835	MFAP5+Fibroblasts	DC	COL6A1	CD44	0.13553266023659	0	COL6A1_CD44	COL6A1 - CD44	COLLAGEN	ECM-Receptor	KEGG: hsa04512
836	MCAM+Fibroblasts	SPP1+ Macrophage	COL6A1	CD44	0.0818430597009479	0	COL6A1_CD44	COL6A1 - CD44	COLLAGEN	ECM-Receptor	KEGG: hsa04512
837	FAP+Fibroblasts	SPP1+ Macrophage	COL6A1	CD44	0.140213378744171	0	COL6A1_CD44	COL6A1 - CD44	COLLAGEN	ECM-Receptor	KEGG: hsa04512
838	CD74+Fibroblasts	SPP1+ Macrophage	COL6A1	CD44	0.0456110913527577	0	COL6A1_CD44	COL6A1 - CD44	COLLAGEN	ECM-Receptor	KEGG: hsa04512
839	MFAP5+Fibroblasts	SPP1+ Macrophage	COL6A1	CD44	0.162164249841064	0	COL6A1_CD44	COL6A1 - CD44	COLLAGEN	ECM-Receptor	KEGG: hsa04512
840	MCAM+Fibroblasts	VCAN+ Macrophage	COL6A1	CD44	0.0208556641204096	0	COL6A1_CD44	COL6A1 - CD44	COLLAGEN	ECM-Receptor	KEGG: hsa04512
841	FAP+Fibroblasts	VCAN+ Macrophage	COL6A1	CD44	0.0375067003524787	0	COL6A1_CD44	COL6A1 - CD44	COLLAGEN	ECM-Receptor	KEGG: hsa04512
842	MFAP5+Fibroblasts	VCAN+ Macrophage	COL6A1	CD44	0.0442051908178304	0	COL6A1_CD44	COL6A1 - CD44	COLLAGEN	ECM-Receptor	KEGG: hsa04512
843	FAP+Fibroblasts	C1QC+ Macrophage	COL6A1	CD44	0.0247741181156632	0	COL6A1_CD44	COL6A1 - CD44	COLLAGEN	ECM-Receptor	KEGG: hsa04512
844	MFAP5+Fibroblasts	C1QC+ Macrophage	COL6A1	CD44	0.0292677869408608	0	COL6A1_CD44	COL6A1 - CD44	COLLAGEN	ECM-Receptor	KEGG: hsa04512
845	FAP+Fibroblasts	MCAM+Fibroblasts	COL6A2	CD44	0.0220038053432591	0.04	COL6A2_CD44	COL6A2 - CD44	COLLAGEN	ECM-Receptor	KEGG: hsa04512
846	MFAP5+Fibroblasts	MCAM+Fibroblasts	COL6A2	CD44	0.0286630938380623	0.01	COL6A2_CD44	COL6A2 - CD44	COLLAGEN	ECM-Receptor	KEGG: hsa04512
847	MFAP5+Fibroblasts	FAP+Fibroblasts	COL6A2	CD44	0.0259434279799447	0.01	COL6A2_CD44	COL6A2 - CD44	COLLAGEN	ECM-Receptor	KEGG: hsa04512
848	MCAM+Fibroblasts	MFAP5+Fibroblasts	COL6A2	CD44	0.0424147869916059	0	COL6A2_CD44	COL6A2 - CD44	COLLAGEN	ECM-Receptor	KEGG: hsa04512
849	FAP+Fibroblasts	MFAP5+Fibroblasts	COL6A2	CD44	0.0540800920427294	0	COL6A2_CD44	COL6A2 - CD44	COLLAGEN	ECM-Receptor	KEGG: hsa04512
850	CD74+Fibroblasts	MFAP5+Fibroblasts	COL6A2	CD44	0.0317462763684826	0	COL6A2_CD44	COL6A2 - CD44	COLLAGEN	ECM-Receptor	KEGG: hsa04512
851	MFAP5+Fibroblasts	MFAP5+Fibroblasts	COL6A2	CD44	0.0697546419529754	0	COL6A2_CD44	COL6A2 - CD44	COLLAGEN	ECM-Receptor	KEGG: hsa04512
852	MCAM+Fibroblasts	DC	COL6A2	CD44	0.113120315352491	0	COL6A2_CD44	COL6A2 - CD44	COLLAGEN	ECM-Receptor	KEGG: hsa04512
853	FAP+Fibroblasts	DC	COL6A2	CD44	0.141361027738485	0	COL6A2_CD44	COL6A2 - CD44	COLLAGEN	ECM-Receptor	KEGG: hsa04512
854	CD74+Fibroblasts	DC	COL6A2	CD44	0.086269590531409	0	COL6A2_CD44	COL6A2 - CD44	COLLAGEN	ECM-Receptor	KEGG: hsa04512
855	MFAP5+Fibroblasts	DC	COL6A2	CD44	0.177583784858585	0	COL6A2_CD44	COL6A2 - CD44	COLLAGEN	ECM-Receptor	KEGG: hsa04512
856	MCAM+Fibroblasts	SPP1+ Macrophage	COL6A2	CD44	0.136041020235896	0	COL6A2_CD44	COL6A2 - CD44	COLLAGEN	ECM-Receptor	KEGG: hsa04512
857	FAP+Fibroblasts	SPP1+ Macrophage	COL6A2	CD44	0.168914088720447	0	COL6A2_CD44	COL6A2 - CD44	COLLAGEN	ECM-Receptor	KEGG: hsa04512
858	CD74+Fibroblasts	SPP1+ Macrophage	COL6A2	CD44	0.104390118717009	0	COL6A2_CD44	COL6A2 - CD44	COLLAGEN	ECM-Receptor	KEGG: hsa04512
859	MFAP5+Fibroblasts	SPP1+ Macrophage	COL6A2	CD44	0.210466531900797	0	COL6A2_CD44	COL6A2 - CD44	COLLAGEN	ECM-Receptor	KEGG: hsa04512
860	MCAM+Fibroblasts	VCAN+ Macrophage	COL6A2	CD44	0.0362617070514587	0	COL6A2_CD44	COL6A2 - CD44	COLLAGEN	ECM-Receptor	KEGG: hsa04512
861	FAP+Fibroblasts	VCAN+ Macrophage	COL6A2	CD44	0.0463165876576378	0	COL6A2_CD44	COL6A2 - CD44	COLLAGEN	ECM-Receptor	KEGG: hsa04512
862	CD74+Fibroblasts	VCAN+ Macrophage	COL6A2	CD44	0.0270970739623176	0	COL6A2_CD44	COL6A2 - CD44	COLLAGEN	ECM-Receptor	KEGG: hsa04512
863	MFAP5+Fibroblasts	VCAN+ Macrophage	COL6A2	CD44	0.0598834186115709	0	COL6A2_CD44	COL6A2 - CD44	COLLAGEN	ECM-Receptor	KEGG: hsa04512
864	MCAM+Fibroblasts	C1QC+ Macrophage	COL6A2	CD44	0.0239412558219406	0.03	COL6A2_CD44	COL6A2 - CD44	COLLAGEN	ECM-Receptor	KEGG: hsa04512
865	FAP+Fibroblasts	C1QC+ Macrophage	COL6A2	CD44	0.0306886282048993	0	COL6A2_CD44	COL6A2 - CD44	COLLAGEN	ECM-Receptor	KEGG: hsa04512
866	MFAP5+Fibroblasts	C1QC+ Macrophage	COL6A2	CD44	0.0398691642254483	0.01	COL6A2_CD44	COL6A2 - CD44	COLLAGEN	ECM-Receptor	KEGG: hsa04512
867	FAP+Fibroblasts	MCAM+Fibroblasts	COL6A3	CD44	0.0137271351032035	0	COL6A3_CD44	COL6A3 - CD44	COLLAGEN	ECM-Receptor	KEGG: hsa04512
868	MFAP5+Fibroblasts	MCAM+Fibroblasts	COL6A3	CD44	0.0161891296996544	0	COL6A3_CD44	COL6A3 - CD44	COLLAGEN	ECM-Receptor	KEGG: hsa04512
869	FAP+Fibroblasts	FAP+Fibroblasts	COL6A3	CD44	0.012406549945389	0	COL6A3_CD44	COL6A3 - CD44	COLLAGEN	ECM-Receptor	KEGG: hsa04512
870	MFAP5+Fibroblasts	FAP+Fibroblasts	COL6A3	CD44	0.0146352090234857	0.01	COL6A3_CD44	COL6A3 - CD44	COLLAGEN	ECM-Receptor	KEGG: hsa04512
871	FAP+Fibroblasts	CD74+Fibroblasts	COL6A3	CD44	0.0106676821096287	0	COL6A3_CD44	COL6A3 - CD44	COLLAGEN	ECM-Receptor	KEGG: hsa04512
872	FAP+Fibroblasts	MFAP5+Fibroblasts	COL6A3	CD44	0.0341594360066262	0	COL6A3_CD44	COL6A3 - CD44	COLLAGEN	ECM-Receptor	KEGG: hsa04512
873	MFAP5+Fibroblasts	MFAP5+Fibroblasts	COL6A3	CD44	0.0401368807109394	0	COL6A3_CD44	COL6A3 - CD44	COLLAGEN	ECM-Receptor	KEGG: hsa04512
874	FAP+Fibroblasts	DC	COL6A3	CD44	0.0924316360828365	0	COL6A3_CD44	COL6A3 - CD44	COLLAGEN	ECM-Receptor	KEGG: hsa04512
875	CD74+Fibroblasts	DC	COL6A3	CD44	0.0167389818832031	0	COL6A3_CD44	COL6A3 - CD44	COLLAGEN	ECM-Receptor	KEGG: hsa04512
876	MFAP5+Fibroblasts	DC	COL6A3	CD44	0.107471309178452	0	COL6A3_CD44	COL6A3 - CD44	COLLAGEN	ECM-Receptor	KEGG: hsa04512
877	FAP+Fibroblasts	SPP1+ Macrophage	COL6A3	CD44	0.111688265761586	0	COL6A3_CD44	COL6A3 - CD44	COLLAGEN	ECM-Receptor	KEGG: hsa04512
878	CD74+Fibroblasts	SPP1+ Macrophage	COL6A3	CD44	0.0205839301790295	0	COL6A3_CD44	COL6A3 - CD44	COLLAGEN	ECM-Receptor	KEGG: hsa04512
879	MFAP5+Fibroblasts	SPP1+ Macrophage	COL6A3	CD44	0.129414422542487	0	COL6A3_CD44	COL6A3 - CD44	COLLAGEN	ECM-Receptor	KEGG: hsa04512
880	FAP+Fibroblasts	VCAN+ Macrophage	COL6A3	CD44	0.0291674752697195	0	COL6A3_CD44	COL6A3 - CD44	COLLAGEN	ECM-Receptor	KEGG: hsa04512
881	MFAP5+Fibroblasts	VCAN+ Macrophage	COL6A3	CD44	0.034302417394416	0	COL6A3_CD44	COL6A3 - CD44	COLLAGEN	ECM-Receptor	KEGG: hsa04512
882	FAP+Fibroblasts	C1QC+ Macrophage	COL6A3	CD44	0.0192093504065272	0	COL6A3_CD44	COL6A3 - CD44	COLLAGEN	ECM-Receptor	KEGG: hsa04512
883	MFAP5+Fibroblasts	C1QC+ Macrophage	COL6A3	CD44	0.0226320308334563	0	COL6A3_CD44	COL6A3 - CD44	COLLAGEN	ECM-Receptor	KEGG: hsa04512
884	FAP+Fibroblasts	MCAM+Fibroblasts	LAMA2	CD44	0.00182762251703786	0	LAMA2_CD44	LAMA2 - CD44	LAMININ	ECM-Receptor	KEGG: hsa04512
885	MFAP5+Fibroblasts	MCAM+Fibroblasts	LAMA2	CD44	0.00453487262467282	0	LAMA2_CD44	LAMA2 - CD44	LAMININ	ECM-Receptor	KEGG: hsa04512
886	FAP+Fibroblasts	FAP+Fibroblasts	LAMA2	CD44	0.00164988558679517	0	LAMA2_CD44	LAMA2 - CD44	LAMININ	ECM-Receptor	KEGG: hsa04512
887	MFAP5+Fibroblasts	FAP+Fibroblasts	LAMA2	CD44	0.00409493476536091	0	LAMA2_CD44	LAMA2 - CD44	LAMININ	ECM-Receptor	KEGG: hsa04512
888	FAP+Fibroblasts	CD74+Fibroblasts	LAMA2	CD44	0.001416479824809	0	LAMA2_CD44	LAMA2 - CD44	LAMININ	ECM-Receptor	KEGG: hsa04512
889	MFAP5+Fibroblasts	CD74+Fibroblasts	LAMA2	CD44	0.00351685163464538	0	LAMA2_CD44	LAMA2 - CD44	LAMININ	ECM-Receptor	KEGG: hsa04512
890	FAP+Fibroblasts	MFAP5+Fibroblasts	LAMA2	CD44	0.00463113489918605	0	LAMA2_CD44	LAMA2 - CD44	LAMININ	ECM-Receptor	KEGG: hsa04512
891	MFAP5+Fibroblasts	MFAP5+Fibroblasts	LAMA2	CD44	0.0114436065771979	0	LAMA2_CD44	LAMA2 - CD44	LAMININ	ECM-Receptor	KEGG: hsa04512
892	FAP+Fibroblasts	DC	LAMA2	CD44	0.0132208502238276	0	LAMA2_CD44	LAMA2 - CD44	LAMININ	ECM-Receptor	KEGG: hsa04512
893	MFAP5+Fibroblasts	DC	LAMA2	CD44	0.0322594134095626	0	LAMA2_CD44	LAMA2 - CD44	LAMININ	ECM-Receptor	KEGG: hsa04512
894	FAP+Fibroblasts	SPP1+ Macrophage	LAMA2	CD44	0.0162710555455237	0	LAMA2_CD44	LAMA2 - CD44	LAMININ	ECM-Receptor	KEGG: hsa04512
895	MFAP5+Fibroblasts	SPP1+ Macrophage	LAMA2	CD44	0.039526097402683	0	LAMA2_CD44	LAMA2 - CD44	LAMININ	ECM-Receptor	KEGG: hsa04512
896	FAP+Fibroblasts	VCAN+ Macrophage	LAMA2	CD44	0.00393676562758702	0	LAMA2_CD44	LAMA2 - CD44	LAMININ	ECM-Receptor	KEGG: hsa04512
897	MFAP5+Fibroblasts	VCAN+ Macrophage	LAMA2	CD44	0.00973780201724096	0	LAMA2_CD44	LAMA2 - CD44	LAMININ	ECM-Receptor	KEGG: hsa04512
898	FAP+Fibroblasts	C1QC+ Macrophage	LAMA2	CD44	0.00256990434905509	0	LAMA2_CD44	LAMA2 - CD44	LAMININ	ECM-Receptor	KEGG: hsa04512
899	MFAP5+Fibroblasts	C1QC+ Macrophage	LAMA2	CD44	0.00636967710677592	0	LAMA2_CD44	LAMA2 - CD44	LAMININ	ECM-Receptor	KEGG: hsa04512
900	FAP+Fibroblasts	MCAM+Fibroblasts	LAMA4	CD44	0.00132373681816849	0	LAMA4_CD44	LAMA4 - CD44	LAMININ	ECM-Receptor	KEGG: hsa04512
901	MFAP5+Fibroblasts	MCAM+Fibroblasts	LAMA4	CD44	0.0051768390335328	0	LAMA4_CD44	LAMA4 - CD44	LAMININ	ECM-Receptor	KEGG: hsa04512
902	FAP+Fibroblasts	FAP+Fibroblasts	LAMA4	CD44	0.00119494428557789	0	LAMA4_CD44	LAMA4 - CD44	LAMININ	ECM-Receptor	KEGG: hsa04512
903	MFAP5+Fibroblasts	FAP+Fibroblasts	LAMA4	CD44	0.00467491508954569	0	LAMA4_CD44	LAMA4 - CD44	LAMININ	ECM-Receptor	KEGG: hsa04512
904	FAP+Fibroblasts	CD74+Fibroblasts	LAMA4	CD44	0.00102583195883955	0	LAMA4_CD44	LAMA4 - CD44	LAMININ	ECM-Receptor	KEGG: hsa04512
905	MFAP5+Fibroblasts	CD74+Fibroblasts	LAMA4	CD44	0.00401528607523062	0	LAMA4_CD44	LAMA4 - CD44	LAMININ	ECM-Receptor	KEGG: hsa04512
906	FAP+Fibroblasts	MFAP5+Fibroblasts	LAMA4	CD44	0.00335690468473367	0	LAMA4_CD44	LAMA4 - CD44	LAMININ	ECM-Receptor	KEGG: hsa04512
907	MFAP5+Fibroblasts	MFAP5+Fibroblasts	LAMA4	CD44	0.0130507663592718	0	LAMA4_CD44	LAMA4 - CD44	LAMININ	ECM-Receptor	KEGG: hsa04512
908	FAP+Fibroblasts	DC	LAMA4	CD44	0.00960601768455899	0	LAMA4_CD44	LAMA4 - CD44	LAMININ	ECM-Receptor	KEGG: hsa04512
909	MFAP5+Fibroblasts	DC	LAMA4	CD44	0.0366815045371735	0	LAMA4_CD44	LAMA4 - CD44	LAMININ	ECM-Receptor	KEGG: hsa04512
910	FAP+Fibroblasts	SPP1+ Macrophage	LAMA4	CD44	0.0118322388229485	0	LAMA4_CD44	LAMA4 - CD44	LAMININ	ECM-Receptor	KEGG: hsa04512
911	MFAP5+Fibroblasts	SPP1+ Macrophage	LAMA4	CD44	0.0448980846829765	0	LAMA4_CD44	LAMA4 - CD44	LAMININ	ECM-Receptor	KEGG: hsa04512
912	FAP+Fibroblasts	VCAN+ Macrophage	LAMA4	CD44	0.00285303952278768	0	LAMA4_CD44	LAMA4 - CD44	LAMININ	ECM-Receptor	KEGG: hsa04512
913	MFAP5+Fibroblasts	VCAN+ Macrophage	LAMA4	CD44	0.0111080876010729	0	LAMA4_CD44	LAMA4 - CD44	LAMININ	ECM-Receptor	KEGG: hsa04512
914	FAP+Fibroblasts	C1QC+ Macrophage	LAMA4	CD44	0.00186174912508597	0	LAMA4_CD44	LAMA4 - CD44	LAMININ	ECM-Receptor	KEGG: hsa04512
915	MFAP5+Fibroblasts	C1QC+ Macrophage	LAMA4	CD44	0.0072694856495773	0	LAMA4_CD44	LAMA4 - CD44	LAMININ	ECM-Receptor	KEGG: hsa04512
916	MCAM+Fibroblasts	MCAM+Fibroblasts	LAMA5	CD44	0.00155404233298721	0	LAMA5_CD44	LAMA5 - CD44	LAMININ	ECM-Receptor	KEGG: hsa04512
917	MCAM+Fibroblasts	FAP+Fibroblasts	LAMA5	CD44	0.00140287377863977	0	LAMA5_CD44	LAMA5 - CD44	LAMININ	ECM-Receptor	KEGG: hsa04512
918	MCAM+Fibroblasts	CD74+Fibroblasts	LAMA5	CD44	0.00120437009003538	0	LAMA5_CD44	LAMA5 - CD44	LAMININ	ECM-Receptor	KEGG: hsa04512
919	MCAM+Fibroblasts	MFAP5+Fibroblasts	LAMA5	CD44	0.00393954808741806	0	LAMA5_CD44	LAMA5 - CD44	LAMININ	ECM-Receptor	KEGG: hsa04512
920	MCAM+Fibroblasts	DC	LAMA5	CD44	0.0112610373419109	0	LAMA5_CD44	LAMA5 - CD44	LAMININ	ECM-Receptor	KEGG: hsa04512
921	MCAM+Fibroblasts	SPP1+ Macrophage	LAMA5	CD44	0.0138654441109147	0	LAMA5_CD44	LAMA5 - CD44	LAMININ	ECM-Receptor	KEGG: hsa04512
922	MCAM+Fibroblasts	VCAN+ Macrophage	LAMA5	CD44	0.00334852305931495	0	LAMA5_CD44	LAMA5 - CD44	LAMININ	ECM-Receptor	KEGG: hsa04512
923	MCAM+Fibroblasts	C1QC+ Macrophage	LAMA5	CD44	0.00218545390720226	0	LAMA5_CD44	LAMA5 - CD44	LAMININ	ECM-Receptor	KEGG: hsa04512
924	MFAP5+Fibroblasts	MCAM+Fibroblasts	LAMB1	CD44	0.00119929628300485	0	LAMB1_CD44	LAMB1 - CD44	LAMININ	ECM-Receptor	KEGG: hsa04512
925	MFAP5+Fibroblasts	FAP+Fibroblasts	LAMB1	CD44	0.00108259802599181	0	LAMB1_CD44	LAMB1 - CD44	LAMININ	ECM-Receptor	KEGG: hsa04512
926	MFAP5+Fibroblasts	CD74+Fibroblasts	LAMB1	CD44	0.000929370505955743	0	LAMB1_CD44	LAMB1 - CD44	LAMININ	ECM-Receptor	KEGG: hsa04512
927	MFAP5+Fibroblasts	MFAP5+Fibroblasts	LAMB1	CD44	0.00304191430338791	0	LAMB1_CD44	LAMB1 - CD44	LAMININ	ECM-Receptor	KEGG: hsa04512
928	MFAP5+Fibroblasts	DC	LAMB1	CD44	0.00870977507488555	0	LAMB1_CD44	LAMB1 - CD44	LAMININ	ECM-Receptor	KEGG: hsa04512
929	MFAP5+Fibroblasts	SPP1+ Macrophage	LAMB1	CD44	0.0107305399349481	0	LAMB1_CD44	LAMB1 - CD44	LAMININ	ECM-Receptor	KEGG: hsa04512
930	MFAP5+Fibroblasts	VCAN+ Macrophage	LAMB1	CD44	0.00258520597412382	0	LAMB1_CD44	LAMB1 - CD44	LAMININ	ECM-Receptor	KEGG: hsa04512
931	MFAP5+Fibroblasts	C1QC+ Macrophage	LAMB1	CD44	0.00168681709080117	0	LAMB1_CD44	LAMB1 - CD44	LAMININ	ECM-Receptor	KEGG: hsa04512
932	FAP+Fibroblasts	MCAM+Fibroblasts	LAMB2	CD44	0.00627779019796469	0	LAMB2_CD44	LAMB2 - CD44	LAMININ	ECM-Receptor	KEGG: hsa04512
933	MFAP5+Fibroblasts	MCAM+Fibroblasts	LAMB2	CD44	0.00856781596136016	0.01	LAMB2_CD44	LAMB2 - CD44	LAMININ	ECM-Receptor	KEGG: hsa04512
934	FAP+Fibroblasts	FAP+Fibroblasts	LAMB2	CD44	0.00566973114232076	0.01	LAMB2_CD44	LAMB2 - CD44	LAMININ	ECM-Receptor	KEGG: hsa04512
935	MFAP5+Fibroblasts	FAP+Fibroblasts	LAMB2	CD44	0.00773967539584509	0.02	LAMB2_CD44	LAMB2 - CD44	LAMININ	ECM-Receptor	KEGG: hsa04512
936	MFAP5+Fibroblasts	CD74+Fibroblasts	LAMB2	CD44	0.00665049911650609	0.02	LAMB2_CD44	LAMB2 - CD44	LAMININ	ECM-Receptor	KEGG: hsa04512
937	FAP+Fibroblasts	MFAP5+Fibroblasts	LAMB2	CD44	0.0157996599128436	0	LAMB2_CD44	LAMB2 - CD44	LAMININ	ECM-Receptor	KEGG: hsa04512
938	MFAP5+Fibroblasts	MFAP5+Fibroblasts	LAMB2	CD44	0.0214879856639112	0	LAMB2_CD44	LAMB2 - CD44	LAMININ	ECM-Receptor	KEGG: hsa04512
939	MCAM+Fibroblasts	DC	LAMB2	CD44	0.0174570602471064	0	LAMB2_CD44	LAMB2 - CD44	LAMININ	ECM-Receptor	KEGG: hsa04512
940	FAP+Fibroblasts	DC	LAMB2	CD44	0.0441849272335855	0	LAMB2_CD44	LAMB2 - CD44	LAMININ	ECM-Receptor	KEGG: hsa04512
941	MFAP5+Fibroblasts	DC	LAMB2	CD44	0.0594751903182012	0	LAMB2_CD44	LAMB2 - CD44	LAMININ	ECM-Receptor	KEGG: hsa04512
942	MCAM+Fibroblasts	SPP1+ Macrophage	LAMB2	CD44	0.0214633508281471	0	LAMB2_CD44	LAMB2 - CD44	LAMININ	ECM-Receptor	KEGG: hsa04512
943	FAP+Fibroblasts	SPP1+ Macrophage	LAMB2	CD44	0.0539880626099492	0	LAMB2_CD44	LAMB2 - CD44	LAMININ	ECM-Receptor	KEGG: hsa04512
944	MFAP5+Fibroblasts	SPP1+ Macrophage	LAMB2	CD44	0.0724137044163366	0	LAMB2_CD44	LAMB2 - CD44	LAMININ	ECM-Receptor	KEGG: hsa04512
945	FAP+Fibroblasts	VCAN+ Macrophage	LAMB2	CD44	0.0134533708966821	0	LAMB2_CD44	LAMB2 - CD44	LAMININ	ECM-Receptor	KEGG: hsa04512
946	MFAP5+Fibroblasts	VCAN+ Macrophage	LAMB2	CD44	0.0183126836630211	0	LAMB2_CD44	LAMB2 - CD44	LAMININ	ECM-Receptor	KEGG: hsa04512
947	FAP+Fibroblasts	C1QC+ Macrophage	LAMB2	CD44	0.00881153516791664	0	LAMB2_CD44	LAMB2 - CD44	LAMININ	ECM-Receptor	KEGG: hsa04512
948	MFAP5+Fibroblasts	C1QC+ Macrophage	LAMB2	CD44	0.012014650977997	0	LAMB2_CD44	LAMB2 - CD44	LAMININ	ECM-Receptor	KEGG: hsa04512
949	MCAM+Fibroblasts	MCAM+Fibroblasts	LAMC1	CD44	0.00179085187948371	0	LAMC1_CD44	LAMC1 - CD44	LAMININ	ECM-Receptor	KEGG: hsa04512
950	FAP+Fibroblasts	MCAM+Fibroblasts	LAMC1	CD44	0.00157712023576113	0	LAMC1_CD44	LAMC1 - CD44	LAMININ	ECM-Receptor	KEGG: hsa04512
951	MFAP5+Fibroblasts	MCAM+Fibroblasts	LAMC1	CD44	0.0050698352931532	0	LAMC1_CD44	LAMC1 - CD44	LAMININ	ECM-Receptor	KEGG: hsa04512
952	MCAM+Fibroblasts	FAP+Fibroblasts	LAMC1	CD44	0.00161668511484656	0	LAMC1_CD44	LAMC1 - CD44	LAMININ	ECM-Receptor	KEGG: hsa04512
953	FAP+Fibroblasts	FAP+Fibroblasts	LAMC1	CD44	0.00142370999303451	0	LAMC1_CD44	LAMC1 - CD44	LAMININ	ECM-Receptor	KEGG: hsa04512
954	MFAP5+Fibroblasts	FAP+Fibroblasts	LAMC1	CD44	0.0045782382248291	0	LAMC1_CD44	LAMC1 - CD44	LAMININ	ECM-Receptor	KEGG: hsa04512
955	MCAM+Fibroblasts	CD74+Fibroblasts	LAMC1	CD44	0.00138796962236275	0	LAMC1_CD44	LAMC1 - CD44	LAMININ	ECM-Receptor	KEGG: hsa04512
956	FAP+Fibroblasts	CD74+Fibroblasts	LAMC1	CD44	0.00122226163255675	0	LAMC1_CD44	LAMC1 - CD44	LAMININ	ECM-Receptor	KEGG: hsa04512
957	MFAP5+Fibroblasts	CD74+Fibroblasts	LAMC1	CD44	0.00393219639368472	0	LAMC1_CD44	LAMC1 - CD44	LAMININ	ECM-Receptor	KEGG: hsa04512
958	MCAM+Fibroblasts	MFAP5+Fibroblasts	LAMC1	CD44	0.00453821576850697	0	LAMC1_CD44	LAMC1 - CD44	LAMININ	ECM-Receptor	KEGG: hsa04512
959	FAP+Fibroblasts	MFAP5+Fibroblasts	LAMC1	CD44	0.00399790947722671	0	LAMC1_CD44	LAMC1 - CD44	LAMININ	ECM-Receptor	KEGG: hsa04512
960	MFAP5+Fibroblasts	MFAP5+Fibroblasts	LAMC1	CD44	0.0127831021554116	0	LAMC1_CD44	LAMC1 - CD44	LAMININ	ECM-Receptor	KEGG: hsa04512
961	MCAM+Fibroblasts	DC	LAMC1	CD44	0.0129578305669061	0	LAMC1_CD44	LAMC1 - CD44	LAMININ	ECM-Receptor	KEGG: hsa04512
962	FAP+Fibroblasts	DC	LAMC1	CD44	0.0114266167330831	0	LAMC1_CD44	LAMC1 - CD44	LAMININ	ECM-Receptor	KEGG: hsa04512
963	MFAP5+Fibroblasts	DC	LAMC1	CD44	0.0359468387375132	0	LAMC1_CD44	LAMC1 - CD44	LAMININ	ECM-Receptor	KEGG: hsa04512
964	MCAM+Fibroblasts	SPP1+ Macrophage	LAMC1	CD44	0.0159483349052729	0	LAMC1_CD44	LAMC1 - CD44	LAMININ	ECM-Receptor	KEGG: hsa04512
965	FAP+Fibroblasts	SPP1+ Macrophage	LAMC1	CD44	0.0140687731350184	0	LAMC1_CD44	LAMC1 - CD44	LAMININ	ECM-Receptor	KEGG: hsa04512
966	MFAP5+Fibroblasts	SPP1+ Macrophage	LAMC1	CD44	0.0440063728879295	0	LAMC1_CD44	LAMC1 - CD44	LAMININ	ECM-Receptor	KEGG: hsa04512
967	MCAM+Fibroblasts	VCAN+ Macrophage	LAMC1	CD44	0.00385772433275708	0	LAMC1_CD44	LAMC1 - CD44	LAMININ	ECM-Receptor	KEGG: hsa04512
968	FAP+Fibroblasts	VCAN+ Macrophage	LAMC1	CD44	0.00339815873620809	0	LAMC1_CD44	LAMC1 - CD44	LAMININ	ECM-Receptor	KEGG: hsa04512
969	MFAP5+Fibroblasts	VCAN+ Macrophage	LAMC1	CD44	0.0108798274740834	0	LAMC1_CD44	LAMC1 - CD44	LAMININ	ECM-Receptor	KEGG: hsa04512
970	MCAM+Fibroblasts	C1QC+ Macrophage	LAMC1	CD44	0.00251823713581431	0	LAMC1_CD44	LAMC1 - CD44	LAMININ	ECM-Receptor	KEGG: hsa04512
971	FAP+Fibroblasts	C1QC+ Macrophage	LAMC1	CD44	0.0022178875952187	0	LAMC1_CD44	LAMC1 - CD44	LAMININ	ECM-Receptor	KEGG: hsa04512
972	MFAP5+Fibroblasts	C1QC+ Macrophage	LAMC1	CD44	0.00711953707280923	0	LAMC1_CD44	LAMC1 - CD44	LAMININ	ECM-Receptor	KEGG: hsa04512
973	MCAM+Fibroblasts	FAP+Fibroblasts	COL1A1	SDC4	0.00495554892941286	0	COL1A1_SDC4	COL1A1 - SDC4	COLLAGEN	ECM-Receptor	KEGG: hsa04512
974	FAP+Fibroblasts	FAP+Fibroblasts	COL1A1	SDC4	0.009542881407315	0	COL1A1_SDC4	COL1A1 - SDC4	COLLAGEN	ECM-Receptor	KEGG: hsa04512
975	MFAP5+Fibroblasts	FAP+Fibroblasts	COL1A1	SDC4	0.0163976231866876	0	COL1A1_SDC4	COL1A1 - SDC4	COLLAGEN	ECM-Receptor	KEGG: hsa04512
976	MCAM+Fibroblasts	MFAP5+Fibroblasts	COL1A1	SDC4	0.00251689473489617	0	COL1A1_SDC4	COL1A1 - SDC4	COLLAGEN	ECM-Receptor	KEGG: hsa04512
977	FAP+Fibroblasts	MFAP5+Fibroblasts	COL1A1	SDC4	0.00485779531448213	0	COL1A1_SDC4	COL1A1 - SDC4	COLLAGEN	ECM-Receptor	KEGG: hsa04512
978	MFAP5+Fibroblasts	MFAP5+Fibroblasts	COL1A1	SDC4	0.00837565404898501	0	COL1A1_SDC4	COL1A1 - SDC4	COLLAGEN	ECM-Receptor	KEGG: hsa04512
979	MCAM+Fibroblasts	DC	COL1A1	SDC4	0.00395548469238051	0	COL1A1_SDC4	COL1A1 - SDC4	COLLAGEN	ECM-Receptor	KEGG: hsa04512
980	FAP+Fibroblasts	DC	COL1A1	SDC4	0.00762415482887763	0	COL1A1_SDC4	COL1A1 - SDC4	COLLAGEN	ECM-Receptor	KEGG: hsa04512
981	MFAP5+Fibroblasts	DC	COL1A1	SDC4	0.0131189124076566	0	COL1A1_SDC4	COL1A1 - SDC4	COLLAGEN	ECM-Receptor	KEGG: hsa04512
982	MCAM+Fibroblasts	SPP1+ Macrophage	COL1A1	SDC4	0.00466865802661748	0	COL1A1_SDC4	COL1A1 - SDC4	COLLAGEN	ECM-Receptor	KEGG: hsa04512
983	FAP+Fibroblasts	SPP1+ Macrophage	COL1A1	SDC4	0.00899281685598084	0	COL1A1_SDC4	COL1A1 - SDC4	COLLAGEN	ECM-Receptor	KEGG: hsa04512
984	MFAP5+Fibroblasts	SPP1+ Macrophage	COL1A1	SDC4	0.015458608878087	0	COL1A1_SDC4	COL1A1 - SDC4	COLLAGEN	ECM-Receptor	KEGG: hsa04512
985	MCAM+Fibroblasts	FAP+Fibroblasts	COL1A2	SDC4	0.0020548895458038	0.02	COL1A2_SDC4	COL1A2 - SDC4	COLLAGEN	ECM-Receptor	KEGG: hsa04512
986	FAP+Fibroblasts	FAP+Fibroblasts	COL1A2	SDC4	0.0108610138016269	0	COL1A2_SDC4	COL1A2 - SDC4	COLLAGEN	ECM-Receptor	KEGG: hsa04512
987	CD74+Fibroblasts	FAP+Fibroblasts	COL1A2	SDC4	0.0033084104709506	0	COL1A2_SDC4	COL1A2 - SDC4	COLLAGEN	ECM-Receptor	KEGG: hsa04512
988	MFAP5+Fibroblasts	FAP+Fibroblasts	COL1A2	SDC4	0.0269831448651271	0	COL1A2_SDC4	COL1A2 - SDC4	COLLAGEN	ECM-Receptor	KEGG: hsa04512
989	FAP+Fibroblasts	MFAP5+Fibroblasts	COL1A2	SDC4	0.00553240416578015	0	COL1A2_SDC4	COL1A2 - SDC4	COLLAGEN	ECM-Receptor	KEGG: hsa04512
990	MFAP5+Fibroblasts	MFAP5+Fibroblasts	COL1A2	SDC4	0.0138555243198431	0	COL1A2_SDC4	COL1A2 - SDC4	COLLAGEN	ECM-Receptor	KEGG: hsa04512
991	FAP+Fibroblasts	DC	COL1A2	SDC4	0.00867958121109666	0	COL1A2_SDC4	COL1A2 - SDC4	COLLAGEN	ECM-Receptor	KEGG: hsa04512
992	CD74+Fibroblasts	DC	COL1A2	SDC4	0.00263986835680966	0	COL1A2_SDC4	COL1A2 - SDC4	COLLAGEN	ECM-Receptor	KEGG: hsa04512
993	MFAP5+Fibroblasts	DC	COL1A2	SDC4	0.021634409454149	0	COL1A2_SDC4	COL1A2 - SDC4	COLLAGEN	ECM-Receptor	KEGG: hsa04512
994	MCAM+Fibroblasts	SPP1+ Macrophage	COL1A2	SDC4	0.00193559945292494	0.02	COL1A2_SDC4	COL1A2 - SDC4	COLLAGEN	ECM-Receptor	KEGG: hsa04512
995	FAP+Fibroblasts	SPP1+ Macrophage	COL1A2	SDC4	0.0102357555165553	0	COL1A2_SDC4	COL1A2 - SDC4	COLLAGEN	ECM-Receptor	KEGG: hsa04512
996	CD74+Fibroblasts	SPP1+ Macrophage	COL1A2	SDC4	0.0031165784557515	0	COL1A2_SDC4	COL1A2 - SDC4	COLLAGEN	ECM-Receptor	KEGG: hsa04512
997	MFAP5+Fibroblasts	SPP1+ Macrophage	COL1A2	SDC4	0.0254536345864518	0	COL1A2_SDC4	COL1A2 - SDC4	COLLAGEN	ECM-Receptor	KEGG: hsa04512
998	MCAM+Fibroblasts	FAP+Fibroblasts	COL4A1	SDC4	0.00676004415126783	0	COL4A1_SDC4	COL4A1 - SDC4	COLLAGEN	ECM-Receptor	KEGG: hsa04512
999	FAP+Fibroblasts	FAP+Fibroblasts	COL4A1	SDC4	0.00204216654033465	0	COL4A1_SDC4	COL4A1 - SDC4	COLLAGEN	ECM-Receptor	KEGG: hsa04512
1000	MFAP5+Fibroblasts	FAP+Fibroblasts	COL4A1	SDC4	0.00201295497406361	0	COL4A1_SDC4	COL4A1 - SDC4	COLLAGEN	ECM-Receptor	KEGG: hsa04512
1001	MCAM+Fibroblasts	MFAP5+Fibroblasts	COL4A1	SDC4	0.00343645423354958	0	COL4A1_SDC4	COL4A1 - SDC4	COLLAGEN	ECM-Receptor	KEGG: hsa04512
1002	FAP+Fibroblasts	MFAP5+Fibroblasts	COL4A1	SDC4	0.00103571232587064	0	COL4A1_SDC4	COL4A1 - SDC4	COLLAGEN	ECM-Receptor	KEGG: hsa04512
1003	MFAP5+Fibroblasts	MFAP5+Fibroblasts	COL4A1	SDC4	0.00102088255850385	0.03	COL4A1_SDC4	COL4A1 - SDC4	COLLAGEN	ECM-Receptor	KEGG: hsa04512
1004	MCAM+Fibroblasts	DC	COL4A1	SDC4	0.0053977956782163	0	COL4A1_SDC4	COL4A1 - SDC4	COLLAGEN	ECM-Receptor	KEGG: hsa04512
1005	FAP+Fibroblasts	DC	COL4A1	SDC4	0.00162908055731861	0	COL4A1_SDC4	COL4A1 - SDC4	COLLAGEN	ECM-Receptor	KEGG: hsa04512
1006	MFAP5+Fibroblasts	DC	COL4A1	SDC4	0.00160576834942582	0	COL4A1_SDC4	COL4A1 - SDC4	COLLAGEN	ECM-Receptor	KEGG: hsa04512
1007	MCAM+Fibroblasts	SPP1+ Macrophage	COL4A1	SDC4	0.00636935456198984	0	COL4A1_SDC4	COL4A1 - SDC4	COLLAGEN	ECM-Receptor	KEGG: hsa04512
1008	FAP+Fibroblasts	SPP1+ Macrophage	COL4A1	SDC4	0.0019236136174766	0	COL4A1_SDC4	COL4A1 - SDC4	COLLAGEN	ECM-Receptor	KEGG: hsa04512
1009	MFAP5+Fibroblasts	SPP1+ Macrophage	COL4A1	SDC4	0.00189609463438161	0	COL4A1_SDC4	COL4A1 - SDC4	COLLAGEN	ECM-Receptor	KEGG: hsa04512
1010	MCAM+Fibroblasts	FAP+Fibroblasts	COL4A2	SDC4	0.00521857058668023	0	COL4A2_SDC4	COL4A2 - SDC4	COLLAGEN	ECM-Receptor	KEGG: hsa04512
1011	FAP+Fibroblasts	FAP+Fibroblasts	COL4A2	SDC4	0.00179069233729774	0	COL4A2_SDC4	COL4A2 - SDC4	COLLAGEN	ECM-Receptor	KEGG: hsa04512
1012	MFAP5+Fibroblasts	FAP+Fibroblasts	COL4A2	SDC4	0.00424260263656242	0	COL4A2_SDC4	COL4A2 - SDC4	COLLAGEN	ECM-Receptor	KEGG: hsa04512
1013	MCAM+Fibroblasts	MFAP5+Fibroblasts	COL4A2	SDC4	0.0026508267355507	0	COL4A2_SDC4	COL4A2 - SDC4	COLLAGEN	ECM-Receptor	KEGG: hsa04512
1014	FAP+Fibroblasts	MFAP5+Fibroblasts	COL4A2	SDC4	0.000908061017983616	0	COL4A2_SDC4	COL4A2 - SDC4	COLLAGEN	ECM-Receptor	KEGG: hsa04512
1015	MFAP5+Fibroblasts	MFAP5+Fibroblasts	COL4A2	SDC4	0.00215403392684019	0	COL4A2_SDC4	COL4A2 - SDC4	COLLAGEN	ECM-Receptor	KEGG: hsa04512
1016	MCAM+Fibroblasts	DC	COL4A2	SDC4	0.00416564896220476	0	COL4A2_SDC4	COL4A2 - SDC4	COLLAGEN	ECM-Receptor	KEGG: hsa04512
1017	FAP+Fibroblasts	DC	COL4A2	SDC4	0.00142840132113418	0	COL4A2_SDC4	COL4A2 - SDC4	COLLAGEN	ECM-Receptor	KEGG: hsa04512
1018	MFAP5+Fibroblasts	DC	COL4A2	SDC4	0.00338592633472508	0	COL4A2_SDC4	COL4A2 - SDC4	COLLAGEN	ECM-Receptor	KEGG: hsa04512
1019	MCAM+Fibroblasts	SPP1+ Macrophage	COL4A2	SDC4	0.00491652784496146	0	COL4A2_SDC4	COL4A2 - SDC4	COLLAGEN	ECM-Receptor	KEGG: hsa04512
1020	FAP+Fibroblasts	SPP1+ Macrophage	COL4A2	SDC4	0.00168671345250754	0	COL4A2_SDC4	COL4A2 - SDC4	COLLAGEN	ECM-Receptor	KEGG: hsa04512
1021	MFAP5+Fibroblasts	SPP1+ Macrophage	COL4A2	SDC4	0.00399682044569331	0	COL4A2_SDC4	COL4A2 - SDC4	COLLAGEN	ECM-Receptor	KEGG: hsa04512
1022	MFAP5+Fibroblasts	FAP+Fibroblasts	COL4A4	SDC4	0.000978599417745619	0	COL4A4_SDC4	COL4A4 - SDC4	COLLAGEN	ECM-Receptor	KEGG: hsa04512
1023	MFAP5+Fibroblasts	MFAP5+Fibroblasts	COL4A4	SDC4	0.000496049360099524	0	COL4A4_SDC4	COL4A4 - SDC4	COLLAGEN	ECM-Receptor	KEGG: hsa04512
1024	MFAP5+Fibroblasts	DC	COL4A4	SDC4	0.000780481734074672	0	COL4A4_SDC4	COL4A4 - SDC4	COLLAGEN	ECM-Receptor	KEGG: hsa04512
1025	MFAP5+Fibroblasts	SPP1+ Macrophage	COL4A4	SDC4	0.000921732224448569	0	COL4A4_SDC4	COL4A4 - SDC4	COLLAGEN	ECM-Receptor	KEGG: hsa04512
1026	MCAM+Fibroblasts	FAP+Fibroblasts	COL4A5	SDC4	0.00102669599235634	0	COL4A5_SDC4	COL4A5 - SDC4	COLLAGEN	ECM-Receptor	KEGG: hsa04512
1027	MCAM+Fibroblasts	MFAP5+Fibroblasts	COL4A5	SDC4	0.000520441736993057	0	COL4A5_SDC4	COL4A5 - SDC4	COLLAGEN	ECM-Receptor	KEGG: hsa04512
1028	MCAM+Fibroblasts	DC	COL4A5	SDC4	0.000818849126852852	0	COL4A5_SDC4	COL4A5 - SDC4	COLLAGEN	ECM-Receptor	KEGG: hsa04512
1029	MCAM+Fibroblasts	SPP1+ Macrophage	COL4A5	SDC4	0.000967036574164711	0	COL4A5_SDC4	COL4A5 - SDC4	COLLAGEN	ECM-Receptor	KEGG: hsa04512
1030	MCAM+Fibroblasts	FAP+Fibroblasts	COL6A1	SDC4	0.00798665467160124	0	COL6A1_SDC4	COL6A1 - SDC4	COLLAGEN	ECM-Receptor	KEGG: hsa04512
1031	FAP+Fibroblasts	FAP+Fibroblasts	COL6A1	SDC4	0.0145154679159529	0	COL6A1_SDC4	COL6A1 - SDC4	COLLAGEN	ECM-Receptor	KEGG: hsa04512
1032	CD74+Fibroblasts	FAP+Fibroblasts	COL6A1	SDC4	0.00429790643730906	0	COL6A1_SDC4	COL6A1 - SDC4	COLLAGEN	ECM-Receptor	KEGG: hsa04512
1033	MFAP5+Fibroblasts	FAP+Fibroblasts	COL6A1	SDC4	0.0171811474390009	0	COL6A1_SDC4	COL6A1 - SDC4	COLLAGEN	ECM-Receptor	KEGG: hsa04512
1034	MCAM+Fibroblasts	MFAP5+Fibroblasts	COL6A1	SDC4	0.00406246572089145	0	COL6A1_SDC4	COL6A1 - SDC4	COLLAGEN	ECM-Receptor	KEGG: hsa04512
1035	FAP+Fibroblasts	MFAP5+Fibroblasts	COL6A1	SDC4	0.00740734381386185	0	COL6A1_SDC4	COL6A1 - SDC4	COLLAGEN	ECM-Receptor	KEGG: hsa04512
1036	MFAP5+Fibroblasts	MFAP5+Fibroblasts	COL6A1	SDC4	0.00877928751024074	0	COL6A1_SDC4	COL6A1 - SDC4	COLLAGEN	ECM-Receptor	KEGG: hsa04512
1037	MCAM+Fibroblasts	DC	COL6A1	SDC4	0.00637881355743402	0	COL6A1_SDC4	COL6A1 - SDC4	COLLAGEN	ECM-Receptor	KEGG: hsa04512
1038	FAP+Fibroblasts	DC	COL6A1	SDC4	0.0116086531697477	0	COL6A1_SDC4	COL6A1 - SDC4	COLLAGEN	ECM-Receptor	KEGG: hsa04512
1039	CD74+Fibroblasts	DC	COL6A1	SDC4	0.00343010152936306	0	COL6A1_SDC4	COL6A1 - SDC4	COLLAGEN	ECM-Receptor	KEGG: hsa04512
1040	MFAP5+Fibroblasts	DC	COL6A1	SDC4	0.0137479604419775	0	COL6A1_SDC4	COL6A1 - SDC4	COLLAGEN	ECM-Receptor	KEGG: hsa04512
1041	MCAM+Fibroblasts	SPP1+ Macrophage	COL6A1	SDC4	0.00752561155346106	0	COL6A1_SDC4	COL6A1 - SDC4	COLLAGEN	ECM-Receptor	KEGG: hsa04512
1042	FAP+Fibroblasts	SPP1+ Macrophage	COL6A1	SDC4	0.0136827363958361	0	COL6A1_SDC4	COL6A1 - SDC4	COLLAGEN	ECM-Receptor	KEGG: hsa04512
1043	CD74+Fibroblasts	SPP1+ Macrophage	COL6A1	SDC4	0.00404893341758174	0	COL6A1_SDC4	COL6A1 - SDC4	COLLAGEN	ECM-Receptor	KEGG: hsa04512
1044	MFAP5+Fibroblasts	SPP1+ Macrophage	COL6A1	SDC4	0.0161980033030415	0	COL6A1_SDC4	COL6A1 - SDC4	COLLAGEN	ECM-Receptor	KEGG: hsa04512
1045	MCAM+Fibroblasts	FAP+Fibroblasts	COL6A2	SDC4	0.0140225244956254	0	COL6A2_SDC4	COL6A2 - SDC4	COLLAGEN	ECM-Receptor	KEGG: hsa04512
1046	FAP+Fibroblasts	FAP+Fibroblasts	COL6A2	SDC4	0.0180261236218055	0	COL6A2_SDC4	COL6A2 - SDC4	COLLAGEN	ECM-Receptor	KEGG: hsa04512
1047	CD74+Fibroblasts	FAP+Fibroblasts	COL6A2	SDC4	0.0104177722400441	0	COL6A2_SDC4	COL6A2 - SDC4	COLLAGEN	ECM-Receptor	KEGG: hsa04512
1048	MFAP5+Fibroblasts	FAP+Fibroblasts	COL6A2	SDC4	0.023510535370842	0	COL6A2_SDC4	COL6A2 - SDC4	COLLAGEN	ECM-Receptor	KEGG: hsa04512
1049	MCAM+Fibroblasts	MFAP5+Fibroblasts	COL6A2	SDC4	0.00715403901550908	0	COL6A2_SDC4	COL6A2 - SDC4	COLLAGEN	ECM-Receptor	KEGG: hsa04512
1050	FAP+Fibroblasts	MFAP5+Fibroblasts	COL6A2	SDC4	0.00921493086503304	0	COL6A2_SDC4	COL6A2 - SDC4	COLLAGEN	ECM-Receptor	KEGG: hsa04512
1051	CD74+Fibroblasts	MFAP5+Fibroblasts	COL6A2	SDC4	0.00530545851827522	0	COL6A2_SDC4	COL6A2 - SDC4	COLLAGEN	ECM-Receptor	KEGG: hsa04512
1052	MFAP5+Fibroblasts	MFAP5+Fibroblasts	COL6A2	SDC4	0.0120514554524234	0	COL6A2_SDC4	COL6A2 - SDC4	COLLAGEN	ECM-Receptor	KEGG: hsa04512
1053	MCAM+Fibroblasts	DC	COL6A2	SDC4	0.01121330157788	0	COL6A2_SDC4	COL6A2 - SDC4	COLLAGEN	ECM-Receptor	KEGG: hsa04512
1054	FAP+Fibroblasts	DC	COL6A2	SDC4	0.0144265694646127	0	COL6A2_SDC4	COL6A2 - SDC4	COLLAGEN	ECM-Receptor	KEGG: hsa04512
1055	CD74+Fibroblasts	DC	COL6A2	SDC4	0.00832461539802678	0	COL6A2_SDC4	COL6A2 - SDC4	COLLAGEN	ECM-Receptor	KEGG: hsa04512
1056	MFAP5+Fibroblasts	DC	COL6A2	SDC4	0.0188368321052135	0	COL6A2_SDC4	COL6A2 - SDC4	COLLAGEN	ECM-Receptor	KEGG: hsa04512
1057	MCAM+Fibroblasts	SPP1+ Macrophage	COL6A2	SDC4	0.0132176931358453	0	COL6A2_SDC4	COL6A2 - SDC4	COLLAGEN	ECM-Receptor	KEGG: hsa04512
1058	FAP+Fibroblasts	SPP1+ Macrophage	COL6A2	SDC4	0.0169954641573944	0	COL6A2_SDC4	COL6A2 - SDC4	COLLAGEN	ECM-Receptor	KEGG: hsa04512
1059	CD74+Fibroblasts	SPP1+ Macrophage	COL6A2	SDC4	0.00981777768117837	0	COL6A2_SDC4	COL6A2 - SDC4	COLLAGEN	ECM-Receptor	KEGG: hsa04512
1060	MFAP5+Fibroblasts	SPP1+ Macrophage	COL6A2	SDC4	0.0221733805220181	0	COL6A2_SDC4	COL6A2 - SDC4	COLLAGEN	ECM-Receptor	KEGG: hsa04512
1061	FAP+Fibroblasts	FAP+Fibroblasts	COL6A3	SDC4	0.0112284693609909	0	COL6A3_SDC4	COL6A3 - SDC4	COLLAGEN	ECM-Receptor	KEGG: hsa04512
1062	CD74+Fibroblasts	FAP+Fibroblasts	COL6A3	SDC4	0.00189461046427523	0	COL6A3_SDC4	COL6A3 - SDC4	COLLAGEN	ECM-Receptor	KEGG: hsa04512
1063	MFAP5+Fibroblasts	FAP+Fibroblasts	COL6A3	SDC4	0.0132483420337318	0	COL6A3_SDC4	COL6A3 - SDC4	COLLAGEN	ECM-Receptor	KEGG: hsa04512
1064	FAP+Fibroblasts	MFAP5+Fibroblasts	COL6A3	SDC4	0.00572062202738216	0	COL6A3_SDC4	COL6A3 - SDC4	COLLAGEN	ECM-Receptor	KEGG: hsa04512
1065	MFAP5+Fibroblasts	MFAP5+Fibroblasts	COL6A3	SDC4	0.00675646654258029	0	COL6A3_SDC4	COL6A3 - SDC4	COLLAGEN	ECM-Receptor	KEGG: hsa04512
1066	FAP+Fibroblasts	DC	COL6A3	SDC4	0.00897390296674945	0	COL6A3_SDC4	COL6A3 - SDC4	COLLAGEN	ECM-Receptor	KEGG: hsa04512
1067	MFAP5+Fibroblasts	DC	COL6A3	SDC4	0.0105925498525176	0	COL6A3_SDC4	COL6A3 - SDC4	COLLAGEN	ECM-Receptor	KEGG: hsa04512
1068	FAP+Fibroblasts	SPP1+ Macrophage	COL6A3	SDC4	0.0105822833235223	0	COL6A3_SDC4	COL6A3 - SDC4	COLLAGEN	ECM-Receptor	KEGG: hsa04512
1069	CD74+Fibroblasts	SPP1+ Macrophage	COL6A3	SDC4	0.00178460822587783	0	COL6A3_SDC4	COL6A3 - SDC4	COLLAGEN	ECM-Receptor	KEGG: hsa04512
1070	MFAP5+Fibroblasts	SPP1+ Macrophage	COL6A3	SDC4	0.0124873825851344	0	COL6A3_SDC4	COL6A3 - SDC4	COLLAGEN	ECM-Receptor	KEGG: hsa04512
1071	MCAM+Fibroblasts	FAP+Fibroblasts	FN1	SDC4	0.00165645502970335	0	FN1_SDC4	FN1 - SDC4	FN1	ECM-Receptor	KEGG: hsa04512
1072	FAP+Fibroblasts	FAP+Fibroblasts	FN1	SDC4	0.00594629417700264	0	FN1_SDC4	FN1 - SDC4	FN1	ECM-Receptor	KEGG: hsa04512
1073	MFAP5+Fibroblasts	FAP+Fibroblasts	FN1	SDC4	0.016899738769954	0	FN1_SDC4	FN1 - SDC4	FN1	ECM-Receptor	KEGG: hsa04512
1074	FAP+Fibroblasts	MFAP5+Fibroblasts	FN1	SDC4	0.00302156904206338	0	FN1_SDC4	FN1 - SDC4	FN1	ECM-Receptor	KEGG: hsa04512
1075	MFAP5+Fibroblasts	MFAP5+Fibroblasts	FN1	SDC4	0.00863428328278061	0	FN1_SDC4	FN1 - SDC4	FN1	ECM-Receptor	KEGG: hsa04512
1076	MCAM+Fibroblasts	DC	FN1	SDC4	0.00132128681748997	0.02	FN1_SDC4	FN1 - SDC4	FN1	ECM-Receptor	KEGG: hsa04512
1077	FAP+Fibroblasts	DC	FN1	SDC4	0.00474724454662522	0	FN1_SDC4	FN1 - SDC4	FN1	ECM-Receptor	KEGG: hsa04512
1078	MFAP5+Fibroblasts	DC	FN1	SDC4	0.0135220100133134	0	FN1_SDC4	FN1 - SDC4	FN1	ECM-Receptor	KEGG: hsa04512
1079	MCAM+Fibroblasts	SPP1+ Macrophage	FN1	SDC4	0.00156025862565222	0	FN1_SDC4	FN1 - SDC4	FN1	ECM-Receptor	KEGG: hsa04512
1080	FAP+Fibroblasts	SPP1+ Macrophage	FN1	SDC4	0.00560236913365144	0	FN1_SDC4	FN1 - SDC4	FN1	ECM-Receptor	KEGG: hsa04512
1081	MFAP5+Fibroblasts	SPP1+ Macrophage	FN1	SDC4	0.015932436432344	0	FN1_SDC4	FN1 - SDC4	FN1	ECM-Receptor	KEGG: hsa04512
1082	MCAM+Fibroblasts	FAP+Fibroblasts	TNC	SDC4	0.00144998071614368	0	TNC_SDC4	TNC - SDC4	TENASCIN	ECM-Receptor	KEGG: hsa04512
1083	MCAM+Fibroblasts	MFAP5+Fibroblasts	TNC	SDC4	0.000735162295116966	0	TNC_SDC4	TNC - SDC4	TENASCIN	ECM-Receptor	KEGG: hsa04512
1084	MCAM+Fibroblasts	DC	TNC	SDC4	0.00115654225547103	0	TNC_SDC4	TNC - SDC4	TENASCIN	ECM-Receptor	KEGG: hsa04512
1085	MCAM+Fibroblasts	SPP1+ Macrophage	TNC	SDC4	0.00136575862730956	0	TNC_SDC4	TNC - SDC4	TENASCIN	ECM-Receptor	KEGG: hsa04512
1086	MFAP5+Fibroblasts	FAP+Fibroblasts	TNXB	SDC4	0.0128451542044122	0	TNXB_SDC4	TNXB - SDC4	TENASCIN	ECM-Receptor	KEGG: hsa04512
1087	MFAP5+Fibroblasts	MFAP5+Fibroblasts	TNXB	SDC4	0.00654953511767685	0	TNXB_SDC4	TNXB - SDC4	TENASCIN	ECM-Receptor	KEGG: hsa04512
1088	MFAP5+Fibroblasts	DC	TNXB	SDC4	0.0102693448016733	0	TNXB_SDC4	TNXB - SDC4	TENASCIN	ECM-Receptor	KEGG: hsa04512
1089	MFAP5+Fibroblasts	SPP1+ Macrophage	TNXB	SDC4	0.0121070689501944	0	TNXB_SDC4	TNXB - SDC4	TENASCIN	ECM-Receptor	KEGG: hsa04512
1090	FAP+Fibroblasts	FAP+Fibroblasts	THBS1	SDC4	0.00673165044630976	0	THBS1_SDC4	THBS1 - SDC4	THBS	ECM-Receptor	KEGG: hsa04512
1091	MFAP5+Fibroblasts	FAP+Fibroblasts	THBS1	SDC4	0.0090260653532901	0	THBS1_SDC4	THBS1 - SDC4	THBS	ECM-Receptor	KEGG: hsa04512
1092	DC	FAP+Fibroblasts	THBS1	SDC4	0.00353598559866814	0.04	THBS1_SDC4	THBS1 - SDC4	THBS	ECM-Receptor	KEGG: hsa04512
1093	SPP1+ Macrophage	FAP+Fibroblasts	THBS1	SDC4	0.0116548506124052	0	THBS1_SDC4	THBS1 - SDC4	THBS	ECM-Receptor	KEGG: hsa04512
1094	SPP1+ Macrophage	MFAP5+Fibroblasts	THBS1	SDC4	0.00593910879943224	0	THBS1_SDC4	THBS1 - SDC4	THBS	ECM-Receptor	KEGG: hsa04512
1095	FAP+Fibroblasts	DC	THBS1	SDC4	0.00537509275879566	0	THBS1_SDC4	THBS1 - SDC4	THBS	ECM-Receptor	KEGG: hsa04512
1096	MFAP5+Fibroblasts	DC	THBS1	SDC4	0.00721049521500132	0.01	THBS1_SDC4	THBS1 - SDC4	THBS	ECM-Receptor	KEGG: hsa04512
1097	SPP1+ Macrophage	DC	THBS1	SDC4	0.00931547763382315	0	THBS1_SDC4	THBS1 - SDC4	THBS	ECM-Receptor	KEGG: hsa04512
1098	FAP+Fibroblasts	SPP1+ Macrophage	THBS1	SDC4	0.00634259136219638	0	THBS1_SDC4	THBS1 - SDC4	THBS	ECM-Receptor	KEGG: hsa04512
1099	MFAP5+Fibroblasts	SPP1+ Macrophage	THBS1	SDC4	0.00850553495521626	0	THBS1_SDC4	THBS1 - SDC4	THBS	ECM-Receptor	KEGG: hsa04512
1100	SPP1+ Macrophage	SPP1+ Macrophage	THBS1	SDC4	0.0109843993972941	0	THBS1_SDC4	THBS1 - SDC4	THBS	ECM-Receptor	KEGG: hsa04512
1101	FAP+Fibroblasts	FAP+Fibroblasts	THBS2	SDC4	0.00144833748390677	0	THBS2_SDC4	THBS2 - SDC4	THBS	ECM-Receptor	KEGG: hsa04512
1102	MFAP5+Fibroblasts	FAP+Fibroblasts	THBS2	SDC4	0.000989311796524391	0	THBS2_SDC4	THBS2 - SDC4	THBS	ECM-Receptor	KEGG: hsa04512
1103	FAP+Fibroblasts	MFAP5+Fibroblasts	THBS2	SDC4	0.000734328555624182	0	THBS2_SDC4	THBS2 - SDC4	THBS	ECM-Receptor	KEGG: hsa04512
1104	MFAP5+Fibroblasts	MFAP5+Fibroblasts	THBS2	SDC4	0.000501482087088766	0	THBS2_SDC4	THBS2 - SDC4	THBS	ECM-Receptor	KEGG: hsa04512
1105	FAP+Fibroblasts	DC	THBS2	SDC4	0.00115523118605933	0	THBS2_SDC4	THBS2 - SDC4	THBS	ECM-Receptor	KEGG: hsa04512
1106	MFAP5+Fibroblasts	DC	THBS2	SDC4	0.000789027102092918	0	THBS2_SDC4	THBS2 - SDC4	THBS	ECM-Receptor	KEGG: hsa04512
1107	FAP+Fibroblasts	SPP1+ Macrophage	THBS2	SDC4	0.00136421071177157	0	THBS2_SDC4	THBS2 - SDC4	THBS	ECM-Receptor	KEGG: hsa04512
1108	MFAP5+Fibroblasts	SPP1+ Macrophage	THBS2	SDC4	0.000931822678978108	0	THBS2_SDC4	THBS2 - SDC4	THBS	ECM-Receptor	KEGG: hsa04512
1109	MFAP5+Fibroblasts	FAP+Fibroblasts	THBS3	SDC4	0.00127673751413792	0	THBS3_SDC4	THBS3 - SDC4	THBS	ECM-Receptor	KEGG: hsa04512
1110	MFAP5+Fibroblasts	MFAP5+Fibroblasts	THBS3	SDC4	0.00064726999335825	0	THBS3_SDC4	THBS3 - SDC4	THBS	ECM-Receptor	KEGG: hsa04512
1111	MFAP5+Fibroblasts	DC	THBS3	SDC4	0.00101832322660076	0	THBS3_SDC4	THBS3 - SDC4	THBS	ECM-Receptor	KEGG: hsa04512
1112	MFAP5+Fibroblasts	SPP1+ Macrophage	THBS3	SDC4	0.00120256613299977	0	THBS3_SDC4	THBS3 - SDC4	THBS	ECM-Receptor	KEGG: hsa04512
1113	MCAM+Fibroblasts	SPP1+ Macrophage	THBS1	CD36	0.00215566877802435	0	THBS1_CD36	THBS1 - CD36	THBS	ECM-Receptor	KEGG: hsa04512
1114	FAP+Fibroblasts	SPP1+ Macrophage	THBS1	CD36	0.0048518182303611	0	THBS1_CD36	THBS1 - CD36	THBS	ECM-Receptor	KEGG: hsa04512
1115	MFAP5+Fibroblasts	SPP1+ Macrophage	THBS1	CD36	0.00650971053769806	0	THBS1_CD36	THBS1 - CD36	THBS	ECM-Receptor	KEGG: hsa04512
1116	DC	SPP1+ Macrophage	THBS1	CD36	0.0025462640481817	0	THBS1_CD36	THBS1 - CD36	THBS	ECM-Receptor	KEGG: hsa04512
1117	SPP1+ Macrophage	SPP1+ Macrophage	THBS1	CD36	0.00841184410684674	0	THBS1_CD36	THBS1 - CD36	THBS	ECM-Receptor	KEGG: hsa04512
1118	FAP+Fibroblasts	SPP1+ Macrophage	THBS2	CD36	0.00104233692508898	0	THBS2_CD36	THBS2 - CD36	THBS	ECM-Receptor	KEGG: hsa04512
1119	MFAP5+Fibroblasts	SPP1+ Macrophage	THBS2	CD36	0.000711894405130489	0	THBS2_CD36	THBS2 - CD36	THBS	ECM-Receptor	KEGG: hsa04512
1120	MFAP5+Fibroblasts	SPP1+ Macrophage	THBS3	CD36	0.00091879590520363	0	THBS3_CD36	THBS3 - CD36	THBS	ECM-Receptor	KEGG: hsa04512
1121	FAP+Fibroblasts	MCAM+Fibroblasts	THBS1	CD47	0.00499118960853471	0.03	THBS1_CD47	THBS1 - CD47	THBS	ECM-Receptor	KEGG: hsa04512
1122	SPP1+ Macrophage	MCAM+Fibroblasts	THBS1	CD47	0.00865259019442238	0	THBS1_CD47	THBS1 - CD47	THBS	ECM-Receptor	KEGG: hsa04512
1123	FAP+Fibroblasts	FAP+Fibroblasts	THBS1	CD47	0.00662298175965789	0	THBS1_CD47	THBS1 - CD47	THBS	ECM-Receptor	KEGG: hsa04512
1124	MFAP5+Fibroblasts	FAP+Fibroblasts	THBS1	CD47	0.00888068920262309	0.04	THBS1_CD47	THBS1 - CD47	THBS	ECM-Receptor	KEGG: hsa04512
1125	SPP1+ Macrophage	FAP+Fibroblasts	THBS1	CD47	0.0114676245246987	0	THBS1_CD47	THBS1 - CD47	THBS	ECM-Receptor	KEGG: hsa04512
1126	MCAM+Fibroblasts	MFAP5+Fibroblasts	THBS1	CD47	0.0105653935609334	0	THBS1_CD47	THBS1 - CD47	THBS	ECM-Receptor	KEGG: hsa04512
1127	FAP+Fibroblasts	MFAP5+Fibroblasts	THBS1	CD47	0.0235317507863728	0	THBS1_CD47	THBS1 - CD47	THBS	ECM-Receptor	KEGG: hsa04512
1128	MFAP5+Fibroblasts	MFAP5+Fibroblasts	THBS1	CD47	0.0313714548947043	0	THBS1_CD47	THBS1 - CD47	THBS	ECM-Receptor	KEGG: hsa04512
1129	DC	MFAP5+Fibroblasts	THBS1	CD47	0.0124607558237381	0	THBS1_CD47	THBS1 - CD47	THBS	ECM-Receptor	KEGG: hsa04512
1130	SPP1+ Macrophage	MFAP5+Fibroblasts	THBS1	CD47	0.0402439044971305	0	THBS1_CD47	THBS1 - CD47	THBS	ECM-Receptor	KEGG: hsa04512
1131	MCAM+Fibroblasts	DC	THBS1	CD47	0.00852033996639822	0	THBS1_CD47	THBS1 - CD47	THBS	ECM-Receptor	KEGG: hsa04512
1132	FAP+Fibroblasts	DC	THBS1	CD47	0.0190251684409436	0	THBS1_CD47	THBS1 - CD47	THBS	ECM-Receptor	KEGG: hsa04512
1133	MFAP5+Fibroblasts	DC	THBS1	CD47	0.025402543397768	0	THBS1_CD47	THBS1 - CD47	THBS	ECM-Receptor	KEGG: hsa04512
1134	DC	DC	THBS1	CD47	0.0100525603919887	0	THBS1_CD47	THBS1 - CD47	THBS	ECM-Receptor	KEGG: hsa04512
1135	SPP1+ Macrophage	DC	THBS1	CD47	0.0326437617026742	0	THBS1_CD47	THBS1 - CD47	THBS	ECM-Receptor	KEGG: hsa04512
1136	MCAM+Fibroblasts	SPP1+ Macrophage	THBS1	CD47	0.00737153601957771	0.02	THBS1_CD47	THBS1 - CD47	THBS	ECM-Receptor	KEGG: hsa04512
1137	FAP+Fibroblasts	SPP1+ Macrophage	THBS1	CD47	0.0164835379336488	0	THBS1_CD47	THBS1 - CD47	THBS	ECM-Receptor	KEGG: hsa04512
1138	MFAP5+Fibroblasts	SPP1+ Macrophage	THBS1	CD47	0.0220280711415022	0	THBS1_CD47	THBS1 - CD47	THBS	ECM-Receptor	KEGG: hsa04512
1139	DC	SPP1+ Macrophage	THBS1	CD47	0.00869897856424936	0	THBS1_CD47	THBS1 - CD47	THBS	ECM-Receptor	KEGG: hsa04512
1140	SPP1+ Macrophage	SPP1+ Macrophage	THBS1	CD47	0.0283353333024286	0	THBS1_CD47	THBS1 - CD47	THBS	ECM-Receptor	KEGG: hsa04512
1141	FAP+Fibroblasts	C1QC+ Macrophage	THBS1	CD47	0.0070591351920994	0.01	THBS1_CD47	THBS1 - CD47	THBS	ECM-Receptor	KEGG: hsa04512
1142	MFAP5+Fibroblasts	C1QC+ Macrophage	THBS1	CD47	0.00946410641777407	0.01	THBS1_CD47	THBS1 - CD47	THBS	ECM-Receptor	KEGG: hsa04512
1143	SPP1+ Macrophage	C1QC+ Macrophage	THBS1	CD47	0.0122188953607451	0	THBS1_CD47	THBS1 - CD47	THBS	ECM-Receptor	KEGG: hsa04512
1144	FAP+Fibroblasts	MCAM+Fibroblasts	THBS2	CD47	0.00107239660028196	0	THBS2_CD47	THBS2 - CD47	THBS	ECM-Receptor	KEGG: hsa04512
1145	MFAP5+Fibroblasts	MCAM+Fibroblasts	THBS2	CD47	0.000732431524083457	0	THBS2_CD47	THBS2 - CD47	THBS	ECM-Receptor	KEGG: hsa04512
1146	FAP+Fibroblasts	FAP+Fibroblasts	THBS2	CD47	0.00142483470121287	0	THBS2_CD47	THBS2 - CD47	THBS	ECM-Receptor	KEGG: hsa04512
1147	MFAP5+Fibroblasts	FAP+Fibroblasts	THBS2	CD47	0.000973250557030274	0	THBS2_CD47	THBS2 - CD47	THBS	ECM-Receptor	KEGG: hsa04512
1148	FAP+Fibroblasts	MFAP5+Fibroblasts	THBS2	CD47	0.00513105018951213	0	THBS2_CD47	THBS2 - CD47	THBS	ECM-Receptor	KEGG: hsa04512
1149	MFAP5+Fibroblasts	MFAP5+Fibroblasts	THBS2	CD47	0.00350895346262132	0	THBS2_CD47	THBS2 - CD47	THBS	ECM-Receptor	KEGG: hsa04512
1150	FAP+Fibroblasts	DC	THBS2	CD47	0.00413348198224423	0	THBS2_CD47	THBS2 - CD47	THBS	ECM-Receptor	KEGG: hsa04512
1151	MFAP5+Fibroblasts	DC	THBS2	CD47	0.0028258541883673	0	THBS2_CD47	THBS2 - CD47	THBS	ECM-Receptor	KEGG: hsa04512
1152	FAP+Fibroblasts	SPP1+ Macrophage	THBS2	CD47	0.00357402930312905	0	THBS2_CD47	THBS2 - CD47	THBS	ECM-Receptor	KEGG: hsa04512
1153	MFAP5+Fibroblasts	SPP1+ Macrophage	THBS2	CD47	0.00244295031319602	0	THBS2_CD47	THBS2 - CD47	THBS	ECM-Receptor	KEGG: hsa04512
1154	FAP+Fibroblasts	C1QC+ Macrophage	THBS2	CD47	0.00151919005713354	0	THBS2_CD47	THBS2 - CD47	THBS	ECM-Receptor	KEGG: hsa04512
1155	MFAP5+Fibroblasts	C1QC+ Macrophage	THBS2	CD47	0.00103773220030495	0	THBS2_CD47	THBS2 - CD47	THBS	ECM-Receptor	KEGG: hsa04512
1156	MFAP5+Fibroblasts	MCAM+Fibroblasts	THBS3	CD47	0.000945296185421841	0	THBS3_CD47	THBS3 - CD47	THBS	ECM-Receptor	KEGG: hsa04512
1157	MFAP5+Fibroblasts	FAP+Fibroblasts	THBS3	CD47	0.00125601585386111	0	THBS3_CD47	THBS3 - CD47	THBS	ECM-Receptor	KEGG: hsa04512
1158	MFAP5+Fibroblasts	MFAP5+Fibroblasts	THBS3	CD47	0.00452509731677125	0	THBS3_CD47	THBS3 - CD47	THBS	ECM-Receptor	KEGG: hsa04512
1159	MFAP5+Fibroblasts	DC	THBS3	CD47	0.00364490560461536	0	THBS3_CD47	THBS3 - CD47	THBS	ECM-Receptor	KEGG: hsa04512
1160	MFAP5+Fibroblasts	SPP1+ Macrophage	THBS3	CD47	0.00315137081463549	0	THBS3_CD47	THBS3 - CD47	THBS	ECM-Receptor	KEGG: hsa04512
1161	MFAP5+Fibroblasts	C1QC+ Macrophage	THBS3	CD47	0.00133920668676499	0	THBS3_CD47	THBS3 - CD47	THBS	ECM-Receptor	KEGG: hsa04512
1162	MCAM+Fibroblasts	MFAP5+Fibroblasts	ADGRE5	CD55	0.00280079372032653	0.02	ADGRE5_CD55	ADGRE5 - CD55	ADGRE5	Cell-Cell Contact	PMID: 11297558
1163	DC	MFAP5+Fibroblasts	ADGRE5	CD55	0.00453093976532739	0	ADGRE5_CD55	ADGRE5 - CD55	ADGRE5	Cell-Cell Contact	PMID: 11297558
1164	SPP1+ Macrophage	MFAP5+Fibroblasts	ADGRE5	CD55	0.00570247789823828	0	ADGRE5_CD55	ADGRE5 - CD55	ADGRE5	Cell-Cell Contact	PMID: 11297558
1165	MCAM+Fibroblasts	DC	ADGRE5	CD55	0.00284429821540656	0.02	ADGRE5_CD55	ADGRE5 - CD55	ADGRE5	Cell-Cell Contact	PMID: 11297558
1166	DC	DC	ADGRE5	CD55	0.00460119447372581	0	ADGRE5_CD55	ADGRE5 - CD55	ADGRE5	Cell-Cell Contact	PMID: 11297558
1167	SPP1+ Macrophage	DC	ADGRE5	CD55	0.0057907922780152	0	ADGRE5_CD55	ADGRE5 - CD55	ADGRE5	Cell-Cell Contact	PMID: 11297558
1168	MCAM+Fibroblasts	SPP1+ Macrophage	ADGRE5	CD55	0.00394072995398368	0	ADGRE5_CD55	ADGRE5 - CD55	ADGRE5	Cell-Cell Contact	PMID: 11297558
1169	DC	SPP1+ Macrophage	ADGRE5	CD55	0.00637055498519676	0	ADGRE5_CD55	ADGRE5 - CD55	ADGRE5	Cell-Cell Contact	PMID: 11297558
1170	SPP1+ Macrophage	SPP1+ Macrophage	ADGRE5	CD55	0.00801392223936774	0	ADGRE5_CD55	ADGRE5 - CD55	ADGRE5	Cell-Cell Contact	PMID: 11297558
1171	MCAM+Fibroblasts	DC	APP	CD74	0.149430458084067	0	APP_CD74	APP - CD74	APP	Cell-Cell Contact	PMID: 19849849
1172	FAP+Fibroblasts	DC	APP	CD74	0.126215656229741	0	APP_CD74	APP - CD74	APP	Cell-Cell Contact	PMID: 19849849
1173	MFAP5+Fibroblasts	DC	APP	CD74	0.225431248296961	0	APP_CD74	APP - CD74	APP	Cell-Cell Contact	PMID: 19849849
1174	SPP1+ Macrophage	DC	APP	CD74	0.0291886260728937	0	APP_CD74	APP - CD74	APP	Cell-Cell Contact	PMID: 19849849
1175	MCAM+Fibroblasts	SPP1+ Macrophage	APP	CD74	0.125263028470135	0	APP_CD74	APP - CD74	APP	Cell-Cell Contact	PMID: 19849849
1176	FAP+Fibroblasts	SPP1+ Macrophage	APP	CD74	0.105337786835647	0	APP_CD74	APP - CD74	APP	Cell-Cell Contact	PMID: 19849849
1177	MFAP5+Fibroblasts	SPP1+ Macrophage	APP	CD74	0.191743079895846	0	APP_CD74	APP - CD74	APP	Cell-Cell Contact	PMID: 19849849
1178	MCAM+Fibroblasts	VCAN+ Macrophage	APP	CD74	0.112712859555019	0	APP_CD74	APP - CD74	APP	Cell-Cell Contact	PMID: 19849849
1179	FAP+Fibroblasts	VCAN+ Macrophage	APP	CD74	0.0945681154986879	0	APP_CD74	APP - CD74	APP	Cell-Cell Contact	PMID: 19849849
1180	MFAP5+Fibroblasts	VCAN+ Macrophage	APP	CD74	0.173856063918576	0	APP_CD74	APP - CD74	APP	Cell-Cell Contact	PMID: 19849849
1181	MCAM+Fibroblasts	C1QC+ Macrophage	APP	CD74	0.147325833813565	0	APP_CD74	APP - CD74	APP	Cell-Cell Contact	PMID: 19849849
1182	FAP+Fibroblasts	C1QC+ Macrophage	APP	CD74	0.124390179947818	0	APP_CD74	APP - CD74	APP	Cell-Cell Contact	PMID: 19849849
1183	MFAP5+Fibroblasts	C1QC+ Macrophage	APP	CD74	0.222536261418229	0	APP_CD74	APP - CD74	APP	Cell-Cell Contact	PMID: 19849849
1184	SPP1+ Macrophage	C1QC+ Macrophage	APP	CD74	0.0287203410284985	0	APP_CD74	APP - CD74	APP	Cell-Cell Contact	PMID: 19849849
1185	DC	DC	PTPRC	MRC1	0.00707101308694278	0	PTPRC_MRC1	PTPRC - MRC1	CD45	Cell-Cell Contact	PMID: 27601670; PMID: 10575006
1186	SPP1+ Macrophage	DC	PTPRC	MRC1	0.00813631631978408	0	PTPRC_MRC1	PTPRC - MRC1	CD45	Cell-Cell Contact	PMID: 27601670; PMID: 10575006
1187	C1QC+ Macrophage	DC	PTPRC	MRC1	0.00254945232540909	0	PTPRC_MRC1	PTPRC - MRC1	CD45	Cell-Cell Contact	PMID: 27601670; PMID: 10575006
1188	DC	SPP1+ Macrophage	PTPRC	MRC1	0.00619143232785715	0	PTPRC_MRC1	PTPRC - MRC1	CD45	Cell-Cell Contact	PMID: 27601670; PMID: 10575006
1189	SPP1+ Macrophage	SPP1+ Macrophage	PTPRC	MRC1	0.0071251707848582	0	PTPRC_MRC1	PTPRC - MRC1	CD45	Cell-Cell Contact	PMID: 27601670; PMID: 10575006
1190	C1QC+ Macrophage	SPP1+ Macrophage	PTPRC	MRC1	0.00223105587283114	0	PTPRC_MRC1	PTPRC - MRC1	CD45	Cell-Cell Contact	PMID: 27601670; PMID: 10575006
1191	MCAM+Fibroblasts	MCAM+Fibroblasts	CD46	JAG1	0.0329655812766842	0	CD46_JAG1	CD46 - JAG1	CD46	Cell-Cell Contact	PMID: 23086448
1192	FAP+Fibroblasts	MCAM+Fibroblasts	CD46	JAG1	0.00878796663959621	0	CD46_JAG1	CD46 - JAG1	CD46	Cell-Cell Contact	PMID: 23086448
1193	MFAP5+Fibroblasts	MCAM+Fibroblasts	CD46	JAG1	0.0198081878617168	0	CD46_JAG1	CD46 - JAG1	CD46	Cell-Cell Contact	PMID: 23086448
1194	DC	MCAM+Fibroblasts	CD46	JAG1	0.00536574890210582	0	CD46_JAG1	CD46 - JAG1	CD46	Cell-Cell Contact	PMID: 23086448
1195	SPP1+ Macrophage	MCAM+Fibroblasts	CD46	JAG1	0.00691919881242324	0	CD46_JAG1	CD46 - JAG1	CD46	Cell-Cell Contact	PMID: 23086448
1196	MCAM+Fibroblasts	FAP+Fibroblasts	CD46	JAG1	0.0248306979662957	0	CD46_JAG1	CD46 - JAG1	CD46	Cell-Cell Contact	PMID: 23086448
1197	FAP+Fibroblasts	FAP+Fibroblasts	CD46	JAG1	0.00657878003932752	0	CD46_JAG1	CD46 - JAG1	CD46	Cell-Cell Contact	PMID: 23086448
1198	MFAP5+Fibroblasts	FAP+Fibroblasts	CD46	JAG1	0.0148702142494509	0	CD46_JAG1	CD46 - JAG1	CD46	Cell-Cell Contact	PMID: 23086448
1199	DC	FAP+Fibroblasts	CD46	JAG1	0.00401338236272387	0	CD46_JAG1	CD46 - JAG1	CD46	Cell-Cell Contact	PMID: 23086448
1200	SPP1+ Macrophage	FAP+Fibroblasts	CD46	JAG1	0.00517734362888476	0	CD46_JAG1	CD46 - JAG1	CD46	Cell-Cell Contact	PMID: 23086448
1201	MCAM+Fibroblasts	MFAP5+Fibroblasts	CD46	JAG1	0.00470141298803019	0	CD46_JAG1	CD46 - JAG1	CD46	Cell-Cell Contact	PMID: 23086448
1202	MFAP5+Fibroblasts	MFAP5+Fibroblasts	CD46	JAG1	0.0027923861202183	0.01	CD46_JAG1	CD46 - JAG1	CD46	Cell-Cell Contact	PMID: 23086448
1203	MCAM+Fibroblasts	DC	CD99	PILRA	0.00685897646007681	0	CD99_PILRA	CD99 - PILRA	CD99	Cell-Cell Contact	PMID: 18234675
1204	FAP+Fibroblasts	DC	CD99	PILRA	0.00808509350454214	0	CD99_PILRA	CD99 - PILRA	CD99	Cell-Cell Contact	PMID: 18234675
1205	MFAP5+Fibroblasts	DC	CD99	PILRA	0.0140431022537704	0	CD99_PILRA	CD99 - PILRA	CD99	Cell-Cell Contact	PMID: 18234675
1206	DC	DC	CD99	PILRA	0.00498295666023408	0	CD99_PILRA	CD99 - PILRA	CD99	Cell-Cell Contact	PMID: 18234675
1207	SPP1+ Macrophage	DC	CD99	PILRA	0.00558797703722724	0	CD99_PILRA	CD99 - PILRA	CD99	Cell-Cell Contact	PMID: 18234675
1208	VCAN+ Macrophage	DC	CD99	PILRA	0.00332226482856238	0.03	CD99_PILRA	CD99 - PILRA	CD99	Cell-Cell Contact	PMID: 18234675
1209	MCAM+Fibroblasts	SPP1+ Macrophage	CD99	PILRA	0.0196479359535548	0	CD99_PILRA	CD99 - PILRA	CD99	Cell-Cell Contact	PMID: 18234675
1210	FAP+Fibroblasts	SPP1+ Macrophage	CD99	PILRA	0.023107028005276	0	CD99_PILRA	CD99 - PILRA	CD99	Cell-Cell Contact	PMID: 18234675
1211	CD74+Fibroblasts	SPP1+ Macrophage	CD99	PILRA	0.00738890413416776	0	CD99_PILRA	CD99 - PILRA	CD99	Cell-Cell Contact	PMID: 18234675
1212	MFAP5+Fibroblasts	SPP1+ Macrophage	CD99	PILRA	0.0396919269881436	0	CD99_PILRA	CD99 - PILRA	CD99	Cell-Cell Contact	PMID: 18234675
1213	DC	SPP1+ Macrophage	CD99	PILRA	0.0143244205349338	0	CD99_PILRA	CD99 - PILRA	CD99	Cell-Cell Contact	PMID: 18234675
1214	SPP1+ Macrophage	SPP1+ Macrophage	CD99	PILRA	0.0160453721518498	0	CD99_PILRA	CD99 - PILRA	CD99	Cell-Cell Contact	PMID: 18234675
1215	VCAN+ Macrophage	SPP1+ Macrophage	CD99	PILRA	0.00958043389893726	0	CD99_PILRA	CD99 - PILRA	CD99	Cell-Cell Contact	PMID: 18234675
1216	C1QC+ Macrophage	SPP1+ Macrophage	CD99	PILRA	0.00505231896318619	0	CD99_PILRA	CD99 - PILRA	CD99	Cell-Cell Contact	PMID: 18234675
1217	MCAM+Fibroblasts	MCAM+Fibroblasts	CD99	CD99	0.0437696788576964	0	CD99_CD99	CD99 - CD99	CD99	Cell-Cell Contact	KEGG: hsa04514
1218	FAP+Fibroblasts	MCAM+Fibroblasts	CD99	CD99	0.0512534717503251	0	CD99_CD99	CD99 - CD99	CD99	Cell-Cell Contact	KEGG: hsa04514
1219	MFAP5+Fibroblasts	MCAM+Fibroblasts	CD99	CD99	0.086256510138909	0	CD99_CD99	CD99 - CD99	CD99	Cell-Cell Contact	KEGG: hsa04514
1220	SPP1+ Macrophage	MCAM+Fibroblasts	CD99	CD99	0.0359062437916078	0.01	CD99_CD99	CD99 - CD99	CD99	Cell-Cell Contact	KEGG: hsa04514
1221	MCAM+Fibroblasts	FAP+Fibroblasts	CD99	CD99	0.0512534717503251	0	CD99_CD99	CD99 - CD99	CD99	Cell-Cell Contact	KEGG: hsa04514
1222	FAP+Fibroblasts	FAP+Fibroblasts	CD99	CD99	0.0599366478962406	0	CD99_CD99	CD99 - CD99	CD99	Cell-Cell Contact	KEGG: hsa04514
1223	MFAP5+Fibroblasts	FAP+Fibroblasts	CD99	CD99	0.100243208752004	0	CD99_CD99	CD99 - CD99	CD99	Cell-Cell Contact	KEGG: hsa04514
1224	DC	FAP+Fibroblasts	CD99	CD99	0.0376958588774759	0	CD99_CD99	CD99 - CD99	CD99	Cell-Cell Contact	KEGG: hsa04514
1225	SPP1+ Macrophage	FAP+Fibroblasts	CD99	CD99	0.0421047380152225	0	CD99_CD99	CD99 - CD99	CD99	Cell-Cell Contact	KEGG: hsa04514
1226	MCAM+Fibroblasts	MFAP5+Fibroblasts	CD99	CD99	0.086256510138909	0	CD99_CD99	CD99 - CD99	CD99	Cell-Cell Contact	KEGG: hsa04514
1227	FAP+Fibroblasts	MFAP5+Fibroblasts	CD99	CD99	0.100243208752004	0	CD99_CD99	CD99 - CD99	CD99	Cell-Cell Contact	KEGG: hsa04514
1228	MFAP5+Fibroblasts	MFAP5+Fibroblasts	CD99	CD99	0.16295670884569	0	CD99_CD99	CD99 - CD99	CD99	Cell-Cell Contact	KEGG: hsa04514
1229	DC	MFAP5+Fibroblasts	CD99	CD99	0.0640650889832007	0	CD99_CD99	CD99 - CD99	CD99	Cell-Cell Contact	KEGG: hsa04514
1230	SPP1+ Macrophage	MFAP5+Fibroblasts	CD99	CD99	0.0713294867363861	0	CD99_CD99	CD99 - CD99	CD99	Cell-Cell Contact	KEGG: hsa04514
1231	VCAN+ Macrophage	MFAP5+Fibroblasts	CD99	CD99	0.0435761719337672	0	CD99_CD99	CD99 - CD99	CD99	Cell-Cell Contact	KEGG: hsa04514
1232	FAP+Fibroblasts	DC	CD99	CD99	0.0376958588774759	0	CD99_CD99	CD99 - CD99	CD99	Cell-Cell Contact	KEGG: hsa04514
1233	MFAP5+Fibroblasts	DC	CD99	CD99	0.0640650889832007	0	CD99_CD99	CD99 - CD99	CD99	Cell-Cell Contact	KEGG: hsa04514
1234	MCAM+Fibroblasts	SPP1+ Macrophage	CD99	CD99	0.0359062437916078	0.01	CD99_CD99	CD99 - CD99	CD99	Cell-Cell Contact	KEGG: hsa04514
1235	FAP+Fibroblasts	SPP1+ Macrophage	CD99	CD99	0.0421047380152225	0	CD99_CD99	CD99 - CD99	CD99	Cell-Cell Contact	KEGG: hsa04514
1236	MFAP5+Fibroblasts	SPP1+ Macrophage	CD99	CD99	0.0713294867363861	0	CD99_CD99	CD99 - CD99	CD99	Cell-Cell Contact	KEGG: hsa04514
1237	MFAP5+Fibroblasts	VCAN+ Macrophage	CD99	CD99	0.0435761719337672	0	CD99_CD99	CD99 - CD99	CD99	Cell-Cell Contact	KEGG: hsa04514
1238	MFAP5+Fibroblasts	MFAP5+Fibroblasts	CLDN11	CLDN11	0.0007681094538518	0	CLDN11_CLDN11	CLDN11 - CLDN11	CLDN	Cell-Cell Contact	KEGG: hsa04514
1239	MCAM+Fibroblasts	FAP+Fibroblasts	EFNA1	EPHA3	0.00488473172209476	0	EFNA1_EPHA3	EFNA1 - EPHA3	EPHA	Cell-Cell Contact	PMID: 15114347
1240	MCAM+Fibroblasts	MFAP5+Fibroblasts	EFNA1	EPHA3	0.00182413674717536	0	EFNA1_EPHA3	EFNA1 - EPHA3	EPHA	Cell-Cell Contact	PMID: 15114347
1241	MCAM+Fibroblasts	MFAP5+Fibroblasts	EFNA1	EPHA7	0.000943599898621599	0	EFNA1_EPHA7	EFNA1 - EPHA7	EPHA	Cell-Cell Contact	PMID: 15114347
1242	MCAM+Fibroblasts	MCAM+Fibroblasts	ESAM	ESAM	0.00189195592082078	0	ESAM_ESAM	ESAM - ESAM	ESAM	Cell-Cell Contact	KEGG: hsa04514; PMID: 11279107
1243	FAP+Fibroblasts	DC	ICAM1	ITGAX_ITGB2	0.0372009975454245	0	ICAM1_ITGAX_ITGB2	ICAM1 - (ITGAX+ITGB2)	ICAM	Cell-Cell Contact	PMID: 16252253
1244	DC	DC	ICAM1	ITGAX_ITGB2	0.0568652514065823	0	ICAM1_ITGAX_ITGB2	ICAM1 - (ITGAX+ITGB2)	ICAM	Cell-Cell Contact	PMID: 16252253
1245	SPP1+ Macrophage	DC	ICAM1	ITGAX_ITGB2	0.0552693249345569	0	ICAM1_ITGAX_ITGB2	ICAM1 - (ITGAX+ITGB2)	ICAM	Cell-Cell Contact	PMID: 16252253
1246	FAP+Fibroblasts	SPP1+ Macrophage	ICAM1	ITGAX_ITGB2	0.0319799659997873	0	ICAM1_ITGAX_ITGB2	ICAM1 - (ITGAX+ITGB2)	ICAM	Cell-Cell Contact	PMID: 16252253
1247	DC	SPP1+ Macrophage	ICAM1	ITGAX_ITGB2	0.0490249370070475	0	ICAM1_ITGAX_ITGB2	ICAM1 - (ITGAX+ITGB2)	ICAM	Cell-Cell Contact	PMID: 16252253
1248	SPP1+ Macrophage	SPP1+ Macrophage	ICAM1	ITGAX_ITGB2	0.0476379351892081	0	ICAM1_ITGAX_ITGB2	ICAM1 - (ITGAX+ITGB2)	ICAM	Cell-Cell Contact	PMID: 16252253
1249	FAP+Fibroblasts	SPP1+ Macrophage	ICAM1	ITGAM_ITGB2	0.0109172420979673	0	ICAM1_ITGAM_ITGB2	ICAM1 - (ITGAM+ITGB2)	ICAM	Cell-Cell Contact	KEGG: hsa04514
1250	DC	SPP1+ Macrophage	ICAM1	ITGAM_ITGB2	0.0169323784159732	0	ICAM1_ITGAM_ITGB2	ICAM1 - (ITGAM+ITGB2)	ICAM	Cell-Cell Contact	KEGG: hsa04514
1251	SPP1+ Macrophage	SPP1+ Macrophage	ICAM1	ITGAM_ITGB2	0.0164376375723839	0	ICAM1_ITGAM_ITGB2	ICAM1 - (ITGAM+ITGB2)	ICAM	Cell-Cell Contact	KEGG: hsa04514
1252	FAP+Fibroblasts	DC	ICAM1	SPN	0.00316826457446769	0	ICAM1_SPN	ICAM1 - SPN	ICAM	Cell-Cell Contact	PMID: 1683685
1253	DC	DC	ICAM1	SPN	0.00493520514660701	0	ICAM1_SPN	ICAM1 - SPN	ICAM	Cell-Cell Contact	PMID: 1683685
1254	SPP1+ Macrophage	DC	ICAM1	SPN	0.00478929746865011	0	ICAM1_SPN	ICAM1 - SPN	ICAM	Cell-Cell Contact	PMID: 1683685
1255	DC	FAP+Fibroblasts	ITGB2	ICAM1	0.0410643976259335	0	ITGB2_ICAM1	ITGB2 - ICAM1	ITGB2	Cell-Cell Contact	KEGG: hsa04514
1256	SPP1+ Macrophage	FAP+Fibroblasts	ITGB2	ICAM1	0.0375990337755358	0	ITGB2_ICAM1	ITGB2 - ICAM1	ITGB2	Cell-Cell Contact	KEGG: hsa04514
1257	VCAN+ Macrophage	FAP+Fibroblasts	ITGB2	ICAM1	0.0127649461534773	0.01	ITGB2_ICAM1	ITGB2 - ICAM1	ITGB2	Cell-Cell Contact	KEGG: hsa04514
1258	C1QC+ Macrophage	FAP+Fibroblasts	ITGB2	ICAM1	0.0387057140937153	0	ITGB2_ICAM1	ITGB2 - ICAM1	ITGB2	Cell-Cell Contact	KEGG: hsa04514
1259	DC	DC	ITGB2	ICAM1	0.0626379645799502	0	ITGB2_ICAM1	ITGB2 - ICAM1	ITGB2	Cell-Cell Contact	KEGG: hsa04514
1260	SPP1+ Macrophage	DC	ITGB2	ICAM1	0.0574611305722039	0	ITGB2_ICAM1	ITGB2 - ICAM1	ITGB2	Cell-Cell Contact	KEGG: hsa04514
1261	VCAN+ Macrophage	DC	ITGB2	ICAM1	0.0197777659101267	0	ITGB2_ICAM1	ITGB2 - ICAM1	ITGB2	Cell-Cell Contact	KEGG: hsa04514
1262	C1QC+ Macrophage	DC	ITGB2	ICAM1	0.0591165160948215	0	ITGB2_ICAM1	ITGB2 - ICAM1	ITGB2	Cell-Cell Contact	KEGG: hsa04514
1263	DC	SPP1+ Macrophage	ITGB2	ICAM1	0.0608904863456495	0	ITGB2_ICAM1	ITGB2 - ICAM1	ITGB2	Cell-Cell Contact	KEGG: hsa04514
1264	SPP1+ Macrophage	SPP1+ Macrophage	ITGB2	ICAM1	0.055849471024008	0	ITGB2_ICAM1	ITGB2 - ICAM1	ITGB2	Cell-Cell Contact	KEGG: hsa04514
1265	VCAN+ Macrophage	SPP1+ Macrophage	ITGB2	ICAM1	0.0192015106289547	0	ITGB2_ICAM1	ITGB2 - ICAM1	ITGB2	Cell-Cell Contact	KEGG: hsa04514
1266	C1QC+ Macrophage	SPP1+ Macrophage	ITGB2	ICAM1	0.0574612571601551	0	ITGB2_ICAM1	ITGB2 - ICAM1	ITGB2	Cell-Cell Contact	KEGG: hsa04514
1267	MFAP5+Fibroblasts	FAP+Fibroblasts	JAM2	ITGAV_ITGB1	0.0035649792743292	0	JAM2_ITGAV_ITGB1	JAM2 - (ITGAV+ITGB1)	JAM	Cell-Cell Contact	KEGG: hsa04514
1268	MFAP5+Fibroblasts	MFAP5+Fibroblasts	JAM2	ITGAV_ITGB1	0.00615391496512337	0	JAM2_ITGAV_ITGB1	JAM2 - (ITGAV+ITGB1)	JAM	Cell-Cell Contact	KEGG: hsa04514
1269	MFAP5+Fibroblasts	DC	JAM2	ITGAV_ITGB1	0.00418339536030064	0	JAM2_ITGAV_ITGB1	JAM2 - (ITGAV+ITGB1)	JAM	Cell-Cell Contact	KEGG: hsa04514
1270	MFAP5+Fibroblasts	SPP1+ Macrophage	JAM2	ITGAV_ITGB1	0.00463115580206533	0	JAM2_ITGAV_ITGB1	JAM2 - (ITGAV+ITGB1)	JAM	Cell-Cell Contact	KEGG: hsa04514
1271	FAP+Fibroblasts	SPP1+ Macrophage	JAM3	ITGAM_ITGB2	0.0025340281841834	0	JAM3_ITGAM_ITGB2	JAM3 - (ITGAM+ITGB2)	JAM	Cell-Cell Contact	KEGG: hsa04514; PMID: 16118203, PMC2194005
1272	MFAP5+Fibroblasts	SPP1+ Macrophage	JAM3	ITGAM_ITGB2	0.0030092618261241	0	JAM3_ITGAM_ITGB2	JAM3 - (ITGAM+ITGB2)	JAM	Cell-Cell Contact	KEGG: hsa04514; PMID: 16118203, PMC2194005
1273	MFAP5+Fibroblasts	FAP+Fibroblasts	JAM2	JAM3	0.00126836279244504	0	JAM2_JAM3	JAM2 - JAM3	JAM	Cell-Cell Contact	PMC1237098; PMID: 11590146
1274	MFAP5+Fibroblasts	MFAP5+Fibroblasts	JAM2	JAM3	0.0015065910685475	0	JAM2_JAM3	JAM2 - JAM3	JAM	Cell-Cell Contact	PMC1237098; PMID: 11590146
1275	MFAP5+Fibroblasts	MFAP5+Fibroblasts	JAM2	JAM2	0.00135079045691482	0	JAM2_JAM2	JAM2 - JAM2	JAM	Cell-Cell Contact	KEGG: hsa04514
1276	FAP+Fibroblasts	MFAP5+Fibroblasts	JAM3	JAM2	0.00126836279244504	0	JAM3_JAM2	JAM3 - JAM2	JAM	Cell-Cell Contact	KEGG: hsa04514
1277	MFAP5+Fibroblasts	MFAP5+Fibroblasts	JAM3	JAM2	0.0015065910685475	0	JAM3_JAM2	JAM3 - JAM2	JAM	Cell-Cell Contact	KEGG: hsa04514
1278	FAP+Fibroblasts	FAP+Fibroblasts	JAM3	JAM3	0.00119095901390343	0	JAM3_JAM3	JAM3 - JAM3	JAM	Cell-Cell Contact	KEGG: hsa04514
1279	MFAP5+Fibroblasts	FAP+Fibroblasts	JAM3	JAM3	0.00141466963817492	0	JAM3_JAM3	JAM3 - JAM3	JAM	Cell-Cell Contact	KEGG: hsa04514
1280	FAP+Fibroblasts	MFAP5+Fibroblasts	JAM3	JAM3	0.00141466963817492	0	JAM3_JAM3	JAM3 - JAM3	JAM	Cell-Cell Contact	KEGG: hsa04514
1281	MFAP5+Fibroblasts	MFAP5+Fibroblasts	JAM3	JAM3	0.00168033153695615	0	JAM3_JAM3	JAM3 - JAM3	JAM	Cell-Cell Contact	KEGG: hsa04514
1282	DC	DC	HLA-DPA1	CD4	0.0773512359021883	0	HLA-DPA1_CD4	HLA-DPA1 - CD4	MHC-II	Cell-Cell Contact	KEGG: hsa04514
1283	SPP1+ Macrophage	DC	HLA-DPA1	CD4	0.0615404109240945	0	HLA-DPA1_CD4	HLA-DPA1 - CD4	MHC-II	Cell-Cell Contact	KEGG: hsa04514
1284	VCAN+ Macrophage	DC	HLA-DPA1	CD4	0.0567354169452495	0	HLA-DPA1_CD4	HLA-DPA1 - CD4	MHC-II	Cell-Cell Contact	KEGG: hsa04514
1285	C1QC+ Macrophage	DC	HLA-DPA1	CD4	0.0739263785374968	0	HLA-DPA1_CD4	HLA-DPA1 - CD4	MHC-II	Cell-Cell Contact	KEGG: hsa04514
1286	DC	SPP1+ Macrophage	HLA-DPA1	CD4	0.0835238809828337	0	HLA-DPA1_CD4	HLA-DPA1 - CD4	MHC-II	Cell-Cell Contact	KEGG: hsa04514
1287	SPP1+ Macrophage	SPP1+ Macrophage	HLA-DPA1	CD4	0.0665423443828928	0	HLA-DPA1_CD4	HLA-DPA1 - CD4	MHC-II	Cell-Cell Contact	KEGG: hsa04514
1288	VCAN+ Macrophage	SPP1+ Macrophage	HLA-DPA1	CD4	0.0613723464376371	0	HLA-DPA1_CD4	HLA-DPA1 - CD4	MHC-II	Cell-Cell Contact	KEGG: hsa04514
1289	C1QC+ Macrophage	SPP1+ Macrophage	HLA-DPA1	CD4	0.0798493720216951	0	HLA-DPA1_CD4	HLA-DPA1 - CD4	MHC-II	Cell-Cell Contact	KEGG: hsa04514
1290	DC	C1QC+ Macrophage	HLA-DPA1	CD4	0.0326586701354371	0	HLA-DPA1_CD4	HLA-DPA1 - CD4	MHC-II	Cell-Cell Contact	KEGG: hsa04514
1291	SPP1+ Macrophage	C1QC+ Macrophage	HLA-DPA1	CD4	0.0257283988150517	0	HLA-DPA1_CD4	HLA-DPA1 - CD4	MHC-II	Cell-Cell Contact	KEGG: hsa04514
1292	VCAN+ Macrophage	C1QC+ Macrophage	HLA-DPA1	CD4	0.0236490965852164	0	HLA-DPA1_CD4	HLA-DPA1 - CD4	MHC-II	Cell-Cell Contact	KEGG: hsa04514
1293	C1QC+ Macrophage	C1QC+ Macrophage	HLA-DPA1	CD4	0.0311458523655588	0	HLA-DPA1_CD4	HLA-DPA1 - CD4	MHC-II	Cell-Cell Contact	KEGG: hsa04514
1294	DC	DC	HLA-DPB1	CD4	0.0714100872716738	0	HLA-DPB1_CD4	HLA-DPB1 - CD4	MHC-II	Cell-Cell Contact	KEGG: hsa04514
1295	SPP1+ Macrophage	DC	HLA-DPB1	CD4	0.0567043849799696	0	HLA-DPB1_CD4	HLA-DPB1 - CD4	MHC-II	Cell-Cell Contact	KEGG: hsa04514
1296	VCAN+ Macrophage	DC	HLA-DPB1	CD4	0.0511605258963479	0	HLA-DPB1_CD4	HLA-DPB1 - CD4	MHC-II	Cell-Cell Contact	KEGG: hsa04514
1297	C1QC+ Macrophage	DC	HLA-DPB1	CD4	0.0684257492753322	0	HLA-DPB1_CD4	HLA-DPB1 - CD4	MHC-II	Cell-Cell Contact	KEGG: hsa04514
1298	DC	SPP1+ Macrophage	HLA-DPB1	CD4	0.0771482702216332	0	HLA-DPB1_CD4	HLA-DPB1 - CD4	MHC-II	Cell-Cell Contact	KEGG: hsa04514
1299	SPP1+ Macrophage	SPP1+ Macrophage	HLA-DPB1	CD4	0.0613389431862181	0	HLA-DPB1_CD4	HLA-DPB1 - CD4	MHC-II	Cell-Cell Contact	KEGG: hsa04514
1300	VCAN+ Macrophage	SPP1+ Macrophage	HLA-DPB1	CD4	0.0553685700470137	0	HLA-DPB1_CD4	HLA-DPB1 - CD4	MHC-II	Cell-Cell Contact	KEGG: hsa04514
1301	C1QC+ Macrophage	SPP1+ Macrophage	HLA-DPB1	CD4	0.0739432204572609	0	HLA-DPB1_CD4	HLA-DPB1 - CD4	MHC-II	Cell-Cell Contact	KEGG: hsa04514
1302	DC	C1QC+ Macrophage	HLA-DPB1	CD4	0.0300384836724519	0	HLA-DPB1_CD4	HLA-DPB1 - CD4	MHC-II	Cell-Cell Contact	KEGG: hsa04514
1303	SPP1+ Macrophage	C1QC+ Macrophage	HLA-DPB1	CD4	0.0236357080317554	0	HLA-DPB1_CD4	HLA-DPB1 - CD4	MHC-II	Cell-Cell Contact	KEGG: hsa04514
1304	VCAN+ Macrophage	C1QC+ Macrophage	HLA-DPB1	CD4	0.0212520592101554	0	HLA-DPB1_CD4	HLA-DPB1 - CD4	MHC-II	Cell-Cell Contact	KEGG: hsa04514
1305	C1QC+ Macrophage	C1QC+ Macrophage	HLA-DPB1	CD4	0.0287296359787864	0	HLA-DPB1_CD4	HLA-DPB1 - CD4	MHC-II	Cell-Cell Contact	KEGG: hsa04514
1306	DC	DC	HLA-DQA1	CD4	0.0776608491359999	0	HLA-DQA1_CD4	HLA-DQA1 - CD4	MHC-II	Cell-Cell Contact	KEGG: hsa04514
1307	SPP1+ Macrophage	DC	HLA-DQA1	CD4	0.0511282222088119	0	HLA-DQA1_CD4	HLA-DQA1 - CD4	MHC-II	Cell-Cell Contact	KEGG: hsa04514
1308	VCAN+ Macrophage	DC	HLA-DQA1	CD4	0.0558122083625968	0	HLA-DQA1_CD4	HLA-DQA1 - CD4	MHC-II	Cell-Cell Contact	KEGG: hsa04514
1309	C1QC+ Macrophage	DC	HLA-DQA1	CD4	0.0554517736947845	0	HLA-DQA1_CD4	HLA-DQA1 - CD4	MHC-II	Cell-Cell Contact	KEGG: hsa04514
1310	DC	SPP1+ Macrophage	HLA-DQA1	CD4	0.0838559558771302	0	HLA-DQA1_CD4	HLA-DQA1 - CD4	MHC-II	Cell-Cell Contact	KEGG: hsa04514
1311	SPP1+ Macrophage	SPP1+ Macrophage	HLA-DQA1	CD4	0.0553337642749547	0	HLA-DQA1_CD4	HLA-DQA1 - CD4	MHC-II	Cell-Cell Contact	KEGG: hsa04514
1312	VCAN+ Macrophage	SPP1+ Macrophage	HLA-DQA1	CD4	0.060378514684519	0	HLA-DQA1_CD4	HLA-DQA1 - CD4	MHC-II	Cell-Cell Contact	KEGG: hsa04514
1313	C1QC+ Macrophage	SPP1+ Macrophage	HLA-DQA1	CD4	0.0599904644977946	0	HLA-DQA1_CD4	HLA-DQA1 - CD4	MHC-II	Cell-Cell Contact	KEGG: hsa04514
1314	DC	C1QC+ Macrophage	HLA-DQA1	CD4	0.0327957514644872	0	HLA-DQA1_CD4	HLA-DQA1 - CD4	MHC-II	Cell-Cell Contact	KEGG: hsa04514
1315	SPP1+ Macrophage	C1QC+ Macrophage	HLA-DQA1	CD4	0.0212382175688241	0	HLA-DQA1_CD4	HLA-DQA1 - CD4	MHC-II	Cell-Cell Contact	KEGG: hsa04514
1316	VCAN+ Macrophage	C1QC+ Macrophage	HLA-DQA1	CD4	0.0232510034116027	0	HLA-DQA1_CD4	HLA-DQA1 - CD4	MHC-II	Cell-Cell Contact	KEGG: hsa04514
1317	C1QC+ Macrophage	C1QC+ Macrophage	HLA-DQA1	CD4	0.023095705029475	0	HLA-DQA1_CD4	HLA-DQA1 - CD4	MHC-II	Cell-Cell Contact	KEGG: hsa04514
1318	DC	DC	HLA-DMA	CD4	0.0429215119636317	0	HLA-DMA_CD4	HLA-DMA - CD4	MHC-II	Cell-Cell Contact	KEGG: hsa04514
1319	SPP1+ Macrophage	DC	HLA-DMA	CD4	0.0305510429924142	0	HLA-DMA_CD4	HLA-DMA - CD4	MHC-II	Cell-Cell Contact	KEGG: hsa04514
1320	VCAN+ Macrophage	DC	HLA-DMA	CD4	0.0114313827068738	0	HLA-DMA_CD4	HLA-DMA - CD4	MHC-II	Cell-Cell Contact	KEGG: hsa04514
1321	C1QC+ Macrophage	DC	HLA-DMA	CD4	0.038347856932263	0	HLA-DMA_CD4	HLA-DMA - CD4	MHC-II	Cell-Cell Contact	KEGG: hsa04514
1322	DC	SPP1+ Macrophage	HLA-DMA	CD4	0.0464850828330249	0	HLA-DMA_CD4	HLA-DMA - CD4	MHC-II	Cell-Cell Contact	KEGG: hsa04514
1323	SPP1+ Macrophage	SPP1+ Macrophage	HLA-DMA	CD4	0.0331230972354311	0	HLA-DMA_CD4	HLA-DMA - CD4	MHC-II	Cell-Cell Contact	KEGG: hsa04514
1324	VCAN+ Macrophage	SPP1+ Macrophage	HLA-DMA	CD4	0.0124143892631566	0	HLA-DMA_CD4	HLA-DMA - CD4	MHC-II	Cell-Cell Contact	KEGG: hsa04514
1325	C1QC+ Macrophage	SPP1+ Macrophage	HLA-DMA	CD4	0.0415481833727381	0	HLA-DMA_CD4	HLA-DMA - CD4	MHC-II	Cell-Cell Contact	KEGG: hsa04514
1326	DC	C1QC+ Macrophage	HLA-DMA	CD4	0.0177395265766555	0	HLA-DMA_CD4	HLA-DMA - CD4	MHC-II	Cell-Cell Contact	KEGG: hsa04514
1327	SPP1+ Macrophage	C1QC+ Macrophage	HLA-DMA	CD4	0.0125317617341703	0	HLA-DMA_CD4	HLA-DMA - CD4	MHC-II	Cell-Cell Contact	KEGG: hsa04514
1328	VCAN+ Macrophage	C1QC+ Macrophage	HLA-DMA	CD4	0.00463513249427374	0.03	HLA-DMA_CD4	HLA-DMA - CD4	MHC-II	Cell-Cell Contact	KEGG: hsa04514
1329	C1QC+ Macrophage	C1QC+ Macrophage	HLA-DMA	CD4	0.0158049157859332	0	HLA-DMA_CD4	HLA-DMA - CD4	MHC-II	Cell-Cell Contact	KEGG: hsa04514
1330	DC	DC	HLA-DMB	CD4	0.0257172093658229	0	HLA-DMB_CD4	HLA-DMB - CD4	MHC-II	Cell-Cell Contact	KEGG: hsa04514
1331	SPP1+ Macrophage	DC	HLA-DMB	CD4	0.0164600727822198	0	HLA-DMB_CD4	HLA-DMB - CD4	MHC-II	Cell-Cell Contact	KEGG: hsa04514
1332	C1QC+ Macrophage	DC	HLA-DMB	CD4	0.0184240204840083	0	HLA-DMB_CD4	HLA-DMB - CD4	MHC-II	Cell-Cell Contact	KEGG: hsa04514
1333	DC	SPP1+ Macrophage	HLA-DMB	CD4	0.0278940185053024	0	HLA-DMB_CD4	HLA-DMB - CD4	MHC-II	Cell-Cell Contact	KEGG: hsa04514
1334	SPP1+ Macrophage	SPP1+ Macrophage	HLA-DMB	CD4	0.0178676902449508	0	HLA-DMB_CD4	HLA-DMB - CD4	MHC-II	Cell-Cell Contact	KEGG: hsa04514
1335	C1QC+ Macrophage	SPP1+ Macrophage	HLA-DMB	CD4	0.0199961744481317	0	HLA-DMB_CD4	HLA-DMB - CD4	MHC-II	Cell-Cell Contact	KEGG: hsa04514
1336	DC	C1QC+ Macrophage	HLA-DMB	CD4	0.0105180345264005	0	HLA-DMB_CD4	HLA-DMB - CD4	MHC-II	Cell-Cell Contact	KEGG: hsa04514
1337	SPP1+ Macrophage	C1QC+ Macrophage	HLA-DMB	CD4	0.00669438287543487	0	HLA-DMB_CD4	HLA-DMB - CD4	MHC-II	Cell-Cell Contact	KEGG: hsa04514
1338	C1QC+ Macrophage	C1QC+ Macrophage	HLA-DMB	CD4	0.0075020165636121	0	HLA-DMB_CD4	HLA-DMB - CD4	MHC-II	Cell-Cell Contact	KEGG: hsa04514
1339	SPP1+ Macrophage	DC	HLA-DQA2	CD4	0.00654644898322572	0	HLA-DQA2_CD4	HLA-DQA2 - CD4	MHC-II	Cell-Cell Contact	KEGG: hsa04514
1340	SPP1+ Macrophage	SPP1+ Macrophage	HLA-DQA2	CD4	0.00711241292840578	0	HLA-DQA2_CD4	HLA-DQA2 - CD4	MHC-II	Cell-Cell Contact	KEGG: hsa04514
1341	SPP1+ Macrophage	C1QC+ Macrophage	HLA-DQA2	CD4	0.00264664185019852	0	HLA-DQA2_CD4	HLA-DQA2 - CD4	MHC-II	Cell-Cell Contact	KEGG: hsa04514
1342	DC	DC	HLA-DOA	CD4	0.00838688561820772	0	HLA-DOA_CD4	HLA-DOA - CD4	MHC-II	Cell-Cell Contact	KEGG: hsa04514
1343	SPP1+ Macrophage	DC	HLA-DOA	CD4	0.00231513772527564	0	HLA-DOA_CD4	HLA-DOA - CD4	MHC-II	Cell-Cell Contact	KEGG: hsa04514
1344	C1QC+ Macrophage	DC	HLA-DOA	CD4	0.00118616422678641	0	HLA-DOA_CD4	HLA-DOA - CD4	MHC-II	Cell-Cell Contact	KEGG: hsa04514
1345	DC	SPP1+ Macrophage	HLA-DOA	CD4	0.00911050275205945	0	HLA-DOA_CD4	HLA-DOA - CD4	MHC-II	Cell-Cell Contact	KEGG: hsa04514
1346	SPP1+ Macrophage	SPP1+ Macrophage	HLA-DOA	CD4	0.00251621619535133	0	HLA-DOA_CD4	HLA-DOA - CD4	MHC-II	Cell-Cell Contact	KEGG: hsa04514
1347	C1QC+ Macrophage	SPP1+ Macrophage	HLA-DOA	CD4	0.00128931379521475	0	HLA-DOA_CD4	HLA-DOA - CD4	MHC-II	Cell-Cell Contact	KEGG: hsa04514
1348	DC	C1QC+ Macrophage	HLA-DOA	CD4	0.00339445189787031	0	HLA-DOA_CD4	HLA-DOA - CD4	MHC-II	Cell-Cell Contact	KEGG: hsa04514
1349	SPP1+ Macrophage	C1QC+ Macrophage	HLA-DOA	CD4	0.000933610436242292	0	HLA-DOA_CD4	HLA-DOA - CD4	MHC-II	Cell-Cell Contact	KEGG: hsa04514
1350	C1QC+ Macrophage	C1QC+ Macrophage	HLA-DOA	CD4	0.000478013898310502	0	HLA-DOA_CD4	HLA-DOA - CD4	MHC-II	Cell-Cell Contact	KEGG: hsa04514
1351	DC	DC	HLA-DQB1	CD4	0.0644973134374391	0	HLA-DQB1_CD4	HLA-DQB1 - CD4	MHC-II	Cell-Cell Contact	KEGG: hsa04514
1352	SPP1+ Macrophage	DC	HLA-DQB1	CD4	0.0406775568053192	0	HLA-DQB1_CD4	HLA-DQB1 - CD4	MHC-II	Cell-Cell Contact	KEGG: hsa04514
1353	VCAN+ Macrophage	DC	HLA-DQB1	CD4	0.0349276528027515	0	HLA-DQB1_CD4	HLA-DQB1 - CD4	MHC-II	Cell-Cell Contact	KEGG: hsa04514
1354	C1QC+ Macrophage	DC	HLA-DQB1	CD4	0.0488894042097326	0	HLA-DQB1_CD4	HLA-DQB1 - CD4	MHC-II	Cell-Cell Contact	KEGG: hsa04514
1355	DC	SPP1+ Macrophage	HLA-DQB1	CD4	0.0697217252175418	0	HLA-DQB1_CD4	HLA-DQB1 - CD4	MHC-II	Cell-Cell Contact	KEGG: hsa04514
1356	SPP1+ Macrophage	SPP1+ Macrophage	HLA-DQB1	CD4	0.044063400039768	0	HLA-DQB1_CD4	HLA-DQB1 - CD4	MHC-II	Cell-Cell Contact	KEGG: hsa04514
1357	VCAN+ Macrophage	SPP1+ Macrophage	HLA-DQB1	CD4	0.0378537811741103	0	HLA-DQB1_CD4	HLA-DQB1 - CD4	MHC-II	Cell-Cell Contact	KEGG: hsa04514
1358	C1QC+ Macrophage	SPP1+ Macrophage	HLA-DQB1	CD4	0.0529210634580133	0	HLA-DQB1_CD4	HLA-DQB1 - CD4	MHC-II	Cell-Cell Contact	KEGG: hsa04514
1359	DC	C1QC+ Macrophage	HLA-DQB1	CD4	0.0270141320410155	0	HLA-DQB1_CD4	HLA-DQB1 - CD4	MHC-II	Cell-Cell Contact	KEGG: hsa04514
1360	SPP1+ Macrophage	C1QC+ Macrophage	HLA-DQB1	CD4	0.0167890020878478	0	HLA-DQB1_CD4	HLA-DQB1 - CD4	MHC-II	Cell-Cell Contact	KEGG: hsa04514
1361	VCAN+ Macrophage	C1QC+ Macrophage	HLA-DQB1	CD4	0.014365258079969	0	HLA-DQB1_CD4	HLA-DQB1 - CD4	MHC-II	Cell-Cell Contact	KEGG: hsa04514
1362	C1QC+ Macrophage	C1QC+ Macrophage	HLA-DQB1	CD4	0.0202802583909877	0	HLA-DQB1_CD4	HLA-DQB1 - CD4	MHC-II	Cell-Cell Contact	KEGG: hsa04514
1363	DC	DC	HLA-DRA	CD4	0.0926777740905925	0	HLA-DRA_CD4	HLA-DRA - CD4	MHC-II	Cell-Cell Contact	KEGG: hsa04514
1364	SPP1+ Macrophage	DC	HLA-DRA	CD4	0.0797383223200721	0	HLA-DRA_CD4	HLA-DRA - CD4	MHC-II	Cell-Cell Contact	KEGG: hsa04514
1365	VCAN+ Macrophage	DC	HLA-DRA	CD4	0.0723038854240291	0	HLA-DRA_CD4	HLA-DRA - CD4	MHC-II	Cell-Cell Contact	KEGG: hsa04514
1366	C1QC+ Macrophage	DC	HLA-DRA	CD4	0.0822360341179509	0	HLA-DRA_CD4	HLA-DRA - CD4	MHC-II	Cell-Cell Contact	KEGG: hsa04514
1367	DC	SPP1+ Macrophage	HLA-DRA	CD4	0.0999409986290678	0	HLA-DRA_CD4	HLA-DRA - CD4	MHC-II	Cell-Cell Contact	KEGG: hsa04514
1368	SPP1+ Macrophage	SPP1+ Macrophage	HLA-DRA	CD4	0.08608368457276	0	HLA-DRA_CD4	HLA-DRA - CD4	MHC-II	Cell-Cell Contact	KEGG: hsa04514
1369	VCAN+ Macrophage	SPP1+ Macrophage	HLA-DRA	CD4	0.0781078486175182	0	HLA-DRA_CD4	HLA-DRA - CD4	MHC-II	Cell-Cell Contact	KEGG: hsa04514
1370	C1QC+ Macrophage	SPP1+ Macrophage	HLA-DRA	CD4	0.0887609866927231	0	HLA-DRA_CD4	HLA-DRA - CD4	MHC-II	Cell-Cell Contact	KEGG: hsa04514
1371	DC	C1QC+ Macrophage	HLA-DRA	CD4	0.0395089307182297	0	HLA-DRA_CD4	HLA-DRA - CD4	MHC-II	Cell-Cell Contact	KEGG: hsa04514
1372	SPP1+ Macrophage	C1QC+ Macrophage	HLA-DRA	CD4	0.0337169302158324	0	HLA-DRA_CD4	HLA-DRA - CD4	MHC-II	Cell-Cell Contact	KEGG: hsa04514
1373	VCAN+ Macrophage	C1QC+ Macrophage	HLA-DRA	CD4	0.0304314276950669	0	HLA-DRA_CD4	HLA-DRA - CD4	MHC-II	Cell-Cell Contact	KEGG: hsa04514
1374	C1QC+ Macrophage	C1QC+ Macrophage	HLA-DRA	CD4	0.0348276311488529	0	HLA-DRA_CD4	HLA-DRA - CD4	MHC-II	Cell-Cell Contact	KEGG: hsa04514
1375	DC	DC	HLA-DRB1	CD4	0.0817817369936254	0	HLA-DRB1_CD4	HLA-DRB1 - CD4	MHC-II	Cell-Cell Contact	KEGG: hsa04514
1376	SPP1+ Macrophage	DC	HLA-DRB1	CD4	0.064437672092127	0	HLA-DRB1_CD4	HLA-DRB1 - CD4	MHC-II	Cell-Cell Contact	KEGG: hsa04514
1377	VCAN+ Macrophage	DC	HLA-DRB1	CD4	0.0562966232842113	0	HLA-DRB1_CD4	HLA-DRB1 - CD4	MHC-II	Cell-Cell Contact	KEGG: hsa04514
1378	C1QC+ Macrophage	DC	HLA-DRB1	CD4	0.069580570411621	0	HLA-DRB1_CD4	HLA-DRB1 - CD4	MHC-II	Cell-Cell Contact	KEGG: hsa04514
1379	DC	SPP1+ Macrophage	HLA-DRB1	CD4	0.0882741107547111	0	HLA-DRB1_CD4	HLA-DRB1 - CD4	MHC-II	Cell-Cell Contact	KEGG: hsa04514
1380	SPP1+ Macrophage	SPP1+ Macrophage	HLA-DRB1	CD4	0.069657612525405	0	HLA-DRB1_CD4	HLA-DRB1 - CD4	MHC-II	Cell-Cell Contact	KEGG: hsa04514
1381	VCAN+ Macrophage	SPP1+ Macrophage	HLA-DRB1	CD4	0.0609000059747837	0	HLA-DRB1_CD4	HLA-DRB1 - CD4	MHC-II	Cell-Cell Contact	KEGG: hsa04514
1382	C1QC+ Macrophage	SPP1+ Macrophage	HLA-DRB1	CD4	0.0751836447255463	0	HLA-DRB1_CD4	HLA-DRB1 - CD4	MHC-II	Cell-Cell Contact	KEGG: hsa04514
1383	DC	C1QC+ Macrophage	HLA-DRB1	CD4	0.0346253517151238	0	HLA-DRB1_CD4	HLA-DRB1 - CD4	MHC-II	Cell-Cell Contact	KEGG: hsa04514
1384	SPP1+ Macrophage	C1QC+ Macrophage	HLA-DRB1	CD4	0.0269881518567358	0	HLA-DRB1_CD4	HLA-DRB1 - CD4	MHC-II	Cell-Cell Contact	KEGG: hsa04514
1385	VCAN+ Macrophage	C1QC+ Macrophage	HLA-DRB1	CD4	0.0234598294306167	0	HLA-DRB1_CD4	HLA-DRB1 - CD4	MHC-II	Cell-Cell Contact	KEGG: hsa04514
1386	C1QC+ Macrophage	C1QC+ Macrophage	HLA-DRB1	CD4	0.0292355309785336	0	HLA-DRB1_CD4	HLA-DRB1 - CD4	MHC-II	Cell-Cell Contact	KEGG: hsa04514
1387	SPP1+ Macrophage	DC	HLA-DRB5	CD4	0.00578547205899268	0	HLA-DRB5_CD4	HLA-DRB5 - CD4	MHC-II	Cell-Cell Contact	KEGG: hsa04514
1388	C1QC+ Macrophage	DC	HLA-DRB5	CD4	0.00364040928729759	0	HLA-DRB5_CD4	HLA-DRB5 - CD4	MHC-II	Cell-Cell Contact	KEGG: hsa04514
1389	SPP1+ Macrophage	SPP1+ Macrophage	HLA-DRB5	CD4	0.00628606310552436	0	HLA-DRB5_CD4	HLA-DRB5 - CD4	MHC-II	Cell-Cell Contact	KEGG: hsa04514
1390	C1QC+ Macrophage	SPP1+ Macrophage	HLA-DRB5	CD4	0.00395613617915698	0	HLA-DRB5_CD4	HLA-DRB5 - CD4	MHC-II	Cell-Cell Contact	KEGG: hsa04514
1391	SPP1+ Macrophage	C1QC+ Macrophage	HLA-DRB5	CD4	0.00233792222748625	0	HLA-DRB5_CD4	HLA-DRB5 - CD4	MHC-II	Cell-Cell Contact	KEGG: hsa04514
1392	C1QC+ Macrophage	C1QC+ Macrophage	HLA-DRB5	CD4	0.00146920862639817	0	HLA-DRB5_CD4	HLA-DRB5 - CD4	MHC-II	Cell-Cell Contact	KEGG: hsa04514
1393	FAP+Fibroblasts	FAP+Fibroblasts	MPZL1	MPZL1	0.00179153237104859	0	MPZL1_MPZL1	MPZL1 - MPZL1	MPZ	Cell-Cell Contact	KEGG: hsa04514
1394	MFAP5+Fibroblasts	FAP+Fibroblasts	MPZL1	MPZL1	0.00400175817300767	0	MPZL1_MPZL1	MPZL1 - MPZL1	MPZ	Cell-Cell Contact	KEGG: hsa04514
1395	DC	FAP+Fibroblasts	MPZL1	MPZL1	0.000785061033500633	0	MPZL1_MPZL1	MPZL1 - MPZL1	MPZ	Cell-Cell Contact	KEGG: hsa04514
1396	SPP1+ Macrophage	FAP+Fibroblasts	MPZL1	MPZL1	0.000866347400899086	0	MPZL1_MPZL1	MPZL1 - MPZL1	MPZ	Cell-Cell Contact	KEGG: hsa04514
1397	FAP+Fibroblasts	MFAP5+Fibroblasts	MPZL1	MPZL1	0.00400175817300767	0	MPZL1_MPZL1	MPZL1 - MPZL1	MPZ	Cell-Cell Contact	KEGG: hsa04514
1398	MFAP5+Fibroblasts	MFAP5+Fibroblasts	MPZL1	MPZL1	0.00891440357995544	0	MPZL1_MPZL1	MPZL1 - MPZL1	MPZ	Cell-Cell Contact	KEGG: hsa04514
1399	DC	MFAP5+Fibroblasts	MPZL1	MPZL1	0.00175578027606427	0	MPZL1_MPZL1	MPZL1 - MPZL1	MPZ	Cell-Cell Contact	KEGG: hsa04514
1400	SPP1+ Macrophage	MFAP5+Fibroblasts	MPZL1	MPZL1	0.00193738145471365	0	MPZL1_MPZL1	MPZL1 - MPZL1	MPZ	Cell-Cell Contact	KEGG: hsa04514
1401	FAP+Fibroblasts	DC	MPZL1	MPZL1	0.000785061033500633	0	MPZL1_MPZL1	MPZL1 - MPZL1	MPZ	Cell-Cell Contact	KEGG: hsa04514
1402	MFAP5+Fibroblasts	DC	MPZL1	MPZL1	0.00175578027606427	0	MPZL1_MPZL1	MPZL1 - MPZL1	MPZ	Cell-Cell Contact	KEGG: hsa04514
1403	FAP+Fibroblasts	SPP1+ Macrophage	MPZL1	MPZL1	0.000866347400899086	0	MPZL1_MPZL1	MPZL1 - MPZL1	MPZ	Cell-Cell Contact	KEGG: hsa04514
1404	MFAP5+Fibroblasts	SPP1+ Macrophage	MPZL1	MPZL1	0.00193738145471365	0	MPZL1_MPZL1	MPZL1 - MPZL1	MPZ	Cell-Cell Contact	KEGG: hsa04514
1405	MFAP5+Fibroblasts	MFAP5+Fibroblasts	NEGR1	NEGR1	0.00248734551120058	0	NEGR1_NEGR1	NEGR1 - NEGR1	NEGR	Cell-Cell Contact	KEGG: hsa04514
1406	FAP+Fibroblasts	MCAM+Fibroblasts	DLL1	NOTCH3	0.0148679273451171	0	DLL1_NOTCH3	DLL1 - NOTCH3	NOTCH	Cell-Cell Contact	PMID: 22353464
1407	MFAP5+Fibroblasts	MCAM+Fibroblasts	DLL1	NOTCH3	0.00364667564782449	0	DLL1_NOTCH3	DLL1 - NOTCH3	NOTCH	Cell-Cell Contact	PMID: 22353464
1408	MCAM+Fibroblasts	MFAP5+Fibroblasts	JAG1	NOTCH2	0.00811996304327237	0	JAG1_NOTCH2	JAG1 - NOTCH2	NOTCH	Cell-Cell Contact	PMID: 22353464
1409	FAP+Fibroblasts	MFAP5+Fibroblasts	JAG1	NOTCH2	0.00607767466185599	0	JAG1_NOTCH2	JAG1 - NOTCH2	NOTCH	Cell-Cell Contact	PMID: 22353464
1410	MFAP5+Fibroblasts	MFAP5+Fibroblasts	JAG1	NOTCH2	0.00113307522793104	0.01	JAG1_NOTCH2	JAG1 - NOTCH2	NOTCH	Cell-Cell Contact	PMID: 22353464
1411	MCAM+Fibroblasts	DC	JAG1	NOTCH2	0.00388926751890215	0	JAG1_NOTCH2	JAG1 - NOTCH2	NOTCH	Cell-Cell Contact	PMID: 22353464
1412	FAP+Fibroblasts	DC	JAG1	NOTCH2	0.00290794075753473	0	JAG1_NOTCH2	JAG1 - NOTCH2	NOTCH	Cell-Cell Contact	PMID: 22353464
1413	MCAM+Fibroblasts	SPP1+ Macrophage	JAG1	NOTCH2	0.00746815776060871	0	JAG1_NOTCH2	JAG1 - NOTCH2	NOTCH	Cell-Cell Contact	PMID: 22353464
1414	FAP+Fibroblasts	SPP1+ Macrophage	JAG1	NOTCH2	0.00558888412004485	0	JAG1_NOTCH2	JAG1 - NOTCH2	NOTCH	Cell-Cell Contact	PMID: 22353464
1415	MFAP5+Fibroblasts	SPP1+ Macrophage	JAG1	NOTCH2	0.0010415321412278	0.02	JAG1_NOTCH2	JAG1 - NOTCH2	NOTCH	Cell-Cell Contact	PMID: 22353464
1416	MCAM+Fibroblasts	MCAM+Fibroblasts	JAG1	NOTCH3	0.0618209092068175	0	JAG1_NOTCH3	JAG1 - NOTCH3	NOTCH	Cell-Cell Contact	PMID: 22353464
1417	FAP+Fibroblasts	MCAM+Fibroblasts	JAG1	NOTCH3	0.046910846031314	0	JAG1_NOTCH3	JAG1 - NOTCH3	NOTCH	Cell-Cell Contact	PMID: 22353464
1418	MFAP5+Fibroblasts	MCAM+Fibroblasts	JAG1	NOTCH3	0.00904812127195928	0	JAG1_NOTCH3	JAG1 - NOTCH3	NOTCH	Cell-Cell Contact	PMID: 22353464
1419	FAP+Fibroblasts	MFAP5+Fibroblasts	DLL1	NOTCH2	0.00187149080089915	0	DLL1_NOTCH2	DLL1 - NOTCH2	NOTCH	Cell-Cell Contact	PMID: 22353464
1420	MFAP5+Fibroblasts	MFAP5+Fibroblasts	DLL1	NOTCH2	0.000454497602590389	0	DLL1_NOTCH2	DLL1 - NOTCH2	NOTCH	Cell-Cell Contact	PMID: 22353464
1421	FAP+Fibroblasts	DC	DLL1	NOTCH2	0.000893466615058281	0	DLL1_NOTCH2	DLL1 - NOTCH2	NOTCH	Cell-Cell Contact	PMID: 22353464
1422	MFAP5+Fibroblasts	DC	DLL1	NOTCH2	0.000216820403071616	0	DLL1_NOTCH2	DLL1 - NOTCH2	NOTCH	Cell-Cell Contact	PMID: 22353464
1423	FAP+Fibroblasts	SPP1+ Macrophage	DLL1	NOTCH2	0.00172039260776322	0	DLL1_NOTCH2	DLL1 - NOTCH2	NOTCH	Cell-Cell Contact	PMID: 22353464
1424	MFAP5+Fibroblasts	SPP1+ Macrophage	DLL1	NOTCH2	0.000417755034741274	0	DLL1_NOTCH2	DLL1 - NOTCH2	NOTCH	Cell-Cell Contact	PMID: 22353464
1425	SPP1+ Macrophage	SPP1+ Macrophage	PECAM1	PECAM1	0.000632686782305764	0	PECAM1_PECAM1	PECAM1 - PECAM1	PECAM1	Cell-Cell Contact	KEGG: hsa04514
1426	MCAM+Fibroblasts	MCAM+Fibroblasts	SELE	CD44	0.000441624568760319	0	SELE_CD44	SELE - CD44	SELE	Cell-Cell Contact	PMC4571854
1427	FAP+Fibroblasts	MCAM+Fibroblasts	SELE	CD44	0.00156605048272635	0	SELE_CD44	SELE - CD44	SELE	Cell-Cell Contact	PMC4571854
1428	MCAM+Fibroblasts	FAP+Fibroblasts	SELE	CD44	0.00039862259645458	0	SELE_CD44	SELE - CD44	SELE	Cell-Cell Contact	PMC4571854
1429	FAP+Fibroblasts	FAP+Fibroblasts	SELE	CD44	0.00141371549658352	0	SELE_CD44	SELE - CD44	SELE	Cell-Cell Contact	PMC4571854
1430	MCAM+Fibroblasts	CD74+Fibroblasts	SELE	CD44	0.000342169647177049	0	SELE_CD44	SELE - CD44	SELE	Cell-Cell Contact	PMC4571854
1431	FAP+Fibroblasts	CD74+Fibroblasts	SELE	CD44	0.00121367959219422	0	SELE_CD44	SELE - CD44	SELE	Cell-Cell Contact	PMC4571854
1432	MCAM+Fibroblasts	MFAP5+Fibroblasts	SELE	CD44	0.00112145067756044	0	SELE_CD44	SELE - CD44	SELE	Cell-Cell Contact	PMC4571854
1433	FAP+Fibroblasts	MFAP5+Fibroblasts	SELE	CD44	0.00396991584836639	0	SELE_CD44	SELE - CD44	SELE	Cell-Cell Contact	PMC4571854
1434	MCAM+Fibroblasts	DC	SELE	CD44	0.00322256532451358	0	SELE_CD44	SELE - CD44	SELE	Cell-Cell Contact	PMC4571854
1435	FAP+Fibroblasts	DC	SELE	CD44	0.0113471994090147	0	SELE_CD44	SELE - CD44	SELE	Cell-Cell Contact	PMC4571854
1436	MCAM+Fibroblasts	SPP1+ Macrophage	SELE	CD44	0.00397534183538848	0	SELE_CD44	SELE - CD44	SELE	Cell-Cell Contact	PMC4571854
1437	FAP+Fibroblasts	SPP1+ Macrophage	SELE	CD44	0.0139712518103802	0	SELE_CD44	SELE - CD44	SELE	Cell-Cell Contact	PMC4571854
1438	MCAM+Fibroblasts	VCAN+ Macrophage	SELE	CD44	0.000952802234847058	0	SELE_CD44	SELE - CD44	SELE	Cell-Cell Contact	PMC4571854
1439	FAP+Fibroblasts	VCAN+ Macrophage	SELE	CD44	0.00337435037459924	0	SELE_CD44	SELE - CD44	SELE	Cell-Cell Contact	PMC4571854
1440	MCAM+Fibroblasts	C1QC+ Macrophage	SELE	CD44	0.000621339086201656	0	SELE_CD44	SELE - CD44	SELE	Cell-Cell Contact	PMC4571854
1441	FAP+Fibroblasts	C1QC+ Macrophage	SELE	CD44	0.00220233023866654	0	SELE_CD44	SELE - CD44	SELE	Cell-Cell Contact	PMC4571854
1442	MCAM+Fibroblasts	MCAM+Fibroblasts	SELE	GLG1	0.000280927288797351	0	SELE_GLG1	SELE - GLG1	SELE	Cell-Cell Contact	PMID: 11404363
1443	FAP+Fibroblasts	MCAM+Fibroblasts	SELE	GLG1	0.000996607766333976	0	SELE_GLG1	SELE - GLG1	SELE	Cell-Cell Contact	PMID: 11404363
1444	MCAM+Fibroblasts	FAP+Fibroblasts	SELE	GLG1	0.00046605382354813	0	SELE_GLG1	SELE - GLG1	SELE	Cell-Cell Contact	PMID: 11404363
1445	FAP+Fibroblasts	FAP+Fibroblasts	SELE	GLG1	0.00165257653780022	0	SELE_GLG1	SELE - GLG1	SELE	Cell-Cell Contact	PMID: 11404363
1446	MCAM+Fibroblasts	MFAP5+Fibroblasts	SELE	GLG1	0.00120701024524739	0	SELE_GLG1	SELE - GLG1	SELE	Cell-Cell Contact	PMID: 11404363
1447	FAP+Fibroblasts	MFAP5+Fibroblasts	SELE	GLG1	0.0042718658230716	0	SELE_GLG1	SELE - GLG1	SELE	Cell-Cell Contact	PMID: 11404363
1448	MCAM+Fibroblasts	SPP1+ Macrophage	SELE	GLG1	0.000185225654840764	0	SELE_GLG1	SELE - GLG1	SELE	Cell-Cell Contact	PMID: 11404363
1449	FAP+Fibroblasts	SPP1+ Macrophage	SELE	GLG1	0.000657260305734795	0	SELE_GLG1	SELE - GLG1	SELE	Cell-Cell Contact	PMID: 11404363
1450	SPP1+ Macrophage	DC	SEMA4D	CD72	0.00217926343772204	0	SEMA4D_CD72	SEMA4D - CD72	SEMA4	Cell-Cell Contact	PMID: 22325954
1451	SPP1+ Macrophage	SPP1+ Macrophage	SEMA4D	CD72	0.000559022809927035	0	SEMA4D_CD72	SEMA4D - CD72	SEMA4	Cell-Cell Contact	PMID: 22325954
1452	MFAP5+Fibroblasts	SPP1+ Macrophage	THY1	ITGAM_ITGB2	0.0162138042596846	0	THY1_ITGAM_ITGB2	THY1 - (ITGAM+ITGB2)	THY1	Cell-Cell Contact	PMID: 15850796
1453	MFAP5+Fibroblasts	DC	THY1	ITGAX_ITGB2	0.0545460404609916	0	THY1_ITGAX_ITGB2	THY1 - (ITGAX+ITGB2)	THY1	Cell-Cell Contact	PMID: 15850796
1454	MFAP5+Fibroblasts	SPP1+ Macrophage	THY1	ITGAX_ITGB2	0.0470095498049148	0	THY1_ITGAX_ITGB2	THY1 - (ITGAX+ITGB2)	THY1	Cell-Cell Contact	PMID: 15850796
