# Supplementary material for: Intercellular communication between FAP+ fibroblasts and SPP1+ macrophages in prostate cancer via multi-omics
Source: Front Immunol. 2025 May 14;16:1560998. doi: 10.3389/fimmu.2025.1560998 (PMC12116517; doi:10.3389/fimmu.2025.1560998)
Supplement: Supplementary file 1 [file DataSheet1.zip › TableS/Tab_S12.csv]

	source	target	pathway_name	prob	pval
1	C1QC+ Macrophage	C1QC+ Macrophage	COMPLEMENT	0.00196804935593068	0
2	C1QC+ Macrophage	C1QC+ Macrophage	GALECTIN	0.00753035025333112	0
3	C1QC+ Macrophage	C1QC+ Macrophage	MHC-II	0.192568768766448	0
4	C1QC+ Macrophage	C1QC+ Macrophage	SPP1	0.000683850986694714	0
5	C1QC+ Macrophage	CD74+Fibroblasts	SPP1	0.000376605355138582	0
6	C1QC+ Macrophage	DC	ANNEXIN	0.0221999608794019	0
7	C1QC+ Macrophage	DC	CCL	0.00308405143633385	0
8	C1QC+ Macrophage	DC	CD45	0.00254945232540909	0
9	C1QC+ Macrophage	DC	COMPLEMENT	0.0152692726512559	0
10	C1QC+ Macrophage	DC	GALECTIN	0.0435502989423841	0
11	C1QC+ Macrophage	DC	GRN	0.00576410171401335	0
12	C1QC+ Macrophage	DC	IL1	0.0159957705544168	0
13	C1QC+ Macrophage	DC	ITGB2	0.0591165160948215	0
14	C1QC+ Macrophage	DC	MHC-II	0.460108361177273	0
15	C1QC+ Macrophage	DC	MIF	0.0518261331046889	0.02
16	C1QC+ Macrophage	DC	SPP1	0.00532997392910076	0
17	C1QC+ Macrophage	FAP+Fibroblasts	CXCL	0.00213781665813882	0
18	C1QC+ Macrophage	FAP+Fibroblasts	ITGB2	0.0387057140937153	0
19	C1QC+ Macrophage	FAP+Fibroblasts	MIF	0.00260226167662551	0
20	C1QC+ Macrophage	FAP+Fibroblasts	SPP1	0.00234613556828715	0
21	C1QC+ Macrophage	MCAM+Fibroblasts	GRN	0.0101765097420743	0
22	C1QC+ Macrophage	MCAM+Fibroblasts	MIF	0.00322786281063372	0
23	C1QC+ Macrophage	MCAM+Fibroblasts	SPP1	0.00185735928608568	0
24	C1QC+ Macrophage	MFAP5+Fibroblasts	GALECTIN	0.00757921273448201	0
25	C1QC+ Macrophage	MFAP5+Fibroblasts	MIF	0.00707257643053271	0
26	C1QC+ Macrophage	MFAP5+Fibroblasts	SPP1	0.0047976401320352	0
27	C1QC+ Macrophage	MFAP5+Fibroblasts	TGFb	0.00173679480880541	0
28	C1QC+ Macrophage	SPP1+ Macrophage	ANNEXIN	0.02825861371071	0
29	C1QC+ Macrophage	SPP1+ Macrophage	CD45	0.00223105587283114	0
30	C1QC+ Macrophage	SPP1+ Macrophage	CD99	0.00505231896318619	0
31	C1QC+ Macrophage	SPP1+ Macrophage	COMPLEMENT	0.0173157487075515	0
32	C1QC+ Macrophage	SPP1+ Macrophage	GALECTIN	0.0459362187228883	0
33	C1QC+ Macrophage	SPP1+ Macrophage	IL1	0.0044356347073597	0
34	C1QC+ Macrophage	SPP1+ Macrophage	ITGB2	0.0574612571601551	0
35	C1QC+ Macrophage	SPP1+ Macrophage	MHC-II	0.497438559648275	0
36	C1QC+ Macrophage	SPP1+ Macrophage	MIF	0.0440704898590421	0.02
37	C1QC+ Macrophage	SPP1+ Macrophage	SPP1	0.00636953448539623	0
38	C1QC+ Macrophage	SPP1+ Macrophage	TGFb	0.00134428169773928	0
39	C1QC+ Macrophage	VCAN+ Macrophage	GALECTIN	0.00644568575279166	0.02
40	C1QC+ Macrophage	VCAN+ Macrophage	SPP1	0.00104862710462222	0
41	CD74+Fibroblasts	C1QC+ Macrophage	PTN	0.0822699366236952	0
42	CD74+Fibroblasts	CD74+Fibroblasts	PTN	0.0357628171932139	0
43	CD74+Fibroblasts	DC	ANNEXIN	0.0108542512961175	0
44	CD74+Fibroblasts	DC	COLLAGEN	0.183581414966785	0
45	CD74+Fibroblasts	DC	PTN	0.108853654332327	0
46	CD74+Fibroblasts	FAP+Fibroblasts	CCL	0.00317589903050143	0
47	CD74+Fibroblasts	FAP+Fibroblasts	COLLAGEN	0.019918699612579	0
48	CD74+Fibroblasts	FAP+Fibroblasts	CXCL	0.0035342750692239	0
49	CD74+Fibroblasts	FAP+Fibroblasts	MIF	0.00242263910102572	0
50	CD74+Fibroblasts	FAP+Fibroblasts	PTN	0.135592945007015	0
51	CD74+Fibroblasts	MCAM+Fibroblasts	COLLAGEN	0.0590181341872673	0
52	CD74+Fibroblasts	MCAM+Fibroblasts	MIF	0.0030051878749707	0
53	CD74+Fibroblasts	MCAM+Fibroblasts	PTN	0.122662290640837	0
54	CD74+Fibroblasts	MFAP5+Fibroblasts	CHEMERIN	0.0032637369298214	0
55	CD74+Fibroblasts	MFAP5+Fibroblasts	COLLAGEN	0.0822388299333955	0
56	CD74+Fibroblasts	MFAP5+Fibroblasts	MIF	0.0065864255145869	0
57	CD74+Fibroblasts	MFAP5+Fibroblasts	PTN	0.134426767443404	0
58	CD74+Fibroblasts	SPP1+ Macrophage	ANNEXIN	0.0138604066935828	0
59	CD74+Fibroblasts	SPP1+ Macrophage	CD99	0.00738890413416776	0
60	CD74+Fibroblasts	SPP1+ Macrophage	COLLAGEN	0.22480182891795	0
61	CD74+Fibroblasts	SPP1+ Macrophage	PTN	0.0876046426476904	0
62	CD74+Fibroblasts	VCAN+ Macrophage	COLLAGEN	0.0270970739623176	0
63	DC	C1QC+ Macrophage	COMPLEMENT	0.00370578920046753	0
64	DC	C1QC+ Macrophage	GALECTIN	0.0171068173002539	0
65	DC	C1QC+ Macrophage	IL16	0.000713161259705233	0
66	DC	C1QC+ Macrophage	MHC-II	0.228293332747672	0
67	DC	C1QC+ Macrophage	MIF	0.0526574608695842	0
68	DC	C1QC+ Macrophage	TNF	0.00282949267752723	0
69	DC	DC	ADGRE5	0.00460119447372581	0
70	DC	DC	ANNEXIN	0.030921983043188	0
71	DC	DC	CCL	0.0152811208394696	0
72	DC	DC	CD137	0.000345149984866794	0
73	DC	DC	CD45	0.00707101308694278	0
74	DC	DC	CD99	0.00498295666023408	0
75	DC	DC	COMPLEMENT	0.0284998175327145	0
76	DC	DC	GALECTIN	0.0630874793523344	0
77	DC	DC	GAS	0.00450534810954313	0
78	DC	DC	GRN	0.00618884435573326	0
79	DC	DC	ICAM	0.0618004565531893	0
80	DC	DC	IL1	0.118734711610596	0
81	DC	DC	IL10	0.00117208511572571	0
82	DC	DC	IL16	0.00176905243603113	0
83	DC	DC	IL6	0.00120301404867816	0.03
84	DC	DC	ITGB2	0.0626379645799502	0
85	DC	DC	MHC-II	0.542404603779181	0
86	DC	DC	MIF	0.188243294608063	0
87	DC	DC	TGFb	0.00571920940427448	0
88	DC	DC	THBS	0.0100525603919887	0
89	DC	DC	TNF	0.0316605543466958	0
90	DC	DC	TWEAK	0.000787271720122891	0
91	DC	DC	VISFATIN	0.0461791134042995	0
92	DC	FAP+Fibroblasts	CD46	0.00401338236272387	0
93	DC	FAP+Fibroblasts	CD99	0.0376958588774759	0
94	DC	FAP+Fibroblasts	CXCL	0.0322703513179366	0
95	DC	FAP+Fibroblasts	EGF	0.0261323021314042	0
96	DC	FAP+Fibroblasts	GAS	0.0029851714378985	0.01
97	DC	FAP+Fibroblasts	ITGB2	0.0410643976259335	0
98	DC	FAP+Fibroblasts	MIF	0.00504004396684168	0
99	DC	FAP+Fibroblasts	MPZ	0.000785061033500633	0
100	DC	FAP+Fibroblasts	PDGF	0.0220253373495861	0
101	DC	FAP+Fibroblasts	THBS	0.00353598559866814	0.04
102	DC	FAP+Fibroblasts	TNF	0.00379254404809646	0
103	DC	FAP+Fibroblasts	TWEAK	0.00115524643450706	0
104	DC	FAP+Fibroblasts	VISFATIN	0.0419203942628379	0
105	DC	FAP+Fibroblasts	ncWNT	0.000682012362556247	0
106	DC	MCAM+Fibroblasts	CD46	0.00536574890210582	0
107	DC	MCAM+Fibroblasts	GRN	0.0109228199729226	0
108	DC	MCAM+Fibroblasts	MIF	0.00624803301810752	0
109	DC	MCAM+Fibroblasts	OSM	0.000969497713430269	0
110	DC	MCAM+Fibroblasts	PDGF	0.0180283195604	0
111	DC	MCAM+Fibroblasts	TNF	0.00408366757830141	0
112	DC	MCAM+Fibroblasts	TWEAK	0.00116072753246448	0
113	DC	MCAM+Fibroblasts	ncWNT	0.0102122594195707	0
114	DC	MFAP5+Fibroblasts	ADGRE5	0.00453093976532739	0
115	DC	MFAP5+Fibroblasts	CD99	0.0640650889832007	0
116	DC	MFAP5+Fibroblasts	EGF	0.0365543069491832	0
117	DC	MFAP5+Fibroblasts	GALECTIN	0.0110260934365739	0
118	DC	MFAP5+Fibroblasts	MIF	0.0136408476533297	0
119	DC	MFAP5+Fibroblasts	MPZ	0.00175578027606427	0
120	DC	MFAP5+Fibroblasts	OSM	0.00172959093188294	0
121	DC	MFAP5+Fibroblasts	PDGF	0.0142382120047487	0
122	DC	MFAP5+Fibroblasts	TGFb	0.0163336540863087	0
123	DC	MFAP5+Fibroblasts	THBS	0.0124607558237381	0
124	DC	MFAP5+Fibroblasts	TNF	0.00832744838524427	0
125	DC	MFAP5+Fibroblasts	TWEAK	0.00200914990175291	0
126	DC	MFAP5+Fibroblasts	VISFATIN	0.0526776514189283	0
127	DC	MFAP5+Fibroblasts	ncWNT	0.00129862331587779	0
128	DC	SPP1+ Macrophage	ADGRE5	0.00637055498519676	0
129	DC	SPP1+ Macrophage	ANNEXIN	0.0392653996278479	0
130	DC	SPP1+ Macrophage	CD45	0.00619143232785715	0
131	DC	SPP1+ Macrophage	CD99	0.0143244205349338	0
132	DC	SPP1+ Macrophage	COMPLEMENT	0.0324129182716157	0
133	DC	SPP1+ Macrophage	GALECTIN	0.0663983879878865	0
134	DC	SPP1+ Macrophage	ICAM	0.0659573154230206	0
135	DC	SPP1+ Macrophage	IL1	0.0344146596142612	0
136	DC	SPP1+ Macrophage	IL16	0.00192279274164798	0
137	DC	SPP1+ Macrophage	IL6	0.00144496005875293	0
138	DC	SPP1+ Macrophage	ITGB2	0.0608904863456495	0
139	DC	SPP1+ Macrophage	MHC-II	0.585954545773305	0
140	DC	SPP1+ Macrophage	MIF	0.174720411848535	0
141	DC	SPP1+ Macrophage	TGFb	0.00844373424939288	0
142	DC	SPP1+ Macrophage	THBS	0.0112452426124311	0
143	DC	SPP1+ Macrophage	TNF	0.0289351048498124	0
144	DC	SPP1+ Macrophage	VISFATIN	0.0439299226146267	0
145	DC	VCAN+ Macrophage	GALECTIN	0.00938193348942442	0
146	DC	VCAN+ Macrophage	MIF	0.0756906880968696	0
147	FAP+Fibroblasts	C1QC+ Macrophage	APP	0.124390179947818	0
148	FAP+Fibroblasts	C1QC+ Macrophage	COLLAGEN	0.11620451973843	0
149	FAP+Fibroblasts	C1QC+ Macrophage	COMPLEMENT	0.00163626336421619	0
150	FAP+Fibroblasts	C1QC+ Macrophage	CSF	0.00178011345675167	0
151	FAP+Fibroblasts	C1QC+ Macrophage	CXCL	0.0132233904227006	0
152	FAP+Fibroblasts	C1QC+ Macrophage	FN1	0.0102115270261557	0
153	FAP+Fibroblasts	C1QC+ Macrophage	GAS	0.00775310962759197	0
154	FAP+Fibroblasts	C1QC+ Macrophage	LAMININ	0.0154610762372764	0
155	FAP+Fibroblasts	C1QC+ Macrophage	MIF	0.0569342295707307	0
156	FAP+Fibroblasts	C1QC+ Macrophage	MK	0.0296070889198454	0
157	FAP+Fibroblasts	C1QC+ Macrophage	PTN	0.108161599958631	0
158	FAP+Fibroblasts	C1QC+ Macrophage	SELE	0.00220233023866654	0
159	FAP+Fibroblasts	C1QC+ Macrophage	THBS	0.00857832524923293	0.005
160	FAP+Fibroblasts	CD74+Fibroblasts	COLLAGEN	0.0143074047694691	0
161	FAP+Fibroblasts	CD74+Fibroblasts	LAMININ	0.00366457341620529	0
162	FAP+Fibroblasts	CD74+Fibroblasts	MK	0.0124658489501167	0
163	FAP+Fibroblasts	CD74+Fibroblasts	PTN	0.0477799719804002	0
164	FAP+Fibroblasts	CD74+Fibroblasts	SELE	0.00121367959219422	0
165	FAP+Fibroblasts	DC	ANGPTL	0.00232862900946655	0
166	FAP+Fibroblasts	DC	ANNEXIN	0.0147341557078175	0
167	FAP+Fibroblasts	DC	APP	0.126215656229741	0
168	FAP+Fibroblasts	DC	CD99	0.0457809523820181	0
169	FAP+Fibroblasts	DC	COLLAGEN	0.607887518384169	0
170	FAP+Fibroblasts	DC	COMPLEMENT	0.0127165720534366	0
171	FAP+Fibroblasts	DC	CSF	0.00280578743064873	0
172	FAP+Fibroblasts	DC	CXCL	0.0458375070189078	0
173	FAP+Fibroblasts	DC	FN1	0.0822028366999035	0
174	FAP+Fibroblasts	DC	GAS	0.0285501314160636	0
175	FAP+Fibroblasts	DC	GDF	0.000764712025853297	0
176	FAP+Fibroblasts	DC	GRN	0.000730532850387925	0
177	FAP+Fibroblasts	DC	ICAM	0.0403692621198922	0
178	FAP+Fibroblasts	DC	IL6	0.00255761621708521	0
179	FAP+Fibroblasts	DC	LAMININ	0.0784384118750552	0
180	FAP+Fibroblasts	DC	MIF	0.202810594918043	0
181	FAP+Fibroblasts	DC	MK	0.0393027153772704	0
182	FAP+Fibroblasts	DC	MPZ	0.000785061033500633	0
183	FAP+Fibroblasts	DC	NOTCH	0.00380140737259302	0
184	FAP+Fibroblasts	DC	PTN	0.142917298804092	0
185	FAP+Fibroblasts	DC	SELE	0.0113471994090147	0
186	FAP+Fibroblasts	DC	TGFb	0.000387656895488162	0
187	FAP+Fibroblasts	DC	THBS	0.0296889743680429	0
188	FAP+Fibroblasts	DC	TWEAK	0.000895611312335342	0
189	FAP+Fibroblasts	DC	VISFATIN	0.0112395939176087	0
190	FAP+Fibroblasts	FAP+Fibroblasts	ANGPTL	0.00523965561705385	0
191	FAP+Fibroblasts	FAP+Fibroblasts	CCL	0.00465378345572296	0
192	FAP+Fibroblasts	FAP+Fibroblasts	CD46	0.00657878003932752	0
193	FAP+Fibroblasts	FAP+Fibroblasts	CD99	0.0599366478962406	0
194	FAP+Fibroblasts	FAP+Fibroblasts	COLLAGEN	0.123232381312683	0.00153846153846154
195	FAP+Fibroblasts	FAP+Fibroblasts	CXCL	0.00875117463247513	0
196	FAP+Fibroblasts	FAP+Fibroblasts	EGF	0.00219359587256229	0
197	FAP+Fibroblasts	FAP+Fibroblasts	FGF	0.0472211944145469	0
198	FAP+Fibroblasts	FAP+Fibroblasts	FN1	0.0343214424514648	0
199	FAP+Fibroblasts	FAP+Fibroblasts	GAS	0.0190722950650457	0
200	FAP+Fibroblasts	FAP+Fibroblasts	GDF	0.00139512934494899	0
201	FAP+Fibroblasts	FAP+Fibroblasts	JAM	0.00119095901390343	0
202	FAP+Fibroblasts	FAP+Fibroblasts	LAMININ	0.00993827100772833	0.0025
203	FAP+Fibroblasts	FAP+Fibroblasts	MIF	0.005471727344736	0
204	FAP+Fibroblasts	FAP+Fibroblasts	MK	0.0846100904588028	0
205	FAP+Fibroblasts	FAP+Fibroblasts	MPZ	0.00179153237104859	0
206	FAP+Fibroblasts	FAP+Fibroblasts	PTN	0.178365927694133	0
207	FAP+Fibroblasts	FAP+Fibroblasts	SELE	0.00306629203438374	0
208	FAP+Fibroblasts	FAP+Fibroblasts	THBS	0.0162278043910873	0
209	FAP+Fibroblasts	FAP+Fibroblasts	TWEAK	0.00131415789115176	0
210	FAP+Fibroblasts	FAP+Fibroblasts	VISFATIN	0.0280466620963356	0
211	FAP+Fibroblasts	FAP+Fibroblasts	WNT	0.000152646873527955	0
212	FAP+Fibroblasts	MCAM+Fibroblasts	ANGPTL	0.00110004559463184	0
213	FAP+Fibroblasts	MCAM+Fibroblasts	CD46	0.00878796663959621	0
214	FAP+Fibroblasts	MCAM+Fibroblasts	CD99	0.0512534717503251	0
215	FAP+Fibroblasts	MCAM+Fibroblasts	COLLAGEN	0.282326408637963	0.00428571428571429
216	FAP+Fibroblasts	MCAM+Fibroblasts	CXCL	0.00448844394452729	0
217	FAP+Fibroblasts	MCAM+Fibroblasts	FGF	0.0098703247033694	0
218	FAP+Fibroblasts	MCAM+Fibroblasts	FN1	0.0275604843768343	0.005
219	FAP+Fibroblasts	MCAM+Fibroblasts	GAS	0.0201067461085207	0
220	FAP+Fibroblasts	MCAM+Fibroblasts	GRN	0.00129477217016857	0
221	FAP+Fibroblasts	MCAM+Fibroblasts	LAMININ	0.0881963467492805	0
222	FAP+Fibroblasts	MCAM+Fibroblasts	MIF	0.00678247621945688	0
223	FAP+Fibroblasts	MCAM+Fibroblasts	MK	0.0479164914846702	0
224	FAP+Fibroblasts	MCAM+Fibroblasts	NOTCH	0.0617787733764311	0
225	FAP+Fibroblasts	MCAM+Fibroblasts	PTN	0.160756865343125	0
226	FAP+Fibroblasts	MCAM+Fibroblasts	SELE	0.00256265824906033	0
227	FAP+Fibroblasts	MCAM+Fibroblasts	THBS	0.00606358620881668	0.015
228	FAP+Fibroblasts	MCAM+Fibroblasts	TWEAK	0.00132039195213998	0
229	FAP+Fibroblasts	MFAP5+Fibroblasts	ANGPTL	0.0077805692799672	0
230	FAP+Fibroblasts	MFAP5+Fibroblasts	BMP	0.00126039349595864	0
231	FAP+Fibroblasts	MFAP5+Fibroblasts	CD99	0.100243208752004	0
232	FAP+Fibroblasts	MFAP5+Fibroblasts	CHEMERIN	0.0101512192193333	0
233	FAP+Fibroblasts	MFAP5+Fibroblasts	COLLAGEN	0.394009932806445	0
234	FAP+Fibroblasts	MFAP5+Fibroblasts	CXCL	0.0111155410301248	0
235	FAP+Fibroblasts	MFAP5+Fibroblasts	EGF	0.00305954461476816	0
236	FAP+Fibroblasts	MFAP5+Fibroblasts	FGF	0.0296921820958506	0
237	FAP+Fibroblasts	MFAP5+Fibroblasts	FN1	0.0593216622367496	0
238	FAP+Fibroblasts	MFAP5+Fibroblasts	GAS	0.0190398564820731	0
239	FAP+Fibroblasts	MFAP5+Fibroblasts	GDF	0.00603361470897702	0
240	FAP+Fibroblasts	MFAP5+Fibroblasts	JAM	0.00268303243061997	0
241	FAP+Fibroblasts	MFAP5+Fibroblasts	LAMININ	0.0482681000261692	0
242	FAP+Fibroblasts	MFAP5+Fibroblasts	MIF	0.0147982394644063	0
243	FAP+Fibroblasts	MFAP5+Fibroblasts	MK	0.084332278957746	0
244	FAP+Fibroblasts	MFAP5+Fibroblasts	MPZ	0.00400175817300767	0
245	FAP+Fibroblasts	MFAP5+Fibroblasts	NOTCH	0.00794916546275514	0
246	FAP+Fibroblasts	MFAP5+Fibroblasts	PTN	0.1783744247508	0
247	FAP+Fibroblasts	MFAP5+Fibroblasts	SELE	0.00824178167143799	0
248	FAP+Fibroblasts	MFAP5+Fibroblasts	TGFb	0.00646530761955298	0
249	FAP+Fibroblasts	MFAP5+Fibroblasts	THBS	0.0293971295315091	0
250	FAP+Fibroblasts	MFAP5+Fibroblasts	TWEAK	0.00228525244740322	0
251	FAP+Fibroblasts	MFAP5+Fibroblasts	VISFATIN	0.0267672236981789	0.01
252	FAP+Fibroblasts	MFAP5+Fibroblasts	WNT	0.000102981574336696	0
253	FAP+Fibroblasts	SPP1+ Macrophage	ANGPTL	0.00268325672058753	0
254	FAP+Fibroblasts	SPP1+ Macrophage	ANNEXIN	0.0187944583545602	0
255	FAP+Fibroblasts	SPP1+ Macrophage	APP	0.105337786835647	0
256	FAP+Fibroblasts	SPP1+ Macrophage	CD99	0.0652117660204985	0
257	FAP+Fibroblasts	SPP1+ Macrophage	COLLAGEN	0.731330494760047	0
258	FAP+Fibroblasts	SPP1+ Macrophage	COMPLEMENT	0.0144129108966837	0
259	FAP+Fibroblasts	SPP1+ Macrophage	CSF	0.00230636066654419	0
260	FAP+Fibroblasts	SPP1+ Macrophage	CXCL	0.0402408507971125	0
261	FAP+Fibroblasts	SPP1+ Macrophage	FN1	0.0973610714318795	0
262	FAP+Fibroblasts	SPP1+ Macrophage	GAS	0.00658665650784706	0
263	FAP+Fibroblasts	SPP1+ Macrophage	GDF	0.00107937656594486	0
264	FAP+Fibroblasts	SPP1+ Macrophage	ICAM	0.0428972080977546	0
265	FAP+Fibroblasts	SPP1+ Macrophage	IL6	0.00307115742170898	0
266	FAP+Fibroblasts	SPP1+ Macrophage	JAM	0.0025340281841834	0
267	FAP+Fibroblasts	SPP1+ Macrophage	LAMININ	0.0961601301134398	0
268	FAP+Fibroblasts	SPP1+ Macrophage	MIF	0.18834563953621	0
269	FAP+Fibroblasts	SPP1+ Macrophage	MK	0.0349950750416267	0
270	FAP+Fibroblasts	SPP1+ Macrophage	MPZ	0.000866347400899086	0
271	FAP+Fibroblasts	SPP1+ Macrophage	NOTCH	0.00730927672780807	0
272	FAP+Fibroblasts	SPP1+ Macrophage	PTN	0.115953763227701	0
273	FAP+Fibroblasts	SPP1+ Macrophage	SELE	0.014628512116115	0
274	FAP+Fibroblasts	SPP1+ Macrophage	TGFb	0.0019837927645297	0
275	FAP+Fibroblasts	SPP1+ Macrophage	THBS	0.0336585244661959	0
276	FAP+Fibroblasts	SPP1+ Macrophage	VISFATIN	0.0292473680868445	0.005
277	FAP+Fibroblasts	VCAN+ Macrophage	APP	0.0945681154986879	0
278	FAP+Fibroblasts	VCAN+ Macrophage	COLLAGEN	0.176185442402776	0
279	FAP+Fibroblasts	VCAN+ Macrophage	CXCL	0.038054453155622	0
280	FAP+Fibroblasts	VCAN+ Macrophage	FN1	0.01557927369572	0
281	FAP+Fibroblasts	VCAN+ Macrophage	LAMININ	0.0236413347832649	0
282	FAP+Fibroblasts	VCAN+ Macrophage	MIF	0.0816768964888088	0
283	FAP+Fibroblasts	VCAN+ Macrophage	SELE	0.00337435037459924	0
284	MCAM+Fibroblasts	C1QC+ Macrophage	APP	0.147325833813565	0
285	MCAM+Fibroblasts	C1QC+ Macrophage	COLLAGEN	0.0462793568278322	0.0075
286	MCAM+Fibroblasts	C1QC+ Macrophage	CSF	0.00212438356096932	0
287	MCAM+Fibroblasts	C1QC+ Macrophage	GAS	0.00606428556825437	0
288	MCAM+Fibroblasts	C1QC+ Macrophage	LAMININ	0.00470369104301657	0
289	MCAM+Fibroblasts	C1QC+ Macrophage	MIF	0.0592567452025365	0
290	MCAM+Fibroblasts	C1QC+ Macrophage	SELE	0.000621339086201656	0
291	MCAM+Fibroblasts	CD74+Fibroblasts	COLLAGEN	0.0123523258977765	0
292	MCAM+Fibroblasts	CD74+Fibroblasts	LAMININ	0.00259233971239813	0
293	MCAM+Fibroblasts	CD74+Fibroblasts	SELE	0.000342169647177049	0
294	MCAM+Fibroblasts	DC	ADGRE5	0.00284429821540656	0.02
295	MCAM+Fibroblasts	DC	ANGPT	0.00277204342617239	0
296	MCAM+Fibroblasts	DC	ANGPTL	0.00487720250333222	0
297	MCAM+Fibroblasts	DC	APP	0.149430458084067	0
298	MCAM+Fibroblasts	DC	CD99	0.00685897646007681	0
299	MCAM+Fibroblasts	DC	COLLAGEN	0.384874904991352	0
300	MCAM+Fibroblasts	DC	CSF	0.00334775541434889	0
301	MCAM+Fibroblasts	DC	FN1	0.0234214982947114	0.0075
302	MCAM+Fibroblasts	DC	GAS	0.0224336091647238	0
303	MCAM+Fibroblasts	DC	GRN	0.000515393289035223	0
304	MCAM+Fibroblasts	DC	IL6	0.00329410023304253	0
305	MCAM+Fibroblasts	DC	LAMININ	0.0416759281559234	0
306	MCAM+Fibroblasts	DC	MIF	0.210678234496264	0
307	MCAM+Fibroblasts	DC	NOTCH	0.00388926751890215	0
308	MCAM+Fibroblasts	DC	SELE	0.00322256532451358	0
309	MCAM+Fibroblasts	DC	TENASCIN	0.00115654225547103	0
310	MCAM+Fibroblasts	DC	THBS	0.00852033996639822	0
311	MCAM+Fibroblasts	DC	TWEAK	0.00106817206801951	0
312	MCAM+Fibroblasts	DC	VISFATIN	0.00853971642719441	0.01
313	MCAM+Fibroblasts	FAP+Fibroblasts	ANGPT	0.00402248052132697	0
314	MCAM+Fibroblasts	FAP+Fibroblasts	ANGPTL	0.0109712645252597	0
315	MCAM+Fibroblasts	FAP+Fibroblasts	CCL	0.00256464035962469	0
316	MCAM+Fibroblasts	FAP+Fibroblasts	CD46	0.0248306979662957	0
317	MCAM+Fibroblasts	FAP+Fibroblasts	CD99	0.0512534717503251	0
318	MCAM+Fibroblasts	FAP+Fibroblasts	COLLAGEN	0.0564031962807995	0.002
319	MCAM+Fibroblasts	FAP+Fibroblasts	CXCL	0.00190908513174282	0
320	MCAM+Fibroblasts	FAP+Fibroblasts	EPHA	0.00488473172209476	0
321	MCAM+Fibroblasts	FAP+Fibroblasts	FN1	0.00960848536637913	0
322	MCAM+Fibroblasts	FAP+Fibroblasts	GAS	0.0149550264409742	0
323	MCAM+Fibroblasts	FAP+Fibroblasts	LAMININ	0.00301955889348633	0
324	MCAM+Fibroblasts	FAP+Fibroblasts	MIF	0.00570764075841776	0
325	MCAM+Fibroblasts	FAP+Fibroblasts	PDGF	0.0257947775561719	0
326	MCAM+Fibroblasts	FAP+Fibroblasts	SELE	0.000864676420002711	0
327	MCAM+Fibroblasts	FAP+Fibroblasts	TENASCIN	0.00144998071614368	0
328	MCAM+Fibroblasts	FAP+Fibroblasts	TWEAK	0.00156723506993588	0
329	MCAM+Fibroblasts	MCAM+Fibroblasts	ANGPTL	0.00230449899608178	0
330	MCAM+Fibroblasts	MCAM+Fibroblasts	CD46	0.0329655812766842	0
331	MCAM+Fibroblasts	MCAM+Fibroblasts	CD99	0.0437696788576964	0
332	MCAM+Fibroblasts	MCAM+Fibroblasts	COLLAGEN	0.140062107009696	0
333	MCAM+Fibroblasts	MCAM+Fibroblasts	ESAM	0.00189195592082078	0
334	MCAM+Fibroblasts	MCAM+Fibroblasts	FN1	0.00570943226593564	0
335	MCAM+Fibroblasts	MCAM+Fibroblasts	GAS	0.0157697534422837	0
336	MCAM+Fibroblasts	MCAM+Fibroblasts	GRN	0.000913617878121699	0
337	MCAM+Fibroblasts	MCAM+Fibroblasts	LAMININ	0.0440530892515417	0
338	MCAM+Fibroblasts	MCAM+Fibroblasts	MIF	0.00707450054407659	0
339	MCAM+Fibroblasts	MCAM+Fibroblasts	NOTCH	0.0618209092068175	0
340	MCAM+Fibroblasts	MCAM+Fibroblasts	NT	0.00304279598356147	0
341	MCAM+Fibroblasts	MCAM+Fibroblasts	PDGF	0.0209919235975066	0
342	MCAM+Fibroblasts	MCAM+Fibroblasts	SELE	0.00072255185755767	0
343	MCAM+Fibroblasts	MCAM+Fibroblasts	TENASCIN	0.00500029152765524	0
344	MCAM+Fibroblasts	MCAM+Fibroblasts	TWEAK	0.00157466777756897	0
345	MCAM+Fibroblasts	MFAP5+Fibroblasts	ADGRE5	0.00280079372032653	0.02
346	MCAM+Fibroblasts	MFAP5+Fibroblasts	ANGPT	0.00383465835331591	0
347	MCAM+Fibroblasts	MFAP5+Fibroblasts	ANGPTL	0.0162728372752072	0
348	MCAM+Fibroblasts	MFAP5+Fibroblasts	BMP	0.000265895241796936	0
349	MCAM+Fibroblasts	MFAP5+Fibroblasts	CD46	0.00470141298803019	0
350	MCAM+Fibroblasts	MFAP5+Fibroblasts	CD99	0.086256510138909	0
351	MCAM+Fibroblasts	MFAP5+Fibroblasts	CHEMERIN	0.00345503019405996	0
352	MCAM+Fibroblasts	MFAP5+Fibroblasts	COLLAGEN	0.237664566298835	0
353	MCAM+Fibroblasts	MFAP5+Fibroblasts	EPHA	0.00276773664579696	0
354	MCAM+Fibroblasts	MFAP5+Fibroblasts	FN1	0.0107034941270281	0
355	MCAM+Fibroblasts	MFAP5+Fibroblasts	GAS	0.0149294840198574	0
356	MCAM+Fibroblasts	MFAP5+Fibroblasts	LAMININ	0.0192313437422962	0
357	MCAM+Fibroblasts	MFAP5+Fibroblasts	MIF	0.0154300265178958	0
358	MCAM+Fibroblasts	MFAP5+Fibroblasts	NOTCH	0.00811996304327237	0
359	MCAM+Fibroblasts	MFAP5+Fibroblasts	PDGF	0.0166931372658798	0
360	MCAM+Fibroblasts	MFAP5+Fibroblasts	PTN	0.00811436161571369	0
361	MCAM+Fibroblasts	MFAP5+Fibroblasts	SELE	0.00232846092280783	0
362	MCAM+Fibroblasts	MFAP5+Fibroblasts	TENASCIN	0.000735162295116966	0
363	MCAM+Fibroblasts	MFAP5+Fibroblasts	TGFb	0.00109558277383595	0
364	MCAM+Fibroblasts	MFAP5+Fibroblasts	THBS	0.0105653935609334	0
365	MCAM+Fibroblasts	MFAP5+Fibroblasts	TWEAK	0.00272483029836035	0
366	MCAM+Fibroblasts	SPP1+ Macrophage	ADGRE5	0.00394072995398368	0
367	MCAM+Fibroblasts	SPP1+ Macrophage	ANGPT	0.0031546774060723	0
368	MCAM+Fibroblasts	SPP1+ Macrophage	ANGPTL	0.0056188243713872	0
369	MCAM+Fibroblasts	SPP1+ Macrophage	ANNEXIN	0.00681641771184551	0
370	MCAM+Fibroblasts	SPP1+ Macrophage	APP	0.125263028470135	0
371	MCAM+Fibroblasts	SPP1+ Macrophage	CD99	0.0555541797451626	0.005
372	MCAM+Fibroblasts	SPP1+ Macrophage	COLLAGEN	0.46825232423622	0.00142857142857143
373	MCAM+Fibroblasts	SPP1+ Macrophage	CSF	0.00275212524917997	0
374	MCAM+Fibroblasts	SPP1+ Macrophage	FN1	0.0279164674901546	0
375	MCAM+Fibroblasts	SPP1+ Macrophage	GAS	0.00515059663869971	0
376	MCAM+Fibroblasts	SPP1+ Macrophage	IL6	0.00395493298053259	0
377	MCAM+Fibroblasts	SPP1+ Macrophage	LAMININ	0.0512771298443347	0
378	MCAM+Fibroblasts	SPP1+ Macrophage	MIF	0.195710791713854	0
379	MCAM+Fibroblasts	SPP1+ Macrophage	NOTCH	0.00746815776060871	0
380	MCAM+Fibroblasts	SPP1+ Macrophage	SELE	0.00416056749022925	0
381	MCAM+Fibroblasts	SPP1+ Macrophage	TENASCIN	0.00136575862730956	0
382	MCAM+Fibroblasts	SPP1+ Macrophage	TGFb	0.000849824351184536	0
383	MCAM+Fibroblasts	SPP1+ Macrophage	THBS	0.00952720479760206	0.01
384	MCAM+Fibroblasts	VCAN+ Macrophage	APP	0.112712859555019	0
385	MCAM+Fibroblasts	VCAN+ Macrophage	COLLAGEN	0.104210287425067	0.00166666666666667
386	MCAM+Fibroblasts	VCAN+ Macrophage	LAMININ	0.00720624739207203	0
387	MCAM+Fibroblasts	VCAN+ Macrophage	MIF	0.0849178544184963	0
388	MCAM+Fibroblasts	VCAN+ Macrophage	SELE	0.000952802234847058	0
389	MFAP5+Fibroblasts	C1QC+ Macrophage	APP	0.222536261418229	0
390	MFAP5+Fibroblasts	C1QC+ Macrophage	COLLAGEN	0.174344139029258	0.00142857142857143
391	MFAP5+Fibroblasts	C1QC+ Macrophage	COMPLEMENT	0.0034805245336639	0
392	MFAP5+Fibroblasts	C1QC+ Macrophage	CSF	0.00199402958068547	0
393	MFAP5+Fibroblasts	C1QC+ Macrophage	CXCL	0.0113637871234115	0
394	MFAP5+Fibroblasts	C1QC+ Macrophage	FN1	0.0287942120774232	0
395	MFAP5+Fibroblasts	C1QC+ Macrophage	GAS	0.0099352893791599	0
396	MFAP5+Fibroblasts	C1QC+ Macrophage	LAMININ	0.0344601678979606	0
397	MFAP5+Fibroblasts	C1QC+ Macrophage	MIF	0.0552305138270801	0
398	MFAP5+Fibroblasts	C1QC+ Macrophage	MK	0.0125003739446556	0
399	MFAP5+Fibroblasts	C1QC+ Macrophage	PROS	0.00131096020364227	0
400	MFAP5+Fibroblasts	C1QC+ Macrophage	PTN	0.0687878711961989	0
401	MFAP5+Fibroblasts	C1QC+ Macrophage	THBS	0.011841045304844	0.00333333333333333
402	MFAP5+Fibroblasts	CD74+Fibroblasts	COLLAGEN	0.0421679164363184	0
403	MFAP5+Fibroblasts	CD74+Fibroblasts	FN1	0.0160603100024114	0
404	MFAP5+Fibroblasts	CD74+Fibroblasts	LAMININ	0.0190442037260226	0.004
405	MFAP5+Fibroblasts	CD74+Fibroblasts	PTN	0.0296558702151051	0.01
406	MFAP5+Fibroblasts	DC	ANGPTL	0.00611006705007341	0
407	MFAP5+Fibroblasts	DC	ANNEXIN	0.043092996914537	0
408	MFAP5+Fibroblasts	DC	APP	0.225431248296961	0
409	MFAP5+Fibroblasts	DC	CCL	0.000298667326734627	0
410	MFAP5+Fibroblasts	DC	CD99	0.078108191236971	0
411	MFAP5+Fibroblasts	DC	COLLAGEN	0.896810570650558	0
412	MFAP5+Fibroblasts	DC	COMPLEMENT	0.0267977882333658	0
413	MFAP5+Fibroblasts	DC	CSF	0.00314257070370417	0
414	MFAP5+Fibroblasts	DC	CXCL	0.0395753310230796	0
415	MFAP5+Fibroblasts	DC	FN1	0.221382819806214	0
416	MFAP5+Fibroblasts	DC	GAS	0.0363712500973997	0
417	MFAP5+Fibroblasts	DC	GRN	0.00306918411811758	0
418	MFAP5+Fibroblasts	DC	IL1	0.00366140403660659	0
419	MFAP5+Fibroblasts	DC	JAM	0.00418339536030064	0
420	MFAP5+Fibroblasts	DC	LAMININ	0.173072722077336	0
421	MFAP5+Fibroblasts	DC	MIF	0.197019883688069	0
422	MFAP5+Fibroblasts	DC	MK	0.0166139660449292	0
423	MFAP5+Fibroblasts	DC	MPZ	0.00175578027606427	0
424	MFAP5+Fibroblasts	DC	NOTCH	0.000216820403071616	0
425	MFAP5+Fibroblasts	DC	PROS	0.00491305687486046	0
426	MFAP5+Fibroblasts	DC	PTN	0.0910857952777861	0
427	MFAP5+Fibroblasts	DC	SEMA3	0.0112650130844156	0
428	MFAP5+Fibroblasts	DC	TENASCIN	0.0102693448016733	0
429	MFAP5+Fibroblasts	DC	THBS	0.0408911487344457	0.00166666666666667
430	MFAP5+Fibroblasts	DC	THY1	0.0545460404609916	0
431	MFAP5+Fibroblasts	DC	TWEAK	0.00110206008045041	0
432	MFAP5+Fibroblasts	FAP+Fibroblasts	ANGPTL	0.00383534096344015	0
433	MFAP5+Fibroblasts	FAP+Fibroblasts	CCL	0.00092293199133181	0
434	MFAP5+Fibroblasts	FAP+Fibroblasts	CD46	0.0148702142494509	0
435	MFAP5+Fibroblasts	FAP+Fibroblasts	CD99	0.100243208752004	0
436	MFAP5+Fibroblasts	FAP+Fibroblasts	COLLAGEN	0.213060378826186	0.00214285714285714
437	MFAP5+Fibroblasts	FAP+Fibroblasts	CXCL	0.00545158502488262	0
438	MFAP5+Fibroblasts	FAP+Fibroblasts	FGF	0.0129145954381527	0
439	MFAP5+Fibroblasts	FAP+Fibroblasts	FN1	0.114991678133036	0
440	MFAP5+Fibroblasts	FAP+Fibroblasts	GAS	0.024362136078466	0
441	MFAP5+Fibroblasts	FAP+Fibroblasts	JAM	0.00624801170494917	0
442	MFAP5+Fibroblasts	FAP+Fibroblasts	LAMININ	0.0221703615015726	0.004
443	MFAP5+Fibroblasts	FAP+Fibroblasts	MIF	0.00529933630601805	0
444	MFAP5+Fibroblasts	FAP+Fibroblasts	MK	0.0357836127736385	0
445	MFAP5+Fibroblasts	FAP+Fibroblasts	MPZ	0.00400175817300767	0
446	MFAP5+Fibroblasts	FAP+Fibroblasts	PROS	0.00325576264439769	0
447	MFAP5+Fibroblasts	FAP+Fibroblasts	PTN	0.113353932469545	0
448	MFAP5+Fibroblasts	FAP+Fibroblasts	TENASCIN	0.0128451542044122	0
449	MFAP5+Fibroblasts	FAP+Fibroblasts	THBS	0.0224020702774669	0.00666666666666667
450	MFAP5+Fibroblasts	FAP+Fibroblasts	TWEAK	0.0016169303465159	0
451	MFAP5+Fibroblasts	FAP+Fibroblasts	WNT	3.90883781616422e-05	0
452	MFAP5+Fibroblasts	MCAM+Fibroblasts	ANGPTL	0.00392174703093249	0
453	MFAP5+Fibroblasts	MCAM+Fibroblasts	CD46	0.0198081878617168	0
454	MFAP5+Fibroblasts	MCAM+Fibroblasts	CD99	0.086256510138909	0
455	MFAP5+Fibroblasts	MCAM+Fibroblasts	COLLAGEN	0.422314031163571	0.000714285714285714
456	MFAP5+Fibroblasts	MCAM+Fibroblasts	CXCL	0.00385243905465273	0
457	MFAP5+Fibroblasts	MCAM+Fibroblasts	FGF	0.00265495481865958	0
458	MFAP5+Fibroblasts	MCAM+Fibroblasts	FN1	0.0767859684032856	0
459	MFAP5+Fibroblasts	MCAM+Fibroblasts	GAS	0.0256759897134118	0
460	MFAP5+Fibroblasts	MCAM+Fibroblasts	GRN	0.00542990484437969	0
461	MFAP5+Fibroblasts	MCAM+Fibroblasts	LAMININ	0.195858077764852	0.000666666666666667
462	MFAP5+Fibroblasts	MCAM+Fibroblasts	MIF	0.00656906178445699	0
463	MFAP5+Fibroblasts	MCAM+Fibroblasts	MK	0.0188184854529629	0
464	MFAP5+Fibroblasts	MCAM+Fibroblasts	NOTCH	0.0126947969197838	0
465	MFAP5+Fibroblasts	MCAM+Fibroblasts	PROS	0.0034353544137157	0
466	MFAP5+Fibroblasts	MCAM+Fibroblasts	PTN	0.102739420740576	0
467	MFAP5+Fibroblasts	MCAM+Fibroblasts	TENASCIN	0.0430927163461682	0
468	MFAP5+Fibroblasts	MCAM+Fibroblasts	THBS	0.0016777277095053	0
469	MFAP5+Fibroblasts	MCAM+Fibroblasts	TWEAK	0.00162459835352944	0
470	MFAP5+Fibroblasts	MFAP5+Fibroblasts	ANGPTL	0.00664672306507127	0
471	MFAP5+Fibroblasts	MFAP5+Fibroblasts	BMP	0.0011796631918149	0
472	MFAP5+Fibroblasts	MFAP5+Fibroblasts	CD46	0.0027923861202183	0.01
473	MFAP5+Fibroblasts	MFAP5+Fibroblasts	CD99	0.16295670884569	0
474	MFAP5+Fibroblasts	MFAP5+Fibroblasts	CHEMERIN	0.00697599079035446	0
475	MFAP5+Fibroblasts	MFAP5+Fibroblasts	CLDN	0.0007681094538518	0
476	MFAP5+Fibroblasts	MFAP5+Fibroblasts	COLLAGEN	0.599746796220707	0.00208333333333333
477	MFAP5+Fibroblasts	MFAP5+Fibroblasts	CXCL	0.00843479139549664	0
478	MFAP5+Fibroblasts	MFAP5+Fibroblasts	FGF	0.00805736714868456	0
479	MFAP5+Fibroblasts	MFAP5+Fibroblasts	FN1	0.164612674303118	0
480	MFAP5+Fibroblasts	MFAP5+Fibroblasts	GAS	0.0243209234881918	0
481	MFAP5+Fibroblasts	MFAP5+Fibroblasts	JAM	0.0121982190960893	0
482	MFAP5+Fibroblasts	MFAP5+Fibroblasts	LAMININ	0.107422735970017	0
483	MFAP5+Fibroblasts	MFAP5+Fibroblasts	MIF	0.014336245110597	0
484	MFAP5+Fibroblasts	MFAP5+Fibroblasts	MK	0.0355873529328687	0.01
485	MFAP5+Fibroblasts	MFAP5+Fibroblasts	MPZ	0.00891440357995544	0
486	MFAP5+Fibroblasts	MFAP5+Fibroblasts	NEGR	0.00248734551120058	0
487	MFAP5+Fibroblasts	MFAP5+Fibroblasts	NOTCH	0.00158757283052143	0.005
488	MFAP5+Fibroblasts	MFAP5+Fibroblasts	PROS	0.00325013603877178	0
489	MFAP5+Fibroblasts	MFAP5+Fibroblasts	PTN	0.111864140154358	0
490	MFAP5+Fibroblasts	MFAP5+Fibroblasts	TENASCIN	0.00654953511767685	0
491	MFAP5+Fibroblasts	MFAP5+Fibroblasts	TGFb	0.00136048407744407	0
492	MFAP5+Fibroblasts	MFAP5+Fibroblasts	THBS	0.0405542577545439	0
493	MFAP5+Fibroblasts	MFAP5+Fibroblasts	TWEAK	0.00281112828150381	0
494	MFAP5+Fibroblasts	MFAP5+Fibroblasts	WNT	2.63696171204031e-05	0
495	MFAP5+Fibroblasts	SPP1+ Macrophage	ANGPTL	0.00739479779887929	0
496	MFAP5+Fibroblasts	SPP1+ Macrophage	ANNEXIN	0.0545356053162148	0
497	MFAP5+Fibroblasts	SPP1+ Macrophage	APP	0.191743079895846	0
498	MFAP5+Fibroblasts	SPP1+ Macrophage	CD99	0.11102141372453	0
499	MFAP5+Fibroblasts	SPP1+ Macrophage	COLLAGEN	1.06897983086505	0
500	MFAP5+Fibroblasts	SPP1+ Macrophage	COMPLEMENT	0.0304658679259112	0
501	MFAP5+Fibroblasts	SPP1+ Macrophage	CSF	0.00258335222492191	0
502	MFAP5+Fibroblasts	SPP1+ Macrophage	CXCL	0.0347154538848729	0
503	MFAP5+Fibroblasts	SPP1+ Macrophage	FN1	0.258562694694648	0
504	MFAP5+Fibroblasts	SPP1+ Macrophage	GAS	0.0084433216140419	0
505	MFAP5+Fibroblasts	SPP1+ Macrophage	IL1	0.0010097752037891	0
506	MFAP5+Fibroblasts	SPP1+ Macrophage	JAM	0.00764041762818942	0
507	MFAP5+Fibroblasts	SPP1+ Macrophage	LAMININ	0.211574799324874	0
508	MFAP5+Fibroblasts	SPP1+ Macrophage	MIF	0.182927598701936	0
509	MFAP5+Fibroblasts	SPP1+ Macrophage	MK	0.01308126819739	0
510	MFAP5+Fibroblasts	SPP1+ Macrophage	MPZ	0.00193738145471365	0
511	MFAP5+Fibroblasts	SPP1+ Macrophage	NOTCH	0.00145928717596907	0.01
512	MFAP5+Fibroblasts	SPP1+ Macrophage	PROS	0.00111263979856175	0
513	MFAP5+Fibroblasts	SPP1+ Macrophage	PTN	0.0729963759970135	0
514	MFAP5+Fibroblasts	SPP1+ Macrophage	TENASCIN	0.0121070689501944	0
515	MFAP5+Fibroblasts	SPP1+ Macrophage	TGFb	0.000421356140940673	0
516	MFAP5+Fibroblasts	SPP1+ Macrophage	THBS	0.04640271688456	0
517	MFAP5+Fibroblasts	SPP1+ Macrophage	THY1	0.0632233540645994	0
518	MFAP5+Fibroblasts	VCAN+ Macrophage	APP	0.173856063918576	0
519	MFAP5+Fibroblasts	VCAN+ Macrophage	CD99	0.0435761719337672	0
520	MFAP5+Fibroblasts	VCAN+ Macrophage	COLLAGEN	0.268025038485384	0.005
521	MFAP5+Fibroblasts	VCAN+ Macrophage	CXCL	0.0328190007659971	0
522	MFAP5+Fibroblasts	VCAN+ Macrophage	FN1	0.0435007485606201	0
523	MFAP5+Fibroblasts	VCAN+ Macrophage	LAMININ	0.0526236067295421	0
524	MFAP5+Fibroblasts	VCAN+ Macrophage	MIF	0.07929502928032	0
525	SPP1+ Macrophage	C1QC+ Macrophage	APP	0.0287203410284985	0
526	SPP1+ Macrophage	C1QC+ Macrophage	COMPLEMENT	0.00144137900627148	0
527	SPP1+ Macrophage	C1QC+ Macrophage	GALECTIN	0.00782894688070455	0
528	SPP1+ Macrophage	C1QC+ Macrophage	MHC-II	0.173240727699579	0
529	SPP1+ Macrophage	C1QC+ Macrophage	THBS	0.0122188953607451	0
530	SPP1+ Macrophage	C1QC+ Macrophage	TNF	0.00102220615530466	0
531	SPP1+ Macrophage	DC	ADGRE5	0.0057907922780152	0
532	SPP1+ Macrophage	DC	ANNEXIN	0.0331182656525917	0
533	SPP1+ Macrophage	DC	APP	0.0291886260728937	0
534	SPP1+ Macrophage	DC	CCL	0.00834926313912825	0
535	SPP1+ Macrophage	DC	CD45	0.00813631631978408	0
536	SPP1+ Macrophage	DC	CD99	0.00558797703722724	0
537	SPP1+ Macrophage	DC	COMPLEMENT	0.0112131390931157	0
538	SPP1+ Macrophage	DC	GALECTIN	0.0452547843322489	0
539	SPP1+ Macrophage	DC	GRN	0.00591726766012478	0
540	SPP1+ Macrophage	DC	ICAM	0.0600586224032071	0
541	SPP1+ Macrophage	DC	IL1	0.0988490320595213	0
542	SPP1+ Macrophage	DC	IL10	0.001333591609569	0
543	SPP1+ Macrophage	DC	ITGB2	0.0574611305722039	0
544	SPP1+ Macrophage	DC	MHC-II	0.415884743872522	0
545	SPP1+ Macrophage	DC	MIF	0.159355425895975	0
546	SPP1+ Macrophage	DC	SEMA4	0.00217926343772204	0
547	SPP1+ Macrophage	DC	TGFb	0.00612190314429688	0
548	SPP1+ Macrophage	DC	THBS	0.0419592393364973	0
549	SPP1+ Macrophage	DC	TNF	0.0115468627118521	0
550	SPP1+ Macrophage	DC	TWEAK	0.000522513714692453	0.04
551	SPP1+ Macrophage	DC	VISFATIN	0.0524553136499336	0
552	SPP1+ Macrophage	FAP+Fibroblasts	CD46	0.00517734362888476	0
553	SPP1+ Macrophage	FAP+Fibroblasts	CD99	0.0421047380152225	0
554	SPP1+ Macrophage	FAP+Fibroblasts	CXCL	0.041803806734326	0
555	SPP1+ Macrophage	FAP+Fibroblasts	EGF	0.0346937212844334	0
556	SPP1+ Macrophage	FAP+Fibroblasts	ITGB2	0.0375990337755358	0
557	SPP1+ Macrophage	FAP+Fibroblasts	MIF	0.00420314044433069	0
558	SPP1+ Macrophage	FAP+Fibroblasts	MPZ	0.000866347400899086	0
559	SPP1+ Macrophage	FAP+Fibroblasts	PDGF	0.00416019020760458	0
560	SPP1+ Macrophage	FAP+Fibroblasts	THBS	0.0231224751371039	0
561	SPP1+ Macrophage	FAP+Fibroblasts	TNF	0.00137097185718272	0
562	SPP1+ Macrophage	FAP+Fibroblasts	TWEAK	0.000766834191496634	0
563	SPP1+ Macrophage	FAP+Fibroblasts	VISFATIN	0.0475039285279122	0
564	SPP1+ Macrophage	MCAM+Fibroblasts	CD46	0.00691919881242324	0
565	SPP1+ Macrophage	MCAM+Fibroblasts	CD99	0.0359062437916078	0.01
566	SPP1+ Macrophage	MCAM+Fibroblasts	GRN	0.0104456920662562	0
567	SPP1+ Macrophage	MCAM+Fibroblasts	MIF	0.00521159257802593	0
568	SPP1+ Macrophage	MCAM+Fibroblasts	OSM	0.00107526662525241	0
569	SPP1+ Macrophage	MCAM+Fibroblasts	PDGF	0.0034326939159375	0
570	SPP1+ Macrophage	MCAM+Fibroblasts	THBS	0.00865259019442238	0
571	SPP1+ Macrophage	MCAM+Fibroblasts	TNF	0.00147648599560426	0
572	SPP1+ Macrophage	MCAM+Fibroblasts	TWEAK	0.000770473878557115	0
573	SPP1+ Macrophage	MFAP5+Fibroblasts	ADGRE5	0.00570247789823828	0
574	SPP1+ Macrophage	MFAP5+Fibroblasts	CD99	0.0713294867363861	0
575	SPP1+ Macrophage	MFAP5+Fibroblasts	EGF	0.0485631077679387	0
576	SPP1+ Macrophage	MFAP5+Fibroblasts	GALECTIN	0.00787876878030049	0
577	SPP1+ Macrophage	MFAP5+Fibroblasts	MIF	0.011392125790336	0
578	SPP1+ Macrophage	MFAP5+Fibroblasts	MPZ	0.00193738145471365	0
579	SPP1+ Macrophage	MFAP5+Fibroblasts	OSM	0.0019181242233576	0
580	SPP1+ Macrophage	MFAP5+Fibroblasts	PDGF	0.00268533187123866	0
581	SPP1+ Macrophage	MFAP5+Fibroblasts	TGFb	0.0155784657688638	0
582	SPP1+ Macrophage	MFAP5+Fibroblasts	THBS	0.0461830132965628	0
583	SPP1+ Macrophage	MFAP5+Fibroblasts	TNF	0.00301907577817781	0
584	SPP1+ Macrophage	MFAP5+Fibroblasts	TWEAK	0.00133402515492811	0
585	SPP1+ Macrophage	MFAP5+Fibroblasts	VISFATIN	0.0597644378321743	0
586	SPP1+ Macrophage	SPP1+ Macrophage	ADGRE5	0.00801392223936774	0
587	SPP1+ Macrophage	SPP1+ Macrophage	ANNEXIN	0.0420285855089413	0
588	SPP1+ Macrophage	SPP1+ Macrophage	CD45	0.0071251707848582	0
589	SPP1+ Macrophage	SPP1+ Macrophage	CD99	0.0160453721518498	0
590	SPP1+ Macrophage	SPP1+ Macrophage	COMPLEMENT	0.0127047705881419	0
591	SPP1+ Macrophage	SPP1+ Macrophage	GALECTIN	0.0477249593276221	0
592	SPP1+ Macrophage	SPP1+ Macrophage	ICAM	0.064075572761592	0
593	SPP1+ Macrophage	SPP1+ Macrophage	IL1	0.0287498472132062	0
594	SPP1+ Macrophage	SPP1+ Macrophage	IL6	0.00138672437225526	0.02
595	SPP1+ Macrophage	SPP1+ Macrophage	ITGB2	0.055849471024008	0
596	SPP1+ Macrophage	SPP1+ Macrophage	MHC-II	0.449925228691662	0
597	SPP1+ Macrophage	SPP1+ Macrophage	MIF	0.147745512087482	0
598	SPP1+ Macrophage	SPP1+ Macrophage	PECAM1	0.000632686782305764	0
599	SPP1+ Macrophage	SPP1+ Macrophage	SEMA4	0.000559022809927035	0
600	SPP1+ Macrophage	SPP1+ Macrophage	TGFb	0.00903942839058911	0
601	SPP1+ Macrophage	SPP1+ Macrophage	THBS	0.0477315768065695	0
602	SPP1+ Macrophage	SPP1+ Macrophage	TNF	0.0105426061117748	0
603	SPP1+ Macrophage	SPP1+ Macrophage	VISFATIN	0.0498800955185153	0
604	SPP1+ Macrophage	VCAN+ Macrophage	GALECTIN	0.00670074348119833	0
605	SPP1+ Macrophage	VCAN+ Macrophage	MIF	0.063875341746392	0
606	VCAN+ Macrophage	C1QC+ Macrophage	MHC-II	0.141043806906901	0.00428571428571429
607	VCAN+ Macrophage	C1QC+ Macrophage	SPP1	0.00838993972978016	0
608	VCAN+ Macrophage	CD74+Fibroblasts	SPP1	0.0046365092581778	0
609	VCAN+ Macrophage	DC	ANNEXIN	0.0359737708393481	0
610	VCAN+ Macrophage	DC	CCL	0.0133764357525853	0
611	VCAN+ Macrophage	DC	CD99	0.00332226482856238	0.03
612	VCAN+ Macrophage	DC	GRN	0.00207828828457291	0
613	VCAN+ Macrophage	DC	IL1	0.0669641780329308	0
614	VCAN+ Macrophage	DC	ITGB2	0.0197777659101267	0
615	VCAN+ Macrophage	DC	MHC-II	0.33866769542206	0
616	VCAN+ Macrophage	DC	MIF	0.118992690929589	0.01
617	VCAN+ Macrophage	DC	SPP1	0.0639637414025476	0
618	VCAN+ Macrophage	DC	TGFb	0.00184900141160653	0.01
619	VCAN+ Macrophage	DC	VISFATIN	0.0107918195694427	0
620	VCAN+ Macrophage	FAP+Fibroblasts	CXCL	0.0205597726722621	0
621	VCAN+ Macrophage	FAP+Fibroblasts	EGF	0.00496560788765061	0
622	VCAN+ Macrophage	FAP+Fibroblasts	ITGB2	0.0127649461534773	0.01
623	VCAN+ Macrophage	FAP+Fibroblasts	MIF	0.00307464291120494	0
624	VCAN+ Macrophage	FAP+Fibroblasts	SPP1	0.0287278105482395	0
625	VCAN+ Macrophage	FAP+Fibroblasts	VISFATIN	0.0269475592841163	0
626	VCAN+ Macrophage	MCAM+Fibroblasts	GRN	0.00367965597526937	0
627	VCAN+ Macrophage	MCAM+Fibroblasts	MIF	0.00381337346712804	0
628	VCAN+ Macrophage	MCAM+Fibroblasts	SPP1	0.022671237621196	0
629	VCAN+ Macrophage	MFAP5+Fibroblasts	CD99	0.0435761719337672	0
630	VCAN+ Macrophage	MFAP5+Fibroblasts	EGF	0.0069308262424441	0
631	VCAN+ Macrophage	MFAP5+Fibroblasts	MIF	0.00834964803390027	0
632	VCAN+ Macrophage	MFAP5+Fibroblasts	SPP1	0.058471138786332	0
633	VCAN+ Macrophage	MFAP5+Fibroblasts	TGFb	0.00352688438329464	0
634	VCAN+ Macrophage	MFAP5+Fibroblasts	VISFATIN	0.025716933352606	0.04
635	VCAN+ Macrophage	SPP1+ Macrophage	ANNEXIN	0.0456161060229404	0
636	VCAN+ Macrophage	SPP1+ Macrophage	CD99	0.00958043389893726	0
637	VCAN+ Macrophage	SPP1+ Macrophage	IL1	0.0189955133618718	0
638	VCAN+ Macrophage	SPP1+ Macrophage	ITGB2	0.0192015106289547	0
639	VCAN+ Macrophage	SPP1+ Macrophage	MHC-II	0.366395456198739	0
640	VCAN+ Macrophage	SPP1+ Macrophage	MIF	0.110154830449535	0
641	VCAN+ Macrophage	SPP1+ Macrophage	SPP1	0.0758968872839187	0
642	VCAN+ Macrophage	SPP1+ Macrophage	TGFb	0.00273178558604595	0
643	VCAN+ Macrophage	SPP1+ Macrophage	VISFATIN	0.00685094347896997	0.02
644	VCAN+ Macrophage	VCAN+ Macrophage	SPP1	0.0128125537273006	0
