# Supplementary material for: Intercellular communication between FAP+ fibroblasts and SPP1+ macrophages in prostate cancer via multi-omics
Source: Front Immunol. 2025 May 14;16:1560998. doi: 10.3389/fimmu.2025.1560998 (PMC12116517; doi:10.3389/fimmu.2025.1560998)
Supplement: Supplementary file 1 [file DataSheet1.zip › TableS/Tab_S2.csv]

	p_val	avg_log2FC	pct.1	pct.2	p_val_adj	cluster	gene
RGS5	0	5.173758249	0.977	0.206	0	MCAM+Fibroblasts	RGS5
NDUFA4L2	0	5.744570969	0.765	0.045	0	MCAM+Fibroblasts	NDUFA4L2
NOTCH3	0	4.01664182	0.785	0.109	0	MCAM+Fibroblasts	NOTCH3
MYL9	0	2.844676588	0.955	0.651	0	MCAM+Fibroblasts	MYL9
CALD1	0	2.231940677	0.995	0.806	0	MCAM+Fibroblasts	CALD1
MYL6	1.97E-295	1.699663997	0.981	0.867	4.09E-291	MCAM+Fibroblasts	MYL6
CPM	3.59E-295	4.346824541	0.736	0.083	7.42E-291	MCAM+Fibroblasts	CPM
ADIRF	9.24E-295	2.51288583	0.961	0.731	1.91E-290	MCAM+Fibroblasts	ADIRF
MCAM	1.03E-279	4.741001758	0.697	0.069	2.13E-275	MCAM+Fibroblasts	MCAM
GNB2L1	2.80E-277	2.773324321	0.811	0.131	5.80E-273	MCAM+Fibroblasts	GNB2L1
TPM2	9.82E-267	2.068328884	0.943	0.758	2.03E-262	MCAM+Fibroblasts	TPM2
ACTA2	1.18E-265	3.084335564	0.87	0.439	2.44E-261	MCAM+Fibroblasts	ACTA2
ATP5G2	1.85E-254	3.441213015	0.705	0.084	3.82E-250	MCAM+Fibroblasts	ATP5G2
CRIP1	7.41E-254	3.134211818	0.787	0.218	1.53E-249	MCAM+Fibroblasts	CRIP1
TAGLN	4.53E-248	2.613021775	0.918	0.654	9.37E-244	MCAM+Fibroblasts	TAGLN
HIGD1B	5.12E-245	6.190179714	0.603	0.028	1.06E-240	MCAM+Fibroblasts	HIGD1B
PTMA	4.73E-243	1.179090392	0.997	0.961	9.80E-239	MCAM+Fibroblasts	PTMA
IGFBP7	3.18E-239	1.465900098	0.996	0.943	6.58E-235	MCAM+Fibroblasts	IGFBP7
RPS17	5.43E-232	1.966946825	0.913	0.563	1.12E-227	MCAM+Fibroblasts	RPS17
ATP5L	2.31E-227	2.874113659	0.694	0.1	4.78E-223	MCAM+Fibroblasts	ATP5L
CAV1	1.87E-225	2.439504841	0.823	0.37	3.88E-221	MCAM+Fibroblasts	CAV1
GJA4	2.24E-225	4.223145711	0.617	0.059	4.63E-221	MCAM+Fibroblasts	GJA4
TPM1	3.77E-222	2.144461454	0.88	0.548	7.80E-218	MCAM+Fibroblasts	TPM1
ATP5E	1.15E-218	2.558171077	0.703	0.102	2.38E-214	MCAM+Fibroblasts	ATP5E
FRZB	9.78E-216	3.00734267	0.722	0.211	2.02E-211	MCAM+Fibroblasts	FRZB
SEPW1	1.32E-206	3.195635832	0.629	0.083	2.73E-202	MCAM+Fibroblasts	SEPW1
COX4I2	9.16E-205	4.687276951	0.591	0.081	1.89E-200	MCAM+Fibroblasts	COX4I2
PTP4A3	8.67E-203	4.439489652	0.567	0.057	1.79E-198	MCAM+Fibroblasts	PTP4A3
BCAM	1.74E-200	3.446305447	0.617	0.102	3.61E-196	MCAM+Fibroblasts	BCAM
TINAGL1	1.43E-199	3.302003197	0.614	0.097	2.96E-195	MCAM+Fibroblasts	TINAGL1
MFGE8	9.05E-198	1.934003312	0.855	0.586	1.87E-193	MCAM+Fibroblasts	MFGE8
GLTSCR2	3.91E-195	2.549582037	0.634	0.086	8.10E-191	MCAM+Fibroblasts	GLTSCR2
TCEB2	2.75E-193	2.633273612	0.65	0.105	5.70E-189	MCAM+Fibroblasts	TCEB2
LHFP	7.16E-193	3.610810377	0.579	0.066	1.48E-188	MCAM+Fibroblasts	LHFP
ATP5D	3.40E-191	3.238213889	0.582	0.069	7.03E-187	MCAM+Fibroblasts	ATP5D
MEF2C	2.75E-190	3.250322999	0.638	0.153	5.69E-186	MCAM+Fibroblasts	MEF2C
PTRF	6.95E-187	2.767203813	0.613	0.089	1.44E-182	MCAM+Fibroblasts	PTRF
RPL13A	3.29E-186	1.002823264	0.994	0.957	6.80E-182	MCAM+Fibroblasts	RPL13A
CALM2	4.58E-186	1.306910937	0.941	0.794	9.47E-182	MCAM+Fibroblasts	CALM2
ALDOA	4.93E-181	2.641731919	0.672	0.204	1.02E-176	MCAM+Fibroblasts	ALDOA
SHFM1	1.50E-179	2.879301658	0.582	0.08	3.10E-175	MCAM+Fibroblasts	SHFM1
PPP1R14A	3.30E-179	2.714000194	0.696	0.245	6.83E-175	MCAM+Fibroblasts	PPP1R14A
ATP5G3	4.01E-179	3.170540508	0.566	0.07	8.29E-175	MCAM+Fibroblasts	ATP5G3
ATP5I	1.94E-178	3.027082136	0.574	0.076	4.00E-174	MCAM+Fibroblasts	ATP5I
AC013461.1	9.43E-177	4.225457111	0.513	0.045	1.95E-172	MCAM+Fibroblasts	AC013461.1
SELM	1.90E-176	2.583423679	0.621	0.104	3.93E-172	MCAM+Fibroblasts	SELM
RPL27A	2.35E-172	0.946631893	0.988	0.92	4.87E-168	MCAM+Fibroblasts	RPL27A
ATP5B	3.26E-172	3.784957638	0.518	0.055	6.74E-168	MCAM+Fibroblasts	ATP5B
TMSB4X	8.83E-171	1.278437086	0.999	0.967	1.83E-166	MCAM+Fibroblasts	TMSB4X
RPL7	1.29E-169	0.913853483	0.987	0.941	2.68E-165	MCAM+Fibroblasts	RPL7
CRIP2	3.80E-166	2.62745284	0.652	0.211	7.86E-162	MCAM+Fibroblasts	CRIP2
C19orf43	3.24E-165	3.145352214	0.529	0.066	6.71E-161	MCAM+Fibroblasts	C19orf43
ATP5O	8.30E-165	3.143977313	0.529	0.065	1.72E-160	MCAM+Fibroblasts	ATP5O
PLN	8.31E-163	4.916831691	0.471	0.037	1.72E-158	MCAM+Fibroblasts	PLN
ATP5J	6.79E-160	2.645372066	0.557	0.086	1.40E-155	MCAM+Fibroblasts	ATP5J
PRKCDBP	2.57E-159	3.592363338	0.508	0.063	5.31E-155	MCAM+Fibroblasts	PRKCDBP
RPL18A	1.25E-154	0.824237082	0.987	0.944	2.58E-150	MCAM+Fibroblasts	RPL18A
MYH11	2.29E-154	2.779499657	0.725	0.394	4.74E-150	MCAM+Fibroblasts	MYH11
FILIP1	4.18E-146	4.324523462	0.443	0.039	8.65E-142	MCAM+Fibroblasts	FILIP1
FKBP5	2.04E-145	2.293517954	0.674	0.293	4.22E-141	MCAM+Fibroblasts	FKBP5
WFDC1	1.12E-144	3.829325769	0.508	0.104	2.31E-140	MCAM+Fibroblasts	WFDC1
DSTN	5.21E-144	1.887325273	0.887	0.789	1.08E-139	MCAM+Fibroblasts	DSTN
TESC	2.17E-142	5.936844508	0.399	0.018	4.49E-138	MCAM+Fibroblasts	TESC
ACTB	1.54E-141	1.059655146	0.975	0.937	3.18E-137	MCAM+Fibroblasts	ACTB
LBH	3.43E-139	2.954599769	0.588	0.201	7.09E-135	MCAM+Fibroblasts	LBH
ITGA7	4.46E-139	4.18184971	0.426	0.038	9.23E-135	MCAM+Fibroblasts	ITGA7
SELK	2.67E-138	2.730876106	0.49	0.073	5.53E-134	MCAM+Fibroblasts	SELK
TPPP3	4.17E-138	3.336396924	0.509	0.109	8.63E-134	MCAM+Fibroblasts	TPPP3
RPS20	1.33E-136	0.848813448	0.974	0.893	2.75E-132	MCAM+Fibroblasts	RPS20
RPL31	1.51E-135	0.991598191	0.956	0.834	3.13E-131	MCAM+Fibroblasts	RPL31
PFN1	8.26E-135	1.458355042	0.822	0.602	1.71E-130	MCAM+Fibroblasts	PFN1
HSPB1	3.54E-134	1.382169461	0.936	0.806	7.32E-130	MCAM+Fibroblasts	HSPB1
SLC25A6	6.05E-134	1.298652812	0.865	0.717	1.25E-129	MCAM+Fibroblasts	SLC25A6
RPS19	8.46E-134	0.772686605	0.99	0.952	1.75E-129	MCAM+Fibroblasts	RPS19
HOPX	1.13E-133	3.488541505	0.481	0.086	2.35E-129	MCAM+Fibroblasts	HOPX
MTHFD2	4.93E-131	2.681214462	0.533	0.137	1.02E-126	MCAM+Fibroblasts	MTHFD2
EFHD1	1.62E-130	2.984749847	0.495	0.11	3.35E-126	MCAM+Fibroblasts	EFHD1
RERGL	2.82E-129	4.822874941	0.374	0.016	5.84E-125	MCAM+Fibroblasts	RERGL
ISYNA1	4.92E-128	3.061972368	0.523	0.149	1.02E-123	MCAM+Fibroblasts	ISYNA1
ATP5A1	5.66E-127	3.622713533	0.411	0.041	1.17E-122	MCAM+Fibroblasts	ATP5A1
RPS10	1.61E-125	1.171325182	0.85	0.642	3.33E-121	MCAM+Fibroblasts	RPS10
RPS16	1.88E-125	0.716307802	0.992	0.94	3.89E-121	MCAM+Fibroblasts	RPS16
KLK3	1.53E-124	1.574281604	0.584	0.181	3.16E-120	MCAM+Fibroblasts	KLK3
USMG5	2.81E-124	3.027007527	0.435	0.059	5.82E-120	MCAM+Fibroblasts	USMG5
ATP5H	4.32E-124	2.996367387	0.439	0.061	8.93E-120	MCAM+Fibroblasts	ATP5H
AC090498.1	5.14E-124	1.994042287	0.504	0.091	1.06E-119	MCAM+Fibroblasts	AC090498.1
GJC1	5.81E-124	4.133384121	0.429	0.069	1.20E-119	MCAM+Fibroblasts	GJC1
RCAN2	6.04E-124	3.060254553	0.504	0.136	1.25E-119	MCAM+Fibroblasts	RCAN2
RPS6	8.40E-123	0.643083816	0.995	0.955	1.74E-118	MCAM+Fibroblasts	RPS6
GAPDH	8.46E-122	0.914513428	0.936	0.833	1.75E-117	MCAM+Fibroblasts	GAPDH
C14orf2	8.55E-121	2.426457775	0.475	0.083	1.77E-116	MCAM+Fibroblasts	C14orf2
RHOB	9.65E-121	1.534409755	0.887	0.72	2.00E-116	MCAM+Fibroblasts	RHOB
RPL15	1.02E-119	0.665873766	0.988	0.942	2.12E-115	MCAM+Fibroblasts	RPL15
7-Sep	1.68E-119	1.478277588	0.826	0.65	3.48E-115	MCAM+Fibroblasts	7-Sep
B2M	2.25E-119	0.705802969	0.999	0.994	4.67E-115	MCAM+Fibroblasts	B2M
EPAS1	6.09E-119	2.121704825	0.648	0.322	1.26E-114	MCAM+Fibroblasts	EPAS1
ATP5J2	8.53E-119	2.765657187	0.442	0.068	1.77E-114	MCAM+Fibroblasts	ATP5J2
KLHL23	4.90E-118	3.886960118	0.415	0.064	1.01E-113	MCAM+Fibroblasts	KLHL23
OAZ2	6.87E-118	2.506679769	0.585	0.259	1.42E-113	MCAM+Fibroblasts	OAZ2
NGFRAP1	1.98E-117	1.999568983	0.487	0.089	4.10E-113	MCAM+Fibroblasts	NGFRAP1
PDGFRB	7.04E-115	1.906882196	0.741	0.486	1.46E-110	MCAM+Fibroblasts	PDGFRB
ESAM	2.61E-113	3.999176257	0.364	0.033	5.41E-109	MCAM+Fibroblasts	ESAM
RPS7	9.44E-113	0.72193756	0.983	0.909	1.95E-108	MCAM+Fibroblasts	RPS7
RPLP2	1.43E-112	0.670020262	0.985	0.942	2.97E-108	MCAM+Fibroblasts	RPLP2
CDH6	4.63E-111	5.000682896	0.331	0.016	9.57E-107	MCAM+Fibroblasts	CDH6
RPL23A	6.56E-111	0.646627892	0.988	0.942	1.36E-106	MCAM+Fibroblasts	RPL23A
RPL23	4.61E-110	0.748522496	0.965	0.88	9.54E-106	MCAM+Fibroblasts	RPL23
MYLK	7.41E-110	1.40013491	0.761	0.495	1.53E-105	MCAM+Fibroblasts	MYLK
RPS11	5.80E-108	0.650036684	0.98	0.918	1.20E-103	MCAM+Fibroblasts	RPS11
COX5B	9.52E-108	1.314212202	0.778	0.594	1.97E-103	MCAM+Fibroblasts	COX5B
PPP1R12A	2.29E-107	1.878977708	0.658	0.392	4.74E-103	MCAM+Fibroblasts	PPP1R12A
TCEB1	3.29E-107	3.161669306	0.393	0.056	6.81E-103	MCAM+Fibroblasts	TCEB1
ATPIF1	3.42E-107	2.711412247	0.409	0.064	7.07E-103	MCAM+Fibroblasts	ATPIF1
ATP5C1	7.16E-105	2.911499838	0.387	0.054	1.48E-100	MCAM+Fibroblasts	ATP5C1
GUCY1A3	8.45E-105	5.614783834	0.309	0.013	1.75E-100	MCAM+Fibroblasts	GUCY1A3
UTRN	9.15E-105	2.045297223	0.592	0.284	1.89E-100	MCAM+Fibroblasts	UTRN
GPX1	3.25E-104	2.119232047	0.433	0.078	6.72E-100	MCAM+Fibroblasts	GPX1
COX7A2	9.15E-104	1.205592209	0.8	0.651	1.89E-99	MCAM+Fibroblasts	COX7A2
EPS8	5.70E-103	1.99993719	0.605	0.3	1.18E-98	MCAM+Fibroblasts	EPS8
LGI4	5.04E-102	3.474844983	0.38	0.06	1.04E-97	MCAM+Fibroblasts	LGI4
ATP5F1	1.30E-101	3.362272862	0.36	0.045	2.69E-97	MCAM+Fibroblasts	ATP5F1
SORBS2	5.61E-101	3.582560922	0.382	0.064	1.16E-96	MCAM+Fibroblasts	SORBS2
MYEOV2	1.86E-98	2.668183464	0.39	0.064	3.86E-94	MCAM+Fibroblasts	MYEOV2
RPL27	7.41E-98	0.735345716	0.945	0.854	1.53E-93	MCAM+Fibroblasts	RPL27
APOLD1	9.53E-98	2.971241854	0.399	0.081	1.97E-93	MCAM+Fibroblasts	APOLD1
CARMN	3.49E-97	2.828766511	0.398	0.078	7.22E-93	MCAM+Fibroblasts	CARMN
CSRP2	1.06E-96	1.942914145	0.616	0.331	2.20E-92	MCAM+Fibroblasts	CSRP2
ZBTB16	1.00E-95	1.91434426	0.628	0.362	2.07E-91	MCAM+Fibroblasts	ZBTB16
TNS1	5.24E-94	1.857690946	0.626	0.37	1.08E-89	MCAM+Fibroblasts	TNS1
ATP5G1	7.82E-94	2.675659551	0.363	0.054	1.62E-89	MCAM+Fibroblasts	ATP5G1
GUCY1A2	1.06E-93	4.237702666	0.323	0.036	2.19E-89	MCAM+Fibroblasts	GUCY1A2
HNRNPA1	1.86E-93	0.855686553	0.914	0.796	3.85E-89	MCAM+Fibroblasts	HNRNPA1
MYO1B	1.26E-91	3.078166519	0.39	0.086	2.61E-87	MCAM+Fibroblasts	MYO1B
GPR20	2.37E-91	5.473122402	0.282	0.016	4.90E-87	MCAM+Fibroblasts	GPR20
ARPC1A	1.47E-90	2.36349613	0.503	0.212	3.04E-86	MCAM+Fibroblasts	ARPC1A
IFITM3	3.40E-90	0.889043885	0.951	0.866	7.03E-86	MCAM+Fibroblasts	IFITM3
YBX1	5.02E-89	0.855426591	0.868	0.753	1.04E-84	MCAM+Fibroblasts	YBX1
C14orf166	7.71E-89	2.696108005	0.353	0.055	1.59E-84	MCAM+Fibroblasts	C14orf166
FILIP1L	8.96E-89	2.323939605	0.531	0.235	1.85E-84	MCAM+Fibroblasts	FILIP1L
NTRK2	1.95E-88	2.950703215	0.357	0.063	4.04E-84	MCAM+Fibroblasts	NTRK2
MGST3	2.10E-88	1.332363126	0.745	0.592	4.35E-84	MCAM+Fibroblasts	MGST3
COX6A1	2.34E-87	1.15993113	0.756	0.596	4.84E-83	MCAM+Fibroblasts	COX6A1
LINC00493	3.52E-87	2.818806013	0.349	0.057	7.28E-83	MCAM+Fibroblasts	LINC00493
CSPG4	7.54E-87	3.799656986	0.313	0.04	1.56E-82	MCAM+Fibroblasts	CSPG4
SLC38A11	3.20E-86	4.812261415	0.263	0.011	6.63E-82	MCAM+Fibroblasts	SLC38A11
RPL3	2.78E-85	0.498547604	0.994	0.97	5.76E-81	MCAM+Fibroblasts	RPL3
RASGRP2	5.05E-85	3.366740909	0.313	0.041	1.05E-80	MCAM+Fibroblasts	RASGRP2
H3F3A	9.46E-84	0.662419081	0.956	0.872	1.96E-79	MCAM+Fibroblasts	H3F3A
WBP5	1.16E-83	1.799630856	0.396	0.081	2.40E-79	MCAM+Fibroblasts	WBP5
RPL10A	1.63E-83	0.586199156	0.976	0.924	3.38E-79	MCAM+Fibroblasts	RPL10A
EBF1	5.38E-83	2.157382257	0.482	0.184	1.11E-78	MCAM+Fibroblasts	EBF1
PDGFA	7.03E-83	3.490494705	0.341	0.066	1.46E-78	MCAM+Fibroblasts	PDGFA
ARHGDIB	9.09E-83	2.770064353	0.433	0.15	1.88E-78	MCAM+Fibroblasts	ARHGDIB
TIMP3	1.74E-82	0.677952396	0.926	0.797	3.59E-78	MCAM+Fibroblasts	TIMP3
EHD2	4.21E-82	2.222668873	0.496	0.22	8.72E-78	MCAM+Fibroblasts	EHD2
GUCY1B3	9.24E-82	4.429034456	0.26	0.015	1.91E-77	MCAM+Fibroblasts	GUCY1B3
RPS5	1.53E-81	0.632710778	0.966	0.889	3.17E-77	MCAM+Fibroblasts	RPS5
C11orf31	1.74E-81	2.499520494	0.342	0.059	3.60E-77	MCAM+Fibroblasts	C11orf31
ANGPT2	5.88E-81	3.427833872	0.321	0.054	1.22E-76	MCAM+Fibroblasts	ANGPT2
RPS25	6.87E-81	0.502419549	0.987	0.941	1.42E-76	MCAM+Fibroblasts	RPS25
NUDT4	1.71E-80	1.841197891	0.605	0.376	3.53E-76	MCAM+Fibroblasts	NUDT4
TBX2-AS1	5.47E-80	2.81845498	0.402	0.127	1.13E-75	MCAM+Fibroblasts	TBX2-AS1
MT1E	8.53E-80	1.683455298	0.742	0.53	1.76E-75	MCAM+Fibroblasts	MT1E
4-Sep	1.31E-78	3.540570974	0.334	0.071	2.70E-74	MCAM+Fibroblasts	4-Sep
MRVI1	1.80E-78	2.667147096	0.398	0.119	3.73E-74	MCAM+Fibroblasts	MRVI1
UQCR11	4.87E-78	1.217368211	0.709	0.531	1.01E-73	MCAM+Fibroblasts	UQCR11
NRGN	8.24E-78	3.85636051	0.264	0.023	1.70E-73	MCAM+Fibroblasts	NRGN
SPARC	9.13E-78	1.461153407	0.816	0.705	1.89E-73	MCAM+Fibroblasts	SPARC
RPL36A	2.17E-77	1.246226876	0.713	0.515	4.49E-73	MCAM+Fibroblasts	RPL36A
RPS14	3.73E-77	0.483546138	0.996	0.969	7.71E-73	MCAM+Fibroblasts	RPS14
RAC1	5.08E-77	0.882315749	0.831	0.727	1.05E-72	MCAM+Fibroblasts	RAC1
PDLIM5	7.65E-77	1.893651657	0.492	0.211	1.58E-72	MCAM+Fibroblasts	PDLIM5
CPE	2.33E-76	1.180319347	0.791	0.58	4.81E-72	MCAM+Fibroblasts	CPE
CLMN	3.46E-76	1.903922834	0.51	0.242	7.16E-72	MCAM+Fibroblasts	CLMN
VIMP	5.51E-76	2.646165548	0.323	0.057	1.14E-71	MCAM+Fibroblasts	VIMP
PPP1R12B	8.63E-76	2.527033093	0.396	0.124	1.79E-71	MCAM+Fibroblasts	PPP1R12B
LINC00152	1.26E-75	3.147063248	0.29	0.039	2.60E-71	MCAM+Fibroblasts	LINC00152
ITGB1	3.33E-75	0.979392602	0.819	0.706	6.89E-71	MCAM+Fibroblasts	ITGB1
SPARCL1	5.70E-75	0.709175346	0.97	0.904	1.18E-70	MCAM+Fibroblasts	SPARCL1
LMOD1	2.00E-74	2.502170593	0.421	0.154	4.15E-70	MCAM+Fibroblasts	LMOD1
SELT	8.94E-73	3.183438078	0.272	0.033	1.85E-68	MCAM+Fibroblasts	SELT
CFL1	1.59E-72	0.83906997	0.846	0.754	3.28E-68	MCAM+Fibroblasts	CFL1
ADAP2	6.25E-72	6.062589019	0.223	0.01	1.29E-67	MCAM+Fibroblasts	ADAP2
MSRB3	7.36E-72	2.218549912	0.452	0.196	1.52E-67	MCAM+Fibroblasts	MSRB3
MAP3K7CL	4.42E-71	4.964354637	0.244	0.022	9.14E-67	MCAM+Fibroblasts	MAP3K7CL
NDUFA13	6.43E-71	1.366793821	0.612	0.382	1.33E-66	MCAM+Fibroblasts	NDUFA13
NRIP2	8.41E-71	4.936515383	0.225	0.011	1.74E-66	MCAM+Fibroblasts	NRIP2
COL4A2	1.13E-70	1.911332614	0.613	0.411	2.34E-66	MCAM+Fibroblasts	COL4A2
FAU	1.33E-70	0.490106955	0.984	0.924	2.74E-66	MCAM+Fibroblasts	FAU
ZFHX3	1.72E-70	1.602389115	0.581	0.366	3.57E-66	MCAM+Fibroblasts	ZFHX3
KLK2	2.32E-70	1.338407134	0.44	0.16	4.80E-66	MCAM+Fibroblasts	KLK2
RPL8	2.42E-69	0.483714312	0.984	0.951	5.01E-65	MCAM+Fibroblasts	RPL8
EEF2	3.11E-69	0.725482163	0.88	0.81	6.44E-65	MCAM+Fibroblasts	EEF2
RPL19	2.10E-68	0.440100859	0.995	0.956	4.35E-64	MCAM+Fibroblasts	RPL19
SH3BGRL	1.34E-67	1.150947107	0.69	0.545	2.77E-63	MCAM+Fibroblasts	SH3BGRL
NDUFB7	1.67E-67	1.321463489	0.621	0.437	3.45E-63	MCAM+Fibroblasts	NDUFB7
PLCE1	1.68E-67	3.047901849	0.31	0.07	3.47E-63	MCAM+Fibroblasts	PLCE1
POMP	5.46E-67	1.226944417	0.678	0.522	1.13E-62	MCAM+Fibroblasts	POMP
COX6B1	7.21E-67	1.099362109	0.73	0.599	1.49E-62	MCAM+Fibroblasts	COX6B1
RTFDC1	1.01E-66	3.121711961	0.254	0.032	2.10E-62	MCAM+Fibroblasts	RTFDC1
CHCHD10	1.50E-66	1.608217597	0.596	0.399	3.11E-62	MCAM+Fibroblasts	CHCHD10
MAP1B	3.73E-66	1.055330116	0.737	0.575	7.71E-62	MCAM+Fibroblasts	MAP1B
COX8A	4.35E-66	1.110131606	0.699	0.553	8.99E-62	MCAM+Fibroblasts	COX8A
UBA2	5.83E-66	1.925713375	0.488	0.258	1.21E-61	MCAM+Fibroblasts	UBA2
RPL26	1.32E-65	0.488027	0.985	0.941	2.72E-61	MCAM+Fibroblasts	RPL26
PACSIN2	4.96E-65	2.625739555	0.382	0.139	1.03E-60	MCAM+Fibroblasts	PACSIN2
15-Sep	7.06E-65	2.306513047	0.291	0.054	1.46E-60	MCAM+Fibroblasts	15-Sep
PCP4	2.60E-64	3.653075776	0.277	0.052	5.38E-60	MCAM+Fibroblasts	PCP4
COX4I1	2.78E-64	0.896572106	0.815	0.714	5.76E-60	MCAM+Fibroblasts	COX4I1
PPDPF	3.30E-64	1.094063267	0.725	0.585	6.83E-60	MCAM+Fibroblasts	PPDPF
SYNE2	1.94E-63	1.867584681	0.428	0.177	4.02E-59	MCAM+Fibroblasts	SYNE2
TSC22D1	2.12E-63	1.038588677	0.832	0.699	4.38E-59	MCAM+Fibroblasts	TSC22D1
RPL10	3.61E-63	0.402745175	0.999	0.987	7.47E-59	MCAM+Fibroblasts	RPL10
BGN	6.57E-63	0.856974117	0.779	0.62	1.36E-58	MCAM+Fibroblasts	BGN
ARHGEF17	8.58E-63	2.635786814	0.374	0.141	1.78E-58	MCAM+Fibroblasts	ARHGEF17
SEPP1	1.14E-62	1.741659891	0.304	0.061	2.36E-58	MCAM+Fibroblasts	SEPP1
HES4	1.40E-62	1.464118273	0.599	0.368	2.90E-58	MCAM+Fibroblasts	HES4
RPS4X	4.83E-62	0.468436848	0.994	0.961	1.00E-57	MCAM+Fibroblasts	RPS4X
TSC22D3	1.64E-61	0.840845407	0.767	0.557	3.38E-57	MCAM+Fibroblasts	TSC22D3
RPS8	2.43E-61	0.448604107	0.991	0.952	5.04E-57	MCAM+Fibroblasts	RPS8
CAV2	7.78E-61	1.65086806	0.492	0.266	1.61E-56	MCAM+Fibroblasts	CAV2
C19orf60	2.19E-60	2.10646983	0.282	0.054	4.53E-56	MCAM+Fibroblasts	C19orf60
ADGRF5	3.24E-60	3.332583864	0.243	0.036	6.71E-56	MCAM+Fibroblasts	ADGRF5
FBXO32	3.43E-60	1.982645246	0.402	0.155	7.10E-56	MCAM+Fibroblasts	FBXO32
HIP1	3.86E-60	2.984939114	0.327	0.102	7.98E-56	MCAM+Fibroblasts	HIP1
FAM162B	4.91E-60	2.827809873	0.332	0.104	1.02E-55	MCAM+Fibroblasts	FAM162B
POLR2J3	5.67E-60	2.957021432	0.275	0.056	1.17E-55	MCAM+Fibroblasts	POLR2J3
FAM127A	6.16E-60	2.374491775	0.273	0.051	1.27E-55	MCAM+Fibroblasts	FAM127A
RPS15	1.56E-59	0.431233069	0.993	0.955	3.23E-55	MCAM+Fibroblasts	RPS15
HEY2	7.51E-59	3.759981065	0.232	0.033	1.55E-54	MCAM+Fibroblasts	HEY2
RPL21	1.57E-58	0.448573584	0.986	0.956	3.25E-54	MCAM+Fibroblasts	RPL21
PPIA	2.08E-58	0.755399737	0.831	0.747	4.30E-54	MCAM+Fibroblasts	PPIA
FRMD3	3.49E-58	3.723625695	0.238	0.037	7.22E-54	MCAM+Fibroblasts	FRMD3
NDUFA11	9.05E-58	1.229907019	0.608	0.434	1.87E-53	MCAM+Fibroblasts	NDUFA11
UBB	1.06E-57	0.622851726	0.963	0.884	2.18E-53	MCAM+Fibroblasts	UBB
ARPC2	1.43E-57	1.033126292	0.697	0.562	2.96E-53	MCAM+Fibroblasts	ARPC2
COX6C	3.36E-57	0.757809183	0.815	0.712	6.95E-53	MCAM+Fibroblasts	COX6C
TPI1	3.93E-57	0.91248195	0.754	0.634	8.13E-53	MCAM+Fibroblasts	TPI1
CD151	5.43E-57	1.212034045	0.63	0.471	1.12E-52	MCAM+Fibroblasts	CD151
RPL29	5.43E-57	0.459284726	0.978	0.919	1.12E-52	MCAM+Fibroblasts	RPL29
SLC25A5	8.70E-57	1.187174543	0.669	0.529	1.80E-52	MCAM+Fibroblasts	SLC25A5
MALAT1	8.92E-57	0.447712186	0.999	0.999	1.85E-52	MCAM+Fibroblasts	MALAT1
COL4A1	9.07E-57	1.658560949	0.593	0.396	1.88E-52	MCAM+Fibroblasts	COL4A1
FAM195B	2.09E-56	3.005041799	0.239	0.039	4.33E-52	MCAM+Fibroblasts	FAM195B
LINC01420	4.78E-56	2.473703174	0.249	0.044	9.89E-52	MCAM+Fibroblasts	LINC01420
APOA1BP	5.54E-56	3.834713291	0.206	0.021	1.15E-51	MCAM+Fibroblasts	APOA1BP
ACTN4	1.01E-55	1.32255808	0.572	0.396	2.09E-51	MCAM+Fibroblasts	ACTN4
ATP1A2	1.20E-55	3.008488354	0.261	0.055	2.48E-51	MCAM+Fibroblasts	ATP1A2
FLNA	3.20E-55	1.294559372	0.662	0.549	6.63E-51	MCAM+Fibroblasts	FLNA
UQCRH	6.59E-55	0.904689414	0.735	0.64	1.36E-50	MCAM+Fibroblasts	UQCRH
CCDC102B	7.81E-55	3.08561507	0.254	0.052	1.62E-50	MCAM+Fibroblasts	CCDC102B
ANO1	8.79E-55	2.604619327	0.284	0.074	1.82E-50	MCAM+Fibroblasts	ANO1
WHSC1L1	1.88E-54	2.652741643	0.237	0.04	3.88E-50	MCAM+Fibroblasts	WHSC1L1
MGEA5	2.52E-54	3.029826601	0.227	0.035	5.20E-50	MCAM+Fibroblasts	MGEA5
CTD-3193K9.4	3.66E-54	4.376308074	0.18	0.011	7.57E-50	MCAM+Fibroblasts	CTD-3193K9.4
SYNPO2	1.70E-53	1.407677011	0.536	0.335	3.52E-49	MCAM+Fibroblasts	SYNPO2
LPP	3.55E-53	1.309353982	0.606	0.462	7.34E-49	MCAM+Fibroblasts	LPP
TGFB1I1	5.47E-53	1.98878662	0.442	0.237	1.13E-48	MCAM+Fibroblasts	TGFB1I1
MYLIP	1.19E-52	1.459209936	0.504	0.295	2.46E-48	MCAM+Fibroblasts	MYLIP
RPL4	1.71E-52	0.584607864	0.898	0.829	3.54E-48	MCAM+Fibroblasts	RPL4
CD9	2.21E-52	0.846775897	0.683	0.5	4.56E-48	MCAM+Fibroblasts	CD9
RHOA	3.21E-52	0.904450337	0.742	0.643	6.65E-48	MCAM+Fibroblasts	RHOA
TLN1	5.18E-52	1.344099755	0.564	0.396	1.07E-47	MCAM+Fibroblasts	TLN1
C1orf132	6.86E-52	4.441265278	0.183	0.016	1.42E-47	MCAM+Fibroblasts	C1orf132
GPRC5C	7.48E-52	2.449472051	0.304	0.098	1.55E-47	MCAM+Fibroblasts	GPRC5C
EEF1D	8.11E-52	0.570351405	0.916	0.834	1.68E-47	MCAM+Fibroblasts	EEF1D
SERPINI1	1.16E-51	3.754997556	0.214	0.033	2.39E-47	MCAM+Fibroblasts	SERPINI1
FAM46A	1.50E-51	1.645021762	0.258	0.054	3.10E-47	MCAM+Fibroblasts	FAM46A
C11orf73	1.58E-51	2.507317253	0.221	0.035	3.27E-47	MCAM+Fibroblasts	C11orf73
RPS27A	2.21E-51	0.34948417	0.994	0.974	4.57E-47	MCAM+Fibroblasts	RPS27A
NET1	2.70E-51	2.463392679	0.371	0.164	5.59E-47	MCAM+Fibroblasts	NET1
RBPMS2	5.65E-51	2.712309769	0.256	0.061	1.17E-46	MCAM+Fibroblasts	RBPMS2
SORT1	9.05E-51	2.818502841	0.262	0.066	1.87E-46	MCAM+Fibroblasts	SORT1
SERF2	9.67E-51	0.455038508	0.945	0.877	2.00E-46	MCAM+Fibroblasts	SERF2
SLIT3	1.48E-50	1.586069661	0.41	0.18	3.07E-46	MCAM+Fibroblasts	SLIT3
BRK1	1.75E-50	1.087317295	0.641	0.513	3.63E-46	MCAM+Fibroblasts	BRK1
RPS15A	2.11E-50	0.40521589	0.985	0.942	4.36E-46	MCAM+Fibroblasts	RPS15A
ADRA2A	2.28E-50	2.901626754	0.237	0.048	4.71E-46	MCAM+Fibroblasts	ADRA2A
C10orf10	4.34E-50	2.576768132	0.203	0.028	8.99E-46	MCAM+Fibroblasts	C10orf10
FOXS1	4.85E-50	3.40433619	0.189	0.02	1.00E-45	MCAM+Fibroblasts	FOXS1
LINC00998	5.05E-50	3.041875568	0.189	0.02	1.05E-45	MCAM+Fibroblasts	LINC00998
TBC1D1	1.60E-49	2.182798406	0.283	0.083	3.31E-45	MCAM+Fibroblasts	TBC1D1
STRA13	2.81E-49	3.3165637	0.193	0.024	5.82E-45	MCAM+Fibroblasts	STRA13
RPS18	3.08E-49	0.389996664	0.995	0.977	6.38E-45	MCAM+Fibroblasts	RPS18
NEXN	6.20E-49	1.901285435	0.419	0.213	1.28E-44	MCAM+Fibroblasts	NEXN
NDUFB10	8.42E-49	1.146772142	0.6	0.454	1.74E-44	MCAM+Fibroblasts	NDUFB10
AP000769.1	8.90E-49	3.693518858	0.176	0.016	1.84E-44	MCAM+Fibroblasts	AP000769.1
RASL12	1.31E-48	2.25367663	0.323	0.124	2.72E-44	MCAM+Fibroblasts	RASL12
ADCY3	1.43E-48	2.166823856	0.382	0.18	2.95E-44	MCAM+Fibroblasts	ADCY3
CASQ2	1.64E-48	5.074489541	0.161	0.009	3.39E-44	MCAM+Fibroblasts	CASQ2
C1QTNF1	2.09E-48	1.469835482	0.483	0.287	4.32E-44	MCAM+Fibroblasts	C1QTNF1
C7orf55	2.15E-48	3.27949245	0.195	0.026	4.45E-44	MCAM+Fibroblasts	C7orf55
LDB3	4.32E-48	3.214712929	0.186	0.022	8.94E-44	MCAM+Fibroblasts	LDB3
JADE1	6.67E-48	1.8329378	0.405	0.2	1.38E-43	MCAM+Fibroblasts	JADE1
FHL5	1.02E-47	4.610505367	0.168	0.013	2.10E-43	MCAM+Fibroblasts	FHL5
TBX2	1.36E-47	1.898384571	0.392	0.19	2.81E-43	MCAM+Fibroblasts	TBX2
FOXC2	2.99E-47	2.973374148	0.21	0.037	6.19E-43	MCAM+Fibroblasts	FOXC2
HRC	5.31E-47	3.506385937	0.179	0.02	1.10E-42	MCAM+Fibroblasts	HRC
PTK2	1.99E-46	1.928024075	0.405	0.216	4.11E-42	MCAM+Fibroblasts	PTK2
ATF4	5.13E-46	0.987301899	0.678	0.565	1.06E-41	MCAM+Fibroblasts	ATF4
PDE1A	5.64E-46	3.130984383	0.216	0.044	1.17E-41	MCAM+Fibroblasts	PDE1A
KCNE4	1.23E-45	2.495511913	0.236	0.056	2.55E-41	MCAM+Fibroblasts	KCNE4
RERG	1.78E-45	2.082808177	0.34	0.14	3.68E-41	MCAM+Fibroblasts	RERG
PFDN5	1.85E-45	0.498283693	0.912	0.842	3.83E-41	MCAM+Fibroblasts	PFDN5
KCNA5	2.58E-45	5.496559367	0.146	0.006	5.33E-41	MCAM+Fibroblasts	KCNA5
TMEM38B	4.22E-45	2.505620219	0.293	0.105	8.74E-41	MCAM+Fibroblasts	TMEM38B
LZTS1	5.72E-45	3.318483502	0.172	0.019	1.18E-40	MCAM+Fibroblasts	LZTS1
PIP5K1B	6.05E-45	3.836562677	0.164	0.016	1.25E-40	MCAM+Fibroblasts	PIP5K1B
KIAA0040	6.17E-45	1.75662554	0.436	0.246	1.28E-40	MCAM+Fibroblasts	KIAA0040
C17orf89	6.44E-45	2.220356294	0.213	0.04	1.33E-40	MCAM+Fibroblasts	C17orf89
CTD-3252C9.4	6.88E-45	2.968295753	0.168	0.016	1.42E-40	MCAM+Fibroblasts	CTD-3252C9.4
SMOC2	1.36E-44	2.466403192	0.284	0.096	2.82E-40	MCAM+Fibroblasts	SMOC2
C16orf13	1.61E-44	2.685147565	0.201	0.035	3.33E-40	MCAM+Fibroblasts	C16orf13
EIF3K	1.65E-44	0.858579491	0.712	0.621	3.41E-40	MCAM+Fibroblasts	EIF3K
FAM127B	2.46E-44	2.578924529	0.201	0.035	5.08E-40	MCAM+Fibroblasts	FAM127B
VAMP2	2.55E-44	1.082235939	0.617	0.486	5.27E-40	MCAM+Fibroblasts	VAMP2
BTF3	3.36E-44	0.510191149	0.901	0.821	6.95E-40	MCAM+Fibroblasts	BTF3
RPL35	3.42E-44	0.412469911	0.969	0.91	7.07E-40	MCAM+Fibroblasts	RPL35
CTA-29F11.1	9.30E-44	3.3838067	0.161	0.015	1.93E-39	MCAM+Fibroblasts	CTA-29F11.1
ARHGEF7	9.74E-44	2.334111155	0.322	0.135	2.02E-39	MCAM+Fibroblasts	ARHGEF7
ARID5B	1.09E-43	0.906607961	0.693	0.527	2.27E-39	MCAM+Fibroblasts	ARID5B
LINC00657	1.22E-43	1.801308151	0.241	0.058	2.52E-39	MCAM+Fibroblasts	LINC00657
NDUFB9	1.55E-43	1.352421717	0.526	0.374	3.20E-39	MCAM+Fibroblasts	NDUFB9
ANAPC16	2.80E-43	1.034831948	0.619	0.505	5.79E-39	MCAM+Fibroblasts	ANAPC16
SLC38A1	3.21E-43	2.744538194	0.214	0.047	6.64E-39	MCAM+Fibroblasts	SLC38A1
RPS2	4.05E-43	0.436270082	0.978	0.966	8.38E-39	MCAM+Fibroblasts	RPS2
OLFML2A	6.37E-43	3.318380156	0.185	0.03	1.32E-38	MCAM+Fibroblasts	OLFML2A
AVPR1A	6.93E-43	3.187324685	0.178	0.025	1.43E-38	MCAM+Fibroblasts	AVPR1A
CTC-444N24.11	2.39E-42	3.900598576	0.159	0.016	4.95E-38	MCAM+Fibroblasts	CTC-444N24.11
WASF2	2.75E-42	1.294922501	0.567	0.437	5.68E-38	MCAM+Fibroblasts	WASF2
RP11-983P16.4	3.67E-42	3.998738232	0.155	0.015	7.60E-38	MCAM+Fibroblasts	RP11-983P16.4
RGS16	3.88E-42	1.769203177	0.454	0.263	8.02E-38	MCAM+Fibroblasts	RGS16
INPP4B	5.13E-42	3.016337216	0.201	0.041	1.06E-37	MCAM+Fibroblasts	INPP4B
PGF	6.11E-42	1.237963847	0.52	0.329	1.26E-37	MCAM+Fibroblasts	PGF
LURAP1L	6.31E-42	2.855313482	0.214	0.05	1.30E-37	MCAM+Fibroblasts	LURAP1L
C20orf24	8.43E-42	3.627597737	0.16	0.018	1.75E-37	MCAM+Fibroblasts	C20orf24
CACNA1H	9.65E-42	3.302970358	0.165	0.02	2.00E-37	MCAM+Fibroblasts	CACNA1H
RPLP0	1.08E-41	0.48454005	0.917	0.883	2.24E-37	MCAM+Fibroblasts	RPLP0
NPY1R	1.68E-41	4.742691842	0.144	0.011	3.47E-37	MCAM+Fibroblasts	NPY1R
UQCRQ	1.75E-41	0.923485541	0.666	0.587	3.62E-37	MCAM+Fibroblasts	UQCRQ
HCFC1R1	3.55E-41	1.356001285	0.489	0.314	7.34E-37	MCAM+Fibroblasts	HCFC1R1
FAM129A	4.02E-41	1.985587087	0.321	0.134	8.33E-37	MCAM+Fibroblasts	FAM129A
TUG1	4.06E-41	2.606820172	0.194	0.037	8.40E-37	MCAM+Fibroblasts	TUG1
KCNAB1	4.83E-41	3.482829069	0.163	0.02	9.99E-37	MCAM+Fibroblasts	KCNAB1
PTMS	5.16E-41	0.609309187	0.821	0.736	1.07E-36	MCAM+Fibroblasts	PTMS
B3GNT2	5.45E-41	2.200958969	0.273	0.095	1.13E-36	MCAM+Fibroblasts	B3GNT2
SGCA	1.94E-40	2.138044974	0.265	0.088	4.01E-36	MCAM+Fibroblasts	SGCA
DAAM2	2.14E-40	2.672204802	0.254	0.083	4.43E-36	MCAM+Fibroblasts	DAAM2
COL18A1	5.48E-40	1.00428934	0.646	0.545	1.13E-35	MCAM+Fibroblasts	COL18A1
PDE3A	5.71E-40	2.947692242	0.192	0.039	1.18E-35	MCAM+Fibroblasts	PDE3A
RPL6	6.12E-40	0.371075587	0.974	0.936	1.27E-35	MCAM+Fibroblasts	RPL6
MINOS1	1.11E-39	1.047904221	0.577	0.442	2.29E-35	MCAM+Fibroblasts	MINOS1
DENND3	1.28E-39	3.091769875	0.185	0.035	2.64E-35	MCAM+Fibroblasts	DENND3
MAPRE2	1.52E-39	1.8003964	0.377	0.198	3.14E-35	MCAM+Fibroblasts	MAPRE2
PAWR	4.92E-39	1.767383773	0.332	0.147	1.02E-34	MCAM+Fibroblasts	PAWR
ST6GALNAC6	5.44E-39	3.704120352	0.161	0.023	1.13E-34	MCAM+Fibroblasts	ST6GALNAC6
CCDC107	7.27E-39	1.865526433	0.424	0.271	1.50E-34	MCAM+Fibroblasts	CCDC107
TMEM261	7.35E-39	2.433609966	0.193	0.04	1.52E-34	MCAM+Fibroblasts	TMEM261
PDE4C	8.34E-39	3.899331024	0.134	0.009	1.73E-34	MCAM+Fibroblasts	PDE4C
RPL17	8.68E-39	0.92319813	0.587	0.455	1.80E-34	MCAM+Fibroblasts	RPL17
FAM63B	8.69E-39	2.520713545	0.18	0.033	1.80E-34	MCAM+Fibroblasts	FAM63B
SLC7A2	1.27E-38	2.091664201	0.249	0.081	2.63E-34	MCAM+Fibroblasts	SLC7A2
NPY	2.77E-38	2.558058879	0.176	0.03	5.73E-34	MCAM+Fibroblasts	NPY
ROCK1	3.06E-38	1.392981421	0.5	0.354	6.32E-34	MCAM+Fibroblasts	ROCK1
CHURC1	3.99E-38	1.364937802	0.498	0.358	8.25E-34	MCAM+Fibroblasts	CHURC1
CCDC3	8.45E-38	2.339639042	0.231	0.07	1.75E-33	MCAM+Fibroblasts	CCDC3
PAPD5	9.46E-38	2.880181163	0.157	0.021	1.96E-33	MCAM+Fibroblasts	PAPD5
GBAS	1.23E-37	3.362477953	0.157	0.022	2.55E-33	MCAM+Fibroblasts	GBAS
SUSD5	1.38E-37	5.114682207	0.123	0.006	2.85E-33	MCAM+Fibroblasts	SUSD5
LPL	1.43E-37	3.990280296	0.134	0.011	2.95E-33	MCAM+Fibroblasts	LPL
RCSD1	1.49E-37	3.603545496	0.151	0.02	3.09E-33	MCAM+Fibroblasts	RCSD1
RPS3	1.89E-37	0.359826684	0.986	0.968	3.92E-33	MCAM+Fibroblasts	RPS3
RPL12	2.23E-37	0.352888919	0.987	0.948	4.60E-33	MCAM+Fibroblasts	RPL12
C12orf57	2.47E-37	0.664982524	0.787	0.717	5.10E-33	MCAM+Fibroblasts	C12orf57
RAPGEF5	2.61E-37	3.682892117	0.162	0.026	5.41E-33	MCAM+Fibroblasts	RAPGEF5
CA4	3.34E-37	2.889296665	0.203	0.052	6.91E-33	MCAM+Fibroblasts	CA4
DLC1	3.35E-37	1.93874626	0.345	0.172	6.93E-33	MCAM+Fibroblasts	DLC1
MIR4435-2HG	4.34E-37	2.143288218	0.256	0.09	8.97E-33	MCAM+Fibroblasts	MIR4435-2HG
RPLP1	4.48E-37	0.25975143	0.999	0.994	9.27E-33	MCAM+Fibroblasts	RPLP1
HACD1	7.02E-37	4.085280317	0.136	0.013	1.45E-32	MCAM+Fibroblasts	HACD1
LINC00969	7.85E-37	3.197177122	0.159	0.025	1.62E-32	MCAM+Fibroblasts	LINC00969
PTGIR	1.80E-36	3.448886638	0.168	0.031	3.73E-32	MCAM+Fibroblasts	PTGIR
SMTN	1.93E-36	1.410461892	0.388	0.214	3.99E-32	MCAM+Fibroblasts	SMTN
SPECC1	2.27E-36	3.331890558	0.179	0.038	4.70E-32	MCAM+Fibroblasts	SPECC1
BLOC1S1	2.58E-36	1.543406181	0.426	0.266	5.33E-32	MCAM+Fibroblasts	BLOC1S1
NDUFB8	5.62E-36	1.006618803	0.587	0.486	1.16E-31	MCAM+Fibroblasts	NDUFB8
C2orf40	6.63E-36	1.161631063	0.364	0.177	1.37E-31	MCAM+Fibroblasts	C2orf40
TTLL7	9.56E-36	2.672367074	0.205	0.056	1.98E-31	MCAM+Fibroblasts	TTLL7
RPL18	9.84E-36	0.336605276	0.978	0.94	2.04E-31	MCAM+Fibroblasts	RPL18
ACAN	1.32E-35	4.694046669	0.12	0.007	2.74E-31	MCAM+Fibroblasts	ACAN
GUK1	1.42E-35	0.775199278	0.689	0.611	2.94E-31	MCAM+Fibroblasts	GUK1
ZC3H11A	1.80E-35	2.305201819	0.182	0.04	3.72E-31	MCAM+Fibroblasts	ZC3H11A
UFD1L	1.82E-35	2.728752858	0.164	0.029	3.76E-31	MCAM+Fibroblasts	UFD1L
SKP1	2.83E-35	0.526751487	0.871	0.804	5.86E-31	MCAM+Fibroblasts	SKP1
RP11-553L6.5	4.34E-35	2.674590419	0.166	0.031	8.98E-31	MCAM+Fibroblasts	RP11-553L6.5
CIRBP	4.65E-35	0.546924271	0.859	0.78	9.62E-31	MCAM+Fibroblasts	CIRBP
PLS3	4.76E-35	1.69610893	0.355	0.184	9.85E-31	MCAM+Fibroblasts	PLS3
LAMA5	5.86E-35	2.320376935	0.195	0.049	1.21E-30	MCAM+Fibroblasts	LAMA5
ATP10A	6.46E-35	4.248018427	0.136	0.016	1.34E-30	MCAM+Fibroblasts	ATP10A
PRKG1	7.91E-35	2.113404227	0.253	0.093	1.64E-30	MCAM+Fibroblasts	PRKG1
RPS26	8.86E-35	0.566920619	0.756	0.691	1.83E-30	MCAM+Fibroblasts	RPS26
CAMK2G	1.50E-34	2.138623171	0.23	0.078	3.10E-30	MCAM+Fibroblasts	CAMK2G
MGLL	1.88E-34	1.480498001	0.419	0.267	3.90E-30	MCAM+Fibroblasts	MGLL
NAP1L1	2.94E-34	0.568166751	0.83	0.765	6.09E-30	MCAM+Fibroblasts	NAP1L1
HTR1F	4.00E-34	5.086560483	0.108	0.004	8.27E-30	MCAM+Fibroblasts	HTR1F
WBSCR22	7.22E-34	2.651146336	0.161	0.03	1.49E-29	MCAM+Fibroblasts	WBSCR22
ILF3-AS1	7.50E-34	2.665495103	0.148	0.023	1.55E-29	MCAM+Fibroblasts	ILF3-AS1
PSMA2	1.93E-33	1.369648649	0.39	0.227	4.00E-29	MCAM+Fibroblasts	PSMA2
PHLDA2	2.42E-33	1.126671936	0.546	0.397	5.00E-29	MCAM+Fibroblasts	PHLDA2
MMP24-AS1	2.56E-33	2.709053199	0.151	0.025	5.30E-29	MCAM+Fibroblasts	MMP24-AS1
HMGB1	3.35E-33	0.48217784	0.916	0.837	6.92E-29	MCAM+Fibroblasts	HMGB1
NDUFS6	4.81E-33	1.185141273	0.516	0.405	9.96E-29	MCAM+Fibroblasts	NDUFS6
TRGC1	5.06E-33	3.470480808	0.142	0.022	1.05E-28	MCAM+Fibroblasts	TRGC1
SLC25A3	5.78E-33	0.628300947	0.724	0.674	1.20E-28	MCAM+Fibroblasts	SLC25A3
RASL11A	7.10E-33	2.212591687	0.275	0.12	1.47E-28	MCAM+Fibroblasts	RASL11A
C9orf142	9.04E-33	2.764254878	0.149	0.025	1.87E-28	MCAM+Fibroblasts	C9orf142
FGD4	9.17E-33	2.158182376	0.209	0.064	1.90E-28	MCAM+Fibroblasts	FGD4
DOCK8	1.27E-32	3.349297615	0.14	0.021	2.62E-28	MCAM+Fibroblasts	DOCK8
COBLL1	1.27E-32	2.071499342	0.227	0.078	2.63E-28	MCAM+Fibroblasts	COBLL1
RHOC	2.23E-32	1.056967733	0.561	0.461	4.62E-28	MCAM+Fibroblasts	RHOC
PROSC	2.85E-32	3.307725905	0.133	0.018	5.89E-28	MCAM+Fibroblasts	PROSC
NFASC	2.86E-32	1.546468269	0.343	0.177	5.91E-28	MCAM+Fibroblasts	NFASC
AOC3	2.95E-32	1.703613821	0.276	0.115	6.11E-28	MCAM+Fibroblasts	AOC3
LINC00116	3.19E-32	2.166378512	0.167	0.036	6.60E-28	MCAM+Fibroblasts	LINC00116
METTL12	3.45E-32	2.967627302	0.14	0.021	7.13E-28	MCAM+Fibroblasts	METTL12
LRRC32	5.17E-32	2.136667876	0.21	0.066	1.07E-27	MCAM+Fibroblasts	LRRC32
STOM	7.33E-32	0.954070154	0.593	0.499	1.52E-27	MCAM+Fibroblasts	STOM
IFITM2	8.56E-32	0.710839173	0.788	0.715	1.77E-27	MCAM+Fibroblasts	IFITM2
COX7B	9.14E-32	0.905340935	0.615	0.548	1.89E-27	MCAM+Fibroblasts	COX7B
DYNLL1	1.24E-31	0.432884263	0.854	0.772	2.58E-27	MCAM+Fibroblasts	DYNLL1
KCNMB1	1.48E-31	2.14939865	0.221	0.076	3.06E-27	MCAM+Fibroblasts	KCNMB1
MOCS1	1.58E-31	3.263048301	0.143	0.025	3.27E-27	MCAM+Fibroblasts	MOCS1
ARPC1B	2.86E-31	1.39274897	0.384	0.228	5.92E-27	MCAM+Fibroblasts	ARPC1B
IMPA2	3.87E-31	2.880631548	0.179	0.049	8.00E-27	MCAM+Fibroblasts	IMPA2
COX7A1	8.52E-31	0.86636758	0.634	0.555	1.76E-26	MCAM+Fibroblasts	COX7A1
RGCC	8.83E-31	0.642887926	0.508	0.31	1.83E-26	MCAM+Fibroblasts	RGCC
LRRC10B	1.24E-30	4.441969875	0.107	0.008	2.57E-26	MCAM+Fibroblasts	LRRC10B
AK1	1.83E-30	2.025997613	0.22	0.077	3.78E-26	MCAM+Fibroblasts	AK1
RP11-382A20.3	1.87E-30	2.519643842	0.141	0.025	3.86E-26	MCAM+Fibroblasts	RP11-382A20.3
CALM1	3.11E-30	0.537558012	0.825	0.785	6.44E-26	MCAM+Fibroblasts	CALM1
PVRL2	6.02E-30	2.221199852	0.135	0.022	1.25E-25	MCAM+Fibroblasts	PVRL2
ID4	9.87E-30	1.542673987	0.393	0.245	2.04E-25	MCAM+Fibroblasts	ID4
CHCHD2	1.22E-29	0.469585607	0.824	0.751	2.52E-25	MCAM+Fibroblasts	CHCHD2
C21orf59	1.26E-29	2.63438529	0.14	0.025	2.60E-25	MCAM+Fibroblasts	C21orf59
VCL	1.63E-29	1.19185291	0.446	0.306	3.36E-25	MCAM+Fibroblasts	VCL
SUMO2	2.65E-29	0.54627395	0.798	0.748	5.49E-25	MCAM+Fibroblasts	SUMO2
RSU1	2.96E-29	1.788266479	0.313	0.167	6.12E-25	MCAM+Fibroblasts	RSU1
RP11-467L13.7	4.41E-29	3.569521643	0.111	0.011	9.11E-25	MCAM+Fibroblasts	RP11-467L13.7
HNRNPU-AS1	7.26E-29	2.925719374	0.13	0.021	1.50E-24	MCAM+Fibroblasts	HNRNPU-AS1
AP2M1	8.09E-29	0.958030113	0.546	0.46	1.67E-24	MCAM+Fibroblasts	AP2M1
SLC25A4	1.02E-28	1.711615421	0.369	0.236	2.11E-24	MCAM+Fibroblasts	SLC25A4
DMD	1.28E-28	2.283296385	0.217	0.082	2.64E-24	MCAM+Fibroblasts	DMD
RP11-792A8.4	1.69E-28	2.978229793	0.116	0.015	3.50E-24	MCAM+Fibroblasts	RP11-792A8.4
MESDC2	2.75E-28	2.255964898	0.159	0.039	5.70E-24	MCAM+Fibroblasts	MESDC2
EID1	3.21E-28	0.488902306	0.815	0.75	6.65E-24	MCAM+Fibroblasts	EID1
EIF3E	4.11E-28	0.552372396	0.772	0.699	8.49E-24	MCAM+Fibroblasts	EIF3E
HN1	7.53E-28	2.465931956	0.128	0.022	1.56E-23	MCAM+Fibroblasts	HN1
HINT1	8.27E-28	0.568712138	0.745	0.68	1.71E-23	MCAM+Fibroblasts	HINT1
CYSTM1	9.21E-28	0.946335369	0.537	0.437	1.91E-23	MCAM+Fibroblasts	CYSTM1
C4orf32	1.23E-27	3.263256944	0.109	0.013	2.54E-23	MCAM+Fibroblasts	C4orf32
PPP1CB	1.93E-27	0.851603924	0.652	0.619	3.99E-23	MCAM+Fibroblasts	PPP1CB
RP11-394O4.5	2.09E-27	5.335893836	0.09	0.004	4.33E-23	MCAM+Fibroblasts	RP11-394O4.5
PSMD5-AS1	2.15E-27	2.800380902	0.13	0.024	4.44E-23	MCAM+Fibroblasts	PSMD5-AS1
FRMD4A	2.68E-27	2.150002921	0.204	0.074	5.54E-23	MCAM+Fibroblasts	FRMD4A
HRH2	3.14E-27	2.657752002	0.159	0.042	6.49E-23	MCAM+Fibroblasts	HRH2
ERH	3.29E-27	0.82085713	0.61	0.539	6.80E-23	MCAM+Fibroblasts	ERH
AKAP1	5.57E-27	1.654130918	0.285	0.143	1.15E-22	MCAM+Fibroblasts	AKAP1
WDR1	5.93E-27	1.37079356	0.391	0.263	1.23E-22	MCAM+Fibroblasts	WDR1
NEURL1B	7.05E-27	1.993211246	0.223	0.088	1.46E-22	MCAM+Fibroblasts	NEURL1B
NDRG2	8.95E-27	1.140458279	0.506	0.391	1.85E-22	MCAM+Fibroblasts	NDRG2
SLC2A4	1.29E-26	3.382721722	0.102	0.011	2.67E-22	MCAM+Fibroblasts	SLC2A4
RP11-499P20.2	1.30E-26	5.795764289	0.086	0.004	2.70E-22	MCAM+Fibroblasts	RP11-499P20.2
UTP11L	1.90E-26	2.567398351	0.119	0.019	3.93E-22	MCAM+Fibroblasts	UTP11L
C7orf73	2.04E-26	2.361354701	0.144	0.033	4.21E-22	MCAM+Fibroblasts	C7orf73
RPPH1	2.39E-26	2.996415438	0.102	0.011	4.94E-22	MCAM+Fibroblasts	RPPH1
NREP	3.98E-26	1.626604144	0.272	0.131	8.24E-22	MCAM+Fibroblasts	NREP
LINGO1	4.27E-26	4.334179315	0.085	0.004	8.83E-22	MCAM+Fibroblasts	LINGO1
CABP1	5.33E-26	4.258448281	0.098	0.01	1.10E-21	MCAM+Fibroblasts	CABP1
ARHGAP10	8.54E-26	1.449772456	0.36	0.225	1.77E-21	MCAM+Fibroblasts	ARHGAP10
APP	8.79E-26	0.651276158	0.644	0.57	1.82E-21	MCAM+Fibroblasts	APP
RASAL2	1.10E-25	1.525449913	0.224	0.092	2.27E-21	MCAM+Fibroblasts	RASAL2
H2AFJ	1.17E-25	0.865673096	0.576	0.495	2.42E-21	MCAM+Fibroblasts	H2AFJ
LINC00205	1.76E-25	4.198919569	0.092	0.008	3.65E-21	MCAM+Fibroblasts	LINC00205
ARL5A	1.96E-25	1.474848508	0.249	0.114	4.06E-21	MCAM+Fibroblasts	ARL5A
RPL14	2.27E-25	0.30224327	0.979	0.92	4.70E-21	MCAM+Fibroblasts	RPL14
CAP1	2.31E-25	1.232388621	0.442	0.338	4.78E-21	MCAM+Fibroblasts	CAP1
SPG20	2.33E-25	1.871535164	0.142	0.033	4.81E-21	MCAM+Fibroblasts	SPG20
TRAK1	3.36E-25	2.45542076	0.16	0.047	6.96E-21	MCAM+Fibroblasts	TRAK1
PLXDC1	3.39E-25	2.001443438	0.277	0.15	7.01E-21	MCAM+Fibroblasts	PLXDC1
NDUFB1	3.81E-25	0.759908905	0.627	0.567	7.88E-21	MCAM+Fibroblasts	NDUFB1
HSPB7	4.04E-25	3.616492378	0.114	0.02	8.37E-21	MCAM+Fibroblasts	HSPB7
CH17-189H20.1	4.58E-25	2.351789221	0.136	0.031	9.47E-21	MCAM+Fibroblasts	CH17-189H20.1
NR2F2	4.68E-25	0.85996101	0.624	0.56	9.69E-21	MCAM+Fibroblasts	NR2F2
GRIP2	5.47E-25	4.209011702	0.098	0.011	1.13E-20	MCAM+Fibroblasts	GRIP2
PDLIM7	5.81E-25	1.184029338	0.384	0.25	1.20E-20	MCAM+Fibroblasts	PDLIM7
CACNA1C	6.91E-25	1.921658421	0.216	0.088	1.43E-20	MCAM+Fibroblasts	CACNA1C
AFAP1L2	7.95E-25	2.395328005	0.172	0.057	1.65E-20	MCAM+Fibroblasts	AFAP1L2
GPR4	1.23E-24	3.772121858	0.105	0.016	2.54E-20	MCAM+Fibroblasts	GPR4
NUTF2	1.27E-24	1.653978814	0.305	0.176	2.62E-20	MCAM+Fibroblasts	NUTF2
ISG15	1.44E-24	1.412349957	0.431	0.306	2.97E-20	MCAM+Fibroblasts	ISG15
EBLN3	1.60E-24	2.448073795	0.117	0.021	3.32E-20	MCAM+Fibroblasts	EBLN3
PAG1	1.79E-24	2.019589025	0.23	0.104	3.71E-20	MCAM+Fibroblasts	PAG1
ZBTB7C	1.97E-24	3.174399765	0.098	0.012	4.08E-20	MCAM+Fibroblasts	ZBTB7C
RP3-395M20.12	2.71E-24	2.948754076	0.085	0.006	5.61E-20	MCAM+Fibroblasts	RP3-395M20.12
FAM73A	2.97E-24	2.870986819	0.117	0.022	6.15E-20	MCAM+Fibroblasts	FAM73A
INPP5A	3.30E-24	1.900450057	0.198	0.077	6.83E-20	MCAM+Fibroblasts	INPP5A
CACNB2	3.33E-24	3.28399514	0.114	0.021	6.89E-20	MCAM+Fibroblasts	CACNB2
PCNXL4	3.75E-24	2.980283435	0.106	0.016	7.75E-20	MCAM+Fibroblasts	PCNXL4
HLA-B	3.89E-24	0.529137217	0.891	0.86	8.05E-20	MCAM+Fibroblasts	HLA-B
C8orf4	3.91E-24	2.353769816	0.124	0.025	8.10E-20	MCAM+Fibroblasts	C8orf4
RBPMS	3.95E-24	1.071631243	0.469	0.368	8.17E-20	MCAM+Fibroblasts	RBPMS
ITGA1	4.47E-24	1.377004763	0.349	0.214	9.25E-20	MCAM+Fibroblasts	ITGA1
SH3KBP1	4.97E-24	1.874049607	0.266	0.139	1.03E-19	MCAM+Fibroblasts	SH3KBP1
MGST2	5.75E-24	1.44126985	0.305	0.172	1.19E-19	MCAM+Fibroblasts	MGST2
SNRPD2	7.56E-24	0.828967265	0.589	0.529	1.56E-19	MCAM+Fibroblasts	SNRPD2
CNN1	1.24E-23	1.425591992	0.331	0.194	2.57E-19	MCAM+Fibroblasts	CNN1
NDUFS7	1.52E-23	1.220507532	0.423	0.316	3.14E-19	MCAM+Fibroblasts	NDUFS7
RPS27L	1.61E-23	0.702609677	0.65	0.582	3.34E-19	MCAM+Fibroblasts	RPS27L
JPH2	1.80E-23	2.518509825	0.094	0.011	3.72E-19	MCAM+Fibroblasts	JPH2
LINC01197	1.90E-23	3.702469897	0.096	0.013	3.93E-19	MCAM+Fibroblasts	LINC01197
RRAD	2.28E-23	1.434311717	0.296	0.155	4.72E-19	MCAM+Fibroblasts	RRAD
CARHSP1	2.31E-23	1.294219011	0.293	0.16	4.77E-19	MCAM+Fibroblasts	CARHSP1
KIAA1033	2.51E-23	2.40901496	0.121	0.026	5.20E-19	MCAM+Fibroblasts	KIAA1033
LINC-PINT	2.55E-23	4.038021083	0.081	0.006	5.27E-19	MCAM+Fibroblasts	LINC-PINT
DMPK	3.44E-23	2.022663243	0.193	0.076	7.12E-19	MCAM+Fibroblasts	DMPK
BSG	3.59E-23	0.673781687	0.616	0.555	7.43E-19	MCAM+Fibroblasts	BSG
PARM1	3.71E-23	1.761055605	0.23	0.105	7.67E-19	MCAM+Fibroblasts	PARM1
C14orf1	4.38E-23	2.941949884	0.101	0.016	9.07E-19	MCAM+Fibroblasts	C14orf1
ARL6IP4	4.53E-23	0.675128222	0.608	0.556	9.37E-19	MCAM+Fibroblasts	ARL6IP4
TMEM55A	5.83E-23	2.597791881	0.104	0.017	1.21E-18	MCAM+Fibroblasts	TMEM55A
AC097724.3	7.58E-23	5.265338922	0.075	0.004	1.57E-18	MCAM+Fibroblasts	AC097724.3
DGKG	8.98E-23	3.613274147	0.09	0.011	1.86E-18	MCAM+Fibroblasts	DGKG
SLCO3A1	9.49E-23	1.953179379	0.24	0.117	1.96E-18	MCAM+Fibroblasts	SLCO3A1
LYRM5	9.66E-23	2.672123313	0.105	0.018	2.00E-18	MCAM+Fibroblasts	LYRM5
ESD	1.44E-22	0.931733922	0.519	0.442	2.99E-18	MCAM+Fibroblasts	ESD
CAP2	1.52E-22	1.932575737	0.218	0.098	3.15E-18	MCAM+Fibroblasts	CAP2
NGF	1.96E-22	3.586338476	0.1	0.016	4.05E-18	MCAM+Fibroblasts	NGF
CAMTA1	2.06E-22	1.093712	0.485	0.407	4.26E-18	MCAM+Fibroblasts	CAMTA1
C20orf27	2.23E-22	2.016639437	0.266	0.148	4.62E-18	MCAM+Fibroblasts	C20orf27
PDCL3	2.32E-22	1.557433175	0.235	0.114	4.81E-18	MCAM+Fibroblasts	PDCL3
JUN	2.45E-22	0.591406273	0.89	0.885	5.08E-18	MCAM+Fibroblasts	JUN
TACC1	2.96E-22	0.64592732	0.643	0.581	6.13E-18	MCAM+Fibroblasts	TACC1
RP11-758H9.2	4.67E-22	3.78375646	0.084	0.008	9.67E-18	MCAM+Fibroblasts	RP11-758H9.2
TCEB3	5.39E-22	3.178886257	0.084	0.008	1.12E-17	MCAM+Fibroblasts	TCEB3
DYNLT1	6.35E-22	0.961936425	0.453	0.349	1.31E-17	MCAM+Fibroblasts	DYNLT1
FAM134A	6.43E-22	2.797456112	0.091	0.012	1.33E-17	MCAM+Fibroblasts	FAM134A
ARPC5	6.60E-22	1.072326244	0.47	0.388	1.37E-17	MCAM+Fibroblasts	ARPC5
SBSPON	6.71E-22	1.943937408	0.148	0.046	1.39E-17	MCAM+Fibroblasts	SBSPON
ZNF703	1.00E-21	1.519547921	0.276	0.153	2.08E-17	MCAM+Fibroblasts	ZNF703
ENTPD1	1.12E-21	1.873603159	0.201	0.086	2.32E-17	MCAM+Fibroblasts	ENTPD1
STEAP4	1.15E-21	1.820632186	0.206	0.09	2.38E-17	MCAM+Fibroblasts	STEAP4
PEAR1	1.15E-21	1.773944489	0.193	0.08	2.38E-17	MCAM+Fibroblasts	PEAR1
RP11-1094M14.11	1.22E-21	2.620050687	0.093	0.013	2.52E-17	MCAM+Fibroblasts	RP11-1094M14.11
CCNI	1.24E-21	0.439182963	0.839	0.803	2.57E-17	MCAM+Fibroblasts	CCNI
ANAPC11	1.26E-21	0.956559936	0.487	0.408	2.61E-17	MCAM+Fibroblasts	ANAPC11
EDF1	1.33E-21	0.405899799	0.759	0.72	2.74E-17	MCAM+Fibroblasts	EDF1
SNX3	3.51E-21	0.634812563	0.608	0.55	7.26E-17	MCAM+Fibroblasts	SNX3
C4orf27	3.56E-21	2.330791849	0.114	0.026	7.36E-17	MCAM+Fibroblasts	C4orf27
MYL12A	3.73E-21	0.681047178	0.673	0.636	7.72E-17	MCAM+Fibroblasts	MYL12A
CYC1	4.38E-21	1.088013863	0.416	0.312	9.07E-17	MCAM+Fibroblasts	CYC1
ZCCHC11	4.77E-21	2.285798196	0.11	0.023	9.88E-17	MCAM+Fibroblasts	ZCCHC11
JAK1	5.81E-21	0.922507018	0.512	0.442	1.20E-16	MCAM+Fibroblasts	JAK1
CTD-3064M3.7	6.78E-21	4.711288157	0.071	0.004	1.40E-16	MCAM+Fibroblasts	CTD-3064M3.7
RP11-390P2.4	7.09E-21	3.05680941	0.074	0.006	1.47E-16	MCAM+Fibroblasts	RP11-390P2.4
FAM103A1	7.27E-21	3.111943264	0.095	0.016	1.50E-16	MCAM+Fibroblasts	FAM103A1
NEDD8	7.96E-21	0.675031268	0.598	0.548	1.65E-16	MCAM+Fibroblasts	NEDD8
UBA52	1.02E-20	0.265840474	0.945	0.9	2.11E-16	MCAM+Fibroblasts	UBA52
MYOCD	1.03E-20	2.716490404	0.11	0.025	2.14E-16	MCAM+Fibroblasts	MYOCD
TTYH1	1.14E-20	3.770868582	0.084	0.011	2.37E-16	MCAM+Fibroblasts	TTYH1
PSMA7	1.34E-20	0.568247763	0.691	0.643	2.78E-16	MCAM+Fibroblasts	PSMA7
RP11-182L21.6	1.71E-20	2.791485166	0.081	0.009	3.55E-16	MCAM+Fibroblasts	RP11-182L21.6
INF2	1.78E-20	2.073543559	0.174	0.069	3.69E-16	MCAM+Fibroblasts	INF2
RP11-352M15.2	1.97E-20	2.751322291	0.097	0.018	4.08E-16	MCAM+Fibroblasts	RP11-352M15.2
TEX41	2.08E-20	4.152309987	0.075	0.007	4.30E-16	MCAM+Fibroblasts	TEX41
BEX1	2.49E-20	3.608372109	0.071	0.005	5.15E-16	MCAM+Fibroblasts	BEX1
DEK	3.00E-20	0.805183751	0.565	0.51	6.20E-16	MCAM+Fibroblasts	DEK
KANK2	3.67E-20	0.864465531	0.54	0.476	7.59E-16	MCAM+Fibroblasts	KANK2
KB-1732A1.1	3.84E-20	3.807478294	0.078	0.008	7.95E-16	MCAM+Fibroblasts	KB-1732A1.1
RP11-403A3.3	4.57E-20	5.121034019	0.063	0.002	9.45E-16	MCAM+Fibroblasts	RP11-403A3.3
TMEM50A	5.68E-20	0.86622176	0.471	0.387	1.17E-15	MCAM+Fibroblasts	TMEM50A
AC100830.3	6.97E-20	6.020101261	0.059	0.001	1.44E-15	MCAM+Fibroblasts	AC100830.3
SRP14	7.07E-20	0.318799007	0.912	0.838	1.46E-15	MCAM+Fibroblasts	SRP14
POLR2F	8.14E-20	0.950138125	0.459	0.375	1.68E-15	MCAM+Fibroblasts	POLR2F
MIR497HG	8.20E-20	2.383452982	0.155	0.057	1.70E-15	MCAM+Fibroblasts	MIR497HG
TFF3	8.30E-20	2.386619755	0.11	0.027	1.72E-15	MCAM+Fibroblasts	TFF3
LDHB	8.44E-20	0.62963895	0.651	0.599	1.75E-15	MCAM+Fibroblasts	LDHB
SEC61G	9.02E-20	0.584172487	0.593	0.532	1.87E-15	MCAM+Fibroblasts	SEC61G
GRAMD3	9.44E-20	2.320192154	0.104	0.023	1.95E-15	MCAM+Fibroblasts	GRAMD3
LGALS1	9.67E-20	0.382058289	0.951	0.886	2.00E-15	MCAM+Fibroblasts	LGALS1
PTEN	1.07E-19	0.836118614	0.531	0.458	2.21E-15	MCAM+Fibroblasts	PTEN
LLNLR-245B6.1	1.11E-19	3.304708295	0.084	0.012	2.29E-15	MCAM+Fibroblasts	LLNLR-245B6.1
TJP1	1.36E-19	1.239266682	0.386	0.283	2.82E-15	MCAM+Fibroblasts	TJP1
SPEG	1.40E-19	1.647336606	0.149	0.051	2.90E-15	MCAM+Fibroblasts	SPEG
HEXIM1	2.11E-19	0.857759343	0.541	0.475	4.37E-15	MCAM+Fibroblasts	HEXIM1
NR2F2-AS1	2.35E-19	1.886662017	0.227	0.117	4.87E-15	MCAM+Fibroblasts	NR2F2-AS1
SLC12A2	2.56E-19	1.926853243	0.263	0.153	5.30E-15	MCAM+Fibroblasts	SLC12A2
FRY	2.67E-19	1.713057404	0.184	0.079	5.53E-15	MCAM+Fibroblasts	FRY
SOD1	2.67E-19	0.412815169	0.754	0.719	5.53E-15	MCAM+Fibroblasts	SOD1
PCDH1	2.69E-19	3.008350601	0.079	0.011	5.56E-15	MCAM+Fibroblasts	PCDH1
PARK7	3.71E-19	0.539376965	0.68	0.647	7.67E-15	MCAM+Fibroblasts	PARK7
RP11-83A24.2	3.73E-19	4.174567199	0.07	0.006	7.72E-15	MCAM+Fibroblasts	RP11-83A24.2
GPX3	4.00E-19	0.657456696	0.446	0.308	8.28E-15	MCAM+Fibroblasts	GPX3
PPP2R4	4.30E-19	2.358221652	0.1	0.022	8.90E-15	MCAM+Fibroblasts	PPP2R4
H1F0	4.37E-19	1.37834132	0.318	0.205	9.04E-15	MCAM+Fibroblasts	H1F0
FAM60A	4.74E-19	3.289923239	0.076	0.009	9.81E-15	MCAM+Fibroblasts	FAM60A
CCDC53	4.93E-19	2.125746852	0.1	0.022	1.02E-14	MCAM+Fibroblasts	CCDC53
OR51E1	5.36E-19	4.146476456	0.067	0.005	1.11E-14	MCAM+Fibroblasts	OR51E1
CARKD	5.81E-19	3.632076753	0.067	0.005	1.20E-14	MCAM+Fibroblasts	CARKD
TXNIP	7.04E-19	0.927998154	0.641	0.589	1.46E-14	MCAM+Fibroblasts	TXNIP
KIAA1429	8.59E-19	2.610386534	0.091	0.017	1.78E-14	MCAM+Fibroblasts	KIAA1429
CDCA7L	8.75E-19	3.607942545	0.071	0.007	1.81E-14	MCAM+Fibroblasts	CDCA7L
VASP	9.38E-19	1.279605114	0.294	0.184	1.94E-14	MCAM+Fibroblasts	VASP
H3F3B	1.01E-18	0.347776537	0.974	0.945	2.09E-14	MCAM+Fibroblasts	H3F3B
NDUFB2	1.06E-18	0.617785538	0.615	0.591	2.20E-14	MCAM+Fibroblasts	NDUFB2
PGAM2	1.41E-18	5.134929512	0.067	0.006	2.92E-14	MCAM+Fibroblasts	PGAM2
RP11-879F14.2	1.65E-18	5.052846406	0.058	0.002	3.41E-14	MCAM+Fibroblasts	RP11-879F14.2
NDUFB11	1.76E-18	0.659488651	0.564	0.512	3.64E-14	MCAM+Fibroblasts	NDUFB11
ZEB2	1.94E-18	1.027987579	0.45	0.367	4.02E-14	MCAM+Fibroblasts	ZEB2
FIGN	2.15E-18	2.531538913	0.119	0.035	4.45E-14	MCAM+Fibroblasts	FIGN
DACT3	2.16E-18	1.812256896	0.185	0.083	4.46E-14	MCAM+Fibroblasts	DACT3
ARHGAP15	2.24E-18	3.122729063	0.118	0.035	4.64E-14	MCAM+Fibroblasts	ARHGAP15
HMGN3	2.67E-18	0.784540719	0.508	0.442	5.53E-14	MCAM+Fibroblasts	HMGN3
WTIP	2.85E-18	1.665333381	0.214	0.108	5.89E-14	MCAM+Fibroblasts	WTIP
LRRC16A	2.87E-18	2.905435109	0.084	0.014	5.93E-14	MCAM+Fibroblasts	LRRC16A
EGFLAM	3.43E-18	1.625436005	0.201	0.095	7.11E-14	MCAM+Fibroblasts	EGFLAM
ATP6V1G1	4.78E-18	0.527207461	0.688	0.659	9.89E-14	MCAM+Fibroblasts	ATP6V1G1
MFSD14A	4.85E-18	2.499413297	0.109	0.03	1.00E-13	MCAM+Fibroblasts	MFSD14A
CPSF3L	6.01E-18	2.448085083	0.086	0.016	1.24E-13	MCAM+Fibroblasts	CPSF3L
FAM179B	6.46E-18	3.295691998	0.075	0.011	1.34E-13	MCAM+Fibroblasts	FAM179B
RP5-1085F17.3	6.77E-18	2.368584256	0.074	0.01	1.40E-13	MCAM+Fibroblasts	RP5-1085F17.3
XXbac-BPG299F13.17	7.02E-18	3.531681959	0.068	0.007	1.45E-13	MCAM+Fibroblasts	XXbac-BPG299F13.17
EEF1G	7.03E-18	2.419571593	0.12	0.037	1.46E-13	MCAM+Fibroblasts	EEF1G
CUTA	7.15E-18	0.78526151	0.52	0.457	1.48E-13	MCAM+Fibroblasts	CUTA
TSPAN12	7.29E-18	2.777985105	0.095	0.021	1.51E-13	MCAM+Fibroblasts	TSPAN12
ERBB2IP	8.61E-18	2.472849271	0.095	0.021	1.78E-13	MCAM+Fibroblasts	ERBB2IP
VAPA	9.14E-18	0.670024842	0.585	0.557	1.89E-13	MCAM+Fibroblasts	VAPA
SNTB1	9.78E-18	2.319168543	0.11	0.031	2.02E-13	MCAM+Fibroblasts	SNTB1
GSTK1	1.09E-17	1.188765499	0.381	0.285	2.26E-13	MCAM+Fibroblasts	GSTK1
PVRL1	1.36E-17	3.643291775	0.061	0.004	2.81E-13	MCAM+Fibroblasts	PVRL1
CD36	1.47E-17	4.34506947	0.07	0.008	3.04E-13	MCAM+Fibroblasts	CD36
CHST2	2.41E-17	2.682738995	0.122	0.04	4.98E-13	MCAM+Fibroblasts	CHST2
ITIH3	2.69E-17	3.621907581	0.063	0.006	5.56E-13	MCAM+Fibroblasts	ITIH3
VDAC2	2.73E-17	0.763833166	0.536	0.491	5.66E-13	MCAM+Fibroblasts	VDAC2
TPT1-AS1	3.17E-17	1.889141566	0.1	0.025	6.56E-13	MCAM+Fibroblasts	TPT1-AS1
SH3BGR	3.27E-17	2.249843087	0.093	0.021	6.76E-13	MCAM+Fibroblasts	SH3BGR
TMEM55B	3.56E-17	2.876803667	0.073	0.011	7.36E-13	MCAM+Fibroblasts	TMEM55B
SCN3A	3.60E-17	5.519207838	0.053	0.001	7.45E-13	MCAM+Fibroblasts	SCN3A
PLEKHG3	4.12E-17	2.277685931	0.096	0.023	8.52E-13	MCAM+Fibroblasts	PLEKHG3
ELOVL2	5.02E-17	4.409994754	0.068	0.008	1.04E-12	MCAM+Fibroblasts	ELOVL2
FAM46B	5.07E-17	6.762579044	0.05	0.001	1.05E-12	MCAM+Fibroblasts	FAM46B
SMARCD3	5.41E-17	1.456063757	0.265	0.161	1.12E-12	MCAM+Fibroblasts	SMARCD3
RASSF4	5.69E-17	2.143643344	0.16	0.069	1.18E-12	MCAM+Fibroblasts	RASSF4
SCN4B	6.57E-17	1.935258878	0.129	0.045	1.36E-12	MCAM+Fibroblasts	SCN4B
KIAA1715	7.40E-17	3.253665218	0.076	0.013	1.53E-12	MCAM+Fibroblasts	KIAA1715
RP11-160E2.6	8.55E-17	3.662675308	0.07	0.01	1.77E-12	MCAM+Fibroblasts	RP11-160E2.6
ATP1B2	8.86E-17	1.535049359	0.268	0.167	1.83E-12	MCAM+Fibroblasts	ATP1B2
C9orf16	9.00E-17	0.780622249	0.438	0.349	1.86E-12	MCAM+Fibroblasts	C9orf16
RP11-138A9.1	1.12E-16	1.988865411	0.079	0.014	2.33E-12	MCAM+Fibroblasts	RP11-138A9.1
LAMTOR4	1.14E-16	0.721450831	0.553	0.514	2.36E-12	MCAM+Fibroblasts	LAMTOR4
OPA3	1.28E-16	1.80278847	0.192	0.095	2.64E-12	MCAM+Fibroblasts	OPA3
MT1X	1.40E-16	1.169833552	0.609	0.577	2.90E-12	MCAM+Fibroblasts	MT1X
CYP4X1	1.45E-16	2.252400992	0.089	0.02	2.99E-12	MCAM+Fibroblasts	CYP4X1
MYH9	1.52E-16	0.737796734	0.531	0.471	3.15E-12	MCAM+Fibroblasts	MYH9
SYNGR2	1.56E-16	1.290581906	0.21	0.108	3.22E-12	MCAM+Fibroblasts	SYNGR2
AC133644.2	1.60E-16	4.255156793	0.062	0.006	3.32E-12	MCAM+Fibroblasts	AC133644.2
RABAC1	1.67E-16	0.473101328	0.634	0.588	3.45E-12	MCAM+Fibroblasts	RABAC1
CRTC3	1.82E-16	1.674356151	0.252	0.153	3.76E-12	MCAM+Fibroblasts	CRTC3
RP11-294J22.6	1.89E-16	5.088415729	0.054	0.003	3.92E-12	MCAM+Fibroblasts	RP11-294J22.6
SCO2	1.91E-16	3.090912302	0.071	0.011	3.96E-12	MCAM+Fibroblasts	SCO2
PSMB7	1.95E-16	0.997202221	0.409	0.332	4.03E-12	MCAM+Fibroblasts	PSMB7
DBI	1.95E-16	0.66694888	0.558	0.505	4.04E-12	MCAM+Fibroblasts	DBI
PSMB6	2.05E-16	0.941181416	0.469	0.409	4.25E-12	MCAM+Fibroblasts	PSMB6
HAPLN2	2.25E-16	3.758918673	0.074	0.013	4.65E-12	MCAM+Fibroblasts	HAPLN2
CECR5	2.29E-16	3.170548744	0.065	0.008	4.73E-12	MCAM+Fibroblasts	CECR5
SMIM12	2.39E-16	1.649139693	0.202	0.104	4.95E-12	MCAM+Fibroblasts	SMIM12
NKD1	2.62E-16	2.376418824	0.101	0.028	5.42E-12	MCAM+Fibroblasts	NKD1
KIRREL	2.68E-16	2.752357789	0.063	0.007	5.54E-12	MCAM+Fibroblasts	KIRREL
SEMA5B	3.04E-16	4.058503448	0.055	0.004	6.30E-12	MCAM+Fibroblasts	SEMA5B
TUBA1B	3.12E-16	0.577437696	0.702	0.649	6.47E-12	MCAM+Fibroblasts	TUBA1B
IGLC3	3.32E-16	1.118396354	0.011	0.066	6.87E-12	MCAM+Fibroblasts	IGLC3
ASAP1	3.42E-16	1.383948447	0.313	0.22	7.08E-12	MCAM+Fibroblasts	ASAP1
SLC35F1	3.68E-16	3.932039127	0.051	0.002	7.62E-12	MCAM+Fibroblasts	SLC35F1
PRPH	4.08E-16	4.292598976	0.064	0.008	8.45E-12	MCAM+Fibroblasts	PRPH
RAB13	4.35E-16	0.827433711	0.49	0.428	9.01E-12	MCAM+Fibroblasts	RAB13
LRRFIP1	4.40E-16	0.850648416	0.441	0.354	9.10E-12	MCAM+Fibroblasts	LRRFIP1
SCX	4.77E-16	2.838136846	0.09	0.022	9.87E-12	MCAM+Fibroblasts	SCX
C16orf52	4.96E-16	2.424371574	0.084	0.018	1.03E-11	MCAM+Fibroblasts	C16orf52
TRPC6	5.22E-16	3.110688155	0.078	0.016	1.08E-11	MCAM+Fibroblasts	TRPC6
CYCS	5.47E-16	0.816093084	0.644	0.601	1.13E-11	MCAM+Fibroblasts	CYCS
C19orf70	5.67E-16	0.894803957	0.416	0.33	1.17E-11	MCAM+Fibroblasts	C19orf70
SNCG	5.81E-16	1.722357389	0.225	0.128	1.20E-11	MCAM+Fibroblasts	SNCG
ADAMTS9	5.87E-16	1.399532541	0.252	0.151	1.21E-11	MCAM+Fibroblasts	ADAMTS9
NSMCE1	6.02E-16	1.27504261	0.263	0.164	1.25E-11	MCAM+Fibroblasts	NSMCE1
HMGN2	6.39E-16	0.616880056	0.64	0.616	1.32E-11	MCAM+Fibroblasts	HMGN2
ADRBK2	6.93E-16	4.638152371	0.054	0.004	1.43E-11	MCAM+Fibroblasts	ADRBK2
BANF1	7.12E-16	1.059224066	0.446	0.387	1.47E-11	MCAM+Fibroblasts	BANF1
RP11-395A13.2	7.32E-16	3.603192833	0.06	0.006	1.51E-11	MCAM+Fibroblasts	RP11-395A13.2
CST1	8.11E-16	2.748098967	0.081	0.017	1.68E-11	MCAM+Fibroblasts	CST1
RBX1	9.25E-16	0.78638242	0.512	0.468	1.91E-11	MCAM+Fibroblasts	RBX1
RNF5	1.01E-15	1.237521699	0.315	0.221	2.08E-11	MCAM+Fibroblasts	RNF5
ZBED6	1.02E-15	2.611647385	0.092	0.024	2.12E-11	MCAM+Fibroblasts	ZBED6
NDUFA7	1.22E-15	2.175967236	0.153	0.067	2.53E-11	MCAM+Fibroblasts	NDUFA7
UBXN1	1.30E-15	0.738495535	0.54	0.508	2.69E-11	MCAM+Fibroblasts	UBXN1
CBLN1	1.31E-15	4.484810792	0.05	0.002	2.70E-11	MCAM+Fibroblasts	CBLN1
RGS6	1.40E-15	2.861991452	0.058	0.006	2.90E-11	MCAM+Fibroblasts	RGS6
UQCRC1	1.44E-15	1.257168203	0.324	0.231	2.98E-11	MCAM+Fibroblasts	UQCRC1
EDNRA	1.50E-15	1.151667242	0.291	0.187	3.10E-11	MCAM+Fibroblasts	EDNRA
PRDM16	1.51E-15	3.697042036	0.056	0.005	3.12E-11	MCAM+Fibroblasts	PRDM16
FIS1	1.55E-15	0.737117852	0.507	0.466	3.20E-11	MCAM+Fibroblasts	FIS1
C1orf27	1.61E-15	3.46831807	0.065	0.009	3.33E-11	MCAM+Fibroblasts	C1orf27
FKBP1A	1.67E-15	0.68304852	0.491	0.417	3.45E-11	MCAM+Fibroblasts	FKBP1A
ZBTB38	1.73E-15	1.107881141	0.401	0.329	3.59E-11	MCAM+Fibroblasts	ZBTB38
TRMT112	1.75E-15	0.562724589	0.641	0.634	3.61E-11	MCAM+Fibroblasts	TRMT112
COX17	1.94E-15	0.756141883	0.486	0.429	4.01E-11	MCAM+Fibroblasts	COX17
NOL3	2.01E-15	1.708419708	0.225	0.131	4.17E-11	MCAM+Fibroblasts	NOL3
C1orf54	2.08E-15	1.289530257	0.338	0.253	4.30E-11	MCAM+Fibroblasts	C1orf54
RP11-109G23.3	2.08E-15	3.290843438	0.06	0.007	4.30E-11	MCAM+Fibroblasts	RP11-109G23.3
SLC6A1	2.13E-15	3.807515696	0.055	0.005	4.40E-11	MCAM+Fibroblasts	SLC6A1
CA2	2.36E-15	2.974288495	0.085	0.02	4.88E-11	MCAM+Fibroblasts	CA2
TNFRSF21	2.55E-15	2.059045266	0.177	0.089	5.28E-11	MCAM+Fibroblasts	TNFRSF21
REEP1	2.66E-15	5.455039396	0.05	0.003	5.49E-11	MCAM+Fibroblasts	REEP1
TMED2	2.79E-15	0.759752417	0.476	0.41	5.78E-11	MCAM+Fibroblasts	TMED2
C5orf45	3.10E-15	1.394520065	0.09	0.023	6.40E-11	MCAM+Fibroblasts	C5orf45
PSMB1	3.79E-15	0.573643307	0.597	0.575	7.84E-11	MCAM+Fibroblasts	PSMB1
C15orf57	4.24E-15	2.61577931	0.072	0.013	8.76E-11	MCAM+Fibroblasts	C15orf57
CCDC153	4.32E-15	4.681798668	0.05	0.003	8.95E-11	MCAM+Fibroblasts	CCDC153
ARHGAP29	4.58E-15	1.311448132	0.274	0.177	9.48E-11	MCAM+Fibroblasts	ARHGAP29
AC093390.1	4.72E-15	4.249105032	0.048	0.002	9.76E-11	MCAM+Fibroblasts	AC093390.1
TMEM133	4.74E-15	4.43412994	0.048	0.002	9.81E-11	MCAM+Fibroblasts	TMEM133
CAPZA2	4.75E-15	0.891333519	0.409	0.331	9.83E-11	MCAM+Fibroblasts	CAPZA2
ATP5SL	4.83E-15	3.107853386	0.077	0.016	1.00E-10	MCAM+Fibroblasts	ATP5SL
KIAA0907	4.91E-15	1.813174226	0.09	0.023	1.02E-10	MCAM+Fibroblasts	KIAA0907
CTB-50L17.10	5.39E-15	3.309325695	0.066	0.011	1.12E-10	MCAM+Fibroblasts	CTB-50L17.10
LIMS2	6.40E-15	1.51825476	0.152	0.066	1.32E-10	MCAM+Fibroblasts	LIMS2
COL9A1	6.60E-15	3.687788103	0.055	0.006	1.37E-10	MCAM+Fibroblasts	COL9A1
PCBP1	6.74E-15	0.503222398	0.56	0.527	1.40E-10	MCAM+Fibroblasts	PCBP1
PSMB3	7.51E-15	0.799821404	0.463	0.417	1.55E-10	MCAM+Fibroblasts	PSMB3
FBXO18	7.64E-15	2.635509119	0.072	0.014	1.58E-10	MCAM+Fibroblasts	FBXO18
TMEM74B	9.16E-15	4.732946345	0.05	0.004	1.90E-10	MCAM+Fibroblasts	TMEM74B
DGKH	1.00E-14	1.431668338	0.227	0.132	2.07E-10	MCAM+Fibroblasts	DGKH
PGM5-AS1.1	1.10E-14	5.27998585	0.045	0.001	2.29E-10	MCAM+Fibroblasts	PGM5-AS1.1
C6orf1	1.12E-14	1.693975019	0.075	0.016	2.31E-10	MCAM+Fibroblasts	C6orf1
AP3S1	1.15E-14	1.196184063	0.341	0.254	2.38E-10	MCAM+Fibroblasts	AP3S1
ADGRE5	1.33E-14	1.462811816	0.206	0.114	2.75E-10	MCAM+Fibroblasts	ADGRE5
RAD50	1.36E-14	1.952788486	0.126	0.049	2.81E-10	MCAM+Fibroblasts	RAD50
DUSP8	1.37E-14	2.122080306	0.121	0.046	2.83E-10	MCAM+Fibroblasts	DUSP8
LINC00702	1.69E-14	4.513777326	0.048	0.003	3.50E-10	MCAM+Fibroblasts	LINC00702
FLJ37453	1.74E-14	1.936965604	0.074	0.016	3.60E-10	MCAM+Fibroblasts	FLJ37453
FCMR	1.93E-14	3.404102112	0.061	0.009	4.00E-10	MCAM+Fibroblasts	FCMR
TMEM57	1.94E-14	2.743393849	0.067	0.012	4.02E-10	MCAM+Fibroblasts	TMEM57
CITED2	2.06E-14	1.195071174	0.275	0.177	4.25E-10	MCAM+Fibroblasts	CITED2
NDUFS8	2.20E-14	1.097731661	0.397	0.329	4.56E-10	MCAM+Fibroblasts	NDUFS8
NBEAL1	2.25E-14	0.473002035	0.446	0.372	4.66E-10	MCAM+Fibroblasts	NBEAL1
SRL	2.37E-14	3.986264939	0.054	0.006	4.90E-10	MCAM+Fibroblasts	SRL
NOP10	2.41E-14	0.880341004	0.386	0.3	4.99E-10	MCAM+Fibroblasts	NOP10
RP11-803D5.4	2.50E-14	4.676116563	0.047	0.003	5.18E-10	MCAM+Fibroblasts	RP11-803D5.4
CD163L1	2.52E-14	3.138027338	0.049	0.004	5.22E-10	MCAM+Fibroblasts	CD163L1
YWHAB	2.64E-14	0.467177576	0.62	0.606	5.47E-10	MCAM+Fibroblasts	YWHAB
PPP2R2B	3.00E-14	4.019483686	0.052	0.005	6.20E-10	MCAM+Fibroblasts	PPP2R2B
ANKRD29	3.20E-14	2.138321881	0.123	0.049	6.63E-10	MCAM+Fibroblasts	ANKRD29
RP11-395G23.3	3.21E-14	3.581275316	0.058	0.008	6.64E-10	MCAM+Fibroblasts	RP11-395G23.3
ARTN	3.54E-14	4.526663899	0.048	0.004	7.33E-10	MCAM+Fibroblasts	ARTN
ANGPT4	3.81E-14	4.921898806	0.047	0.003	7.89E-10	MCAM+Fibroblasts	ANGPT4
RAB31	3.99E-14	1.159078201	0.31	0.221	8.25E-10	MCAM+Fibroblasts	RAB31
HSPA2	4.09E-14	1.535332024	0.204	0.115	8.45E-10	MCAM+Fibroblasts	HSPA2
COMMD6	4.11E-14	0.36837632	0.707	0.678	8.50E-10	MCAM+Fibroblasts	COMMD6
FAT1	4.23E-14	1.609642337	0.161	0.077	8.74E-10	MCAM+Fibroblasts	FAT1
FAM19A3	4.75E-14	4.647483735	0.05	0.004	9.83E-10	MCAM+Fibroblasts	FAM19A3
HEYL	4.99E-14	0.811824662	0.231	0.132	1.03E-09	MCAM+Fibroblasts	HEYL
SOX6	5.09E-14	2.442812779	0.067	0.013	1.05E-09	MCAM+Fibroblasts	SOX6
DSCR3	5.14E-14	3.071213031	0.054	0.006	1.06E-09	MCAM+Fibroblasts	DSCR3
CMB9-22P13.1	5.72E-14	2.259622882	0.072	0.016	1.18E-09	MCAM+Fibroblasts	CMB9-22P13.1
MESDC1	5.75E-14	2.510767234	0.064	0.011	1.19E-09	MCAM+Fibroblasts	MESDC1
FAM195A	6.15E-14	3.424260092	0.058	0.008	1.27E-09	MCAM+Fibroblasts	FAM195A
HSPB2	6.15E-14	1.787880338	0.15	0.069	1.27E-09	MCAM+Fibroblasts	HSPB2
CH25H	6.64E-14	0.342990089	0.06	0.143	1.37E-09	MCAM+Fibroblasts	CH25H
NDUFAB1	6.84E-14	0.903713061	0.428	0.372	1.41E-09	MCAM+Fibroblasts	NDUFAB1
FOXP1	6.96E-14	0.941442549	0.373	0.283	1.44E-09	MCAM+Fibroblasts	FOXP1
RP11-138A9.2	7.77E-14	2.247796187	0.073	0.016	1.61E-09	MCAM+Fibroblasts	RP11-138A9.2
EIF3J-AS1	7.96E-14	2.447122408	0.074	0.017	1.65E-09	MCAM+Fibroblasts	EIF3J-AS1
SEPN1	8.28E-14	2.085984264	0.071	0.015	1.71E-09	MCAM+Fibroblasts	SEPN1
C17orf62	8.38E-14	2.601378842	0.075	0.018	1.73E-09	MCAM+Fibroblasts	C17orf62
TRAPPC1	8.77E-14	1.312001001	0.303	0.219	1.81E-09	MCAM+Fibroblasts	TRAPPC1
AGAP2	9.21E-14	5.568199279	0.044	0.002	1.91E-09	MCAM+Fibroblasts	AGAP2
PRR34-AS1	9.26E-14	2.148431662	0.103	0.035	1.92E-09	MCAM+Fibroblasts	PRR34-AS1
SVIL-AS1	9.44E-14	3.635216218	0.047	0.004	1.95E-09	MCAM+Fibroblasts	SVIL-AS1
NOV	1.08E-13	1.922987691	0.087	0.025	2.24E-09	MCAM+Fibroblasts	NOV
HMOX2	1.13E-13	1.562675398	0.234	0.148	2.35E-09	MCAM+Fibroblasts	HMOX2
ATF3	1.16E-13	0.786294629	0.675	0.657	2.40E-09	MCAM+Fibroblasts	ATF3
SNX10	1.28E-13	2.689251133	0.071	0.016	2.64E-09	MCAM+Fibroblasts	SNX10
PHPT1	1.45E-13	0.677017632	0.515	0.481	2.99E-09	MCAM+Fibroblasts	PHPT1
DTX3	1.53E-13	1.609582183	0.228	0.141	3.17E-09	MCAM+Fibroblasts	DTX3
MUSTN1	1.56E-13	4.226181802	0.05	0.005	3.22E-09	MCAM+Fibroblasts	MUSTN1
MRPL33	1.89E-13	0.716478245	0.511	0.486	3.92E-09	MCAM+Fibroblasts	MRPL33
NTF3	1.92E-13	2.14241707	0.12	0.048	3.98E-09	MCAM+Fibroblasts	NTF3
KCNJ8	2.04E-13	1.99059406	0.159	0.08	4.23E-09	MCAM+Fibroblasts	KCNJ8
RAB20	2.15E-13	1.940917996	0.128	0.054	4.45E-09	MCAM+Fibroblasts	RAB20
RAD23A	2.26E-13	0.873051348	0.413	0.356	4.68E-09	MCAM+Fibroblasts	RAD23A
C7orf49	2.36E-13	3.17740029	0.051	0.006	4.89E-09	MCAM+Fibroblasts	C7orf49
PCAT4	2.47E-13	3.393868825	0.052	0.006	5.12E-09	MCAM+Fibroblasts	PCAT4
FAM46C	2.58E-13	1.979520493	0.054	0.007	5.33E-09	MCAM+Fibroblasts	FAM46C
GJA5	2.72E-13	4.513614433	0.047	0.004	5.63E-09	MCAM+Fibroblasts	GJA5
CD59	2.93E-13	0.492042072	0.621	0.59	6.07E-09	MCAM+Fibroblasts	CD59
FAM122A	3.72E-13	1.670484944	0.164	0.084	7.69E-09	MCAM+Fibroblasts	FAM122A
PAPD4	3.89E-13	2.97331216	0.061	0.011	8.06E-09	MCAM+Fibroblasts	PAPD4
FAM92A1	4.00E-13	3.119092422	0.062	0.012	8.28E-09	MCAM+Fibroblasts	FAM92A1
ATXN7	4.15E-13	1.452304751	0.105	0.037	8.58E-09	MCAM+Fibroblasts	ATXN7
FAM13C	4.23E-13	1.683742595	0.164	0.084	8.76E-09	MCAM+Fibroblasts	FAM13C
METTL10	4.31E-13	3.181698078	0.051	0.006	8.91E-09	MCAM+Fibroblasts	METTL10
C3orf17	4.50E-13	2.285787998	0.053	0.007	9.31E-09	MCAM+Fibroblasts	C3orf17
MRPL32	4.61E-13	1.04656864	0.366	0.298	9.54E-09	MCAM+Fibroblasts	MRPL32
FRK	4.71E-13	2.794113518	0.07	0.016	9.74E-09	MCAM+Fibroblasts	FRK
ADSL	5.05E-13	2.060739106	0.103	0.037	1.05E-08	MCAM+Fibroblasts	ADSL
LINC00869	5.70E-13	2.372189324	0.058	0.01	1.18E-08	MCAM+Fibroblasts	LINC00869
HNRNPA1L2	5.97E-13	1.037914157	0.1	0.035	1.23E-08	MCAM+Fibroblasts	HNRNPA1L2
CRIM1	6.52E-13	1.156435987	0.3	0.213	1.35E-08	MCAM+Fibroblasts	CRIM1
AHSA2	6.82E-13	2.122021221	0.065	0.013	1.41E-08	MCAM+Fibroblasts	AHSA2
FAM134C	7.06E-13	3.065360704	0.058	0.01	1.46E-08	MCAM+Fibroblasts	FAM134C
FAM127C	7.34E-13	2.181143419	0.065	0.013	1.52E-08	MCAM+Fibroblasts	FAM127C
LGR6	7.96E-13	4.632748239	0.043	0.003	1.65E-08	MCAM+Fibroblasts	LGR6
CSDC2	8.28E-13	1.473067023	0.124	0.052	1.71E-08	MCAM+Fibroblasts	CSDC2
LCLAT1	8.59E-13	2.159446416	0.105	0.04	1.78E-08	MCAM+Fibroblasts	LCLAT1
COX7A2L	8.78E-13	0.784666125	0.481	0.445	1.82E-08	MCAM+Fibroblasts	COX7A2L
RP11-12G12.7	9.23E-13	3.594531566	0.047	0.005	1.91E-08	MCAM+Fibroblasts	RP11-12G12.7
EPS8L1	9.73E-13	2.986102646	0.062	0.013	2.01E-08	MCAM+Fibroblasts	EPS8L1
PTGDR2	1.17E-12	7.634642465	0.035	0	2.42E-08	MCAM+Fibroblasts	PTGDR2
TOMM70A	1.17E-12	2.6407318	0.061	0.012	2.42E-08	MCAM+Fibroblasts	TOMM70A
PSMD4	1.18E-12	1.15106744	0.359	0.297	2.44E-08	MCAM+Fibroblasts	PSMD4
NDUFC2	1.28E-12	0.624416913	0.495	0.449	2.64E-08	MCAM+Fibroblasts	NDUFC2
KIAA0141	1.44E-12	2.584896102	0.06	0.011	2.99E-08	MCAM+Fibroblasts	KIAA0141
NUCKS1	1.46E-12	0.367946541	0.805	0.772	3.03E-08	MCAM+Fibroblasts	NUCKS1
CDKN2C	1.52E-12	1.409737578	0.178	0.095	3.14E-08	MCAM+Fibroblasts	CDKN2C
PIP4K2A	1.58E-12	1.742698968	0.144	0.069	3.27E-08	MCAM+Fibroblasts	PIP4K2A
TMEM5	1.84E-12	2.370373074	0.068	0.016	3.82E-08	MCAM+Fibroblasts	TMEM5
GPATCH4	1.85E-12	1.293731215	0.192	0.108	3.82E-08	MCAM+Fibroblasts	GPATCH4
RP11-1100L3.8	1.96E-12	6.624348657	0.036	0.001	4.05E-08	MCAM+Fibroblasts	RP11-1100L3.8
FAM21A	1.99E-12	2.758408125	0.058	0.011	4.13E-08	MCAM+Fibroblasts	FAM21A
FAM65A	2.00E-12	1.582406194	0.06	0.011	4.14E-08	MCAM+Fibroblasts	FAM65A
KCNS3	2.32E-12	2.374016516	0.087	0.028	4.79E-08	MCAM+Fibroblasts	KCNS3
NDUFS5	2.37E-12	0.385983041	0.672	0.678	4.91E-08	MCAM+Fibroblasts	NDUFS5
KIAA0430	2.37E-12	1.995962256	0.072	0.018	4.91E-08	MCAM+Fibroblasts	KIAA0430
AKAP6	2.47E-12	2.384403039	0.067	0.016	5.10E-08	MCAM+Fibroblasts	AKAP6
BRE	2.56E-12	2.780900684	0.061	0.013	5.30E-08	MCAM+Fibroblasts	BRE
MRPL12	2.89E-12	1.696472068	0.174	0.098	5.97E-08	MCAM+Fibroblasts	MRPL12
KALRN	2.91E-12	2.006621484	0.095	0.033	6.02E-08	MCAM+Fibroblasts	KALRN
CNBP	2.94E-12	0.402555527	0.671	0.674	6.08E-08	MCAM+Fibroblasts	CNBP
ATG9A	3.04E-12	2.928639409	0.058	0.011	6.30E-08	MCAM+Fibroblasts	ATG9A
IL17B	3.54E-12	2.397758301	0.051	0.008	7.32E-08	MCAM+Fibroblasts	IL17B
RP11-796E2.4	3.61E-12	3.082869299	0.048	0.006	7.47E-08	MCAM+Fibroblasts	RP11-796E2.4
ZNF580	3.76E-12	1.22064716	0.224	0.143	7.77E-08	MCAM+Fibroblasts	ZNF580
THY1	3.97E-12	1.496777805	0.298	0.218	8.21E-08	MCAM+Fibroblasts	THY1
DYNC1LI2	4.16E-12	0.905023989	0.383	0.312	8.62E-08	MCAM+Fibroblasts	DYNC1LI2
EIF3L	4.95E-12	0.5292659	0.573	0.553	1.02E-07	MCAM+Fibroblasts	EIF3L
FAM212B	5.20E-12	4.121268013	0.039	0.002	1.08E-07	MCAM+Fibroblasts	FAM212B
TNS3	5.71E-12	1.62303296	0.147	0.073	1.18E-07	MCAM+Fibroblasts	TNS3
FABP3	5.87E-12	2.609806384	0.055	0.01	1.22E-07	MCAM+Fibroblasts	FABP3
RALBP1	6.12E-12	1.13988447	0.314	0.239	1.27E-07	MCAM+Fibroblasts	RALBP1
CDH13	6.68E-12	1.627173769	0.082	0.025	1.38E-07	MCAM+Fibroblasts	CDH13
MT1G	6.92E-12	0.552289176	0.168	0.086	1.43E-07	MCAM+Fibroblasts	MT1G
FAM65C	7.22E-12	4.44307342	0.04	0.003	1.49E-07	MCAM+Fibroblasts	FAM65C
MYOM1	7.37E-12	2.041367972	0.061	0.013	1.52E-07	MCAM+Fibroblasts	MYOM1
EIF4A2	8.41E-12	0.32119478	0.8	0.754	1.74E-07	MCAM+Fibroblasts	EIF4A2
RASSF3	8.48E-12	1.369580286	0.114	0.048	1.75E-07	MCAM+Fibroblasts	RASSF3
CBX6	8.54E-12	1.126395274	0.31	0.237	1.77E-07	MCAM+Fibroblasts	CBX6
C19orf52	8.86E-12	2.294619177	0.05	0.008	1.83E-07	MCAM+Fibroblasts	C19orf52
CCND1	9.46E-12	1.045215999	0.491	0.465	1.96E-07	MCAM+Fibroblasts	CCND1
RP11-195F19.5	9.98E-12	3.556794624	0.046	0.006	2.07E-07	MCAM+Fibroblasts	RP11-195F19.5
SMIM10	1.02E-11	1.460749078	0.189	0.111	2.11E-07	MCAM+Fibroblasts	SMIM10
TRAPPC2P1	1.03E-11	1.947032326	0.066	0.016	2.14E-07	MCAM+Fibroblasts	TRAPPC2P1
MYOZ1	1.10E-11	2.631690808	0.048	0.007	2.29E-07	MCAM+Fibroblasts	MYOZ1
SUMO1	1.15E-11	0.720128641	0.468	0.428	2.39E-07	MCAM+Fibroblasts	SUMO1
C10orf54	1.19E-11	1.729344398	0.084	0.027	2.46E-07	MCAM+Fibroblasts	C10orf54
CLIC1	1.19E-11	0.446181696	0.657	0.642	2.47E-07	MCAM+Fibroblasts	CLIC1
DDX46	1.24E-11	1.021139373	0.388	0.332	2.56E-07	MCAM+Fibroblasts	DDX46
PVRL3	1.30E-11	2.626357	0.044	0.005	2.69E-07	MCAM+Fibroblasts	PVRL3
RPL36AL	1.32E-11	0.34601769	0.761	0.744	2.74E-07	MCAM+Fibroblasts	RPL36AL
KIAA0922	1.36E-11	4.041188485	0.042	0.004	2.80E-07	MCAM+Fibroblasts	KIAA0922
RP11-473I1.5	1.37E-11	3.624175612	0.042	0.004	2.84E-07	MCAM+Fibroblasts	RP11-473I1.5
PSMA4	1.38E-11	0.898784797	0.411	0.363	2.86E-07	MCAM+Fibroblasts	PSMA4
PCA3	1.40E-11	3.746429827	0.042	0.004	2.89E-07	MCAM+Fibroblasts	PCA3
POLR2J	1.42E-11	1.040841064	0.354	0.289	2.93E-07	MCAM+Fibroblasts	POLR2J
RAB6B	1.48E-11	2.336344317	0.064	0.016	3.06E-07	MCAM+Fibroblasts	RAB6B
SKIV2L2	1.51E-11	2.023824747	0.065	0.016	3.13E-07	MCAM+Fibroblasts	SKIV2L2
FO538757.2	1.51E-11	2.224817099	0.059	0.013	3.13E-07	MCAM+Fibroblasts	FO538757.2
MRE11A	1.57E-11	2.324210079	0.051	0.008	3.25E-07	MCAM+Fibroblasts	MRE11A
ANXA6	1.57E-11	0.846990614	0.415	0.359	3.26E-07	MCAM+Fibroblasts	ANXA6
FAM175A	1.70E-11	3.321243367	0.053	0.01	3.51E-07	MCAM+Fibroblasts	FAM175A
SPTB	1.71E-11	4.463522401	0.039	0.003	3.53E-07	MCAM+Fibroblasts	SPTB
AC018647.3	1.72E-11	4.061217665	0.039	0.003	3.56E-07	MCAM+Fibroblasts	AC018647.3
RPL39L	1.80E-11	1.474426897	0.124	0.057	3.73E-07	MCAM+Fibroblasts	RPL39L
GLTSCR1L	2.04E-11	2.900637959	0.043	0.005	4.22E-07	MCAM+Fibroblasts	GLTSCR1L
DDT	2.11E-11	0.755009505	0.434	0.383	4.38E-07	MCAM+Fibroblasts	DDT
IL6R	2.15E-11	1.605804666	0.091	0.033	4.45E-07	MCAM+Fibroblasts	IL6R
RFWD2	2.30E-11	3.728087919	0.044	0.006	4.76E-07	MCAM+Fibroblasts	RFWD2
PPP1R3C	2.37E-11	2.437569464	0.06	0.013	4.91E-07	MCAM+Fibroblasts	PPP1R3C
ICT1	2.38E-11	3.310265636	0.047	0.007	4.93E-07	MCAM+Fibroblasts	ICT1
PHLDA1	2.41E-11	0.350322034	0.692	0.624	4.98E-07	MCAM+Fibroblasts	PHLDA1
AP006222.2	2.48E-11	2.163000598	0.06	0.013	5.13E-07	MCAM+Fibroblasts	AP006222.2
PINX1	2.73E-11	5.041647891	0.036	0.002	5.64E-07	MCAM+Fibroblasts	PINX1
FAM188A	3.14E-11	1.747704576	0.057	0.012	6.50E-07	MCAM+Fibroblasts	FAM188A
RP11-412D9.4	3.21E-11	3.170539404	0.05	0.008	6.63E-07	MCAM+Fibroblasts	RP11-412D9.4
ITGA3	3.54E-11	1.480070463	0.132	0.064	7.33E-07	MCAM+Fibroblasts	ITGA3
MORF4L1	3.55E-11	0.362376184	0.711	0.708	7.34E-07	MCAM+Fibroblasts	MORF4L1
CHMP2A	3.67E-11	0.792553524	0.464	0.434	7.59E-07	MCAM+Fibroblasts	CHMP2A
SSNA1	3.69E-11	1.412292994	0.244	0.17	7.63E-07	MCAM+Fibroblasts	SSNA1
FADS3	3.83E-11	1.250898646	0.285	0.216	7.93E-07	MCAM+Fibroblasts	FADS3
TRIB2	4.25E-11	1.752102459	0.131	0.064	8.79E-07	MCAM+Fibroblasts	TRIB2
KLF6	4.29E-11	0.612572761	0.517	0.469	8.87E-07	MCAM+Fibroblasts	KLF6
EBF2	4.37E-11	1.594948078	0.081	0.027	9.04E-07	MCAM+Fibroblasts	EBF2
ZZZ3	4.52E-11	2.186828146	0.056	0.012	9.35E-07	MCAM+Fibroblasts	ZZZ3
FAM65B	4.71E-11	2.814469897	0.045	0.006	9.75E-07	MCAM+Fibroblasts	FAM65B
MAP7D3	4.85E-11	1.255924504	0.228	0.148	1.00E-06	MCAM+Fibroblasts	MAP7D3
FAM21C	4.97E-11	3.098678496	0.054	0.011	1.03E-06	MCAM+Fibroblasts	FAM21C
HN1L	5.33E-11	3.127532556	0.043	0.006	1.10E-06	MCAM+Fibroblasts	HN1L
ANO3	5.96E-11	7.071563349	0.03	0	1.23E-06	MCAM+Fibroblasts	ANO3
C10orf128	6.03E-11	4.917472137	0.037	0.003	1.25E-06	MCAM+Fibroblasts	C10orf128
GADD45GIP1	6.06E-11	0.718639187	0.475	0.447	1.25E-06	MCAM+Fibroblasts	GADD45GIP1
RP11-798M19.6	6.30E-11	2.813151491	0.05	0.009	1.30E-06	MCAM+Fibroblasts	RP11-798M19.6
S1PR5	6.76E-11	4.388974001	0.035	0.002	1.40E-06	MCAM+Fibroblasts	S1PR5
C19orf68	7.02E-11	4.437611957	0.033	0.001	1.45E-06	MCAM+Fibroblasts	C19orf68
CNN3	7.27E-11	0.555529359	0.638	0.626	1.50E-06	MCAM+Fibroblasts	CNN3
FLT1	7.82E-11	1.652024976	0.107	0.046	1.62E-06	MCAM+Fibroblasts	FLT1
PPARGC1B	8.08E-11	3.664921054	0.051	0.01	1.67E-06	MCAM+Fibroblasts	PPARGC1B
TMEM2	8.13E-11	1.30974943	0.068	0.019	1.68E-06	MCAM+Fibroblasts	TMEM2
TOPORS-AS1	8.30E-11	2.961367782	0.055	0.012	1.72E-06	MCAM+Fibroblasts	TOPORS-AS1
ST5	8.47E-11	1.282729418	0.223	0.148	1.75E-06	MCAM+Fibroblasts	ST5
C1QTNF9B-AS1	8.92E-11	3.901233424	0.038	0.004	1.85E-06	MCAM+Fibroblasts	C1QTNF9B-AS1
TIMM8B	9.20E-11	1.115062163	0.305	0.238	1.90E-06	MCAM+Fibroblasts	TIMM8B
C12orf75	9.61E-11	1.763595899	0.222	0.149	1.99E-06	MCAM+Fibroblasts	C12orf75
LARGE	9.70E-11	3.148125381	0.036	0.003	2.01E-06	MCAM+Fibroblasts	LARGE
PICALM	9.74E-11	0.871779335	0.296	0.218	2.02E-06	MCAM+Fibroblasts	PICALM
FKBP4	9.89E-11	0.96354249	0.288	0.212	2.05E-06	MCAM+Fibroblasts	FKBP4
SQRDL	1.05E-10	2.143717587	0.056	0.013	2.17E-06	MCAM+Fibroblasts	SQRDL
PRICKLE2-AS1	1.16E-10	3.907043563	0.039	0.004	2.40E-06	MCAM+Fibroblasts	PRICKLE2-AS1
RP11-373D23.3	1.16E-10	3.844771355	0.039	0.004	2.40E-06	MCAM+Fibroblasts	RP11-373D23.3
RQCD1	1.18E-10	2.677985935	0.052	0.011	2.45E-06	MCAM+Fibroblasts	RQCD1
DYNLRB1	1.32E-10	0.690768885	0.488	0.464	2.73E-06	MCAM+Fibroblasts	DYNLRB1
NDUFB4	1.35E-10	0.502451303	0.596	0.596	2.79E-06	MCAM+Fibroblasts	NDUFB4
TNS2	1.38E-10	1.05344729	0.324	0.251	2.85E-06	MCAM+Fibroblasts	TNS2
KIAA1683	1.44E-10	2.352636948	0.042	0.006	2.97E-06	MCAM+Fibroblasts	KIAA1683
LINC00936	1.53E-10	1.73358106	0.062	0.016	3.16E-06	MCAM+Fibroblasts	LINC00936
11-Sep	1.55E-10	1.035766928	0.473	0.464	3.21E-06	MCAM+Fibroblasts	11-Sep
GABRD	1.56E-10	5.640944286	0.03	0.001	3.23E-06	MCAM+Fibroblasts	GABRD
PDE8B	1.63E-10	2.058316562	0.117	0.055	3.38E-06	MCAM+Fibroblasts	PDE8B
SPCS1	1.74E-10	0.577433788	0.557	0.551	3.60E-06	MCAM+Fibroblasts	SPCS1
LINC01481	1.97E-10	3.416341137	0.041	0.006	4.08E-06	MCAM+Fibroblasts	LINC01481
AC147651.4	2.13E-10	2.339501907	0.037	0.004	4.41E-06	MCAM+Fibroblasts	AC147651.4
RP11-254F7.2	2.18E-10	3.593214716	0.037	0.004	4.50E-06	MCAM+Fibroblasts	RP11-254F7.2
RGAG4	2.25E-10	2.174946093	0.044	0.007	4.66E-06	MCAM+Fibroblasts	RGAG4
UQCR10	2.26E-10	0.612429911	0.466	0.43	4.67E-06	MCAM+Fibroblasts	UQCR10
SYNM	2.36E-10	1.063652123	0.321	0.259	4.89E-06	MCAM+Fibroblasts	SYNM
PYGM	2.40E-10	1.877806367	0.079	0.028	4.97E-06	MCAM+Fibroblasts	PYGM
NDUFA12	2.44E-10	0.695540653	0.401	0.355	5.04E-06	MCAM+Fibroblasts	NDUFA12
LAMA3	2.45E-10	2.195623034	0.06	0.016	5.07E-06	MCAM+Fibroblasts	LAMA3
UBL5	2.55E-10	0.310490717	0.724	0.708	5.27E-06	MCAM+Fibroblasts	UBL5
5-Sep	2.58E-10	4.406077063	0.032	0.001	5.33E-06	MCAM+Fibroblasts	5-Sep
FDX1L	2.81E-10	2.860561674	0.053	0.012	5.81E-06	MCAM+Fibroblasts	FDX1L
COX5A	2.83E-10	0.949843355	0.363	0.309	5.85E-06	MCAM+Fibroblasts	COX5A
RP11-727F15.9	2.97E-10	3.775089091	0.045	0.008	6.15E-06	MCAM+Fibroblasts	RP11-727F15.9
RP4-605O3.4	3.00E-10	2.206996119	0.052	0.011	6.21E-06	MCAM+Fibroblasts	RP4-605O3.4
WNT6	3.06E-10	2.027320509	0.049	0.01	6.34E-06	MCAM+Fibroblasts	WNT6
TPD52	3.41E-10	1.753362455	0.091	0.037	7.05E-06	MCAM+Fibroblasts	TPD52
TBCB	4.04E-10	0.866083013	0.369	0.317	8.36E-06	MCAM+Fibroblasts	TBCB
RP13-188A5.1	4.20E-10	3.751497123	0.037	0.004	8.70E-06	MCAM+Fibroblasts	RP13-188A5.1
IFIT3	4.37E-10	1.92074655	0.102	0.045	9.03E-06	MCAM+Fibroblasts	IFIT3
CDKN1A	4.39E-10	0.985549261	0.608	0.618	9.08E-06	MCAM+Fibroblasts	CDKN1A
CDS2	4.88E-10	1.293691488	0.193	0.122	1.01E-05	MCAM+Fibroblasts	CDS2
CCBL2	5.03E-10	2.771162425	0.048	0.01	1.04E-05	MCAM+Fibroblasts	CCBL2
EIF6	5.32E-10	1.001609162	0.32	0.255	1.10E-05	MCAM+Fibroblasts	EIF6
TSPAN14	5.40E-10	1.25438574	0.177	0.107	1.12E-05	MCAM+Fibroblasts	TSPAN14
ALKBH7	5.83E-10	0.864074168	0.381	0.341	1.21E-05	MCAM+Fibroblasts	ALKBH7
RP11-708J19.1	5.90E-10	2.564761027	0.046	0.008	1.22E-05	MCAM+Fibroblasts	RP11-708J19.1
RP11-707G18.1	5.93E-10	4.812907454	0.029	0.001	1.23E-05	MCAM+Fibroblasts	RP11-707G18.1
FBLIM1	5.97E-10	0.790620085	0.322	0.248	1.24E-05	MCAM+Fibroblasts	FBLIM1
NUPR1	6.01E-10	0.396990713	0.606	0.581	1.24E-05	MCAM+Fibroblasts	NUPR1
RARB	6.62E-10	1.707570564	0.105	0.047	1.37E-05	MCAM+Fibroblasts	RARB
CKMT2	6.80E-10	2.622320835	0.047	0.009	1.41E-05	MCAM+Fibroblasts	CKMT2
MMADHC	7.45E-10	1.146378114	0.294	0.23	1.54E-05	MCAM+Fibroblasts	MMADHC
RAP2A	7.77E-10	1.353577537	0.151	0.085	1.61E-05	MCAM+Fibroblasts	RAP2A
MAN1B1-AS1	7.93E-10	2.412020188	0.035	0.004	1.64E-05	MCAM+Fibroblasts	MAN1B1-AS1
C14orf142	8.01E-10	3.614229215	0.038	0.005	1.66E-05	MCAM+Fibroblasts	C14orf142
PSMC3	8.29E-10	0.950442228	0.358	0.308	1.72E-05	MCAM+Fibroblasts	PSMC3
CRTAP	8.58E-10	0.558527185	0.496	0.471	1.78E-05	MCAM+Fibroblasts	CRTAP
KLHDC8B	8.61E-10	1.274744114	0.129	0.066	1.78E-05	MCAM+Fibroblasts	KLHDC8B
PDDC1	8.66E-10	3.014118157	0.041	0.006	1.79E-05	MCAM+Fibroblasts	PDDC1
WBSCR16	8.96E-10	2.342667534	0.045	0.008	1.85E-05	MCAM+Fibroblasts	WBSCR16
GS1-124K5.4	9.00E-10	4.648112764	0.032	0.002	1.86E-05	MCAM+Fibroblasts	GS1-124K5.4
ILK	9.00E-10	0.801298099	0.36	0.312	1.86E-05	MCAM+Fibroblasts	ILK
GYG1	1.00E-09	1.306364046	0.179	0.109	2.08E-05	MCAM+Fibroblasts	GYG1
UBE2E1	1.13E-09	1.267878786	0.268	0.203	2.33E-05	MCAM+Fibroblasts	UBE2E1
RP11-47A8.5	1.19E-09	3.578461069	0.04	0.006	2.45E-05	MCAM+Fibroblasts	RP11-47A8.5
MXI1	1.20E-09	1.141783449	0.283	0.221	2.47E-05	MCAM+Fibroblasts	MXI1
ATHL1	1.30E-09	1.403134527	0.042	0.007	2.69E-05	MCAM+Fibroblasts	ATHL1
TSPAN1	1.32E-09	1.359679741	0.11	0.052	2.73E-05	MCAM+Fibroblasts	TSPAN1
PDAP1	1.35E-09	0.814520478	0.387	0.341	2.79E-05	MCAM+Fibroblasts	PDAP1
MATN3	1.38E-09	0.774201269	0.064	0.019	2.85E-05	MCAM+Fibroblasts	MATN3
CRMP1	1.42E-09	3.395686805	0.063	0.02	2.93E-05	MCAM+Fibroblasts	CRMP1
FABP4	1.49E-09	1.635841567	0.05	0.011	3.08E-05	MCAM+Fibroblasts	FABP4
SF3B6	1.58E-09	0.619318935	0.488	0.466	3.27E-05	MCAM+Fibroblasts	SF3B6
KCNB1	1.62E-09	2.536618905	0.048	0.011	3.35E-05	MCAM+Fibroblasts	KCNB1
FAM58A	1.86E-09	3.16179814	0.04	0.006	3.85E-05	MCAM+Fibroblasts	FAM58A
CTA-204B4.2	1.89E-09	4.498441517	0.032	0.003	3.92E-05	MCAM+Fibroblasts	CTA-204B4.2
ZNF22	2.08E-09	1.03270637	0.241	0.169	4.30E-05	MCAM+Fibroblasts	ZNF22
SCAND1	2.11E-09	0.915257076	0.4	0.36	4.36E-05	MCAM+Fibroblasts	SCAND1
RP11-6O2.3	2.13E-09	5.928308264	0.027	0.001	4.40E-05	MCAM+Fibroblasts	RP11-6O2.3
EGLN2	2.14E-09	2.332043859	0.072	0.025	4.43E-05	MCAM+Fibroblasts	EGLN2
PRR4	2.18E-09	2.206634096	0.051	0.013	4.50E-05	MCAM+Fibroblasts	PRR4
EIF4EBP1	2.32E-09	1.81202982	0.125	0.066	4.80E-05	MCAM+Fibroblasts	EIF4EBP1
TRIM36	2.91E-09	2.717302086	0.043	0.008	6.03E-05	MCAM+Fibroblasts	TRIM36
NCK2	2.92E-09	1.513881544	0.197	0.131	6.04E-05	MCAM+Fibroblasts	NCK2
NDUFA4	3.11E-09	0.598609548	0.633	0.706	6.43E-05	MCAM+Fibroblasts	NDUFA4
RP11-1114A5.4	3.13E-09	1.919953273	0.047	0.011	6.48E-05	MCAM+Fibroblasts	RP11-1114A5.4
MKKS	3.16E-09	1.544445202	0.162	0.099	6.54E-05	MCAM+Fibroblasts	MKKS
SPRY4-IT1	3.26E-09	4.362330684	0.03	0.002	6.74E-05	MCAM+Fibroblasts	SPRY4-IT1
BTC	3.32E-09	4.184097079	0.034	0.004	6.86E-05	MCAM+Fibroblasts	BTC
MGAT3	3.37E-09	5.237197983	0.028	0.001	6.97E-05	MCAM+Fibroblasts	MGAT3
RP11-108M9.6	3.38E-09	3.989210908	0.03	0.002	6.99E-05	MCAM+Fibroblasts	RP11-108M9.6
SH2D3C	3.45E-09	3.809319338	0.041	0.008	7.13E-05	MCAM+Fibroblasts	SH2D3C
PMEPA1	3.45E-09	0.546610215	0.532	0.505	7.13E-05	MCAM+Fibroblasts	PMEPA1
MESP1	3.57E-09	2.137152013	0.076	0.029	7.39E-05	MCAM+Fibroblasts	MESP1
UQCRB	3.68E-09	0.281772253	0.795	0.789	7.62E-05	MCAM+Fibroblasts	UQCRB
RUNX1T1	3.73E-09	1.201074755	0.188	0.12	7.72E-05	MCAM+Fibroblasts	RUNX1T1
SIPA1L2	3.88E-09	1.826066393	0.11	0.054	8.03E-05	MCAM+Fibroblasts	SIPA1L2
RP11-390E23.6	3.99E-09	1.979562646	0.037	0.006	8.26E-05	MCAM+Fibroblasts	RP11-390E23.6
PAPD7	4.14E-09	3.56085167	0.033	0.004	8.57E-05	MCAM+Fibroblasts	PAPD7
KIAA0368	4.18E-09	2.545546332	0.048	0.011	8.64E-05	MCAM+Fibroblasts	KIAA0368
C11orf57	4.35E-09	1.723872899	0.058	0.017	9.00E-05	MCAM+Fibroblasts	C11orf57
TCF15	4.40E-09	5.193573956	0.031	0.003	9.11E-05	MCAM+Fibroblasts	TCF15
MIF4GD	4.45E-09	1.645372696	0.124	0.066	9.21E-05	MCAM+Fibroblasts	MIF4GD
EI24	4.46E-09	1.036481337	0.267	0.204	9.23E-05	MCAM+Fibroblasts	EI24
C10orf11	4.50E-09	2.852113285	0.039	0.006	9.31E-05	MCAM+Fibroblasts	C10orf11
RP11-175K6.1	4.62E-09	4.337438062	0.031	0.003	9.57E-05	MCAM+Fibroblasts	RP11-175K6.1
RP11-598F7.6	4.67E-09	6.4116995	0.024	0	9.66E-05	MCAM+Fibroblasts	RP11-598F7.6
DTNA	4.75E-09	1.622518999	0.068	0.023	9.83E-05	MCAM+Fibroblasts	DTNA
ABCF2	5.03E-09	2.786319519	0.045	0.01	0.000104177	MCAM+Fibroblasts	ABCF2
POLR2G	5.04E-09	1.180364846	0.272	0.211	0.000104288	MCAM+Fibroblasts	POLR2G
C5orf42	5.10E-09	2.35593585	0.053	0.014	0.000105623	MCAM+Fibroblasts	C5orf42
RLN1	5.12E-09	5.908555668	0.026	0.001	0.000105848	MCAM+Fibroblasts	RLN1
WASH1	5.19E-09	2.271743429	0.053	0.014	0.000107377	MCAM+Fibroblasts	WASH1
PSMD8	5.54E-09	0.621522328	0.47	0.454	0.000114629	MCAM+Fibroblasts	PSMD8
C6orf48	5.71E-09	0.493021538	0.617	0.624	0.000118234	MCAM+Fibroblasts	C6orf48
HOXC9	5.92E-09	2.906368554	0.041	0.008	0.000122511	MCAM+Fibroblasts	HOXC9
PELO	6.21E-09	1.435338709	0.179	0.114	0.000128518	MCAM+Fibroblasts	PELO
AC009133.12	6.33E-09	3.714528004	0.032	0.004	0.000130884	MCAM+Fibroblasts	AC009133.12
LGALSL	6.50E-09	1.523770275	0.154	0.092	0.000134568	MCAM+Fibroblasts	LGALSL
TOB2	6.74E-09	0.841290371	0.402	0.369	0.000139439	MCAM+Fibroblasts	TOB2
TMEM204	6.77E-09	1.027678197	0.261	0.195	0.000140168	MCAM+Fibroblasts	TMEM204
PIN1	7.08E-09	0.995679068	0.322	0.269	0.00014659	MCAM+Fibroblasts	PIN1
SMDT1	7.22E-09	0.615118638	0.486	0.47	0.000149446	MCAM+Fibroblasts	SMDT1
COX14	7.36E-09	0.655801072	0.432	0.401	0.000152235	MCAM+Fibroblasts	COX14
SNAPIN	7.53E-09	1.415553348	0.177	0.114	0.000155777	MCAM+Fibroblasts	SNAPIN
SELENBP1	7.58E-09	1.42936108	0.262	0.203	0.000156868	MCAM+Fibroblasts	SELENBP1
TAF7	7.94E-09	0.667709726	0.45	0.415	0.000164368	MCAM+Fibroblasts	TAF7
SYF2	8.14E-09	0.706688111	0.484	0.469	0.000168495	MCAM+Fibroblasts	SYF2
HRAT92	8.20E-09	4.039867191	0.025	0.001	0.000169665	MCAM+Fibroblasts	HRAT92
FTSJ2	8.82E-09	3.829964345	0.037	0.006	0.000182565	MCAM+Fibroblasts	FTSJ2
HSDL2	8.90E-09	1.60273333	0.13	0.071	0.000184182	MCAM+Fibroblasts	HSDL2
ITGA8	9.13E-09	1.216502156	0.23	0.166	0.000188895	MCAM+Fibroblasts	ITGA8
MAGI1	9.86E-09	1.79772227	0.079	0.032	0.000203917	MCAM+Fibroblasts	MAGI1
OSER1-AS1	1.00E-08	2.968814566	0.037	0.006	0.000207412	MCAM+Fibroblasts	OSER1-AS1
NDUFA1	1.08E-08	0.414101063	0.617	0.62	0.00022332	MCAM+Fibroblasts	NDUFA1
DCLK3	1.12E-08	6.274594288	0.023	0	0.000230902	MCAM+Fibroblasts	DCLK3
DGKB	1.16E-08	3.234244157	0.03	0.003	0.000240711	MCAM+Fibroblasts	DGKB
C1orf95	1.26E-08	3.175462032	0.028	0.002	0.000259689	MCAM+Fibroblasts	C1orf95
ARHGAP26	1.28E-08	1.751339161	0.107	0.054	0.000265127	MCAM+Fibroblasts	ARHGAP26
CTB-31O20.2	1.28E-08	3.744726837	0.026	0.001	0.000265526	MCAM+Fibroblasts	CTB-31O20.2
QTRTD1	1.31E-08	2.82555265	0.033	0.004	0.000271211	MCAM+Fibroblasts	QTRTD1
RWDD1	1.44E-08	0.64659748	0.505	0.502	0.000298574	MCAM+Fibroblasts	RWDD1
BRSK2	1.51E-08	1.418182102	0.1	0.047	0.00031186	MCAM+Fibroblasts	BRSK2
PTPRS	1.58E-08	1.63656337	0.126	0.069	0.000326507	MCAM+Fibroblasts	PTPRS
NRARP	1.60E-08	1.327707074	0.117	0.061	0.000330832	MCAM+Fibroblasts	NRARP
PDE1B	1.72E-08	2.082808163	0.041	0.008	0.000356027	MCAM+Fibroblasts	PDE1B
RP11-401P9.4	1.72E-08	3.817914758	0.029	0.003	0.00035619	MCAM+Fibroblasts	RP11-401P9.4
PYURF	1.75E-08	0.62356977	0.422	0.381	0.000361845	MCAM+Fibroblasts	PYURF
PDHB	1.76E-08	1.202449999	0.219	0.155	0.000363624	MCAM+Fibroblasts	PDHB
YWHAQ	1.79E-08	0.386098988	0.613	0.619	0.000369524	MCAM+Fibroblasts	YWHAQ
RNMTL1	1.79E-08	3.814205039	0.032	0.004	0.000369895	MCAM+Fibroblasts	RNMTL1
DGCR6L	1.80E-08	1.130694692	0.231	0.17	0.000371728	MCAM+Fibroblasts	DGCR6L
SLC6A9	1.89E-08	2.04984019	0.043	0.01	0.000391881	MCAM+Fibroblasts	SLC6A9
CBFA2T3	1.91E-08	2.113652919	0.066	0.024	0.00039552	MCAM+Fibroblasts	CBFA2T3
RP11-284F21.11	1.92E-08	5.010818524	0.024	0.001	0.000396877	MCAM+Fibroblasts	RP11-284F21.11
RP11-158I9.8	2.02E-08	3.41391824	0.026	0.001	0.000417212	MCAM+Fibroblasts	RP11-158I9.8
RNF180	2.02E-08	1.488739962	0.139	0.081	0.000418808	MCAM+Fibroblasts	RNF180
PCSK7	2.11E-08	0.940846129	0.273	0.206	0.000437416	MCAM+Fibroblasts	PCSK7
STARD4	2.35E-08	1.335275839	0.138	0.079	0.000486652	MCAM+Fibroblasts	STARD4
CTD-2553L13.10	2.42E-08	2.494253957	0.033	0.005	0.00050076	MCAM+Fibroblasts	CTD-2553L13.10
CYB5R3	2.42E-08	0.460049875	0.527	0.525	0.000501604	MCAM+Fibroblasts	CYB5R3
FGF1	2.45E-08	2.905539891	0.043	0.01	0.000507702	MCAM+Fibroblasts	FGF1
PPFIA2	2.46E-08	3.140725693	0.043	0.01	0.000508517	MCAM+Fibroblasts	PPFIA2
CCDC124	2.53E-08	1.110042416	0.256	0.194	0.000524013	MCAM+Fibroblasts	CCDC124
C14orf159	2.54E-08	2.844684408	0.043	0.01	0.000526363	MCAM+Fibroblasts	C14orf159
NT5C3B	2.60E-08	1.287083355	0.222	0.163	0.000537972	MCAM+Fibroblasts	NT5C3B
FAM35A	2.67E-08	2.193689546	0.037	0.007	0.000553414	MCAM+Fibroblasts	FAM35A
CHMP4A	2.71E-08	0.950161897	0.296	0.242	0.000561615	MCAM+Fibroblasts	CHMP4A
DLX5	2.77E-08	1.488344871	0.081	0.035	0.000573431	MCAM+Fibroblasts	DLX5
EIF3H	2.81E-08	0.507673072	0.572	0.591	0.000582346	MCAM+Fibroblasts	EIF3H
CTXN1	2.85E-08	2.761663194	0.053	0.016	0.000589459	MCAM+Fibroblasts	CTXN1
PCBP2	2.86E-08	0.305465548	0.629	0.638	0.000591037	MCAM+Fibroblasts	PCBP2
RP11-670E13.6	2.86E-08	4.00265086	0.027	0.002	0.000591965	MCAM+Fibroblasts	RP11-670E13.6
AP1S2	3.02E-08	1.20412463	0.134	0.076	0.000625865	MCAM+Fibroblasts	AP1S2
TBC1D7	3.04E-08	2.536560486	0.053	0.016	0.000628254	MCAM+Fibroblasts	TBC1D7
C10orf76	3.15E-08	2.11329075	0.032	0.004	0.000651619	MCAM+Fibroblasts	C10orf76
RP11-108M9.4	3.16E-08	2.08846252	0.057	0.018	0.000653469	MCAM+Fibroblasts	RP11-108M9.4
LSM3	3.27E-08	0.824941225	0.366	0.325	0.000676251	MCAM+Fibroblasts	LSM3
ADRBK1	3.33E-08	3.030573031	0.036	0.006	0.000688828	MCAM+Fibroblasts	ADRBK1
YWHAH	3.38E-08	0.623108315	0.378	0.328	0.000699958	MCAM+Fibroblasts	YWHAH
C1orf43	3.49E-08	0.810691153	0.341	0.293	0.000722141	MCAM+Fibroblasts	C1orf43
AC025335.1	3.54E-08	2.839406909	0.033	0.005	0.000732407	MCAM+Fibroblasts	AC025335.1
CCDC94	3.57E-08	2.328830711	0.033	0.005	0.000739244	MCAM+Fibroblasts	CCDC94
RP11-51J9.5	3.66E-08	2.138565083	0.041	0.009	0.000758073	MCAM+Fibroblasts	RP11-51J9.5
CABIN1	3.72E-08	1.050994585	0.195	0.131	0.000769125	MCAM+Fibroblasts	CABIN1
KTN1	4.02E-08	0.376725156	0.629	0.64	0.000830923	MCAM+Fibroblasts	KTN1
AC013463.2	4.13E-08	6.280030168	0.021	0	0.000853817	MCAM+Fibroblasts	AC013463.2
UQCRFS1	4.26E-08	0.954728553	0.312	0.264	0.000881439	MCAM+Fibroblasts	UQCRFS1
C15orf52	4.39E-08	3.967881193	0.026	0.002	0.000908252	MCAM+Fibroblasts	C15orf52
ARHGAP1	4.42E-08	0.963509736	0.232	0.167	0.000913821	MCAM+Fibroblasts	ARHGAP1
FAM150B	4.48E-08	3.324259574	0.031	0.004	0.00092729	MCAM+Fibroblasts	FAM150B
KNOP1	4.57E-08	1.412359298	0.204	0.143	0.000945761	MCAM+Fibroblasts	KNOP1
RP11-332H14.2	4.81E-08	2.146371138	0.034	0.006	0.00099572	MCAM+Fibroblasts	RP11-332H14.2
ADCK3	5.17E-08	2.226899323	0.039	0.008	0.00106919	MCAM+Fibroblasts	ADCK3
DAG1	5.22E-08	1.452788306	0.164	0.105	0.001080295	MCAM+Fibroblasts	DAG1
RALY	5.26E-08	0.918461266	0.314	0.269	0.001088427	MCAM+Fibroblasts	RALY
ADI1	5.41E-08	0.589275437	0.478	0.455	0.001119524	MCAM+Fibroblasts	ADI1
METTL21B	5.43E-08	2.453201062	0.032	0.005	0.001123456	MCAM+Fibroblasts	METTL21B
RN7SL832P	5.56E-08	2.274956875	0.058	0.02	0.001149498	MCAM+Fibroblasts	RN7SL832P
CTD-3157E16.2	5.68E-08	2.727112195	0.032	0.005	0.001175482	MCAM+Fibroblasts	CTD-3157E16.2
CCL8	5.68E-08	2.721157358	0.04	0.009	0.001175813	MCAM+Fibroblasts	CCL8
LDOC1L	5.98E-08	2.160836586	0.04	0.009	0.001236959	MCAM+Fibroblasts	LDOC1L
NBPF14	6.13E-08	1.223234846	0.145	0.087	0.001267812	MCAM+Fibroblasts	NBPF14
RP11-258C19.7	6.20E-08	3.305271126	0.027	0.003	0.001283586	MCAM+Fibroblasts	RP11-258C19.7
RP4-639F20.1	6.34E-08	3.147209741	0.027	0.003	0.001311184	MCAM+Fibroblasts	RP4-639F20.1
CTD-2371O3.2	6.38E-08	6.204231736	0.02	0	0.001320477	MCAM+Fibroblasts	CTD-2371O3.2
PLCB4	6.46E-08	1.410503426	0.182	0.122	0.001337102	MCAM+Fibroblasts	PLCB4
NCOR1	6.64E-08	0.718208972	0.391	0.351	0.001373459	MCAM+Fibroblasts	NCOR1
RP11-59C5.3	6.73E-08	4.052167271	0.026	0.002	0.0013917	MCAM+Fibroblasts	RP11-59C5.3
FAM212A	7.15E-08	2.862996456	0.026	0.002	0.001479194	MCAM+Fibroblasts	FAM212A
AC116366.6	7.74E-08	2.620570311	0.034	0.006	0.001602345	MCAM+Fibroblasts	AC116366.6
TCF7	7.84E-08	1.509877397	0.168	0.112	0.001623208	MCAM+Fibroblasts	TCF7
EP400NL	7.96E-08	1.94387084	0.034	0.006	0.001647766	MCAM+Fibroblasts	EP400NL
AC140912.1	8.17E-08	3.151010638	0.043	0.011	0.001689484	MCAM+Fibroblasts	AC140912.1
CHMP3	8.20E-08	0.656803428	0.408	0.38	0.001695922	MCAM+Fibroblasts	CHMP3
CISD3	8.28E-08	1.316752563	0.204	0.146	0.001713993	MCAM+Fibroblasts	CISD3
RP11-345P4.9	8.37E-08	2.978531035	0.029	0.004	0.001732545	MCAM+Fibroblasts	RP11-345P4.9
RP11-115C21.2	9.00E-08	4.459329138	0.027	0.003	0.001861179	MCAM+Fibroblasts	RP11-115C21.2
MICAL1	9.04E-08	1.031340418	0.124	0.07	0.001870727	MCAM+Fibroblasts	MICAL1
RSL24D1	9.59E-08	0.558342867	0.543	0.551	0.001983776	MCAM+Fibroblasts	RSL24D1
APBB2	9.93E-08	1.218050766	0.159	0.102	0.002055593	MCAM+Fibroblasts	APBB2
NBPF19	1.05E-07	1.327219747	0.121	0.068	0.002179976	MCAM+Fibroblasts	NBPF19
PPP1CA	1.07E-07	0.86916577	0.256	0.203	0.00222151	MCAM+Fibroblasts	PPP1CA
AC245100.1	1.09E-07	4.502700729	0.023	0.001	0.002262408	MCAM+Fibroblasts	AC245100.1
SPOP	1.12E-07	0.894488284	0.296	0.242	0.002324879	MCAM+Fibroblasts	SPOP
RP11-166P13.4	1.13E-07	3.15733803	0.034	0.006	0.002331669	MCAM+Fibroblasts	RP11-166P13.4
HIST1H4C	1.13E-07	0.384487976	0.615	0.582	0.002341116	MCAM+Fibroblasts	HIST1H4C
JAG1	1.15E-07	0.449980601	0.491	0.469	0.002386338	MCAM+Fibroblasts	JAG1
VIPR1	1.17E-07	1.746298874	0.054	0.018	0.002428049	MCAM+Fibroblasts	VIPR1
NCAPD3	1.18E-07	1.789559387	0.089	0.043	0.002448865	MCAM+Fibroblasts	NCAPD3
RP11-620J15.3	1.20E-07	2.242521902	0.039	0.009	0.002476571	MCAM+Fibroblasts	RP11-620J15.3
CTD-3203P2.3	1.21E-07	3.526156336	0.028	0.004	0.002509039	MCAM+Fibroblasts	CTD-3203P2.3
RAB2A	1.26E-07	0.580690494	0.494	0.493	0.002616464	MCAM+Fibroblasts	RAB2A
HOXB-AS1	1.41E-07	1.960571137	0.102	0.054	0.002920602	MCAM+Fibroblasts	HOXB-AS1
C11orf70	1.45E-07	3.553105088	0.026	0.003	0.002990407	MCAM+Fibroblasts	C11orf70
C5orf56	1.49E-07	1.398419545	0.063	0.024	0.003092693	MCAM+Fibroblasts	C5orf56
TEAD2	1.51E-07	1.314988834	0.143	0.088	0.003129548	MCAM+Fibroblasts	TEAD2
ADCK4	1.52E-07	2.822536664	0.032	0.006	0.003154709	MCAM+Fibroblasts	ADCK4
ACTN1	1.56E-07	0.651811617	0.479	0.486	0.00321983	MCAM+Fibroblasts	ACTN1
CTA-292E10.6	1.56E-07	3.136907632	0.029	0.004	0.003228199	MCAM+Fibroblasts	CTA-292E10.6
KIAA0196	1.57E-07	1.70939554	0.036	0.008	0.003247444	MCAM+Fibroblasts	KIAA0196
SSBP1	1.60E-07	0.644600515	0.429	0.413	0.003305566	MCAM+Fibroblasts	SSBP1
CTD-2017D11.1	1.63E-07	3.183740759	0.025	0.002	0.003379605	MCAM+Fibroblasts	CTD-2017D11.1
C5orf28	1.67E-07	3.196922192	0.033	0.006	0.003455561	MCAM+Fibroblasts	C5orf28
ALPK3	1.69E-07	1.318167963	0.048	0.015	0.003498756	MCAM+Fibroblasts	ALPK3
WWP2	1.71E-07	1.85719565	0.078	0.035	0.003529734	MCAM+Fibroblasts	WWP2
RP13-638C3.4	1.71E-07	4.34664181	0.021	0.001	0.003533126	MCAM+Fibroblasts	RP13-638C3.4
SRP9	1.76E-07	0.612531325	0.442	0.428	0.00364462	MCAM+Fibroblasts	SRP9
REM1	1.79E-07	2.21453975	0.078	0.035	0.003706399	MCAM+Fibroblasts	REM1
MOB2	1.81E-07	1.185959295	0.213	0.159	0.003739753	MCAM+Fibroblasts	MOB2
NAA10	1.90E-07	0.958564367	0.271	0.219	0.003936769	MCAM+Fibroblasts	NAA10
IGHMBP2	1.99E-07	1.563077526	0.074	0.033	0.004117295	MCAM+Fibroblasts	IGHMBP2
NTRK3	2.09E-07	0.623765086	0.204	0.14	0.004332608	MCAM+Fibroblasts	NTRK3
COA3	2.10E-07	1.032373397	0.242	0.188	0.004340979	MCAM+Fibroblasts	COA3
AC093323.3	2.19E-07	1.668135332	0.044	0.013	0.004539148	MCAM+Fibroblasts	AC093323.3
TRPM4	2.20E-07	1.701406255	0.134	0.082	0.004556534	MCAM+Fibroblasts	TRPM4
RP11-545I5.3	2.20E-07	3.141098135	0.032	0.006	0.00456173	MCAM+Fibroblasts	RP11-545I5.3
TSSC1	2.26E-07	3.833896269	0.029	0.004	0.004682601	MCAM+Fibroblasts	TSSC1
FAM3B	2.27E-07	2.24100626	0.053	0.018	0.004703589	MCAM+Fibroblasts	FAM3B
ARC	2.31E-07	1.721333283	0.135	0.081	0.0047832	MCAM+Fibroblasts	ARC
FAM73B	2.35E-07	3.237207913	0.029	0.004	0.004870286	MCAM+Fibroblasts	FAM73B
LINC00982	2.48E-07	3.829968591	0.024	0.002	0.005141615	MCAM+Fibroblasts	LINC00982
RP11-660L16.2	2.52E-07	3.027140767	0.024	0.002	0.005211699	MCAM+Fibroblasts	RP11-660L16.2
C5orf24	2.57E-07	0.886811471	0.349	0.314	0.005324296	MCAM+Fibroblasts	C5orf24
ITGA4	2.59E-07	2.82598018	0.044	0.013	0.005353819	MCAM+Fibroblasts	ITGA4
AC100803.3	2.60E-07	4.84548043	0.022	0.001	0.005379212	MCAM+Fibroblasts	AC100803.3
RPS6KA5	2.66E-07	1.25370428	0.144	0.09	0.005508056	MCAM+Fibroblasts	RPS6KA5
NDUFV2	2.75E-07	0.630242943	0.421	0.395	0.005693218	MCAM+Fibroblasts	NDUFV2
DAZAP2	2.85E-07	0.620115979	0.425	0.409	0.005892188	MCAM+Fibroblasts	DAZAP2
ARHGAP17	2.88E-07	1.347330777	0.13	0.078	0.0059538	MCAM+Fibroblasts	ARHGAP17
RAB3D	2.99E-07	1.965969325	0.058	0.022	0.006181489	MCAM+Fibroblasts	RAB3D
ABR	2.99E-07	0.931929153	0.118	0.066	0.006181855	MCAM+Fibroblasts	ABR
RP11-1000B6.3	3.05E-07	1.380036499	0.039	0.01	0.006316578	MCAM+Fibroblasts	RP11-1000B6.3
FAM175B	3.05E-07	2.579557882	0.035	0.008	0.00631712	MCAM+Fibroblasts	FAM175B
HSD17B10	3.10E-07	0.982884509	0.304	0.264	0.006419512	MCAM+Fibroblasts	HSD17B10
RP3-394A18.1	3.29E-07	3.755469139	0.025	0.003	0.0068035	MCAM+Fibroblasts	RP3-394A18.1
RBM24	3.30E-07	1.46393649	0.104	0.056	0.006824718	MCAM+Fibroblasts	RBM24
RP4-621F18.2	3.38E-07	3.405044532	0.025	0.003	0.00700333	MCAM+Fibroblasts	RP4-621F18.2
ARPC3	3.45E-07	0.403198666	0.525	0.529	0.007132552	MCAM+Fibroblasts	ARPC3
LSM1	3.45E-07	1.19423653	0.225	0.172	0.007135078	MCAM+Fibroblasts	LSM1
PDGFB	3.45E-07	1.474811469	0.035	0.008	0.007145557	MCAM+Fibroblasts	PDGFB
CH17-340M24.3	3.58E-07	3.184060447	0.028	0.004	0.007410806	MCAM+Fibroblasts	CH17-340M24.3
RP11-350G8.5	3.66E-07	6.683358871	0.018	0	0.007562951	MCAM+Fibroblasts	RP11-350G8.5
CTC-524C5.2	3.72E-07	2.071735059	0.036	0.008	0.007699484	MCAM+Fibroblasts	CTC-524C5.2
TRAPPC2L	3.83E-07	0.987729241	0.269	0.22	0.007926092	MCAM+Fibroblasts	TRAPPC2L
UBL7	3.85E-07	1.607514985	0.091	0.046	0.007969075	MCAM+Fibroblasts	UBL7
ZNHIT1	3.88E-07	0.767573335	0.414	0.403	0.008030477	MCAM+Fibroblasts	ZNHIT1
GNAI1	3.94E-07	1.600436906	0.116	0.067	0.008156087	MCAM+Fibroblasts	GNAI1
CHMP4C	3.94E-07	2.645647064	0.04	0.011	0.008156752	MCAM+Fibroblasts	CHMP4C
RP11-666O2.2	3.95E-07	5.195614149	0.022	0.001	0.008163451	MCAM+Fibroblasts	RP11-666O2.2
THSD7B	3.99E-07	5.43121959	0.02	0.001	0.008258808	MCAM+Fibroblasts	THSD7B
CYSLTR2	4.08E-07	3.608030946	0.022	0.001	0.008443328	MCAM+Fibroblasts	CYSLTR2
CETP	4.13E-07	3.512713222	0.02	0.001	0.008538059	MCAM+Fibroblasts	CETP
KCNQ4	4.22E-07	3.626856059	0.026	0.004	0.008723808	MCAM+Fibroblasts	KCNQ4
BAX	4.34E-07	1.107719977	0.286	0.244	0.008988931	MCAM+Fibroblasts	BAX
ADRA2B	4.70E-07	3.618985782	0.03	0.006	0.009730596	MCAM+Fibroblasts	ADRA2B
RDH5	4.86E-07	2.441134099	0.06	0.024	0.010056415	MCAM+Fibroblasts	RDH5
LINC01088	4.88E-07	1.121794677	0.136	0.083	0.010105768	MCAM+Fibroblasts	LINC01088
NKAPL	4.97E-07	3.398205707	0.038	0.01	0.010289853	MCAM+Fibroblasts	NKAPL
CTB-58E17.1	5.07E-07	3.233069679	0.025	0.003	0.010483106	MCAM+Fibroblasts	CTB-58E17.1
MUS81	5.07E-07	1.841720987	0.103	0.057	0.010498151	MCAM+Fibroblasts	MUS81
NCL	5.25E-07	0.358988622	0.669	0.671	0.010864502	MCAM+Fibroblasts	NCL
INADL	5.35E-07	3.093338237	0.027	0.004	0.01106017	MCAM+Fibroblasts	INADL
AK5	5.38E-07	1.577747982	0.03	0.006	0.011130223	MCAM+Fibroblasts	AK5
VPRBP	5.40E-07	2.847820504	0.027	0.004	0.011173315	MCAM+Fibroblasts	VPRBP
PCSK1N	5.41E-07	0.821780111	0.072	0.032	0.011183798	MCAM+Fibroblasts	PCSK1N
PLOD1	5.62E-07	1.449562488	0.183	0.131	0.011634336	MCAM+Fibroblasts	PLOD1
GPBAR1	5.65E-07	1.982288345	0.037	0.009	0.011699248	MCAM+Fibroblasts	GPBAR1
CDC42	5.74E-07	0.406207777	0.569	0.577	0.011883681	MCAM+Fibroblasts	CDC42
SF3B5	5.78E-07	0.660771191	0.407	0.387	0.011952706	MCAM+Fibroblasts	SF3B5
RTN4RL2	5.78E-07	2.181228455	0.039	0.011	0.011962723	MCAM+Fibroblasts	RTN4RL2
SLIRP	5.84E-07	0.646995335	0.456	0.456	0.012089729	MCAM+Fibroblasts	SLIRP
RP1-39G22.7	5.89E-07	2.666733372	0.032	0.006	0.012181014	MCAM+Fibroblasts	RP1-39G22.7
PSMB5	5.92E-07	0.65676359	0.395	0.371	0.012247478	MCAM+Fibroblasts	PSMB5
CDK6	6.06E-07	1.760574985	0.105	0.058	0.012536092	MCAM+Fibroblasts	CDK6
CD164	6.14E-07	0.575152887	0.484	0.482	0.012714586	MCAM+Fibroblasts	CD164
CTB-193M12.5	6.17E-07	4.897050707	0.019	0.001	0.012774529	MCAM+Fibroblasts	CTB-193M12.5
RP13-1032I1.7	6.18E-07	5.461490227	0.019	0.001	0.012789176	MCAM+Fibroblasts	RP13-1032I1.7
CHD5	6.20E-07	4.190707385	0.021	0.001	0.01282622	MCAM+Fibroblasts	CHD5
MRFAP1	6.21E-07	0.355116852	0.606	0.625	0.012840767	MCAM+Fibroblasts	MRFAP1
FGF13-AS1	6.27E-07	4.220382746	0.021	0.001	0.012966051	MCAM+Fibroblasts	FGF13-AS1
PTGES3L	6.28E-07	4.465387233	0.019	0.001	0.012995945	MCAM+Fibroblasts	PTGES3L
CDK11A	6.33E-07	1.811321127	0.119	0.071	0.013096688	MCAM+Fibroblasts	CDK11A
OR51E2	6.43E-07	3.372718356	0.034	0.008	0.013311488	MCAM+Fibroblasts	OR51E2
RP11-346C20.3	6.48E-07	3.13055584	0.026	0.004	0.013411838	MCAM+Fibroblasts	RP11-346C20.3
CXorf23	6.49E-07	2.600988222	0.033	0.007	0.013437668	MCAM+Fibroblasts	CXorf23
ADCY6	6.62E-07	1.52571266	0.106	0.059	0.013691584	MCAM+Fibroblasts	ADCY6
MTDH	6.62E-07	0.435213288	0.562	0.568	0.013698537	MCAM+Fibroblasts	MTDH
MYO1C	6.67E-07	0.605590075	0.308	0.257	0.013798354	MCAM+Fibroblasts	MYO1C
IKBKAP	6.98E-07	1.986091887	0.026	0.004	0.014447804	MCAM+Fibroblasts	IKBKAP
SPINK2	7.38E-07	3.107266647	0.03	0.006	0.015276542	MCAM+Fibroblasts	SPINK2
TP73-AS1	7.43E-07	2.222279351	0.03	0.006	0.015376278	MCAM+Fibroblasts	TP73-AS1
ELAVL3	7.43E-07	2.687308846	0.03	0.006	0.01538295	MCAM+Fibroblasts	ELAVL3
KLHL36	7.52E-07	1.430379104	0.159	0.106	0.015564107	MCAM+Fibroblasts	KLHL36
RIMS3	7.58E-07	2.96698551	0.03	0.006	0.015692863	MCAM+Fibroblasts	RIMS3
MRPL27	7.59E-07	1.054331985	0.243	0.194	0.015702791	MCAM+Fibroblasts	MRPL27
LSMEM2	7.60E-07	4.314750699	0.024	0.003	0.015717604	MCAM+Fibroblasts	LSMEM2
TSPAN2	7.61E-07	1.226484815	0.055	0.02	0.01575557	MCAM+Fibroblasts	TSPAN2
POLR2K	7.82E-07	0.713150548	0.402	0.385	0.016183271	MCAM+Fibroblasts	POLR2K
PART1	7.88E-07	1.887670136	0.054	0.02	0.016314507	MCAM+Fibroblasts	PART1
GAB3	8.02E-07	3.36547669	0.031	0.006	0.01658526	MCAM+Fibroblasts	GAB3
C9orf9	8.05E-07	2.549570235	0.027	0.004	0.016647499	MCAM+Fibroblasts	C9orf9
HIST3H2A	8.15E-07	1.167872471	0.128	0.078	0.016869992	MCAM+Fibroblasts	HIST3H2A
GABARAP	8.34E-07	1.01111979	0.227	0.172	0.017264192	MCAM+Fibroblasts	GABARAP
BCL2L1	8.37E-07	1.154507594	0.152	0.1	0.017327405	MCAM+Fibroblasts	BCL2L1
EPN2	8.38E-07	0.992781	0.291	0.247	0.017331606	MCAM+Fibroblasts	EPN2
AC005523.2	8.47E-07	2.266684628	0.044	0.014	0.017523333	MCAM+Fibroblasts	AC005523.2
CCR10	8.63E-07	1.674104941	0.093	0.049	0.017861582	MCAM+Fibroblasts	CCR10
VPS72	8.65E-07	1.361538091	0.158	0.106	0.017890157	MCAM+Fibroblasts	VPS72
ABTB1	8.66E-07	1.002725981	0.188	0.134	0.017927899	MCAM+Fibroblasts	ABTB1
AJUBA	9.38E-07	2.239269685	0.06	0.025	0.019398547	MCAM+Fibroblasts	AJUBA
EPC1	9.42E-07	0.763707487	0.359	0.327	0.0194948	MCAM+Fibroblasts	EPC1
HRSP12	9.49E-07	2.90005965	0.032	0.007	0.01964134	MCAM+Fibroblasts	HRSP12
NDUFA2	9.50E-07	0.605524742	0.398	0.377	0.019657731	MCAM+Fibroblasts	NDUFA2
LL21NC02-21A1.1	9.59E-07	4.067374986	0.02	0.001	0.01984541	MCAM+Fibroblasts	LL21NC02-21A1.1
CTC-503J8.4	9.59E-07	4.647582887	0.019	0.001	0.019852244	MCAM+Fibroblasts	CTC-503J8.4
ACTR3	9.62E-07	0.69821482	0.349	0.314	0.019904263	MCAM+Fibroblasts	ACTR3
RP1-193H18.3	9.71E-07	3.220419535	0.02	0.001	0.02008284	MCAM+Fibroblasts	RP1-193H18.3
TMEM136	9.76E-07	1.726130367	0.096	0.052	0.020200436	MCAM+Fibroblasts	TMEM136
ZC3H13	1.05E-06	0.83831186	0.378	0.348	0.021739846	MCAM+Fibroblasts	ZC3H13
C19orf53	1.11E-06	0.519276609	0.522	0.527	0.023026791	MCAM+Fibroblasts	C19orf53
DAPK3	1.17E-06	1.295235953	0.174	0.122	0.024109109	MCAM+Fibroblasts	DAPK3
RP5-1065J22.8	1.20E-06	3.363420135	0.023	0.003	0.024844607	MCAM+Fibroblasts	RP5-1065J22.8
ATP2B4	1.23E-06	0.991324276	0.265	0.217	0.025495869	MCAM+Fibroblasts	ATP2B4
RP11-452F19.3	1.29E-06	2.631601652	0.03	0.006	0.026764335	MCAM+Fibroblasts	RP11-452F19.3
C17orf96	1.32E-06	4.880442467	0.022	0.002	0.027252813	MCAM+Fibroblasts	C17orf96
AGRN	1.32E-06	1.334856507	0.103	0.057	0.027260468	MCAM+Fibroblasts	AGRN
SET	1.44E-06	0.372744718	0.607	0.635	0.029719629	MCAM+Fibroblasts	SET
GPAT2	1.44E-06	3.05079676	0.033	0.008	0.029757693	MCAM+Fibroblasts	GPAT2
FAM26E	1.45E-06	4.859429692	0.02	0.001	0.029982446	MCAM+Fibroblasts	FAM26E
LDOC1	1.45E-06	1.111989196	0.158	0.107	0.030091899	MCAM+Fibroblasts	LDOC1
DIEXF	1.47E-06	1.947577002	0.032	0.007	0.030429508	MCAM+Fibroblasts	DIEXF
MAPT	1.59E-06	2.351040187	0.044	0.015	0.032981012	MCAM+Fibroblasts	MAPT
C7orf60	1.59E-06	1.713022459	0.027	0.005	0.03300111	MCAM+Fibroblasts	C7orf60
PCNXL3	1.62E-06	2.204986907	0.025	0.004	0.033618921	MCAM+Fibroblasts	PCNXL3
MRPL51	1.64E-06	0.671531279	0.426	0.418	0.033928219	MCAM+Fibroblasts	MRPL51
DPY30	1.71E-06	0.872889639	0.289	0.247	0.035477199	MCAM+Fibroblasts	DPY30
SMARCB1	1.74E-06	1.187951526	0.215	0.166	0.036018205	MCAM+Fibroblasts	SMARCB1
LEPROT	1.83E-06	0.501798214	0.54	0.555	0.037899038	MCAM+Fibroblasts	LEPROT
PNKD	1.83E-06	0.765053414	0.35	0.319	0.037904073	MCAM+Fibroblasts	PNKD
RP11-61J19.5	1.85E-06	2.489107009	0.023	0.003	0.038248906	MCAM+Fibroblasts	RP11-61J19.5
P2RY14	1.92E-06	1.808236118	0.026	0.004	0.039692032	MCAM+Fibroblasts	P2RY14
HES6	1.92E-06	1.217903847	0.051	0.019	0.039721328	MCAM+Fibroblasts	HES6
IRF9	1.93E-06	1.5176489	0.121	0.074	0.039993996	MCAM+Fibroblasts	IRF9
COMMD7	1.93E-06	1.001353164	0.213	0.161	0.040002197	MCAM+Fibroblasts	COMMD7
SGSM3	1.99E-06	1.311551974	0.068	0.031	0.041092794	MCAM+Fibroblasts	SGSM3
MYO1E	2.02E-06	1.323029621	0.114	0.069	0.041817017	MCAM+Fibroblasts	MYO1E
RP11-262H14.4	2.07E-06	3.920716327	0.021	0.002	0.042790659	MCAM+Fibroblasts	RP11-262H14.4
MINA	2.08E-06	1.566044459	0.039	0.011	0.042944752	MCAM+Fibroblasts	MINA
RP11-444D3.1	2.10E-06	6.024076244	0.016	0	0.043448458	MCAM+Fibroblasts	RP11-444D3.1
ARHGEF25	2.15E-06	1.111533864	0.164	0.114	0.044449485	MCAM+Fibroblasts	ARHGEF25
LRRC26	2.16E-06	2.456532338	0.046	0.016	0.04475745	MCAM+Fibroblasts	LRRC26
P2RX1	2.20E-06	2.609231377	0.031	0.007	0.045511828	MCAM+Fibroblasts	P2RX1
UBE2E2	2.22E-06	0.990936418	0.199	0.146	0.045969612	MCAM+Fibroblasts	UBE2E2
ANOS1	2.24E-06	1.906542873	0.054	0.021	0.04633133	MCAM+Fibroblasts	ANOS1
CLEC18A	2.24E-06	4.679199352	0.019	0.001	0.046383759	MCAM+Fibroblasts	CLEC18A
CTC-338M12.5	2.29E-06	5.179626834	0.018	0.001	0.047364985	MCAM+Fibroblasts	CTC-338M12.5
ARHGEF6	2.30E-06	1.215806919	0.091	0.049	0.047531043	MCAM+Fibroblasts	ARHGEF6
KCNMA1	2.31E-06	1.049252271	0.096	0.052	0.047790951	MCAM+Fibroblasts	KCNMA1
ATP6V1E1	2.32E-06	0.770032643	0.332	0.299	0.048006399	MCAM+Fibroblasts	ATP6V1E1
TMEM256	2.39E-06	0.815945306	0.326	0.293	0.04936967	MCAM+Fibroblasts	TMEM256
DDIT4L	2.43E-06	2.666669821	0.038	0.011	0.050334069	MCAM+Fibroblasts	DDIT4L
RBM39	2.45E-06	0.293078681	0.721	0.732	0.05065885	MCAM+Fibroblasts	RBM39
LINC00863	2.50E-06	2.96445221	0.028	0.006	0.051689293	MCAM+Fibroblasts	LINC00863
TBCA	2.51E-06	0.37733119	0.586	0.612	0.051857665	MCAM+Fibroblasts	TBCA
PRKRIR	2.51E-06	1.822961322	0.051	0.02	0.052003023	MCAM+Fibroblasts	PRKRIR
MEA1	2.55E-06	1.169209315	0.231	0.186	0.052761314	MCAM+Fibroblasts	MEA1
MPRIP	2.56E-06	0.730246487	0.314	0.27	0.052989426	MCAM+Fibroblasts	MPRIP
STOX1	2.68E-06	3.88200021	0.025	0.004	0.055363606	MCAM+Fibroblasts	STOX1
PLXND1	2.76E-06	1.089129571	0.162	0.111	0.057020203	MCAM+Fibroblasts	PLXND1
ASUN	2.79E-06	2.820128838	0.029	0.006	0.057743681	MCAM+Fibroblasts	ASUN
NDUFA6	3.06E-06	0.670342103	0.374	0.351	0.063318389	MCAM+Fibroblasts	NDUFA6
CSAG1	3.25E-06	6.332092513	0.015	0	0.067314052	MCAM+Fibroblasts	CSAG1
ZNF75A	3.35E-06	1.797981697	0.089	0.049	0.069356769	MCAM+Fibroblasts	ZNF75A
GATM	3.39E-06	3.154535245	0.036	0.011	0.070094776	MCAM+Fibroblasts	GATM
PLEKHG2	3.41E-06	1.169593627	0.146	0.098	0.0705534	MCAM+Fibroblasts	PLEKHG2
CTD-2371O3.3	3.45E-06	4.346371222	0.019	0.001	0.071289714	MCAM+Fibroblasts	CTD-2371O3.3
CTD-2095E4.5	3.45E-06	4.837985767	0.019	0.001	0.071366224	MCAM+Fibroblasts	CTD-2095E4.5
CTB-25B13.5	3.51E-06	3.878318311	0.019	0.001	0.072678835	MCAM+Fibroblasts	CTB-25B13.5
SLC26A10	3.65E-06	2.384443992	0.035	0.01	0.075481108	MCAM+Fibroblasts	SLC26A10
TIMM13	3.82E-06	0.757825751	0.356	0.334	0.078997353	MCAM+Fibroblasts	TIMM13
NDUFB3	3.97E-06	0.703181126	0.332	0.3	0.082070555	MCAM+Fibroblasts	NDUFB3
SMARCE1	3.98E-06	1.123441753	0.22	0.173	0.082268859	MCAM+Fibroblasts	SMARCE1
AIF1L	4.12E-06	1.580482482	0.037	0.011	0.085156783	MCAM+Fibroblasts	AIF1L
CSNK1E	4.15E-06	0.746752895	0.377	0.356	0.085790942	MCAM+Fibroblasts	CSNK1E
CCDC112	4.16E-06	1.942849329	0.084	0.045	0.08602647	MCAM+Fibroblasts	CCDC112
MTHFD2L	4.26E-06	1.15662187	0.1	0.057	0.088195085	MCAM+Fibroblasts	MTHFD2L
RP11-35G9.3	4.44E-06	1.908331557	0.025	0.004	0.091822965	MCAM+Fibroblasts	RP11-35G9.3
ACTG2	4.47E-06	0.861020404	0.227	0.175	0.092470198	MCAM+Fibroblasts	ACTG2
ARHGEF39	4.51E-06	1.260737205	0.029	0.006	0.09341341	MCAM+Fibroblasts	ARHGEF39
NT5DC2	4.67E-06	0.850866892	0.259	0.214	0.096547206	MCAM+Fibroblasts	NT5DC2
LINC00989	4.75E-06	3.257961728	0.026	0.005	0.098310569	MCAM+Fibroblasts	LINC00989
SPDEF	4.85E-06	1.712890075	0.044	0.016	0.100317529	MCAM+Fibroblasts	SPDEF
RP11-643C9.2	5.04E-06	5.887543931	0.015	0	0.104326966	MCAM+Fibroblasts	RP11-643C9.2
TMEM173	5.17E-06	1.073239634	0.193	0.145	0.107075874	MCAM+Fibroblasts	TMEM173
STAT3	5.20E-06	0.340773216	0.642	0.661	0.107641041	MCAM+Fibroblasts	STAT3
SDCCAG3	5.24E-06	1.823905539	0.031	0.008	0.108347029	MCAM+Fibroblasts	SDCCAG3
COX6A2	5.28E-06	5.277410253	0.018	0.001	0.109329152	MCAM+Fibroblasts	COX6A2
RP11-127B20.3	5.42E-06	3.925479769	0.018	0.001	0.11204964	MCAM+Fibroblasts	RP11-127B20.3
NMRK2	5.46E-06	4.904470168	0.016	0.001	0.112964806	MCAM+Fibroblasts	NMRK2
RP11-658F2.8	5.46E-06	3.574673887	0.018	0.001	0.113010998	MCAM+Fibroblasts	RP11-658F2.8
HIST2H2BE	5.51E-06	1.562706295	0.079	0.042	0.113963225	MCAM+Fibroblasts	HIST2H2BE
N6AMT2	5.55E-06	1.542817043	0.039	0.013	0.114769845	MCAM+Fibroblasts	N6AMT2
BCAS4	5.59E-06	1.598603527	0.078	0.04	0.115584328	MCAM+Fibroblasts	BCAS4
RP4-794I6.4	5.59E-06	3.860853822	0.016	0.001	0.115696143	MCAM+Fibroblasts	RP4-794I6.4
SEC11C	5.67E-06	1.100012217	0.196	0.148	0.117268597	MCAM+Fibroblasts	SEC11C
C16orf62	5.69E-06	2.186249119	0.034	0.01	0.117825898	MCAM+Fibroblasts	C16orf62
NDUFB5	5.81E-06	0.868115977	0.341	0.32	0.120171268	MCAM+Fibroblasts	NDUFB5
RP11-544A12.8	6.08E-06	3.486120844	0.024	0.004	0.125895733	MCAM+Fibroblasts	RP11-544A12.8
VPS28	6.19E-06	0.543430534	0.473	0.481	0.128145472	MCAM+Fibroblasts	VPS28
CTC-444N24.8	6.39E-06	3.049986831	0.021	0.003	0.132315874	MCAM+Fibroblasts	CTC-444N24.8
FAM63A	6.41E-06	2.94090418	0.021	0.003	0.132699191	MCAM+Fibroblasts	FAM63A
CLN3	6.42E-06	2.228640815	0.048	0.019	0.132829925	MCAM+Fibroblasts	CLN3
USP16	6.53E-06	0.650654522	0.334	0.3	0.135122696	MCAM+Fibroblasts	USP16
C4orf3	6.80E-06	0.324004674	0.588	0.613	0.140622407	MCAM+Fibroblasts	C4orf3
PPP1R12C	6.80E-06	0.954354963	0.189	0.14	0.140743659	MCAM+Fibroblasts	PPP1R12C
C2orf47	7.06E-06	1.843322043	0.029	0.007	0.1460314	MCAM+Fibroblasts	C2orf47
COPS6	7.09E-06	0.622112281	0.398	0.385	0.146662616	MCAM+Fibroblasts	COPS6
WHSC1	7.21E-06	2.947572565	0.033	0.009	0.149259141	MCAM+Fibroblasts	WHSC1
DTNBP1	7.23E-06	1.402992822	0.101	0.059	0.149535607	MCAM+Fibroblasts	DTNBP1
ZUFSP	7.40E-06	2.30773194	0.025	0.005	0.153150723	MCAM+Fibroblasts	ZUFSP
HSPB8	7.76E-06	1.073307761	0.242	0.196	0.160595061	MCAM+Fibroblasts	HSPB8
RP1-293L8.2	7.82E-06	5.794014327	0.014	0	0.161758839	MCAM+Fibroblasts	RP1-293L8.2
PSMD9	7.83E-06	0.92936181	0.206	0.16	0.162047413	MCAM+Fibroblasts	PSMD9
RP11-14N7.2	7.83E-06	1.233070425	0.043	0.016	0.162092837	MCAM+Fibroblasts	RP11-14N7.2
RP11-242D8.1	8.19E-06	1.485723734	0.04	0.013	0.169491673	MCAM+Fibroblasts	RP11-242D8.1
RP11-236L14.2	8.29E-06	4.252869627	0.018	0.001	0.171453127	MCAM+Fibroblasts	RP11-236L14.2
ENSA	8.30E-06	0.666611939	0.401	0.394	0.171729381	MCAM+Fibroblasts	ENSA
MDH2	8.38E-06	0.70341152	0.353	0.333	0.173442998	MCAM+Fibroblasts	MDH2
CTD-3113P16.11	8.40E-06	3.606290389	0.018	0.001	0.173841868	MCAM+Fibroblasts	CTD-3113P16.11
GABRB2	8.43E-06	3.378973491	0.018	0.001	0.174397615	MCAM+Fibroblasts	GABRB2
SOX13	8.54E-06	1.13425323	0.143	0.096	0.176604647	MCAM+Fibroblasts	SOX13
TRNP1	8.57E-06	1.702842214	0.063	0.03	0.177245241	MCAM+Fibroblasts	TRNP1
LMNA	8.82E-06	0.360435307	0.771	0.794	0.18245837	MCAM+Fibroblasts	LMNA
SRRM2	8.89E-06	0.294459564	0.643	0.678	0.183854307	MCAM+Fibroblasts	SRRM2
AGGF1	8.90E-06	1.393838303	0.083	0.045	0.184182317	MCAM+Fibroblasts	AGGF1
CYP20A1	8.92E-06	1.125758574	0.222	0.179	0.184600109	MCAM+Fibroblasts	CYP20A1
RANBP1	8.94E-06	0.667829089	0.401	0.398	0.184970193	MCAM+Fibroblasts	RANBP1
MIEN1	8.96E-06	0.85133115	0.239	0.195	0.185391495	MCAM+Fibroblasts	MIEN1
HIPK2	9.06E-06	0.891569378	0.203	0.153	0.187485125	MCAM+Fibroblasts	HIPK2
POLD4	9.09E-06	1.118521385	0.113	0.069	0.188077416	MCAM+Fibroblasts	POLD4
ERBB4	9.11E-06	2.323649181	0.027	0.006	0.188448122	MCAM+Fibroblasts	ERBB4
PARP1	9.21E-06	1.075405881	0.204	0.159	0.190573522	MCAM+Fibroblasts	PARP1
IDH2	9.26E-06	1.064841113	0.15	0.103	0.191585011	MCAM+Fibroblasts	IDH2
ENDOD1	9.28E-06	1.208856033	0.126	0.081	0.192034322	MCAM+Fibroblasts	ENDOD1
DFNA5	9.76E-06	2.604778007	0.029	0.007	0.202042882	MCAM+Fibroblasts	DFNA5
RP11-285F7.2	9.77E-06	3.247731851	0.02	0.003	0.202198416	MCAM+Fibroblasts	RP11-285F7.2
EMX2	9.81E-06	2.362500808	0.029	0.007	0.202992681	MCAM+Fibroblasts	EMX2
PGM5P2	9.84E-06	3.033858982	0.02	0.003	0.203559288	MCAM+Fibroblasts	PGM5P2
RP5-821D11.7	1.02E-05	1.570252824	0.02	0.003	0.210294626	MCAM+Fibroblasts	RP5-821D11.7
ABI2	1.03E-05	0.897920706	0.338	0.31	0.212835275	MCAM+Fibroblasts	ABI2
RFXANK	1.04E-05	0.989130573	0.148	0.102	0.214230672	MCAM+Fibroblasts	RFXANK
LSM5	1.04E-05	0.781247565	0.308	0.273	0.214570023	MCAM+Fibroblasts	LSM5
ZNF620	1.06E-05	2.705833397	0.025	0.005	0.219969297	MCAM+Fibroblasts	ZNF620
CHD4	1.08E-05	0.521744593	0.366	0.338	0.22285417	MCAM+Fibroblasts	CHD4
RP1-79C4.4	1.09E-05	1.605100305	0.03	0.008	0.225296915	MCAM+Fibroblasts	RP1-79C4.4
HLA-C	1.11E-05	0.262502871	0.878	0.848	0.228784302	MCAM+Fibroblasts	HLA-C
GPRIN3	1.11E-05	1.93350888	0.072	0.037	0.229364681	MCAM+Fibroblasts	GPRIN3
TDO2	1.11E-05	4.578680093	0.019	0.002	0.230611428	MCAM+Fibroblasts	TDO2
NENF	1.13E-05	0.37482778	0.512	0.521	0.233396673	MCAM+Fibroblasts	NENF
AC113189.5	1.13E-05	2.328477378	0.025	0.005	0.233885394	MCAM+Fibroblasts	AC113189.5
RP11-532F6.3	1.13E-05	1.759702285	0.025	0.005	0.234283701	MCAM+Fibroblasts	RP11-532F6.3
CTC-459F4.3	1.14E-05	1.67286999	0.025	0.005	0.235282301	MCAM+Fibroblasts	CTC-459F4.3
SNRPB2	1.14E-05	0.582966444	0.418	0.409	0.235531631	MCAM+Fibroblasts	SNRPB2
RP11-834C11.4	1.15E-05	3.973944755	0.026	0.006	0.237385817	MCAM+Fibroblasts	RP11-834C11.4
EIF3G	1.16E-05	0.43247766	0.54	0.557	0.239616391	MCAM+Fibroblasts	EIF3G
PPARGC1A	1.17E-05	1.36623894	0.031	0.008	0.2410852	MCAM+Fibroblasts	PPARGC1A
RP11-156K23.3	1.19E-05	1.893922027	0.019	0.002	0.245663506	MCAM+Fibroblasts	RP11-156K23.3
BRD4	1.21E-05	0.554629353	0.376	0.355	0.251058446	MCAM+Fibroblasts	BRD4
DDX26B	1.23E-05	2.817727955	0.022	0.004	0.254245973	MCAM+Fibroblasts	DDX26B
RP11-166O4.6	1.24E-05	0.699428761	0.025	0.005	0.256998064	MCAM+Fibroblasts	RP11-166O4.6
ZFAND5	1.24E-05	0.342126872	0.669	0.679	0.257157909	MCAM+Fibroblasts	ZFAND5
ARID5A	1.25E-05	0.793037112	0.283	0.243	0.258851606	MCAM+Fibroblasts	ARID5A
RNASEH2C	1.26E-05	0.623590788	0.405	0.393	0.260117975	MCAM+Fibroblasts	RNASEH2C
RP4-549L20.3	1.27E-05	4.282852741	0.017	0.001	0.261789623	MCAM+Fibroblasts	RP4-549L20.3
CTB-58E17.3	1.31E-05	4.92113084	0.015	0.001	0.271536039	MCAM+Fibroblasts	CTB-58E17.3
CTD-2256P15.1	1.32E-05	4.341205562	0.015	0.001	0.273390159	MCAM+Fibroblasts	CTD-2256P15.1
RP11-22N19.2	1.32E-05	4.63871898	0.015	0.001	0.274010906	MCAM+Fibroblasts	RP11-22N19.2
CSRNP3	1.41E-05	1.462992059	0.095	0.056	0.291491349	MCAM+Fibroblasts	CSRNP3
NES	1.50E-05	0.933845459	0.245	0.203	0.310543069	MCAM+Fibroblasts	NES
PKIG	1.52E-05	0.510927981	0.477	0.484	0.313510131	MCAM+Fibroblasts	PKIG
TMEM47	1.52E-05	0.612891364	0.339	0.307	0.314518443	MCAM+Fibroblasts	TMEM47
PCNX	1.52E-05	1.170047591	0.048	0.02	0.315038751	MCAM+Fibroblasts	PCNX
RNU12	1.54E-05	2.049714658	0.03	0.008	0.318862174	MCAM+Fibroblasts	RNU12
TAX1BP1	1.55E-05	0.484985926	0.464	0.461	0.320044275	MCAM+Fibroblasts	TAX1BP1
PCNP	1.55E-05	0.568580228	0.451	0.46	0.320379463	MCAM+Fibroblasts	PCNP
DCTN2	1.57E-05	0.794444618	0.334	0.315	0.323907741	MCAM+Fibroblasts	DCTN2
CH507-42P11.8	1.58E-05	0.626493152	0.023	0.004	0.326177015	MCAM+Fibroblasts	CH507-42P11.8
ALOX15B	1.58E-05	2.675119612	0.024	0.005	0.326560802	MCAM+Fibroblasts	ALOX15B
RPS19BP1	1.59E-05	0.732776651	0.341	0.314	0.32860152	MCAM+Fibroblasts	RPS19BP1
VWA9	1.61E-05	1.874898506	0.029	0.008	0.333752111	MCAM+Fibroblasts	VWA9
ACTC1	1.64E-05	3.019648366	0.035	0.011	0.339610654	MCAM+Fibroblasts	ACTC1
TMEM14C	1.65E-05	0.408621833	0.5	0.511	0.340706851	MCAM+Fibroblasts	TMEM14C
DNAJC3-AS1	1.65E-05	2.200411303	0.033	0.01	0.341589788	MCAM+Fibroblasts	DNAJC3-AS1
IL10RB	1.65E-05	1.412001146	0.077	0.041	0.342421966	MCAM+Fibroblasts	IL10RB
STOML2	1.66E-05	0.769761021	0.293	0.258	0.343032559	MCAM+Fibroblasts	STOML2
RP11-522B15.3	1.68E-05	1.938965889	0.024	0.005	0.347342945	MCAM+Fibroblasts	RP11-522B15.3
POPDC2	1.83E-05	1.908623302	0.055	0.025	0.378346272	MCAM+Fibroblasts	POPDC2
EXOSC5	1.87E-05	1.689406647	0.075	0.04	0.387378988	MCAM+Fibroblasts	EXOSC5
YWHAZ	1.95E-05	0.250536258	0.626	0.657	0.403026583	MCAM+Fibroblasts	YWHAZ
FLJ27354	1.96E-05	4.075999509	0.016	0.001	0.404829773	MCAM+Fibroblasts	FLJ27354
TMSB15A	2.00E-05	2.306647585	0.038	0.013	0.41430619	MCAM+Fibroblasts	TMSB15A
HIGD2A	2.02E-05	0.651978555	0.405	0.396	0.417477855	MCAM+Fibroblasts	HIGD2A
C14orf180	2.05E-05	4.186082317	0.015	0.001	0.423570251	MCAM+Fibroblasts	C14orf180
SVIL	2.09E-05	1.09514998	0.324	0.307	0.43279008	MCAM+Fibroblasts	SVIL
C22orf29	2.15E-05	2.094455281	0.022	0.004	0.445691788	MCAM+Fibroblasts	C22orf29
PFN2	2.18E-05	1.169791675	0.196	0.153	0.450721623	MCAM+Fibroblasts	PFN2
GUCY1B1	2.18E-05	1.528736561	0.05	0.021	0.451441186	MCAM+Fibroblasts	GUCY1B1
ASAH1	2.23E-05	0.667164588	0.418	0.417	0.460883059	MCAM+Fibroblasts	ASAH1
LAMP5	2.25E-05	1.369063634	0.047	0.019	0.465695731	MCAM+Fibroblasts	LAMP5
TPTEP1	2.28E-05	1.50955005	0.027	0.007	0.472474833	MCAM+Fibroblasts	TPTEP1
ZC2HC1C	2.29E-05	3.680986492	0.023	0.005	0.472889843	MCAM+Fibroblasts	ZC2HC1C
SMAP1	2.31E-05	1.058073693	0.242	0.206	0.477447073	MCAM+Fibroblasts	SMAP1
CDKN2AIPNL	2.33E-05	1.435421116	0.104	0.065	0.482966344	MCAM+Fibroblasts	CDKN2AIPNL
SNHG23	2.34E-05	2.084810925	0.032	0.01	0.483660462	MCAM+Fibroblasts	SNHG23
AL355974.2	2.38E-05	2.017284044	0.019	0.003	0.492003329	MCAM+Fibroblasts	AL355974.2
PA2G4	2.38E-05	0.555794243	0.438	0.446	0.492276164	MCAM+Fibroblasts	PA2G4
SMAP2	2.41E-05	1.020828414	0.117	0.076	0.49946993	MCAM+Fibroblasts	SMAP2
TMEM160	2.44E-05	0.926889843	0.209	0.166	0.505263908	MCAM+Fibroblasts	TMEM160
FLJ20021	2.61E-05	1.556499727	0.036	0.012	0.54105169	MCAM+Fibroblasts	FLJ20021
P3H2	2.63E-05	1.584133042	0.04	0.015	0.544787329	MCAM+Fibroblasts	P3H2
USE1	2.70E-05	0.899129667	0.206	0.165	0.559020604	MCAM+Fibroblasts	USE1
SELO	2.77E-05	1.657666153	0.025	0.006	0.573873777	MCAM+Fibroblasts	SELO
GADD45B	2.82E-05	0.509255653	0.803	0.831	0.584323024	MCAM+Fibroblasts	GADD45B
SYNJ2BP	2.91E-05	0.974153948	0.186	0.141	0.602070675	MCAM+Fibroblasts	SYNJ2BP
MTMR7	2.92E-05	5.495988773	0.012	0	0.604808254	MCAM+Fibroblasts	MTMR7
KIF1C	2.99E-05	1.139114568	0.145	0.102	0.618912935	MCAM+Fibroblasts	KIF1C
C10orf2	3.01E-05	4.346170615	0.016	0.001	0.623344806	MCAM+Fibroblasts	C10orf2
POLR2I	3.07E-05	0.634132802	0.366	0.346	0.635004646	MCAM+Fibroblasts	POLR2I
RP11-98G7.1	3.13E-05	0.938301798	0.016	0.001	0.648069402	MCAM+Fibroblasts	RP11-98G7.1
RP11-486G15.2	3.14E-05	4.991068044	0.014	0.001	0.650577566	MCAM+Fibroblasts	RP11-486G15.2
GLTSCR1	3.23E-05	2.796747749	0.014	0.001	0.668454311	MCAM+Fibroblasts	GLTSCR1
B4GALNT1	3.24E-05	1.379135373	0.035	0.012	0.670482976	MCAM+Fibroblasts	B4GALNT1
ATP6V0B	3.24E-05	0.586667014	0.386	0.372	0.671129059	MCAM+Fibroblasts	ATP6V0B
NDUFB6	3.29E-05	0.765328926	0.339	0.322	0.68101541	MCAM+Fibroblasts	NDUFB6
NACC2	3.34E-05	1.179985738	0.088	0.051	0.690662123	MCAM+Fibroblasts	NACC2
RP11-489E7.4	3.36E-05	1.88684664	0.022	0.004	0.695552747	MCAM+Fibroblasts	RP11-489E7.4
PALLD	3.37E-05	0.445237245	0.459	0.449	0.697016475	MCAM+Fibroblasts	PALLD
CS	3.37E-05	1.180618263	0.141	0.098	0.697215914	MCAM+Fibroblasts	CS
RP13-39P12.3	3.38E-05	3.54664974	0.019	0.003	0.700144264	MCAM+Fibroblasts	RP13-39P12.3
ARF5	3.39E-05	0.860058575	0.307	0.278	0.701260425	MCAM+Fibroblasts	ARF5
NME1	3.42E-05	1.052202095	0.218	0.178	0.708660005	MCAM+Fibroblasts	NME1
MPC2	3.55E-05	0.78658093	0.395	0.394	0.73523844	MCAM+Fibroblasts	MPC2
ERGIC3	3.56E-05	0.589269032	0.375	0.358	0.737384635	MCAM+Fibroblasts	ERGIC3
CTD-3138B18.5	3.65E-05	2.183256618	0.023	0.005	0.754620203	MCAM+Fibroblasts	CTD-3138B18.5
RP1-313I6.12	3.71E-05	1.918572927	0.023	0.005	0.767243652	MCAM+Fibroblasts	RP1-313I6.12
KLF11	3.75E-05	1.071509662	0.155	0.112	0.776260549	MCAM+Fibroblasts	KLF11
PLA2G4C	3.88E-05	1.332059994	0.07	0.037	0.803689889	MCAM+Fibroblasts	PLA2G4C
MYCBP	3.90E-05	1.81262388	0.064	0.033	0.806686531	MCAM+Fibroblasts	MYCBP
NEFM	4.01E-05	2.738554286	0.024	0.006	0.829305511	MCAM+Fibroblasts	NEFM
METTL20	4.06E-05	3.572979	0.02	0.004	0.839956252	MCAM+Fibroblasts	METTL20
CDK11B	4.14E-05	1.032570843	0.203	0.16	0.855612399	MCAM+Fibroblasts	CDK11B
CBWD1	4.17E-05	0.871608362	0.151	0.107	0.862183055	MCAM+Fibroblasts	CBWD1
GTF3C6	4.23E-05	0.829870846	0.275	0.242	0.875486402	MCAM+Fibroblasts	GTF3C6
RASSF1	4.26E-05	1.225612804	0.182	0.142	0.882355906	MCAM+Fibroblasts	RASSF1
KIAA0101	4.29E-05	1.893105377	0.017	0.002	0.887765132	MCAM+Fibroblasts	KIAA0101
GRK5	4.33E-05	1.003916318	0.2	0.155	0.895967839	MCAM+Fibroblasts	GRK5
CBLN2	4.54E-05	6.208700615	0.012	0	0.939896846	MCAM+Fibroblasts	CBLN2
NUDT3	4.58E-05	0.990099239	0.235	0.196	0.947119169	MCAM+Fibroblasts	NUDT3
MARK1	4.61E-05	1.478762843	0.062	0.031	0.954636844	MCAM+Fibroblasts	MARK1
HUS1B	4.65E-05	3.570304764	0.021	0.004	0.962603981	MCAM+Fibroblasts	HUS1B
ZNF154	4.65E-05	3.235116468	0.021	0.004	0.962603981	MCAM+Fibroblasts	ZNF154
DKFZp779M0652	4.69E-05	3.481905923	0.015	0.001	0.969870008	MCAM+Fibroblasts	DKFZp779M0652
APITD1	4.69E-05	3.194018575	0.021	0.004	0.970057177	MCAM+Fibroblasts	APITD1
RP11-431K24.1	4.74E-05	2.35796259	0.015	0.001	0.980075516	MCAM+Fibroblasts	RP11-431K24.1
RP11-73E17.2	4.74E-05	2.090095629	0.015	0.001	0.981101648	MCAM+Fibroblasts	RP11-73E17.2
MFI2-AS1	4.84E-05	2.349482971	0.015	0.001	1	MCAM+Fibroblasts	MFI2-AS1
TRPT1	4.84E-05	1.286763495	0.116	0.077	1	MCAM+Fibroblasts	TRPT1
RP11-686O6.2	4.88E-05	4.909804645	0.013	0.001	1	MCAM+Fibroblasts	RP11-686O6.2
ANAPC15	4.89E-05	1.371074515	0.121	0.081	1	MCAM+Fibroblasts	ANAPC15
RP1-78B3.1	4.89E-05	4.71364521	0.013	0.001	1	MCAM+Fibroblasts	RP1-78B3.1
SCUBE3	4.90E-05	1.705015884	0.033	0.011	1	MCAM+Fibroblasts	SCUBE3
RP11-713P17.3	4.93E-05	4.314594769	0.013	0.001	1	MCAM+Fibroblasts	RP11-713P17.3
RP11-418J17.1	5.00E-05	2.193378118	0.013	0.001	1	MCAM+Fibroblasts	RP11-418J17.1
FHL1	5.21E-05	0.831849254	0.374	0.346	1	MCAM+Fibroblasts	FHL1
GATSL3	5.25E-05	2.923343237	0.022	0.005	1	MCAM+Fibroblasts	GATSL3
CH507-9B2.5	5.26E-05	2.843223933	0.018	0.003	1	MCAM+Fibroblasts	CH507-9B2.5
RP5-827C21.4	5.29E-05	2.645495158	0.018	0.003	1	MCAM+Fibroblasts	RP5-827C21.4
ABHD2	5.29E-05	0.750604339	0.262	0.223	1	MCAM+Fibroblasts	ABHD2
DIABLO	5.33E-05	2.822538176	0.022	0.005	1	MCAM+Fibroblasts	DIABLO
ZCCHC6	5.41E-05	1.350100865	0.04	0.016	1	MCAM+Fibroblasts	ZCCHC6
TIMM44	5.47E-05	0.992351188	0.189	0.146	1	MCAM+Fibroblasts	TIMM44
AURKAIP1	5.52E-05	0.589041859	0.376	0.37	1	MCAM+Fibroblasts	AURKAIP1
RP11-468E2.4	5.58E-05	1.192056997	0.022	0.005	1	MCAM+Fibroblasts	RP11-468E2.4
RAPH1	5.62E-05	1.255967766	0.158	0.117	1	MCAM+Fibroblasts	RAPH1
FAM96B	5.63E-05	0.647230602	0.42	0.434	1	MCAM+Fibroblasts	FAM96B
UPK3BL	5.77E-05	2.579347762	0.023	0.006	1	MCAM+Fibroblasts	UPK3BL
YPEL2	5.90E-05	0.650342192	0.2	0.156	1	MCAM+Fibroblasts	YPEL2
GAMT	5.90E-05	1.045089472	0.246	0.211	1	MCAM+Fibroblasts	GAMT
SUSD2	5.94E-05	1.149033289	0.092	0.056	1	MCAM+Fibroblasts	SUSD2
ASPN	6.00E-05	1.237858837	0.148	0.107	1	MCAM+Fibroblasts	ASPN
RCHY1	6.18E-05	1.156850683	0.111	0.073	1	MCAM+Fibroblasts	RCHY1
RP11-626G11.3	6.19E-05	3.897220888	0.016	0.002	1	MCAM+Fibroblasts	RP11-626G11.3
DRD1	6.20E-05	3.283539442	0.019	0.004	1	MCAM+Fibroblasts	DRD1
RP11-128A17.1	6.30E-05	3.436690131	0.016	0.002	1	MCAM+Fibroblasts	RP11-128A17.1
LINC00339	6.31E-05	3.142018424	0.016	0.002	1	MCAM+Fibroblasts	LINC00339
HAGH	6.33E-05	0.865054851	0.232	0.192	1	MCAM+Fibroblasts	HAGH
CTB-55O6.8	6.37E-05	2.923161596	0.016	0.002	1	MCAM+Fibroblasts	CTB-55O6.8
CTD-3131K8.2	6.38E-05	2.906152879	0.016	0.002	1	MCAM+Fibroblasts	CTD-3131K8.2
C10orf107	6.46E-05	0.381635428	0.04	0.016	1	MCAM+Fibroblasts	C10orf107
AGTPBP1	6.69E-05	2.074871835	0.03	0.01	1	MCAM+Fibroblasts	AGTPBP1
TP53INP2	6.76E-05	0.780955656	0.161	0.118	1	MCAM+Fibroblasts	TP53INP2
PSME1	6.79E-05	0.479663881	0.504	0.516	1	MCAM+Fibroblasts	PSME1
FBXO15	7.06E-05	5.320030148	0.011	0	1	MCAM+Fibroblasts	FBXO15
RP11-95D17.1	7.06E-05	5.381077121	0.011	0	1	MCAM+Fibroblasts	RP11-95D17.1
RP11-413H22.2	7.06E-05	5.457379917	0.011	0	1	MCAM+Fibroblasts	RP11-413H22.2
RP11-13K12.1	7.06E-05	5.62986234	0.011	0	1	MCAM+Fibroblasts	RP11-13K12.1
DHFRL1	7.11E-05	2.481398331	0.02	0.004	1	MCAM+Fibroblasts	DHFRL1
ACSS1	7.22E-05	1.382388158	0.071	0.039	1	MCAM+Fibroblasts	ACSS1
KBTBD12	7.25E-05	3.139896415	0.015	0.001	1	MCAM+Fibroblasts	KBTBD12
FAM178B	7.27E-05	2.637816841	0.015	0.001	1	MCAM+Fibroblasts	FAM178B
RP11-367J11.3	7.28E-05	3.199929442	0.015	0.001	1	MCAM+Fibroblasts	RP11-367J11.3
NHP2	7.47E-05	0.598646006	0.352	0.335	1	MCAM+Fibroblasts	NHP2
IGFBP7-AS1	7.65E-05	4.274151612	0.013	0.001	1	MCAM+Fibroblasts	IGFBP7-AS1
C3orf70	7.69E-05	1.438817723	0.064	0.033	1	MCAM+Fibroblasts	C3orf70
EPOR	7.76E-05	1.020888004	0.079	0.045	1	MCAM+Fibroblasts	EPOR
SLC44A2	7.76E-05	1.066424313	0.135	0.095	1	MCAM+Fibroblasts	SLC44A2
C2CD2	7.84E-05	1.247763022	0.103	0.066	1	MCAM+Fibroblasts	C2CD2
RP11-253E3.3	7.87E-05	3.155077309	0.018	0.003	1	MCAM+Fibroblasts	RP11-253E3.3
CTD-2035E11.3	7.91E-05	2.266309374	0.018	0.003	1	MCAM+Fibroblasts	CTD-2035E11.3
GABPB1	8.00E-05	1.287263072	0.15	0.11	1	MCAM+Fibroblasts	GABPB1
SDHD	8.00E-05	0.695843659	0.375	0.369	1	MCAM+Fibroblasts	SDHD
GNB4	8.03E-05	1.234503306	0.145	0.105	1	MCAM+Fibroblasts	GNB4
SLC2A6	8.05E-05	1.764405281	0.034	0.013	1	MCAM+Fibroblasts	SLC2A6
IDH3B	8.13E-05	0.939045012	0.244	0.212	1	MCAM+Fibroblasts	IDH3B
ELP4	8.34E-05	0.29374021	0.035	0.067	1	MCAM+Fibroblasts	ELP4
PM20D2	8.57E-05	1.544875762	0.128	0.09	1	MCAM+Fibroblasts	PM20D2
PPP2R2C	8.64E-05	1.825709099	0.023	0.006	1	MCAM+Fibroblasts	PPP2R2C
RP11-54O7.17	8.77E-05	1.8872173	0.023	0.006	1	MCAM+Fibroblasts	RP11-54O7.17
C11orf58	8.86E-05	0.313111476	0.594	0.624	1	MCAM+Fibroblasts	C11orf58
PARD6B	9.26E-05	1.439098664	0.054	0.027	1	MCAM+Fibroblasts	PARD6B
AC093673.5	9.38E-05	2.57831832	0.019	0.004	1	MCAM+Fibroblasts	AC093673.5
MROH8	9.38E-05	0.340996347	0.016	0.038	1	MCAM+Fibroblasts	MROH8
NCF2	9.46E-05	2.890875936	0.019	0.004	1	MCAM+Fibroblasts	NCF2
RABGAP1	9.49E-05	1.175289677	0.182	0.143	1	MCAM+Fibroblasts	RABGAP1
MBNL1-AS1	9.57E-05	1.502488676	0.059	0.03	1	MCAM+Fibroblasts	MBNL1-AS1
RP11-159D12.2	9.60E-05	2.929248885	0.016	0.002	1	MCAM+Fibroblasts	RP11-159D12.2
BOLA1	9.63E-05	1.662301142	0.084	0.051	1	MCAM+Fibroblasts	BOLA1
SLC16A12	9.67E-05	1.728714411	0.031	0.011	1	MCAM+Fibroblasts	SLC16A12
MRPL55	9.67E-05	1.005192389	0.257	0.226	1	MCAM+Fibroblasts	MRPL55
LINC00924	9.72E-05	2.297821283	0.027	0.008	1	MCAM+Fibroblasts	LINC00924
WIF1	9.75E-05	1.338618091	0.033	0.012	1	MCAM+Fibroblasts	WIF1
PPP1R11	9.78E-05	0.918868719	0.173	0.133	1	MCAM+Fibroblasts	PPP1R11
RTN1	9.81E-05	1.787907886	0.026	0.008	1	MCAM+Fibroblasts	RTN1
THOC2	0.000103221	0.651382506	0.335	0.313	1	MCAM+Fibroblasts	THOC2
RAN	0.000104215	0.250506719	0.588	0.604	1	MCAM+Fibroblasts	RAN
BCAS3	0.000105549	1.264141237	0.106	0.069	1	MCAM+Fibroblasts	BCAS3
FMNL3	0.000108614	1.077681022	0.063	0.033	1	MCAM+Fibroblasts	FMNL3
SRGAP2C	0.000108907	1.006288809	0.126	0.088	1	MCAM+Fibroblasts	SRGAP2C
C18orf8	0.000109256	0.492711536	0.031	0.011	1	MCAM+Fibroblasts	C18orf8
RP11-10L12.4	0.000109838	4.189502305	0.014	0.001	1	MCAM+Fibroblasts	RP11-10L12.4
RP4-773N10.4	0.000109969	4.977380085	0.011	0	1	MCAM+Fibroblasts	RP4-773N10.4
RP1-315G1.3	0.000109969	5.559137271	0.011	0	1	MCAM+Fibroblasts	RP1-315G1.3
RP11-176H8.1	0.000109969	4.869413845	0.011	0	1	MCAM+Fibroblasts	RP11-176H8.1
C20orf202	0.000109969	5.410924996	0.011	0	1	MCAM+Fibroblasts	C20orf202
SASH1	0.0001101	0.952629622	0.171	0.131	1	MCAM+Fibroblasts	SASH1
SYPL1	0.000110568	0.592686824	0.411	0.423	1	MCAM+Fibroblasts	SYPL1
DLX3	0.000110983	3.558208427	0.014	0.001	1	MCAM+Fibroblasts	DLX3
RP11-146F11.1	0.000111791	3.397338058	0.014	0.001	1	MCAM+Fibroblasts	RP11-146F11.1
RP11-582E3.6	0.000112489	2.755476543	0.014	0.001	1	MCAM+Fibroblasts	RP11-582E3.6
EIF3D	0.000114588	0.556411044	0.433	0.437	1	MCAM+Fibroblasts	EIF3D
LRRC8B	0.000115863	1.46667046	0.052	0.025	1	MCAM+Fibroblasts	LRRC8B
GDF7	0.00011659	1.19264687	0.035	0.013	1	MCAM+Fibroblasts	GDF7
HAPLN3	0.00011713	0.973819821	0.12	0.081	1	MCAM+Fibroblasts	HAPLN3
AC005363.11	0.000117382	5.516268224	0.012	0.001	1	MCAM+Fibroblasts	AC005363.11
RP11-93H24.3	0.000117514	4.907154888	0.012	0.001	1	MCAM+Fibroblasts	RP11-93H24.3
UQCC3	0.000117658	1.062828199	0.173	0.135	1	MCAM+Fibroblasts	UQCC3
RP11-20I23.6	0.00011791	4.171431666	0.012	0.001	1	MCAM+Fibroblasts	RP11-20I23.6
IFIT2	0.000123201	1.937348444	0.067	0.037	1	MCAM+Fibroblasts	IFIT2
FAM207A	0.000124242	1.28872018	0.098	0.063	1	MCAM+Fibroblasts	FAM207A
ADAMTS12	0.000124654	1.49350359	0.067	0.037	1	MCAM+Fibroblasts	ADAMTS12
PRELID1	0.000124922	0.496228456	0.391	0.384	1	MCAM+Fibroblasts	PRELID1
PGAM1	0.000129967	0.542860108	0.442	0.457	1	MCAM+Fibroblasts	PGAM1
CNPY3	0.000130185	0.252466681	0.112	0.169	1	MCAM+Fibroblasts	CNPY3
HOXB13	0.000130839	1.609700445	0.037	0.015	1	MCAM+Fibroblasts	HOXB13
FABP5	0.00013356	1.076258417	0.192	0.153	1	MCAM+Fibroblasts	FABP5
BTN2A1	0.000135101	1.398332648	0.098	0.063	1	MCAM+Fibroblasts	BTN2A1
SLCO1C1	0.000136295	2.113553072	0.025	0.007	1	MCAM+Fibroblasts	SLCO1C1
EGFL6	0.00013749	2.647398202	0.025	0.007	1	MCAM+Fibroblasts	EGFL6
OPN3	0.00013759	2.002963288	0.025	0.007	1	MCAM+Fibroblasts	OPN3
FIBP	0.000138133	1.096055701	0.19	0.153	1	MCAM+Fibroblasts	FIBP
FOXO3	0.000140252	0.451265282	0.42	0.413	1	MCAM+Fibroblasts	FOXO3
GALNT18	0.000140682	1.523146991	0.048	0.023	1	MCAM+Fibroblasts	GALNT18
RP11-327P2.5	0.000140799	2.020964985	0.018	0.004	1	MCAM+Fibroblasts	RP11-327P2.5
RGS7BP	0.000141615	1.59786106	0.072	0.041	1	MCAM+Fibroblasts	RGS7BP
YPEL1	0.000141936	1.903849656	0.04	0.017	1	MCAM+Fibroblasts	YPEL1
OBFC1	0.000141938	1.828829588	0.026	0.008	1	MCAM+Fibroblasts	OBFC1
TCEB3-AS1	0.000142524	2.077960977	0.018	0.004	1	MCAM+Fibroblasts	TCEB3-AS1
NHSL1	0.00014477	1.410185538	0.026	0.008	1	MCAM+Fibroblasts	NHSL1
RP11-15A1.3	0.000145308	3.572089422	0.015	0.002	1	MCAM+Fibroblasts	RP11-15A1.3
CARNS1	0.000145871	3.410333497	0.015	0.002	1	MCAM+Fibroblasts	CARNS1
KIAA1524	0.000146154	3.1711273	0.015	0.002	1	MCAM+Fibroblasts	KIAA1524
MRPL23	0.000147291	1.10727673	0.202	0.167	1	MCAM+Fibroblasts	MRPL23
LRRC4B	0.000149281	2.210701467	0.046	0.021	1	MCAM+Fibroblasts	LRRC4B
U73166.2	0.000150887	2.434357673	0.015	0.002	1	MCAM+Fibroblasts	U73166.2
CHML	0.000153818	0.74701461	0.038	0.016	1	MCAM+Fibroblasts	CHML
NDUFA8	0.000158135	1.028756933	0.241	0.212	1	MCAM+Fibroblasts	NDUFA8
RP11-326I11.3	0.000159472	2.567492043	0.019	0.004	1	MCAM+Fibroblasts	RP11-326I11.3
MORC2-AS1	0.000160379	2.08643307	0.032	0.012	1	MCAM+Fibroblasts	MORC2-AS1
SATB2	0.000165175	2.401188556	0.032	0.012	1	MCAM+Fibroblasts	SATB2
RP11-181E10.3	0.000169449	4.168890169	0.013	0.001	1	MCAM+Fibroblasts	RP11-181E10.3
RP11-722G7.1	0.000171028	3.568718017	0.013	0.001	1	MCAM+Fibroblasts	RP11-722G7.1
FAM212B-AS1	0.000171347	5.056034612	0.01	0	1	MCAM+Fibroblasts	FAM212B-AS1
RP11-61I13.3	0.000171347	5.50505968	0.01	0	1	MCAM+Fibroblasts	RP11-61I13.3
RP11-582J16.5	0.000171347	5.093531804	0.01	0	1	MCAM+Fibroblasts	RP11-582J16.5
TMC4	0.000173962	1.5370674	0.052	0.026	1	MCAM+Fibroblasts	TMC4
C9orf114	0.000174797	1.570867975	0.02	0.005	1	MCAM+Fibroblasts	C9orf114
CTD-2186M15.3	0.000177509	3.374624919	0.016	0.003	1	MCAM+Fibroblasts	CTD-2186M15.3
TSPO	0.000179401	0.260437402	0.461	0.456	1	MCAM+Fibroblasts	TSPO
RP11-798G7.6	0.000179458	3.126173805	0.016	0.003	1	MCAM+Fibroblasts	RP11-798G7.6
GPER1	0.000179785	2.624346257	0.016	0.003	1	MCAM+Fibroblasts	GPER1
EMX2OS	0.000180548	2.597531484	0.022	0.006	1	MCAM+Fibroblasts	EMX2OS
RP11-37B2.1	0.000181941	2.505549869	0.022	0.006	1	MCAM+Fibroblasts	RP11-37B2.1
PSMC5	0.000182422	0.567489046	0.415	0.427	1	MCAM+Fibroblasts	PSMC5
LINC01348	0.000183728	4.348707365	0.012	0.001	1	MCAM+Fibroblasts	LINC01348
RP11-727F15.12	0.000186419	2.500664973	0.012	0.001	1	MCAM+Fibroblasts	RP11-727F15.12
RITA1	0.000187973	1.24669425	0.044	0.02	1	MCAM+Fibroblasts	RITA1
PPP2R2D	0.000199187	0.327024178	0.091	0.139	1	MCAM+Fibroblasts	PPP2R2D
EIF4E	0.000199919	0.846158079	0.276	0.247	1	MCAM+Fibroblasts	EIF4E
FAM27C	0.000200704	2.138074386	0.039	0.017	1	MCAM+Fibroblasts	FAM27C
SAMD9	0.000202218	0.37778234	0.03	0.058	1	MCAM+Fibroblasts	SAMD9
NARF	0.000202372	1.078233329	0.159	0.122	1	MCAM+Fibroblasts	NARF
RP11-538P18.2	0.00021132	2.836995004	0.018	0.004	1	MCAM+Fibroblasts	RP11-538P18.2
HNMT	0.000214204	0.256918421	0.126	0.187	1	MCAM+Fibroblasts	HNMT
TAX1BP3	0.000216584	0.847790358	0.224	0.188	1	MCAM+Fibroblasts	TAX1BP3
TMEM230	0.000217087	0.525166122	0.46	0.47	1	MCAM+Fibroblasts	TMEM230
FERMT2	0.000218152	0.531823138	0.412	0.416	1	MCAM+Fibroblasts	FERMT2
ANP32B	0.000218669	0.400906742	0.505	0.515	1	MCAM+Fibroblasts	ANP32B
PPA2	0.000220465	1.148341527	0.178	0.143	1	MCAM+Fibroblasts	PPA2
AC009478.1	0.000221923	3.375035383	0.015	0.002	1	MCAM+Fibroblasts	AC009478.1
FAM81A	0.000224062	2.944134993	0.015	0.002	1	MCAM+Fibroblasts	FAM81A
XK	0.000224277	3.028308808	0.015	0.002	1	MCAM+Fibroblasts	XK
AC083843.1	0.000225355	2.585631866	0.015	0.002	1	MCAM+Fibroblasts	AC083843.1
XRCC5	0.00022663	0.499025277	0.448	0.467	1	MCAM+Fibroblasts	XRCC5
ATPAF1	0.000230345	0.858592979	0.126	0.089	1	MCAM+Fibroblasts	ATPAF1
LINC00680	0.00023247	2.834277145	0.019	0.004	1	MCAM+Fibroblasts	LINC00680
MAPKAPK5-AS1	0.000232969	0.252644998	0.067	0.107	1	MCAM+Fibroblasts	MAPKAPK5-AS1
DUSP26	0.000234271	1.221348849	0.057	0.03	1	MCAM+Fibroblasts	DUSP26
MB21D1	0.000238273	2.15704272	0.019	0.004	1	MCAM+Fibroblasts	MB21D1
ZSWIM4	0.000241104	1.564481655	0.083	0.052	1	MCAM+Fibroblasts	ZSWIM4
FEM1A	0.000247108	1.332223255	0.068	0.039	1	MCAM+Fibroblasts	FEM1A
LRRC8C	0.000247929	0.306795557	0.049	0.024	1	MCAM+Fibroblasts	LRRC8C
CTAGE5	0.000248032	2.988286662	0.02	0.005	1	MCAM+Fibroblasts	CTAGE5
MACROD2	0.000250536	1.887988688	0.029	0.011	1	MCAM+Fibroblasts	MACROD2
PDLIM1	0.000251592	0.35164132	0.513	0.538	1	MCAM+Fibroblasts	PDLIM1
CTD-2547G23.4	0.000252572	2.646216272	0.02	0.005	1	MCAM+Fibroblasts	CTD-2547G23.4
NTN4	0.000253757	0.769742961	0.161	0.122	1	MCAM+Fibroblasts	NTN4
MAGI3	0.000256065	0.260001605	0.043	0.076	1	MCAM+Fibroblasts	MAGI3
RP11-111M22.3	0.000256583	1.630393702	0.02	0.005	1	MCAM+Fibroblasts	RP11-111M22.3
PTPRK	0.000261204	0.798881219	0.231	0.196	1	MCAM+Fibroblasts	PTPRK
RP11-611O2.5	0.000263005	3.583522113	0.013	0.001	1	MCAM+Fibroblasts	RP11-611O2.5
RP11-332H18.5	0.000263815	3.285675023	0.013	0.001	1	MCAM+Fibroblasts	RP11-332H18.5
RP1-40E16.12	0.00026517	3.173228382	0.013	0.001	1	MCAM+Fibroblasts	RP1-40E16.12
AIG1	0.000266195	0.85800971	0.248	0.22	1	MCAM+Fibroblasts	AIG1
SNX31	0.000267214	2.703644253	0.021	0.006	1	MCAM+Fibroblasts	SNX31
YTHDC1	0.000268462	0.65840763	0.374	0.37	1	MCAM+Fibroblasts	YTHDC1
C17orf82	0.000271131	2.218916291	0.034	0.014	1	MCAM+Fibroblasts	C17orf82
RNASEH1-AS1	0.000273181	2.350072748	0.04	0.018	1	MCAM+Fibroblasts	RNASEH1-AS1
MRPS6	0.00027446	0.490917363	0.247	0.209	1	MCAM+Fibroblasts	MRPS6
CTD-2540F13.2	0.000274915	2.546195151	0.016	0.003	1	MCAM+Fibroblasts	CTD-2540F13.2
CTC-428H11.2	0.000276403	2.180334232	0.016	0.003	1	MCAM+Fibroblasts	CTC-428H11.2
C9orf69	0.000277038	1.559402511	0.028	0.01	1	MCAM+Fibroblasts	C9orf69
FARP1	0.000279456	0.913466823	0.199	0.163	1	MCAM+Fibroblasts	FARP1
9-Sep	0.000279857	0.759761156	0.296	0.275	1	MCAM+Fibroblasts	9-Sep
CTD-2270L9.4	0.000283288	4.609741063	0.011	0.001	1	MCAM+Fibroblasts	CTD-2270L9.4
RP11-252A24.3	0.000283288	4.780064842	0.011	0.001	1	MCAM+Fibroblasts	RP11-252A24.3
RP3-510D11.2	0.000286787	3.53089904	0.011	0.001	1	MCAM+Fibroblasts	RP3-510D11.2
RP11-119B16.2	0.000288631	2.008883703	0.022	0.006	1	MCAM+Fibroblasts	RP11-119B16.2
GRIN2A	0.000288713	3.046606666	0.011	0.001	1	MCAM+Fibroblasts	GRIN2A
PNMA1	0.000292409	0.862528379	0.198	0.164	1	MCAM+Fibroblasts	PNMA1
CDCA7	0.000293405	1.686064789	0.026	0.008	1	MCAM+Fibroblasts	CDCA7
ACOT2	0.000295344	1.186242174	0.044	0.021	1	MCAM+Fibroblasts	ACOT2
CALHM2	0.000295523	1.125833079	0.168	0.134	1	MCAM+Fibroblasts	CALHM2
DLEU1	0.000298129	1.072038288	0.023	0.007	1	MCAM+Fibroblasts	DLEU1
VPS29	0.000301274	0.577244932	0.376	0.381	1	MCAM+Fibroblasts	VPS29
RP11-488L18.10	0.000302372	1.20393792	0.026	0.008	1	MCAM+Fibroblasts	RP11-488L18.10
RP11-490M8.1	0.000312899	3.002202423	0.017	0.004	1	MCAM+Fibroblasts	RP11-490M8.1
MRPL24	0.000315511	1.147810267	0.196	0.164	1	MCAM+Fibroblasts	MRPL24
BECN1	0.000317558	0.707107268	0.166	0.129	1	MCAM+Fibroblasts	BECN1
ZNF574	0.000320586	0.487164365	0.032	0.059	1	MCAM+Fibroblasts	ZNF574
NICN1	0.000324851	1.969670434	0.017	0.004	1	MCAM+Fibroblasts	NICN1
TRPM8	0.00032959	1.384366024	0.036	0.016	1	MCAM+Fibroblasts	TRPM8
RRS1	0.000335247	1.258612399	0.089	0.057	1	MCAM+Fibroblasts	RRS1
RP11-434H6.7	0.000337731	3.454687854	0.014	0.002	1	MCAM+Fibroblasts	RP11-434H6.7
DYX1C1	0.000338696	3.335784792	0.014	0.002	1	MCAM+Fibroblasts	DYX1C1
DIRAS1	0.000339019	3.211274436	0.014	0.002	1	MCAM+Fibroblasts	DIRAS1
CCDC141	0.000341933	2.888995291	0.014	0.002	1	MCAM+Fibroblasts	CCDC141
RP11-206L10.9	0.000342909	2.855752233	0.014	0.002	1	MCAM+Fibroblasts	RP11-206L10.9
KIAA1919	0.000352698	2.275635736	0.018	0.004	1	MCAM+Fibroblasts	KIAA1919
DISC1	0.000364608	3.143544311	0.019	0.005	1	MCAM+Fibroblasts	DISC1
LYSMD2	0.000373534	1.343100675	0.114	0.081	1	MCAM+Fibroblasts	LYSMD2
SERTAD1	0.000375131	0.47961861	0.552	0.562	1	MCAM+Fibroblasts	SERTAD1
HVCN1	0.000387325	1.671669723	0.062	0.035	1	MCAM+Fibroblasts	HVCN1
ATP8B1	0.000387353	0.499821397	0.073	0.044	1	MCAM+Fibroblasts	ATP8B1
AL132709.8	0.000390131	1.078261118	0.019	0.005	1	MCAM+Fibroblasts	AL132709.8
EIF4A1	0.000394371	0.282447352	0.641	0.662	1	MCAM+Fibroblasts	EIF4A1
LEF1	0.000394852	1.089982821	0.038	0.017	1	MCAM+Fibroblasts	LEF1
DRG2	0.000399812	0.303090858	0.082	0.127	1	MCAM+Fibroblasts	DRG2
RP11-793H13.11	0.000401559	4.153617448	0.012	0.001	1	MCAM+Fibroblasts	RP11-793H13.11
RP5-1159O4.1	0.000403198	4.164251669	0.012	0.001	1	MCAM+Fibroblasts	RP5-1159O4.1
DUSP11	0.00040523	0.262254311	0.072	0.113	1	MCAM+Fibroblasts	DUSP11
PYCRL	0.000406082	3.58345867	0.012	0.001	1	MCAM+Fibroblasts	PYCRL
AGAP2-AS1	0.000408466	2.038952212	0.037	0.016	1	MCAM+Fibroblasts	AGAP2-AS1
RP1-43E13.2	0.000408569	2.253807589	0.012	0.001	1	MCAM+Fibroblasts	RP1-43E13.2
RP11-479G22.8	0.000409818	2.744180904	0.012	0.001	1	MCAM+Fibroblasts	RP11-479G22.8
DFNB31	0.000410873	2.592244117	0.015	0.003	1	MCAM+Fibroblasts	DFNB31
C17orf100	0.000411011	1.871470974	0.024	0.008	1	MCAM+Fibroblasts	C17orf100
MT1A	0.000411645	0.503885991	0.377	0.473	1	MCAM+Fibroblasts	MT1A
CDC5L	0.000414115	0.81262878	0.295	0.279	1	MCAM+Fibroblasts	CDC5L
CELSR2	0.000414196	2.176255007	0.023	0.007	1	MCAM+Fibroblasts	CELSR2
RP11-894P9.1	0.00042125	2.195544568	0.015	0.003	1	MCAM+Fibroblasts	RP11-894P9.1
CBL	0.000422451	1.460552712	0.112	0.079	1	MCAM+Fibroblasts	CBL
CRELD1	0.000422799	1.172170428	0.107	0.074	1	MCAM+Fibroblasts	CRELD1
GS1-124K5.11	0.000425772	1.577010877	0.015	0.003	1	MCAM+Fibroblasts	GS1-124K5.11
IK	0.000436172	0.605466012	0.338	0.327	1	MCAM+Fibroblasts	IK
RP11-385F7.1	0.000440564	4.866328836	0.011	0.001	1	MCAM+Fibroblasts	RP11-385F7.1
C14orf169	0.000440564	4.474142044	0.011	0.001	1	MCAM+Fibroblasts	C14orf169
OPCML	0.000441055	4.669782707	0.011	0.001	1	MCAM+Fibroblasts	OPCML
SALRNA2	0.000441055	4.618020716	0.011	0.001	1	MCAM+Fibroblasts	SALRNA2
RP11-48B3.5	0.000442038	4.155072549	0.011	0.001	1	MCAM+Fibroblasts	RP11-48B3.5
ZP1	0.00044253	4.466133524	0.011	0.001	1	MCAM+Fibroblasts	ZP1
CTD-2336O2.1	0.00044321	1.375109957	0.037	0.016	1	MCAM+Fibroblasts	CTD-2336O2.1
RP11-196G18.23	0.000444504	3.773193003	0.011	0.001	1	MCAM+Fibroblasts	RP11-196G18.23
TMEM199	0.000461676	1.166907609	0.064	0.037	1	MCAM+Fibroblasts	TMEM199
TAF9B	0.000461696	1.115807084	0.077	0.047	1	MCAM+Fibroblasts	TAF9B
ODC1	0.000466392	0.719731109	0.299	0.281	1	MCAM+Fibroblasts	ODC1
TTC1	0.000472594	0.842123537	0.209	0.177	1	MCAM+Fibroblasts	TTC1
TSEN34	0.000473539	0.800428387	0.263	0.24	1	MCAM+Fibroblasts	TSEN34
MRPL20	0.000473925	0.505985594	0.418	0.42	1	MCAM+Fibroblasts	MRPL20
MYADM	0.000475383	0.366814755	0.512	0.53	1	MCAM+Fibroblasts	MYADM
DYSF	0.00047809	2.493192432	0.016	0.004	1	MCAM+Fibroblasts	DYSF
C9orf91	0.000478492	2.453739596	0.016	0.004	1	MCAM+Fibroblasts	C9orf91
LAMTOR5	0.000483057	0.453696916	0.477	0.502	1	MCAM+Fibroblasts	LAMTOR5
KCNC4	0.000485457	1.174093382	0.08	0.05	1	MCAM+Fibroblasts	KCNC4
ATOX1	0.000489744	0.463116576	0.378	0.372	1	MCAM+Fibroblasts	ATOX1
PTPRG	0.000491163	0.704261884	0.259	0.228	1	MCAM+Fibroblasts	PTPRG
RAP1A	0.000498157	0.676548777	0.315	0.298	1	MCAM+Fibroblasts	RAP1A
NPTX2	0.000498811	1.412226569	0.053	0.028	1	MCAM+Fibroblasts	NPTX2
HINT3	0.000511275	0.294835853	0.087	0.131	1	MCAM+Fibroblasts	HINT3
CHMP5	0.000515695	0.587128992	0.409	0.414	1	MCAM+Fibroblasts	CHMP5
RP4-742C19.13	0.000517002	3.190289915	0.013	0.002	1	MCAM+Fibroblasts	RP4-742C19.13
ROCK2	0.000521134	0.628664341	0.298	0.276	1	MCAM+Fibroblasts	ROCK2
PRUNE	0.00052186	2.006672217	0.018	0.004	1	MCAM+Fibroblasts	PRUNE
RP11-644F5.11	0.000522279	2.136559896	0.018	0.004	1	MCAM+Fibroblasts	RP11-644F5.11
TUSC2	0.000532373	1.242869109	0.14	0.107	1	MCAM+Fibroblasts	TUSC2
SDPR	0.000533563	1.091860932	0.039	0.018	1	MCAM+Fibroblasts	SDPR
FOS	0.000534083	0.323376101	0.897	0.936	1	MCAM+Fibroblasts	FOS
CMTM4	0.000542455	1.265815977	0.044	0.022	1	MCAM+Fibroblasts	CMTM4
RP11-977G19.11	0.000552502	2.418307256	0.019	0.005	1	MCAM+Fibroblasts	RP11-977G19.11
FAM188B	0.000554414	2.006263957	0.019	0.005	1	MCAM+Fibroblasts	FAM188B
FAM173A	0.000565554	0.905341319	0.168	0.134	1	MCAM+Fibroblasts	FAM173A
NOP2	0.000600538	0.614966289	0.04	0.019	1	MCAM+Fibroblasts	NOP2
CYTH2	0.00060468	0.82858766	0.228	0.199	1	MCAM+Fibroblasts	CYTH2
TRAPPC3	0.000604798	0.952538678	0.213	0.183	1	MCAM+Fibroblasts	TRAPPC3
DNAJC15	0.000607576	0.881734486	0.275	0.255	1	MCAM+Fibroblasts	DNAJC15
MED28	0.000611983	0.281546256	0.173	0.243	1	MCAM+Fibroblasts	MED28
AC142472.6	0.000612817	3.354712281	0.015	0.003	1	MCAM+Fibroblasts	AC142472.6
EMC4	0.000617241	0.702258596	0.325	0.314	1	MCAM+Fibroblasts	EMC4
RP11-192H23.6	0.000618793	2.607397761	0.015	0.003	1	MCAM+Fibroblasts	RP11-192H23.6
AC004893.11	0.000619371	4.059140091	0.012	0.001	1	MCAM+Fibroblasts	AC004893.11
RP11-539L10.3	0.000619885	2.793007892	0.015	0.003	1	MCAM+Fibroblasts	RP11-539L10.3
IL24	0.000622075	3.725041733	0.015	0.003	1	MCAM+Fibroblasts	IL24
RP11-179B2.2	0.00062314	3.480437747	0.012	0.001	1	MCAM+Fibroblasts	RP11-179B2.2
KIAA1456	0.000625032	3.122487493	0.012	0.001	1	MCAM+Fibroblasts	KIAA1456
DKFZP434I0714	0.00062693	3.316473566	0.012	0.001	1	MCAM+Fibroblasts	DKFZP434I0714
AC009403.2	0.000627564	3.091715405	0.012	0.001	1	MCAM+Fibroblasts	AC009403.2
AC109642.1	0.000629469	2.840693913	0.012	0.001	1	MCAM+Fibroblasts	AC109642.1
GATS	0.000631379	2.409547546	0.012	0.001	1	MCAM+Fibroblasts	GATS
RP11-481J2.4	0.000634575	2.366648879	0.012	0.001	1	MCAM+Fibroblasts	RP11-481J2.4
NPNT	0.000635007	0.699441854	0.132	0.096	1	MCAM+Fibroblasts	NPNT
TMEM35	0.000635857	1.769694224	0.012	0.001	1	MCAM+Fibroblasts	TMEM35
PRKX	0.000636844	1.189075754	0.057	0.032	1	MCAM+Fibroblasts	PRKX
BAK1	0.000649601	1.408515193	0.057	0.032	1	MCAM+Fibroblasts	BAK1
ARHGAP42	0.000657731	1.270716119	0.133	0.1	1	MCAM+Fibroblasts	ARHGAP42
AGTR1	0.000678778	1.82487178	0.084	0.055	1	MCAM+Fibroblasts	AGTR1
LL22NC03-2H8.5	0.000688024	4.510640519	0.01	0.001	1	MCAM+Fibroblasts	LL22NC03-2H8.5
CTB-50L17.16	0.000688024	4.068445906	0.01	0.001	1	MCAM+Fibroblasts	CTB-50L17.16
RP5-1042K10.10	0.000689552	3.868211753	0.01	0.001	1	MCAM+Fibroblasts	RP5-1042K10.10
UNC13A	0.000690317	3.506379637	0.01	0.001	1	MCAM+Fibroblasts	UNC13A
SLC4A11	0.000693256	2.899265815	0.016	0.004	1	MCAM+Fibroblasts	SLC4A11
TNFAIP8L1	0.00069452	1.32564127	0.044	0.023	1	MCAM+Fibroblasts	TNFAIP8L1
C1QTNF6	0.000695925	1.836582717	0.033	0.014	1	MCAM+Fibroblasts	C1QTNF6
RP11-327J17.9	0.000697237	2.781504311	0.01	0.001	1	MCAM+Fibroblasts	RP11-327J17.9
LINC00094	0.000699164	0.780039333	0.03	0.012	1	MCAM+Fibroblasts	LINC00094
NOTCH1	0.000703462	1.103056644	0.087	0.057	1	MCAM+Fibroblasts	NOTCH1
RP11-295G20.2	0.000704312	2.109055377	0.016	0.004	1	MCAM+Fibroblasts	RP11-295G20.2
NMNAT2	0.000705485	2.742051389	0.016	0.004	1	MCAM+Fibroblasts	NMNAT2
SUCLA2	0.000718097	0.29317764	0.149	0.21	1	MCAM+Fibroblasts	SUCLA2
USO1	0.000732759	0.270102489	0.152	0.213	1	MCAM+Fibroblasts	USO1
ITM2C	0.000734571	0.50698288	0.435	0.436	1	MCAM+Fibroblasts	ITM2C
KLF7	0.000747806	1.057934119	0.111	0.078	1	MCAM+Fibroblasts	KLF7
RNF152	0.000749119	0.572567924	0.317	0.295	1	MCAM+Fibroblasts	RNF152
TRPV2	0.00076736	1.734093558	0.079	0.052	1	MCAM+Fibroblasts	TRPV2
CTD-2314G24.2	0.000778418	1.513906763	0.017	0.004	1	MCAM+Fibroblasts	CTD-2314G24.2
AC145124.2	0.000778418	1.943237334	0.017	0.004	1	MCAM+Fibroblasts	AC145124.2
MTCH2	0.000784113	1.056261809	0.147	0.115	1	MCAM+Fibroblasts	MTCH2
MRPS28	0.000786005	0.306023071	0.082	0.124	1	MCAM+Fibroblasts	MRPS28
RPS6KL1	0.000794497	1.507381468	0.025	0.009	1	MCAM+Fibroblasts	RPS6KL1
RP11-410L14.2	0.000795199	1.264061222	0.017	0.004	1	MCAM+Fibroblasts	RP11-410L14.2
RP11-849H4.2	0.000795874	2.497610847	0.013	0.002	1	MCAM+Fibroblasts	RP11-849H4.2
AC096772.6	0.000798103	1.866439788	0.013	0.002	1	MCAM+Fibroblasts	AC096772.6
BZRAP1	0.000800711	2.448385925	0.013	0.002	1	MCAM+Fibroblasts	BZRAP1
FOLH1	0.000811073	1.585431409	0.037	0.018	1	MCAM+Fibroblasts	FOLH1
RP11-841O20.2	0.00081369	2.162271167	0.019	0.006	1	MCAM+Fibroblasts	RP11-841O20.2
AC004951.6	0.000818457	1.340869423	0.025	0.009	1	MCAM+Fibroblasts	AC004951.6
RP11-385D13.3	0.000819989	2.079335831	0.018	0.005	1	MCAM+Fibroblasts	RP11-385D13.3
TRAK2	0.000840055	0.930479133	0.085	0.055	1	MCAM+Fibroblasts	TRAK2
RP11-140K17.3	0.000845075	1.643653041	0.019	0.006	1	MCAM+Fibroblasts	RP11-140K17.3
ASB13	0.000876393	1.571729386	0.067	0.041	1	MCAM+Fibroblasts	ASB13
MCF2L	0.000886401	0.832507315	0.034	0.016	1	MCAM+Fibroblasts	MCF2L
TPM4	0.000897475	0.339288312	0.596	0.65	1	MCAM+Fibroblasts	TPM4
SMC4	0.00090299	0.956819432	0.166	0.133	1	MCAM+Fibroblasts	SMC4
BORCS8	0.000905049	1.277416811	0.101	0.071	1	MCAM+Fibroblasts	BORCS8
TAOK3	0.000907236	0.914276828	0.195	0.164	1	MCAM+Fibroblasts	TAOK3
RP11-421L21.3	0.000916867	3.35176467	0.014	0.003	1	MCAM+Fibroblasts	RP11-421L21.3
RAMP1	0.000921006	0.436141145	0.334	0.312	1	MCAM+Fibroblasts	RAMP1
FLVCR1-AS1	0.000926513	3.124562246	0.014	0.003	1	MCAM+Fibroblasts	FLVCR1-AS1
MAP3K13	0.000929704	0.696258056	0.274	0.252	1	MCAM+Fibroblasts	MAP3K13
CHST8	0.000938702	2.415195702	0.014	0.003	1	MCAM+Fibroblasts	CHST8
AC006942.4	0.000941158	2.069544611	0.014	0.003	1	MCAM+Fibroblasts	AC006942.4
RP11-386I14.4	0.000952365	4.331415585	0.011	0.001	1	MCAM+Fibroblasts	RP11-386I14.4
RP11-157P1.4	0.000960039	3.243662751	0.011	0.001	1	MCAM+Fibroblasts	RP11-157P1.4
RNF6	0.000966322	0.335163237	0.053	0.085	1	MCAM+Fibroblasts	RNF6
HES5	0.000969712	2.52957763	0.011	0.001	1	MCAM+Fibroblasts	HES5
MRPL43	0.000978337	0.664487495	0.31	0.296	1	MCAM+Fibroblasts	MRPL43
BAG1	0.000984374	0.539602167	0.351	0.348	1	MCAM+Fibroblasts	BAG1
STARD9	0.001000007	1.287736648	0.074	0.047	1	MCAM+Fibroblasts	STARD9
PRC1	0.001014957	2.061223423	0.034	0.016	1	MCAM+Fibroblasts	PRC1
AFMID	0.001020928	0.831280194	0.095	0.065	1	MCAM+Fibroblasts	AFMID
RP11-817O13.9	0.001033269	2.818238539	0.015	0.004	1	MCAM+Fibroblasts	RP11-817O13.9
CEND1	0.001034119	2.167948095	0.015	0.004	1	MCAM+Fibroblasts	CEND1
FDFT1	0.00103439	0.827930669	0.223	0.196	1	MCAM+Fibroblasts	FDFT1
SSR3	0.001037264	0.499134218	0.405	0.418	1	MCAM+Fibroblasts	SSR3
DGCR14	0.001041022	1.853437645	0.026	0.01	1	MCAM+Fibroblasts	DGCR14
ADCY9	0.001060423	1.096944319	0.067	0.041	1	MCAM+Fibroblasts	ADCY9
NR3C1	0.001061038	0.537817519	0.352	0.34	1	MCAM+Fibroblasts	NR3C1
PDE2A	0.001088863	1.015035858	0.031	0.013	1	MCAM+Fibroblasts	PDE2A
PRDX2	0.001092312	0.257841396	0.596	0.618	1	MCAM+Fibroblasts	PRDX2
RASL11B	0.001102722	0.879677643	0.048	0.026	1	MCAM+Fibroblasts	RASL11B
RP11-872J21.3	0.001134778	2.147150812	0.016	0.004	1	MCAM+Fibroblasts	RP11-872J21.3
SNRK	0.001136109	1.026123857	0.136	0.105	1	MCAM+Fibroblasts	SNRK
NUPR2	0.001136542	3.25522324	0.018	0.005	1	MCAM+Fibroblasts	NUPR2
HIST1H4J	0.001137436	1.947141815	0.016	0.004	1	MCAM+Fibroblasts	HIST1H4J
WAS	0.001150157	0.473144124	0.002	0.011	1	MCAM+Fibroblasts	WAS
C1QBP	0.001150247	0.580863664	0.373	0.377	1	MCAM+Fibroblasts	C1QBP
AAMDC	0.001160702	0.926618048	0.241	0.217	1	MCAM+Fibroblasts	AAMDC
FAM109B	0.001169299	2.179369421	0.022	0.008	1	MCAM+Fibroblasts	FAM109B
SH3RF3-AS1	0.001178033	2.1337139	0.018	0.005	1	MCAM+Fibroblasts	SH3RF3-AS1
MARCKSL1	0.00118442	0.783088746	0.334	0.329	1	MCAM+Fibroblasts	MARCKSL1
CCDC144A	0.001192648	2.258876159	0.021	0.007	1	MCAM+Fibroblasts	CCDC144A
C1orf64	0.00120495	2.836290055	0.02	0.006	1	MCAM+Fibroblasts	C1orf64
AC010287.1	0.001205799	2.810277752	0.012	0.002	1	MCAM+Fibroblasts	AC010287.1
PPP1R32	0.001207365	1.441053479	0.018	0.005	1	MCAM+Fibroblasts	PPP1R32
AP2S1	0.001220184	0.55144393	0.341	0.339	1	MCAM+Fibroblasts	AP2S1
HOXC6	0.00122302	1.801325961	0.019	0.006	1	MCAM+Fibroblasts	HOXC6
ITIH4	0.001226001	1.072170836	0.022	0.008	1	MCAM+Fibroblasts	ITIH4
UBE2D2	0.001232366	0.494555884	0.391	0.405	1	MCAM+Fibroblasts	UBE2D2
HOXC10	0.001236485	1.880583483	0.021	0.007	1	MCAM+Fibroblasts	HOXC10
MRPS35	0.001242035	1.162674491	0.118	0.088	1	MCAM+Fibroblasts	MRPS35
SUDS3	0.001281165	0.990790802	0.218	0.194	1	MCAM+Fibroblasts	SUDS3
TSPAN5	0.001284238	1.411242691	0.113	0.085	1	MCAM+Fibroblasts	TSPAN5
GTDC1	0.001296094	1.641508471	0.081	0.054	1	MCAM+Fibroblasts	GTDC1
PCP4L1	0.001296296	0.880954385	0.033	0.015	1	MCAM+Fibroblasts	PCP4L1
MRPL2	0.001299194	1.341158072	0.181	0.154	1	MCAM+Fibroblasts	MRPL2
NDUFA5	0.001326784	0.491528911	0.427	0.445	1	MCAM+Fibroblasts	NDUFA5
DNAJC30	0.001332155	0.301887216	0.057	0.09	1	MCAM+Fibroblasts	DNAJC30
SLC31A2	0.001335769	0.378325087	0.035	0.061	1	MCAM+Fibroblasts	SLC31A2
HOXC8	0.001393542	3.077162228	0.013	0.003	1	MCAM+Fibroblasts	HOXC8
ARHGEF7-AS2	0.001399551	2.540436392	0.013	0.003	1	MCAM+Fibroblasts	ARHGEF7-AS2
TRIAP1	0.001422584	0.871182431	0.121	0.092	1	MCAM+Fibroblasts	TRIAP1
FOXN2	0.00144925	1.496975464	0.065	0.041	1	MCAM+Fibroblasts	FOXN2
RP11-297N6.4	0.001462827	4.527572889	0.011	0.001	1	MCAM+Fibroblasts	RP11-297N6.4
NUDT2	0.001463493	0.690798081	0.151	0.12	1	MCAM+Fibroblasts	NUDT2
RP11-7F17.8	0.001464284	3.870322688	0.011	0.001	1	MCAM+Fibroblasts	RP11-7F17.8
PPFIA4	0.001465741	3.482943621	0.011	0.001	1	MCAM+Fibroblasts	PPFIA4
RP11-393I2.4	0.001465741	3.809931285	0.011	0.001	1	MCAM+Fibroblasts	RP11-393I2.4
VPS13D	0.001466437	0.847368833	0.175	0.143	1	MCAM+Fibroblasts	VPS13D
RP11-677M14.3	0.001475982	3.366961491	0.011	0.001	1	MCAM+Fibroblasts	RP11-677M14.3
EPT1	0.001480392	3.261744846	0.011	0.001	1	MCAM+Fibroblasts	EPT1
CH507-154B10.1	0.001480392	3.242724559	0.011	0.001	1	MCAM+Fibroblasts	CH507-154B10.1
ECH1	0.001488756	0.587879917	0.362	0.372	1	MCAM+Fibroblasts	ECH1
SDHC	0.001495111	0.656025642	0.305	0.293	1	MCAM+Fibroblasts	SDHC
RNF146	0.001497761	0.250580703	0.141	0.195	1	MCAM+Fibroblasts	RNF146
MSRB1	0.00150167	1.642281024	0.086	0.059	1	MCAM+Fibroblasts	MSRB1
AC002451.3	0.001504113	2.128737334	0.011	0.001	1	MCAM+Fibroblasts	AC002451.3
CSNK2B	0.001505896	0.564662527	0.366	0.372	1	MCAM+Fibroblasts	CSNK2B
DPH5	0.001510631	0.280995312	0.057	0.09	1	MCAM+Fibroblasts	DPH5
CCT6A	0.001520879	0.684929697	0.304	0.293	1	MCAM+Fibroblasts	CCT6A
KLF2	0.001528833	0.526966521	0.466	0.481	1	MCAM+Fibroblasts	KLF2
SURF1	0.001532895	0.696557999	0.214	0.187	1	MCAM+Fibroblasts	SURF1
RP11-1017G21.5	0.001564305	1.929566288	0.015	0.004	1	MCAM+Fibroblasts	RP11-1017G21.5
RP11-736K20.5	0.001570673	1.628798163	0.024	0.009	1	MCAM+Fibroblasts	RP11-736K20.5
GRIN2C	0.001588536	0.370465315	0.015	0.004	1	MCAM+Fibroblasts	GRIN2C
CLIC4	0.00159142	0.336335722	0.397	0.394	1	MCAM+Fibroblasts	CLIC4
MOAP1	0.001603999	0.306706861	0.123	0.173	1	MCAM+Fibroblasts	MOAP1
NME4	0.001619167	0.52204681	0.317	0.305	1	MCAM+Fibroblasts	NME4
FAM213B	0.001620091	2.020248496	0.037	0.018	1	MCAM+Fibroblasts	FAM213B
HYAL1	0.001627819	2.874598338	0.016	0.004	1	MCAM+Fibroblasts	HYAL1
SORD	0.001636883	0.650781375	0.092	0.063	1	MCAM+Fibroblasts	SORD
SLC45A3	0.001646004	0.532936779	0.044	0.023	1	MCAM+Fibroblasts	SLC45A3
STK38L	0.001674217	1.053249669	0.14	0.11	1	MCAM+Fibroblasts	STK38L
RP11-262H14.3	0.001677369	1.284043649	0.016	0.004	1	MCAM+Fibroblasts	RP11-262H14.3
AC009948.5	0.001677833	1.446309931	0.022	0.008	1	MCAM+Fibroblasts	AC009948.5
SSR2	0.001682968	0.297580717	0.528	0.565	1	MCAM+Fibroblasts	SSR2
USP20	0.001684224	0.33223727	0.031	0.054	1	MCAM+Fibroblasts	USP20
MRPL28	0.001756488	1.129710597	0.182	0.155	1	MCAM+Fibroblasts	MRPL28
HS3ST2	0.00176781	0.99801762	0.02	0.007	1	MCAM+Fibroblasts	HS3ST2
RAB4B	0.001779766	1.919027281	0.039	0.02	1	MCAM+Fibroblasts	RAB4B
LSM4	0.001781891	0.980920569	0.209	0.187	1	MCAM+Fibroblasts	LSM4
SNHG15	0.001811291	0.884361055	0.272	0.257	1	MCAM+Fibroblasts	SNHG15
CD4	0.001817485	1.455812157	0.047	0.026	1	MCAM+Fibroblasts	CD4
RP11-629O1.2	0.001821758	3.487564074	0.012	0.002	1	MCAM+Fibroblasts	RP11-629O1.2
SNRPE	0.00182269	0.70378096	0.394	0.425	1	MCAM+Fibroblasts	SNRPE
RP11-563N4.1	0.001830085	2.990100197	0.012	0.002	1	MCAM+Fibroblasts	RP11-563N4.1
RCBTB1	0.001830868	1.18554432	0.054	0.032	1	MCAM+Fibroblasts	RCBTB1
MED14OS	0.001835677	1.262653022	0.027	0.011	1	MCAM+Fibroblasts	MED14OS
CAMK2A	0.001836772	1.983438388	0.012	0.002	1	MCAM+Fibroblasts	CAMK2A
AP001462.6	0.001841802	2.199538565	0.012	0.002	1	MCAM+Fibroblasts	AP001462.6
MPHOSPH10	0.001844063	0.256759571	0.157	0.214	1	MCAM+Fibroblasts	MPHOSPH10
RP11-710C12.1	0.0018519	2.154341446	0.012	0.002	1	MCAM+Fibroblasts	RP11-710C12.1
SLC6A8	0.001856142	1.219920337	0.103	0.075	1	MCAM+Fibroblasts	SLC6A8
CNPY2	0.00186245	0.726972459	0.279	0.263	1	MCAM+Fibroblasts	CNPY2
TLCD2	0.001867932	1.257351599	0.116	0.087	1	MCAM+Fibroblasts	TLCD2
RAB5B	0.001891669	0.851185431	0.209	0.183	1	MCAM+Fibroblasts	RAB5B
WDR60	0.001909461	0.749674376	0.215	0.185	1	MCAM+Fibroblasts	WDR60
TM2D3	0.001914202	0.474864011	0.164	0.229	1	MCAM+Fibroblasts	TM2D3
RENBP	0.001936779	1.130421399	0.026	0.011	1	MCAM+Fibroblasts	RENBP
KLHDC10	0.00196682	0.291752932	0.074	0.109	1	MCAM+Fibroblasts	KLHDC10
PPM1G	0.001977798	0.832355931	0.248	0.229	1	MCAM+Fibroblasts	PPM1G
PYCARD-AS1	0.002016841	0.738325624	0.041	0.022	1	MCAM+Fibroblasts	PYCARD-AS1
ARL6IP1	0.002022443	0.489489079	0.442	0.465	1	MCAM+Fibroblasts	ARL6IP1
U2SURP	0.002034471	0.281943699	0.284	0.38	1	MCAM+Fibroblasts	U2SURP
C15orf39	0.002061783	1.001910622	0.059	0.036	1	MCAM+Fibroblasts	C15orf39
[truncated: 12,371 more rows]
