# Supplementary material for: Intercellular communication between FAP+ fibroblasts and SPP1+ macrophages in prostate cancer via multi-omics
Source: Front Immunol. 2025 May 14;16:1560998. doi: 10.3389/fimmu.2025.1560998 (PMC12116517; doi:10.3389/fimmu.2025.1560998)
Supplement: Supplementary file 1 [file DataSheet1.zip › TableS/Tab_S3.csv]

	Cluster	ID	Description	GeneRatio	BgRatio	pvalue	p.adjust	qvalue	geneID	Count
1	FAP+Fibroblasts	hsa04659	Th17 cell differentiation	38/833	108/8744	2.24E-13	7.40E-11	4.77E-11	919/915/916/917/2625/3109/3111/3117/3118/3119/3122/3123/3127/3458/3460/3553/3554/50615/3560/3561/3662/3932/5595/4790/4792/4794/5530/5588/5914/5970/861/4087/4088/4089/6772/7040/7048/7535	38
2	FAP+Fibroblasts	hsa05166	Human T-cell leukemia virus 1 infection	55/833	222/8744	1.49E-11	2.46E-09	1.58E-09	207/894/915/916/917/958/246184/996/1959/2033/2113/3109/3111/3117/3118/3119/3122/3123/3127/3134/3554/3560/3561/3683/3689/3845/3932/5604/5605/6416/5595/4316/4488/4790/4791/4792/4801/5295/5423/5530/5567/9232/8498/5925/5970/4087/4088/4089/6929/7040/7048/7124/7157/706/7514	55
3	FAP+Fibroblasts	hsa04658	Th1 and Th2 cell differentiation	31/833	92/8744	1.33E-10	1.46E-08	9.44E-09	919/915/916/917/54567/2625/3109/3111/3117/3118/3119/3122/3123/3127/3458/3460/3560/3561/3932/4094/5595/4790/4792/4794/5530/5588/5970/864/6772/6775/7535	31
4	FAP+Fibroblasts	hsa04660	T cell receptor signaling pathway	36/833	121/8744	2.40E-10	1.98E-08	1.28E-08	207/84433/919/940/915/916/917/925/926/2885/29851/3458/3702/3845/3932/5604/5605/1326/5595/4790/4792/4794/5133/5295/5515/5519/5530/5588/5781/5788/10125/5970/6654/6655/7124/7535	36
5	FAP+Fibroblasts	hsa05235	PD-L1 expression and PD-1 checkpoint pathway in cancer	29/833	89/8744	1.30E-09	8.56E-08	5.52E-08	207/10538/919/940/915/916/917/1459/3458/3460/3845/3932/5604/5605/5606/5595/4790/4792/4794/5133/5295/5530/5588/5781/10125/5970/6198/6772/7535	29
6	FAP+Fibroblasts	hsa05321	Inflammatory bowel disease	24/833	65/8744	2.01E-09	1.11E-07	7.12E-08	2625/3109/3111/3117/3118/3119/3122/3123/3127/3458/3460/3552/3553/50615/3561/4094/4790/5970/4087/4088/6772/6775/7040/7124	24
7	FAP+Fibroblasts	hsa05144	Malaria	20/833	50/8744	8.98E-09	4.23E-07	2.73E-07	2532/958/975/1311/1440/3576/2995/3043/3082/3458/3553/3683/3689/3820/5175/6401/6403/7040/7124/7412	20
8	FAP+Fibroblasts	hsa05210	Colorectal cancer	27/833	86/8744	1.20E-08	4.34E-07	2.80E-07	207/374/10018/673/836/1499/2069/1647/2885/3845/5604/5605/5595/2956/5295/5880/5898/6198/4087/4088/4089/6654/6655/83439/7040/7048/7157	27
9	FAP+Fibroblasts	hsa04514	Cell adhesion molecules	39/833	157/8744	1.34E-08	4.34E-07	2.80E-07	914/940/958/923/925/926/1003/1364/7122/1272/3109/3111/3117/3118/3119/3122/3123/3127/3134/29851/3655/3683/3684/3689/3695/3696/5818/5819/4756/5133/5175/5788/6385/6401/6402/6403/6404/7412/64115	39
10	FAP+Fibroblasts	hsa05332	Graft-versus-host disease	18/833	42/8744	1.36E-08	4.34E-07	2.80E-07	940/3002/3109/3111/3117/3118/3119/3122/3123/3127/3134/3458/3552/3553/3821/3824/5551/7124	18
11	FAP+Fibroblasts	hsa05220	Chronic myeloid leukemia	25/833	76/8744	1.45E-08	4.34E-07	2.80E-07	207/673/1487/1647/2885/3845/5604/5605/5595/4790/4792/5295/5781/5925/5970/861/6464/25759/4088/4089/6654/6655/7040/7048/7157	25
12	FAP+Fibroblasts	hsa04940	Type I diabetes mellitus	18/833	43/8744	2.13E-08	5.86E-07	3.78E-07	940/3002/3109/3111/3117/3118/3119/3122/3123/3127/3134/3329/3458/3552/3553/5551/5799/7124	18
13	FAP+Fibroblasts	hsa05221	Acute myeloid leukemia	22/833	67/8744	1.11E-07	2.81E-06	1.81E-06	207/597/673/1848/2885/3684/3845/5604/5605/5595/4790/8864/5295/5292/5467/5914/5970/6198/861/6654/6655/83439	22
14	FAP+Fibroblasts	hsa05142	Chagas disease	28/833	102/8744	1.62E-07	3.83E-06	2.47E-06	207/624/714/6349/6352/919/915/916/917/8837/3576/2769/3458/3460/3553/6416/5595/4790/4792/5295/5330/5515/5519/5970/4087/7040/7048/7124	28
15	FAP+Fibroblasts	hsa04062	Chemokine signaling pathway	42/833	192/8744	1.86E-07	4.09E-06	2.64E-06	207/673/6358/6366/6368/6349/6351/9560/6352/1236/9547/3576/2833/7852/10663/1794/2268/2783/2793/2885/3702/3845/5604/5595/653361/4790/4792/5295/5330/5567/5880/5908/5970/6464/25759/6654/6655/6772/6773/7454/6375/6846	42
16	FAP+Fibroblasts	hsa04640	Hematopoietic cell lineage	27/833	99/8744	3.12E-07	6.43E-06	4.14E-06	914/951/915/916/917/921/924/925/926/1440/3109/3111/3117/3118/3119/3122/3123/3127/3552/3553/3554/3563/3575/3655/3684/7037/7124	27
17	FAP+Fibroblasts	hsa05140	Leishmaniasis	23/833	77/8744	3.98E-07	7.73E-06	4.98E-06	1535/3109/3111/3117/3118/3119/3122/3123/3127/3458/3460/3552/3553/3684/3689/5595/653361/4790/4792/5970/6772/7040/7124	23
18	FAP+Fibroblasts	hsa04612	Antigen processing and presentation	23/833	78/8744	5.15E-07	9.44E-06	6.08E-06	972/925/926/4261/1508/3109/3111/3117/3118/3119/3122/3123/3127/3134/3310/3458/3821/3824/4801/5721/6890/6892/7124	23
19	FAP+Fibroblasts	hsa04350	TGF-beta signaling pathway	28/833	108/8744	5.91E-07	1.03E-05	6.62E-06	650/653/655/659/1634/2014/2033/2331/10468/3458/3625/5595/4681/4756/5515/5519/285704/6198/6498/4087/4088/4089/4093/7037/7040/7048/79875/7124	28
20	FAP+Fibroblasts	hsa05330	Allograft rejection	15/833	38/8744	8.10E-07	1.34E-05	8.61E-06	940/958/3002/3109/3111/3117/3118/3119/3122/3123/3127/3134/3458/5551/7124	15
21	FAP+Fibroblasts	hsa05416	Viral myocarditis	21/833	69/8744	9.01E-07	1.42E-05	9.12E-06	71/836/940/958/1981/8672/3109/3111/3117/3118/3119/3122/3123/3127/3134/3683/3689/5551/5880/6645/8082	21
22	FAP+Fibroblasts	hsa05215	Prostate cancer	25/833	97/8744	2.66E-06	3.99E-05	2.57E-05	207/367/673/1499/2033/2308/2885/3479/3845/5604/5605/5595/4790/4792/4824/80310/5156/5295/5925/5970/6654/6655/83439/7157/6935	25
23	FAP+Fibroblasts	hsa05145	Toxoplasmosis	27/833	111/8744	3.57E-06	5.12E-05	3.30E-05	207/836/958/4261/3109/3111/3117/3118/3119/3122/3123/3127/3310/3458/3460/3587/3655/3949/5606/5595/4790/4792/10105/5970/6772/7040/7124	27
24	FAP+Fibroblasts	hsa04650	Natural killer cell mediated cytotoxicity	30/833	132/8744	4.66E-06	6.36E-05	4.10E-05	673/836/919/962/2885/3002/10870/3458/3460/3683/3689/3821/3824/3845/3932/5604/5605/5595/5295/5530/5551/5781/5880/4068/6464/25759/6654/6655/7124/7535	30
25	FAP+Fibroblasts	hsa04933	AGE-RAGE signaling pathway in diabetic complications	25/833	100/8744	4.82E-06	6.36E-05	4.10E-05	207/836/3576/1729/2308/3552/3553/3845/5595/4790/4846/5295/5292/5330/5970/6401/4087/4088/4089/6772/7040/7048/7124/7412/7423	25
26	FAP+Fibroblasts	hsa04662	B cell receptor signaling pathway	22/833	84/8744	7.93E-06	0.000100593	6.48E-05	207/84433/975/2885/8519/3635/3636/3845/11006/5604/5605/5595/4790/4792/4794/118788/5295/5530/5880/5970/6654/6655	22
27	FAP+Fibroblasts	hsa04068	FoxO signaling pathway	29/833	131/8744	1.15E-05	0.000140935	9.08E-05	207/10018/673/847/894/2033/2308/92579/1647/2885/9454/3479/3575/3845/5604/5605/5595/5295/5934/1901/8698/23678/4088/4089/6654/6655/7040/7048/7874	29
28	FAP+Fibroblasts	hsa05152	Tuberculosis	36/833	180/8744	1.22E-05	0.00014433	9.30E-05	207/537/836/972/4261/11151/1509/2033/3109/3111/3117/3118/3119/3122/3123/3127/3329/3458/3460/3587/3552/3553/3684/3689/3920/5595/4790/4801/5530/5868/5970/8767/8877/6772/7040/7124	36
29	FAP+Fibroblasts	hsa05169	Epstein-Barr virus infection	39/833	202/8744	1.28E-05	0.000145765	9.39E-05	207/10018/836/894/919/915/916/917/958/1647/3109/3111/3117/3118/3119/3122/3123/3127/3134/3683/5606/6416/4790/4791/4792/4794/5295/5925/5970/864/7979/6772/6773/6890/6892/7124/7128/7157/7874	39
30	FAP+Fibroblasts	hsa05323	Rheumatoid arthritis	23/833	93/8744	1.39E-05	0.000148942	9.60E-05	537/155066/6349/6352/940/1513/3576/3109/3111/3117/3118/3119/3122/3123/3127/3458/3552/3553/3683/3689/4050/7040/7124	23
31	FAP+Fibroblasts	hsa04722	Neurotrophin signaling pathway	27/833	119/8744	1.43E-05	0.000148942	9.60E-05	207/27018/673/10818/2885/3845/5604/5605/4217/5595/4145/4790/4792/4794/5295/5781/5908/5970/8767/6197/25970/6464/25759/6654/6655/7157/7161	27
32	FAP+Fibroblasts	hsa05205	Proteoglycans in cancer	39/833	203/8744	1.44E-05	0.000148942	9.60E-05	71/207/673/836/1499/1634/1975/2247/10818/2817/2885/3082/3479/3693/3845/4060/5604/5605/5595/84309/27250/5295/5329/5567/5727/5781/6198/6237/6385/6548/4087/6608/6654/6655/7040/7124/7157/117581/7472	39
33	FAP+Fibroblasts	hsa05211	Renal cell carcinoma	19/833	69/8744	1.50E-05	0.000150442	9.69E-05	207/673/8453/6921/2033/2113/2885/3082/3845/5604/5605/5595/5295/5546/5781/5908/6654/6655/7040	19
34	FAP+Fibroblasts	hsa05212	Pancreatic cancer	20/833	76/8744	1.88E-05	0.000182938	0.000117874	207/673/1647/3845/5604/5595/4790/5295/5880/5898/5925/5970/6198/4087/4088/4089/6772/7040/7048/7157	20
35	FAP+Fibroblasts	hsa04210	Apoptosis	29/833	135/8744	2.12E-05	0.000199706	0.000128678	71/207/597/10018/824/836/8837/1508/1509/1513/1521/1965/2081/1647/3002/3563/3845/5604/5605/4217/5595/4790/4792/5295/5551/5783/5970/7124/7157	29
36	FAP+Fibroblasts	hsa05164	Influenza A	34/833	171/8744	2.42E-05	0.000221722	0.000142864	71/207/836/6352/4261/3576/1965/2033/3109/3111/3117/3118/3119/3122/3123/3127/3458/3460/3552/3553/5604/5605/5595/4790/4792/114548/29107/5295/29108/5970/6772/6773/7124/7514	34
37	FAP+Fibroblasts	hsa05340	Primary immunodeficiency	13/833	38/8744	2.74E-05	0.000244174	0.00015733	915/916/958/925/926/4261/29851/3561/3575/3932/5788/6890/7535	13
38	FAP+Fibroblasts	hsa05135	Yersinia infection	29/833	137/8744	2.84E-05	0.000246289	0.000158694	71/207/10458/925/926/3576/1793/2533/3553/3932/3984/5604/5605/5606/6416/5595/4790/4792/114548/5295/8394/5585/29108/5880/5970/6197/7124/7454/7535	29
39	FAP+Fibroblasts	hsa04064	NF-kappa B signaling pathway	24/833	105/8744	3.73E-05	0.000310874	0.000200308	597/84433/6366/6351/9560/958/8837/1459/3576/128178/1647/3553/3554/3932/4050/4790/4791/4792/5588/5970/7124/7128/7412/7535	24
40	FAP+Fibroblasts	hsa05418	Fluid shear stress and atherosclerosis	29/833	139/8744	3.77E-05	0.000310874	0.000200308	71/207/659/1003/1499/1535/2817/2949/3458/3552/3553/3554/9817/6416/4217/4257/653361/4790/4846/5175/5295/5880/5970/6385/6401/6612/7124/7157/7412	29
41	FAP+Fibroblasts	hsa05208	Chemical carcinogenesis - reactive oxygen species	40/833	223/8744	5.84E-05	0.000470367	0.000303076	10327/207/498/506/509/513/514/516/517/518/515/10476/522/539/673/847/1535/2053/2885/2949/3082/9817/3845/5604/5605/6416/4217/5595/4257/653361/55967/4709/4790/4792/5295/10105/5781/5970/6654/6655	40
42	FAP+Fibroblasts	hsa05225	Hepatocellular carcinoma	32/833	168/8744	9.91E-05	0.00077895	0.000501907	71/207/673/1499/1647/2885/2949/3082/9817/3845/5604/5605/5595/4257/5295/5925/6198/6464/25759/4087/4088/4089/6595/6603/6654/6655/83439/7040/7048/7157/7296/7472	32
43	FAP+Fibroblasts	hsa01521	EGFR tyrosine kinase inhibitor resistance	19/833	79/8744	0.0001149	0.000881794	0.000568174	207/10018/673/2247/2885/3082/3479/3845/5604/5605/5595/80310/5156/5295/6198/6464/25759/6654/6655	19
44	FAP+Fibroblasts	hsa04672	Intestinal immune network for IgA production	14/833	49/8744	0.000128214	0.000961602	0.000619597	940/958/7852/3109/3111/3117/3118/3119/3122/3123/3127/29851/3695/7040	14
45	FAP+Fibroblasts	hsa05202	Transcriptional misregulation in cancer	35/833	193/8744	0.000133591	0.00097008	0.000625059	4299/64919/597/894/958/3576/1848/2313/2308/1647/3002/3087/3248/3479/3486/3560/3684/3695/221037/51274/4005/4094/4211/4790/26471/5090/8864/5546/5914/5970/861/6929/7048/7157/6935	35
46	FAP+Fibroblasts	hsa04520	Adherens junction	21/833	93/8744	0.000135223	0.00097008	0.000625059	71/10458/1003/1459/1499/1500/2033/57493/5595/5818/5819/5787/5880/5908/4088/4089/10580/117178/83439/7048/7454	21
47	FAP+Fibroblasts	hsa05134	Legionellosis	15/833	56/8744	0.000165598	0.001157379	0.000745743	836/1195/3576/3310/3329/3553/3684/3689/4790/4791/4792/29108/5970/51128/7124	15
48	FAP+Fibroblasts	hsa04620	Toll-like receptor signaling pathway	23/833	108/8744	0.00016963	0.001157379	0.000745743	207/6349/6351/9560/6352/958/1513/3576/3553/5604/5605/5606/6416/1326/5595/4790/4792/5295/5970/6772/6773/7124/54472	23
49	FAP+Fibroblasts	hsa05160	Hepatitis C	30/833	158/8744	0.000171853	0.001157379	0.000745743	207/673/836/975/8837/1364/7122/1499/1965/2885/3458/3845/3949/5604/5605/5595/4790/4792/5295/5515/5519/5925/5970/6654/6655/6772/6773/7124/7157/7532	30
50	FAP+Fibroblasts	hsa04010	MAPK signaling pathway	48/833	299/8744	0.000195305	0.001289012	0.00083056	207/374/673/8913/785/836/1848/2069/2247/2252/1647/2885/3082/3310/3479/3552/3553/3554/3727/3845/5604/5605/5606/6416/4217/1326/5595/8569/4790/4791/80310/5156/5530/5567/5778/5880/5908/10125/5970/6197/6237/6654/6655/7040/7048/7124/7157/7423	48
51	FAP+Fibroblasts	hsa04810	Regulation of actin cytoskeleton	39/833	229/8744	0.000225203	0.001457193	0.000938925	71/207/10458/623/624/673/730/7852/1729/1730/1793/89846/2247/2252/22801/3655/3682/3683/3684/3689/3693/3695/3696/3845/3984/5604/5605/5595/4628/3071/80310/5156/5295/8394/5880/6237/6548/6654/6655	39
52	FAP+Fibroblasts	hsa05417	Lipid and atherosclerosis	37/833	215/8744	0.000261661	0.001660544	0.001069952	207/836/6349/6352/958/3576/1535/1965/2081/3310/3329/3553/3845/3949/5606/6416/4217/5595/653361/4790/4792/114548/4846/5295/5330/5451/5530/29108/5908/5970/6401/6403/10010/7124/7157/7412/7436	37
53	FAP+Fibroblasts	hsa05161	Hepatitis B	30/833	162/8744	0.00027136	0.001689601	0.001088675	207/537/673/836/3576/1959/2033/2885/3845/5604/5605/5606/6416/5595/4790/4792/5295/5925/5970/4088/4089/6654/6655/6772/6773/6775/7040/7048/7124/7157	30
54	FAP+Fibroblasts	hsa05163	Human cytomegalovirus infection	38/833	225/8744	0.000320866	0.001960846	0.001263448	207/836/6349/6351/9560/6352/1499/3576/7852/2783/2793/2885/3134/3587/3553/3554/3845/5604/5605/5595/4790/4792/5156/5295/5330/5530/5567/5732/5880/5925/5970/6198/6654/6655/6890/6892/7124/7157	38
55	FAP+Fibroblasts	hsa04380	Osteoclast differentiation	26/833	135/8744	0.000362586	0.002175517	0.001401769	207/1513/1535/2885/3458/3460/3552/3553/3554/3727/3932/11006/5604/5595/653361/4790/4791/4792/5295/5530/5970/6772/6773/7040/7048/7124	26
56	FAP+Fibroblasts	hsa04071	Sphingolipid signaling pathway	24/833	121/8744	0.000383957	0.002262604	0.001457882	207/624/253782/1509/3845/5604/5605/4217/5595/4790/4846/5295/5330/5515/5519/5880/5970/1901/9294/8698/8877/10558/7124/7157	24
57	FAP+Fibroblasts	hsa05310	Asthma	10/833	31/8744	0.000402316	0.002329196	0.00150079	958/3109/3111/3117/3118/3119/3122/3123/3127/7124	10
58	FAP+Fibroblasts	hsa04926	Relaxin signaling pathway	25/833	129/8744	0.000423469	0.002409395	0.001552465	207/2769/2783/2793/2885/3845/5604/5605/6416/5595/4790/4792/4846/5295/5330/5567/5970/6464/25759/4087/6654/6655/7040/7048/7423	25
59	FAP+Fibroblasts	hsa05132	Salmonella infection	40/833	247/8744	0.000546154	0.003013223	0.001941535	10006/71/79026/207/26084/127829/55207/836/1499/3576/27128/140735/23265/79443/3553/3840/5604/5605/5606/6416/5595/3071/4790/4792/114548/5286/5585/5788/29108/5868/5898/5970/399/8767/6237/6281/51429/83439/7124/84617	40
60	FAP+Fibroblasts	hsa05214	Glioma	17/833	75/8744	0.000547859	0.003013223	0.001941535	207/673/1647/2885/3479/3845/5604/5605/5595/5156/5295/5925/6464/25759/6654/6655/7157	17
61	FAP+Fibroblasts	hsa05150	Staphylococcus aureus infection	20/833	96/8744	0.00059711	0.003230265	0.002081383	714/1675/3109/3111/3117/3118/3119/3122/3123/3127/3683/3684/3689/3860/3861/3866/3872/3880/6403/6404	20
62	FAP+Fibroblasts	hsa04144	Endocytosis	40/833	250/8744	0.000698475	0.003717691	0.00239545	9744/23527/116983/116988/163/116985/84364/26286/829/5119/91782/1213/7852/27128/1601/10938/8729/9146/3134/3310/3560/3561/83737/3949/5156/8394/57403/11021/5868/6455/4087/4088/29934/8723/23111/7037/7048/51019/23325/11059	40
63	FAP+Fibroblasts	hsa04218	Cellular senescence	28/833	156/8744	0.00072097	0.00377651	0.00243335	207/824/894/3576/2113/2308/1647/3134/3486/3552/3845/5604/5605/5606/5595/4790/5295/5530/5925/5934/5970/6237/4087/4088/7040/7048/7157/10758	28
64	FAP+Fibroblasts	hsa05226	Gastric cancer	27/833	149/8744	0.000765628	0.003947768	0.002543697	207/673/1499/2247/2252/1647/2885/3082/3845/5604/5605/5595/5295/5925/6198/6464/25759/4087/4088/4089/6654/6655/83439/7040/7048/7157/7472	27
65	FAP+Fibroblasts	hsa05213	Endometrial cancer	14/833	58/8744	0.000856538	0.004348576	0.002801953	207/673/1499/1647/2885/3845/5604/5605/5595/5295/6654/6655/83439/7157	14
66	FAP+Fibroblasts	hsa04710	Circadian rhythm	10/833	34/8744	0.000913716	0.004568578	0.002943709	8553/9575/1407/1453/1628/9975/5187/8864/8863/6096	10
67	FAP+Fibroblasts	hsa05218	Melanoma	16/833	72/8744	0.000992934	0.004890572	0.003151182	207/673/2247/2252/1647/3082/3479/3845/5604/5605/5595/80310/5156/5295/5925/7157	16
68	FAP+Fibroblasts	hsa05320	Autoimmune thyroid disease	13/833	53/8744	0.001106784	0.005371159	0.003460842	940/958/3002/3109/3111/3117/3118/3119/3122/3123/3127/3134/5551	13
69	FAP+Fibroblasts	hsa04141	Protein processing in endoplasmic reticulum	29/833	170/8744	0.001347593	0.006445009	0.004152765	9532/824/79139/51009/51726/64215/1965/2081/26232/3310/4217/6184/6185/51128/6396/10483/10802/9871/29927/55829/64374/6745/201595/23471/7991/29979/29978/80700/7353	29
70	FAP+Fibroblasts	hsa05224	Breast cancer	26/833	147/8744	0.001373487	0.006475008	0.004172094	207/673/1499/54567/2247/2252/1647/2885/3479/3845/5604/5605/5595/8648/4791/5241/5295/5925/6198/6464/25759/6654/6655/83439/7157/7472	26
71	FAP+Fibroblasts	hsa04510	Focal adhesion	33/833	202/8744	0.001393984	0.006479081	0.004174719	71/207/394/673/824/894/1311/1499/1729/1793/2885/3082/3479/22801/3655/3693/3695/3696/5604/5595/64098/80310/5156/5295/8394/5880/5908/6464/25759/6654/6655/7423/7450	33
72	FAP+Fibroblasts	hsa04664	Fc epsilon RI signaling pathway	15/833	68/8744	0.001530552	0.007015032	0.004520052	207/241/2885/3635/3845/5604/5605/5606/6416/5595/5295/5880/6654/6655/7124	15
73	FAP+Fibroblasts	hsa04390	Hippo signaling pathway	27/833	157/8744	0.001721928	0.007784057	0.005015565	71/374/650/653/655/659/894/1453/1499/9231/122786/3689/55233/5515/5519/4087/4088/4089/83439/7040/7048/7159/7161/7472/25937/10413/7532	27
74	FAP+Fibroblasts	hsa03083	Polycomb repressive complex	17/833	83/8744	0.001822125	0.008125692	0.005235693	8535/23492/1876/2033/221937/55777/114785/8473/84333/80012/5252/26147/6045/22955/23512/7874/7528	17
75	FAP+Fibroblasts	hsa01522	Endocrine resistance	19/833	98/8744	0.001989505	0.008753822	0.005640421	207/673/10498/54567/2885/3479/3845/5604/5605/5595/5295/5567/5925/6198/6464/25759/6654/6655/7157	19
76	FAP+Fibroblasts	hsa04917	Prolactin signaling pathway	15/833	70/8744	0.002079561	0.009029674	0.005818163	207/894/2885/3845/5604/5605/5595/4790/5295/5970/6464/25759/6654/6655/6772	15
77	FAP+Fibroblasts	hsa04919	Thyroid hormone signaling pathway	22/833	121/8744	0.002175952	0.009325507	0.006008779	71/207/476/481/1499/2033/2308/3845/5604/5605/5595/90390/8648/5211/5295/5330/5567/1827/6567/6548/6772/7157	22
78	FAP+Fibroblasts	hsa04151	PI3K-Akt signaling pathway	51/833	359/8744	0.002233136	0.009382946	0.00604579	207/374/10018/894/1311/1440/1975/2069/2247/2252/92579/2783/2793/2885/3082/3479/3560/3561/3563/3575/22801/3655/3693/3695/3696/3845/5604/5605/5595/64223/4790/4846/9180/80310/5156/23035/118788/5295/5585/5515/5519/5934/5970/6198/23678/6654/6655/7157/7423/7450/7532	51
79	FAP+Fibroblasts	hsa04145	Phagosome	26/833	152/8744	0.00224622	0.009382946	0.00604579	71/537/155066/1311/11151/1535/9146/3109/3111/3117/3118/3119/3122/3123/3127/3134/3684/3689/3693/3920/653361/5868/29927/6890/7037/84617	26
80	FAP+Fibroblasts	hsa04915	Estrogen signaling pathway	24/833	137/8744	0.002356629	0.00963393	0.006207509	207/1509/2885/3310/3845/3860/3861/3866/3872/3880/5604/5605/5595/8648/4846/5241/5295/5330/5567/5914/6464/25759/6654/6655	24
81	FAP+Fibroblasts	hsa05171	Coronavirus disease - COVID-19	36/833	233/8744	0.002364692	0.00963393	0.006207509	6868/714/730/1675/1440/3576/3553/5595/4790/4792/114548/5295/5970/6139/200916/6158/6156/6161/25873/6167/6170/6171/6176/6206/6207/6228/6229/6234/6235/6189/6403/6772/6773/7124/7311/7450	36
82	FAP+Fibroblasts	hsa04061	Viral protein interaction with cytokine and cytokine receptor	19/833	100/8744	0.002534536	0.010199963	0.006572225	6358/6366/6368/6349/6351/9560/6352/1236/9547/3576/2833/7852/3587/3560/3561/7124/8793/6375/6846	19
83	FAP+Fibroblasts	hsa04670	Leukocyte transendothelial migration	21/833	115/8744	0.002569933	0.010217805	0.006583721	71/394/1003/1364/7122/1499/1500/7852/1535/3683/3684/3689/3702/653361/5175/5295/5781/5880/5908/399/7412	21
84	FAP+Fibroblasts	hsa05162	Measles	24/833	138/8744	0.00260291	0.010225719	0.006588821	207/836/894/940/915/916/917/1459/1965/3310/3552/3553/3560/3561/4790/4792/5295/10399/5970/6772/6773/7128/7157/7161	24
85	FAP+Fibroblasts	hsa04060	Cytokine-cytokine receptor interaction	43/833	297/8744	0.003374884	0.013102492	0.008442435	94/650/653/655/659/6358/6366/6368/6349/6351/9560/6352/1236/939/958/23529/1440/9547/3576/2833/7852/10663/3458/3460/3587/3552/3553/3554/50615/3560/3561/3563/3575/3625/4050/9180/7040/7048/7124/8793/8742/6375/6846	43
86	FAP+Fibroblasts	hsa04216	Ferroptosis	10/833	41/8744	0.004235494	0.016252475	0.010472089	2512/2937/5093/5621/6303/4891/23516/30061/7037/7157	10
87	FAP+Fibroblasts	hsa05231	Choline metabolism in cancer	18/833	98/8744	0.004733515	0.017954712	0.011568906	207/1119/56994/2885/3845/5604/5605/5595/80310/5156/5295/8394/8611/5880/6198/6654/6655/7454	18
88	FAP+Fibroblasts	hsa04910	Insulin signaling pathway	23/833	137/8744	0.004973597	0.018650989	0.012017543	207/673/23265/2319/2308/92579/2885/3098/3636/3845/5604/5605/5595/8569/5295/5567/6198/6464/25759/10580/6654/6655/9322	23
89	FAP+Fibroblasts	hsa04668	TNF signaling pathway	20/833	114/8744	0.005153489	0.019108443	0.012312298	207/836/6352/8837/3553/83737/5604/5606/6416/4217/1326/5595/4790/4792/5295/5970/6401/7124/7128/7412	20
90	FAP+Fibroblasts	hsa05415	Diabetic cardiomyopathy	31/833	203/8744	0.005472161	0.020064589	0.01292838	207/498/506/509/513/514/516/517/518/515/10476/522/539/1509/1535/653361/55967/4709/4790/4846/5295/5330/10105/5524/5880/5970/6262/4087/4088/7040/7048	31
91	FAP+Fibroblasts	hsa04012	ErbB signaling pathway	16/833	85/8744	0.005887286	0.0213495	0.013756297	207/374/673/2069/2885/3845/5604/5605/6416/5595/5295/6198/6464/25759/6654/6655	16
92	FAP+Fibroblasts	hsa04066	HIF-1 signaling pathway	19/833	108/8744	0.006118178	0.021945639	0.014140412	207/8453/6921/2033/3098/3458/3460/3479/5604/5605/5595/8569/4790/4846/5211/5295/5970/6198/7037	19
93	FAP+Fibroblasts	hsa04142	Lysosome	22/833	132/8744	0.006476515	0.022981183	0.014807652	164/1174/410/537/1213/1508/1509/1513/1521/1777/2588/26088/3074/3920/55353/7805/4669/10577/5660/950/4891/1200	22
94	FAP+Fibroblasts	hsa05216	Thyroid cancer	9/833	37/8744	0.006667327	0.023406574	0.015081748	673/1499/1647/3845/5604/5605/5595/83439/7157	9
95	FAP+Fibroblasts	hsa05223	Non-small cell lung cancer	14/833	72/8744	0.007222923	0.025090154	0.016166542	207/673/1647/2885/3082/3845/5604/5605/5595/5295/5925/6654/6655/7157	14
96	FAP+Fibroblasts	hsa04625	C-type lectin receptor signaling pathway	18/833	104/8744	0.00889256	0.030568176	0.019696241	207/1959/3553/3845/5595/4790/4791/4792/114548/5295/5530/5781/29108/5970/6237/6772/6773/7124	18
97	FAP+Fibroblasts	hsa05170	Human immunodeficiency virus 1 infection	31/833	212/8744	0.010214203	0.034749351	0.022390331	207/164/1174/27350/836/919/915/916/917/8450/7852/6921/2783/2793/3134/3845/3984/5604/5605/5606/5595/4790/4792/5295/5530/5880/5970/6198/6890/6892/7124	31
98	FAP+Fibroblasts	hsa00920	Sulfur metabolism	4/833	10/8744	0.010747658	0.036191094	0.023319301	23474/4357/9061/9060	4
99	FAP+Fibroblasts	hsa04072	Phospholipase D signaling pathway	23/833	148/8744	0.012581441	0.041938136	0.027022339	10555/207/3576/27128/2885/3845/5604/5605/5595/80310/5156/5295/8394/5330/8611/5781/5898/6237/6464/25759/6654/6655/8877	23
100	FAP+Fibroblasts	hsa04140	Autophagy - animal	25/833	165/8744	0.013004569	0.042915079	0.027651821	207/60673/8678/8837/1508/1509/1965/2081/3845/3920/5604/5605/5595/64223/5295/5515/5567/5588/6198/6237/55578/10010/7311/7316/55255	25
101	FAP+Fibroblasts	hsa04310	Wnt signaling pathway	26/833	174/8744	0.013606568	0.044457104	0.028645407	27101/440193/894/57680/1459/1487/1499/2033/4163/4316/5330/5467/5530/166336/5567/5880/8607/6259/6477/4088/4089/64321/6907/83439/7157/7472	26
102	FAP+Fibroblasts	hsa04657	IL-17 signaling pathway	16/833	94/8744	0.015355197	0.04967858	0.032009803	836/1440/3576/3458/3553/3727/5595/5597/4790/4792/5970/6279/7124/7128/10758/9618	16
103	FAP+Fibroblasts	hsa04014	Ras signaling pathway	33/833	236/8744	0.015565948	0.049871483	0.032134097	207/2113/2247/2252/2783/2793/2885/3082/3479/3845/5604/5605/5595/4790/80310/5156/5295/5567/5781/5868/5880/5898/5908/64926/10125/5970/6237/6464/25759/6654/6655/7423/7535	33
104	CD74+Fibroblasts	hsa04668	TNF signaling pathway	55/2015	114/8744	2.72E-09	9.22E-07	6.81E-07	207/208/9530/602/329/330/840/6347/1051/90993/64764/9586/6376/2919/2920/2921/6372/1540/10059/1906/355/3383/3551/3600/8809/3569/3659/83737/3726/3976/5606/6416/9020/1326/5602/5600/6300/5603/1432/5595/5599/197259/4323/4790/4792/5743/6401/9021/10454/23118/7128/7185/7187/7412/7424	55
105	CD74+Fibroblasts	hsa04350	TGF-beta signaling pathway	51/2015	108/8744	2.53E-08	4.29E-06	3.17E-06	90/130399/650/652/653/654/655/656/657/8646/8454/1634/1874/1875/2014/2200/2331/10468/3397/3398/3399/5595/4681/4756/5308/5519/285704/6198/25942/6497/6498/4088/4089/4090/4091/4092/4093/57154/64750/7018/7037/7040/7042/7043/7046/7050/60436/7057/79875/9765/9372	51
106	CD74+Fibroblasts	hsa04933	AGE-RAGE signaling pathway in diabetic complications	45/2015	100/8744	9.27E-07	0.000104776	7.74E-05	207/208/596/6347/1285/1286/3576/1729/1906/2152/2308/3383/3569/3717/5602/5600/6300/5603/1432/5595/5599/4313/4790/5292/23236/113026/5335/5336/5578/5579/5590/6401/5054/4088/4089/6776/6777/7040/7042/7043/7046/7412/7422/7423/7424	45
107	CD74+Fibroblasts	hsa05205	Proteoglycans in cancer	76/2015	203/8744	2.14E-06	0.000181535	0.000134157	207/208/287/288/673/817/1514/1634/1655/29102/1956/2002/2064/355/2247/2260/8321/11211/2535/7976/7855/2719/1839/3082/3091/3236/60495/3479/3673/3678/3710/3791/4060/5605/5600/6300/5603/1432/5595/4313/5058/27250/5328/5329/5335/5336/5501/5578/5579/5727/5781/6198/22800/6382/6385/6608/6654/6714/7040/7042/7057/7074/7099/7291/117581/10451/7422/7481/7472/7482/7473/54361/7474/81029/7477/7483	76
108	CD74+Fibroblasts	hsa04142	Lysosome	54/2015	132/8744	3.10E-06	0.00021006	0.000155238	20/54/175/162/164/410/411/22901/535/527/1509/8722/1512/1513/1514/1519/1520/1522/1657/23312/9583/2517/2519/2548/2581/2588/23062/2717/2720/2760/79158/3073/138050/8692/3423/3425/3920/55353/9516/4126/256471/4668/4669/135112/4758/10577/9374/5660/950/6448/4891/6609/10312/23335	54
109	CD74+Fibroblasts	hsa04340	Hedgehog signaling pathway	28/2015	56/8744	9.18E-06	0.000518403	0.000383108	596/91653/894/1453/1455/8454/8452/2121/23291/2619/2735/2736/2737/23432/156/157/55733/64399/23288/374654/730094/5727/57758/6608/57154/64750/51684/102800317	28
110	CD74+Fibroblasts	hsa04115	p53 signaling pathway	34/2015	75/8744	1.61E-05	0.000685424	0.000506539	84883/317/472/27113/596/842/891/894/898/9134/901/3732/1017/11200/64326/355/1647/10912/92344/3479/3486/64065/55367/5366/8493/56475/50484/5268/5054/2810/6477/7057/8795/25946	34
111	CD74+Fibroblasts	hsa04360	Axon guidance	67/2015	182/8744	1.62E-05	0.000685424	0.000506539	25/3983/22885/655/91653/817/6387/1945/1946/1947/2042/2045/2048/2049/2051/2534/7976/3984/9860/57689/5595/4756/4773/4776/9423/22854/84628/5058/5063/5335/5336/5362/55558/5530/5534/5578/5590/5727/5781/5921/29984/6091/6092/7869/223117/9723/54910/10507/57715/57556/10501/10500/80031/9353/6608/6714/57522/23380/9901/54961/7220/7223/219699/8633/54361/7474/81029	67
112	CD74+Fibroblasts	hsa04390	Hippo signaling pathway	59/2015	157/8744	2.53E-05	0.000869406	0.000642505	374/27113/329/330/650/652/653/654/655/656/657/894/999/1453/1740/1742/9231/1855/23291/122786/8321/11211/2535/7976/7855/2736/3397/3398/9113/26524/3996/85409/10207/5501/5519/55844/5590/5054/4088/4089/4092/6591/6788/7040/7042/7043/7046/7159/102800317/7481/7472/7482/7473/54361/7474/81029/7477/7483/25937	59
113	CD74+Fibroblasts	hsa04310	Wnt signaling pathway	64/2015	174/8744	2.56E-05	0.000869406	0.000642505	147495/817/894/1457/8454/23002/22943/27123/1855/23291/8061/10023/23401/8321/11211/2535/7976/7855/27130/55366/4040/84445/5602/5599/4163/4773/4776/85409/147111/23236/5467/5530/5534/144165/166336/5578/5579/4920/284654/340419/84870/5176/6422/6423/6425/6477/23411/4088/4089/6907/7089/7090/7091/102800317/57216/7481/7472/7482/7473/54361/7474/81029/7477/7483	64
114	CD74+Fibroblasts	hsa04064	NF-kappa B signaling pathway	43/2015	105/8744	2.97E-05	0.00091473	0.000676	472/596/329/330/695/6357/6363/958/1457/2919/6387/2920/2921/3576/1540/10913/1647/10912/3383/3551/3554/3654/10892/9020/4615/4790/4791/4792/55367/5328/5335/5336/5579/5743/5971/10454/23118/7099/7128/10673/7185/7187/7412	43
115	CD74+Fibroblasts	hsa05417	Lipid and atherosclerosis	74/2015	215/8744	8.28E-05	0.0023379	0.001727745	19/207/208/317/596/817/834/840/842/6347/958/2919/2920/2921/3576/1573/9451/2081/355/3320/3326/3303/3308/3309/3312/3329/3383/3551/3606/3569/3654/3717/3949/5606/6416/5602/5600/6300/5603/1432/5595/5599/57534/142678/4615/4773/4780/4790/4792/23236/5335/5451/5452/5530/5534/5578/29108/5908/6401/6403/6648/6714/10454/23118/10010/29110/7099/8795/8743/7187/10451/7412/7436/7494	74
116	CD74+Fibroblasts	hsa04068	FoxO signaling pathway	49/2015	131/8744	0.000136754	0.003242383	0.002396172	207/208/472/604/664/673/891/894/901/1017/1956/2308/100132074/23710/1647/10912/9456/3479/3551/3569/3667/5605/5602/5600/6300/5603/1432/5595/5599/10769/51422/3276/1901/80854/6446/23678/23411/4088/4089/6648/6654/6794/7040/7042/7043/7046/8743/102800317/7874	49
117	CD74+Fibroblasts	hsa00600	Sphingolipid metabolism	25/2015	54/8744	0.000137833	0.003242383	0.002396172	410/9334/9331/64781/10715/29956/79603/8560/9514/2581/2717/2720/2760/3073/2531/4758/8611/8612/8613/5660/81537/6609/55627/10558/55304	25
118	CD74+Fibroblasts	hsa04710	Circadian rhythm	18/2015	34/8744	0.000143468	0.003242383	0.002396172	8553/79365/1407/1408/1453/8454/1628/23291/4783/4862/9572/9975/5187/8863/51422/6095/6096/102800317	18
119	CD74+Fibroblasts	hsa04072	Phospholipase D signaling pathway	53/2015	148/8744	0.000270249	0.005255208	0.003883681	108/111/10554/10555/56894/56895/55326/207/208/3576/9267/1606/8526/1759/1785/26052/1956/2149/2534/9846/2768/10672/2778/2917/1902/10161/5605/5595/56034/80310/5156/8394/23396/5321/23236/5335/5336/5337/5338/8611/8612/8613/5578/5737/5781/5900/10411/22800/6464/25759/53358/6654/7248	53
120	CD74+Fibroblasts	hsa05161	Hepatitis B	57/2015	162/8744	0.000274843	0.005255208	0.003883681	207/208/317/596/673/842/898/9134/1017/90993/64764/9586/3576/1654/1959/1960/2002/355/3454/3551/3569/3654/3717/5605/5606/6416/5602/5600/6300/5603/1432/5595/5599/4615/4773/4776/4790/4792/5578/5579/4088/4089/6654/6714/6776/6777/10454/23118/29110/7040/7042/7043/7046/7098/7099/7187/7297	57
121	CD74+Fibroblasts	hsa04625	C-type lectin receptor signaling pathway	40/2015	104/8744	0.000279038	0.005255208	0.003883681	207/208/602/64170/834/868/1540/1959/1960/3551/53342/3569/3659/3710/8844/10892/9020/5602/5600/6300/5603/1432/5595/5599/9261/4773/4776/4790/4791/4792/5058/5336/5530/5534/5743/5781/29108/5971/22800/6714	40
122	CD74+Fibroblasts	hsa05217	Basal cell carcinoma	27/2015	63/8744	0.000366578	0.006540521	0.004833548	650/652/1855/8321/11211/2535/7976/7855/1647/10912/2735/2736/2737/64399/374654/5727/6608/51684/7481/7472/7482/7473/54361/7474/81029/7477/7483	27
123	CD74+Fibroblasts	hsa04010	MAPK signaling pathway	94/2015	299/8744	0.000433196	0.007264267	0.005368407	207/208/284/374/673/776/8913/781/9254/785/1843/80824/1844/1847/1849/1945/1946/1956/2002/2064/355/2255/8817/2247/2252/2260/2263/2264/2323/1647/10912/2768/3082/3303/3312/3479/3551/3554/3654/3727/3791/5605/5606/6416/9020/10746/51776/4216/1326/5602/5600/6300/5603/1432/5595/5599/9479/9261/2122/4615/4790/4791/3164/4914/5058/56034/80310/5156/5321/5530/5534/5578/5579/5908/5921/5922/5923/5924/5971/6195/61…	94
124	CD74+Fibroblasts	hsa05120	Epithelial cell signaling in Helicobacter pylori infection	29/2015	70/8744	0.000449999	0.007264267	0.005368407	535/527/90423/2919/2920/2921/3576/1956/50848/1839/3551/58494/83700/6416/9020/5602/5600/6300/5603/1432/5599/4790/4792/5058/5335/5336/5781/6714/10312	29
125	CD74+Fibroblasts	hsa05226	Gastric cancer	52/2015	149/8744	0.000622437	0.009591189	0.007088039	5243/207/208/596/673/898/9134/999/1017/1855/1956/2064/2255/8817/2247/2252/2263/10023/23401/8321/11211/2535/7976/7855/1647/10912/3082/3728/4040/5605/5595/4292/6198/6464/25759/53358/4088/4089/6654/7040/7042/7043/7046/7481/7472/7482/7473/54361/7474/81029/7477/7483	52
126	CD74+Fibroblasts	hsa05418	Fluid shear stress and atherosclerosis	49/2015	139/8744	0.000682058	0.009778095	0.007226166	90/207/208/445/596/652/657/6347/1514/1843/1906/2938/2946/2947/2949/9446/119391/653689/3162/3320/3326/3383/3551/3554/7850/3791/6416/5602/5600/6300/5603/1432/5599/4205/4257/4313/4780/4790/4880/5327/5590/6382/6385/6401/8878/6714/387082/7412/7422	49
127	CD74+Fibroblasts	hsa04550	Signaling pathways regulating pluripotency of stem cells	50/2015	143/8744	0.000747409	0.009778095	0.007226166	90/130399/207/208/652/657/1855/2247/2260/2263/2264/8321/11211/2535/7976/7855/3397/3398/3399/3479/3572/3670/3717/9314/3976/3977/5605/5600/6300/5603/1432/5595/4211/7703/84333/6498/4088/4089/4090/4093/6926/7481/7472/7482/7473/54361/7474/81029/7477/7483	50
128	CD74+Fibroblasts	hsa04012	ErbB signaling pathway	33/2015	85/8744	0.000761863	0.009778095	0.007226166	25/207/208/374/673/817/868/1956/2002/2064/1839/5605/6416/5602/5595/5599/3084/9542/145957/5058/5063/5335/5336/5578/5579/6198/6464/25759/53358/6654/6714/6776/6777	33
129	CD74+Fibroblasts	hsa05134	Legionellosis	24/2015	56/8744	0.000764529	0.009778095	0.007226166	317/664/718/834/840/842/1195/2919/2920/2921/3576/3303/3312/3329/3606/3569/4615/4671/4790/4791/4792/29108/7099/7100	24
130	CD74+Fibroblasts	hsa05225	Hepatocellular carcinoma	57/2015	168/8744	0.000778786	0.009778095	0.007226166	207/208/57492/673/1855/1956/2002/10023/23401/8321/11211/2535/7976/7855/1647/10912/2938/2946/2947/2949/9446/119391/653689/3082/3162/4040/5605/5595/4257/4780/55274/5335/5336/5578/5579/6198/6464/25759/53358/4088/4089/6595/6654/7040/7042/7043/7046/114112/7481/7472/7482/7473/54361/7474/81029/7477/7483	57
131	CD74+Fibroblasts	hsa05144	Malaria	22/2015	50/8744	0.000816468	0.009885099	0.007305243	6347/958/975/1440/3576/2995/3082/3383/3606/3569/4035/4615/6382/6401/6403/7040/7042/7043/7057/7058/7099/7412	22
132	CD74+Fibroblasts	hsa01521	EGFR tyrosine kinase inhibitor resistance	31/2015	79/8744	0.000881976	0.01031	0.007619252	207/208/596/673/1956/2064/2247/2263/3082/3479/3569/3717/3791/5605/5595/3084/9542/56034/80310/5156/5335/5336/5578/5579/6198/6464/25759/53358/6654/6714/7422	31
133	CD74+Fibroblasts	hsa00531	Glycosaminoglycan degradation	11/2015	19/8744	0.001104301	0.012358743	0.009133305	411/2588/2720/3073/138050/60495/8692/3423/3425/4669/6448	11
134	CD74+Fibroblasts	hsa04218	Cellular senescence	53/2015	156/8744	0.001130151	0.012358743	0.009133305	207/208/472/776/823/891/894/898/9134/1017/11200/3576/1874/1875/23291/2308/1647/10912/10114/3105/3135/3486/3569/3710/55957/5605/5606/5600/6300/5603/1432/5595/9261/4361/4773/4776/4790/5501/5530/5534/22800/5054/23411/4088/8878/7040/7042/7043/7046/54822/7248/677/678	53
135	CD74+Fibroblasts	hsa04071	Sphingolipid signaling pathway	43/2015	121/8744	0.001174548	0.012442863	0.009195471	4363/207/208/596/624/10715/29956/79603/1509/8560/2534/9846/2768/10672/2776/5605/5602/5600/6300/5603/1432/5595/5599/4790/8439/23236/5337/5338/5519/55844/5523/28227/5578/5579/5590/1901/9294/1903/81537/6609/10558/55304/171546	43
136	CD74+Fibroblasts	hsa04657	IL-17 signaling pathway	35/2015	94/8744	0.001292132	0.013273723	0.009809489	6356/6347/1051/1440/2919/2920/2921/6372/3576/8061/3320/3326/3551/53342/55540/3569/3727/5602/5600/6300/5603/1432/5595/5596/5597/5599/4790/4792/5743/23118/29110/7128/7187/9618/29761	35
137	CD74+Fibroblasts	hsa04370	VEGF signaling pathway	24/2015	59/8744	0.001834995	0.018080131	0.0133615	207/208/842/3791/5605/5600/6300/5603/1432/5595/9261/4773/5321/5335/5336/5530/5534/5578/5579/5743/9047/25759/6714/7422	24
138	CD74+Fibroblasts	hsa04935	Growth hormone synthesis, secretion and action	42/2015	120/8744	0.00186668	0.018080131	0.0133615	108/111/207/208/776/90993/64764/9586/2690/2776/2778/3479/3486/3667/3710/3717/3726/5605/5606/6416/5602/5600/6300/5603/1432/5595/5599/23236/5335/5336/5578/5579/6464/25759/53358/8651/9021/6654/6751/6752/6776/6777	42
139	CD74+Fibroblasts	hsa04911	Insulin secretion	32/2015	86/8744	0.002068642	0.019479713	0.014395814	6833/108/111/117/476/481/483/776/817/885/1131/90993/64764/9586/486/2776/2778/3710/10242/27345/3780/3782/3783/27445/23236/5578/5579/5864/9699/6262/6616/6804	32
140	CD74+Fibroblasts	hsa04928	Parathyroid hormone synthesis, secretion and action	40/2015	114/8744	0.00224439	0.020305483	0.01500607	108/111/9826/596/632/673/90993/64764/9586/1956/2260/8521/2768/10672/2776/2778/1839/3710/3727/4040/5595/4205/4209/4323/4325/4326/64386/4929/9943/5142/5144/23236/5337/5338/5578/5579/860/6446/27347/7421	40
141	CD74+Fibroblasts	hsa04514	Cell adhesion molecules	52/2015	157/8744	0.002346843	0.020305483	0.01500607	23705/933/29126/958/83692/999/1001/5010/1364/1272/50848/2734/3105/3113/3115/3118/3135/3383/23308/3696/58494/83700/57689/4684/4685/5818/5819/25945/257194/4756/22871/57555/54413/57502/22829/9378/9379/22854/84628/100506658/80380/5789/5797/6382/9672/6385/6401/6403/26050/7412/1462/64115	52
142	CD74+Fibroblasts	hsa04070	Phosphatidylinositol signaling system	35/2015	97/8744	0.002413357	0.020305483	0.01500607	1606/8526/3628/22876/3636/117283/253430/64768/3706/80271/3710/4534/8776/8897/4952/55361/5297/5298/5286/5289/200576/8396/90809/55529/8394/23396/23236/113026/5335/5336/23262/5578/5579/22908/8871	35
143	CD74+Fibroblasts	hsa05215	Prostate cancer	35/2015	97/8744	0.002413357	0.020305483	0.01500607	207/208/367/596/673/842/898/9134/1017/90993/64764/9586/1956/2064/2260/2263/2308/3320/3326/3479/3551/7850/5605/5595/4790/4792/4824/56034/80310/5156/5327/5328/6654/6692/6716	35
144	CD74+Fibroblasts	hsa04216	Ferroptosis	18/2015	41/8744	0.002455825	0.020305483	0.01500607	2182/51703/10533/1356/2512/2729/3162/10162/81631/643246/5621/6303/4891/23516/64116/6520/7018/7037	18
145	CD74+Fibroblasts	hsa04659	Th17 cell differentiation	38/2015	108/8744	0.002698635	0.021781842	0.016097123	196/3091/3113/3115/3118/3320/3326/3551/3554/9466/3569/3572/3662/3717/5602/5600/6300/5603/1432/5595/5599/4773/4790/4792/4794/5335/5530/5534/5914/6095/861/4088/4089/6776/6777/7040/7046/7297	38
146	CD74+Fibroblasts	hsa05231	Choline metabolism in cancer	35/2015	98/8744	0.002938394	0.023165478	0.017119652	207/208/1119/56994/1606/8526/1956/56261/3091/5605/5602/5595/5599/56034/80310/5156/8394/23396/5321/5335/5337/5338/8611/8612/8613/5578/5579/5900/6198/6583/6584/126969/6654/7248/8936	35
147	CD74+Fibroblasts	hsa04141	Protein processing in endoplasmic reticulum	55/2015	170/8744	0.003192725	0.024429612	0.018053866	267/596/823/10970/1410/8454/79139/3301/3337/3300/64215/5611/9695/9451/2081/26232/26270/23193/9709/3320/3326/3303/22824/3309/3312/10808/10525/3998/4121/10905/57134/5602/5599/8720/4780/10956/2923/23645/5589/5071/6238/10483/10802/25956/7095/55829/64374/201595/258010/84447/7991/7353/56886/55757/7494	55
148	CD74+Fibroblasts	hsa00532	Glycosaminoglycan biosynthesis - chondroitin sulfate / dermatan sulfate	11/2015	21/8744	0.003242869	0.024429612	0.018053866	79586/54480/50515/113189/22856/55790/55454/29940/92126/10090/64131	11
149	CD74+Fibroblasts	hsa00513	Various types of N-glycan biosynthesis	18/2015	42/8744	0.0033859	0.024952609	0.018440369	440138/85365/79796/338707/2683/8704/8703/83539/2530/3073/4121/10905/57134/4124/4245/11282/201595/7991	18
150	CD74+Fibroblasts	hsa00564	Glycerophospholipid metabolism	35/2015	99/8744	0.003558244	0.025664779	0.018966674	10554/10555/56894/56895/55326/10390/1119/56994/1606/8526/55500/55224/84803/137964/56261/3931/79888/54947/10162/9926/23175/9663/154141/129642/10400/5321/5337/5338/23646/8611/8612/8613/375775/81490/85465	35
151	CD74+Fibroblasts	hsa04120	Ubiquitin mediated proteolysis	47/2015	142/8744	0.003758479	0.026544258	0.019616623	29945/329/330/57448/868/996/64326/8454/8452/8451/8450/9820/6923/6921/26232/26272/23291/26259/8925/26091/83737/90293/4281/4734/23327/8554/5071/9886/23221/9616/6477/57154/64750/8651/9021/84447/9320/7318/7316/9040/55585/134111/54926/65264/89910/51366/11059	47
152	CD74+Fibroblasts	hsa04380	Osteoclast differentiation	45/2015	135/8744	0.003887303	0.026893789	0.019874932	54/207/208/488/695/1513/1540/2274/8061/2534/9846/3454/3551/3554/3710/3726/3727/3937/9020/5602/5600/6300/5603/1432/5595/5599/4773/4790/4791/4792/5336/5530/5534/5971/140885/8651/9021/6688/8878/10454/23118/7040/7042/7046/7297	45
153	CD74+Fibroblasts	hsa04912	GnRH signaling pathway	33/2015	93/8744	0.004278566	0.02900868	0.021437869	108/111/776/817/1956/2002/2776/2778/2796/1839/3710/5605/5606/6416/10746/4216/5602/5600/6300/5603/1432/5595/5599/4323/4313/5321/23236/5337/5338/5578/5579/6654/6714	33
154	CD74+Fibroblasts	hsa05145	Toxoplasmosis	38/2015	111/8744	0.004610011	0.03014862	0.022280303	207/208/596/329/330/842/958/2775/3113/3115/3118/3303/3312/3551/3654/3717/3908/3914/3949/5606/5602/5600/6300/5603/1432/5595/5599/4615/4790/4792/8651/10454/23118/7040/7042/7043/7099/7297	38
155	CD74+Fibroblasts	hsa03083	Polycomb repressive complex	30/2015	83/8744	0.004624567	0.03014862	0.022280303	171023/80816/54880/63035/8535/8726/100170841/2146/57666/3607/22992/84456/91133/84458/55777/8473/7703/84333/80012/26147/5931/23429/6322/10389/57713/23512/54881/85015/7874/7528	30
156	CD74+Fibroblasts	hsa00562	Inositol phosphate metabolism	27/2015	73/8744	0.004903683	0.031365065	0.023179275	4329/3628/22876/3636/253430/64768/3706/80271/4534/8776/8897/4952/55361/5297/5298/5286/5289/200576/8396/8394/23396/23236/113026/5335/5336/22908/8871	27
157	CD74+Fibroblasts	hsa00561	Glycerolipid metabolism	24/2015	63/8744	0.005056202	0.031741715	0.023457625	10554/10555/56894/56895/55326/217/224/501/1056/8694/1606/8526/2710/2717/84803/137964/9388/23175/9663/154141/129642/8611/8612/8613	24
158	CD74+Fibroblasts	hsa05135	Yersinia infection	45/2015	137/8744	0.005286321	0.03238668	0.023934264	653857/207/208/10458/834/6347/3576/9844/2776/3551/3606/3569/3654/3678/3937/3984/5605/5606/6416/5602/5600/6300/5603/1432/5595/5599/4615/4773/4790/4792/8394/23396/5586/5335/29108/6195/6197/6714/10454/23118/29110/7099/10451/8976/644150	45
159	CD74+Fibroblasts	hsa04917	Prolactin signaling pathway	26/2015	70/8744	0.005350012	0.03238668	0.023934264	207/208/894/3659/3717/5605/5602/5600/6300/5603/1432/5595/5599/4790/6464/25759/53358/8651/9021/122809/9655/9306/6654/6714/6776/6777	26
160	CD74+Fibroblasts	hsa04210	Apoptosis	44/2015	135/8744	0.006742825	0.040102065	0.029636055	207/208/317/472/27113/596/329/330/823/840/842/1509/8722/1512/1513/1514/1519/1520/1522/1677/9451/2021/2081/355/1647/10912/3551/3710/5605/9020/5602/5595/5599/4790/4792/4914/143/55367/5366/5783/6709/8795/8743/7185	44
161	MCAM+Fibroblasts	hsa03010	Ribosome	69/815	170/8744	2.96E-28	7.48E-26	5.59E-26	2197/65003/6182/51069/55052/6150/79590/51264/10573/64983/9553/64981/64979/64963/54460/64968/51081/6134/4736/6136/23521/9045/6138/6139/6141/6142/6143/6144/9349/6147/6154/6155/6157/6159/6122/6160/11224/6173/6166/6124/6128/6129/6132/6175/6176/6181/6204/6205/6208/6209/6210/6217/6218/6222/6223/6187/6224/6230/6231/6233/51065/6188/6191/6193/6194/6201/6202/51187/7311	69
162	MCAM+Fibroblasts	hsa05012	Parkinson disease	88/815	266/8744	4.62E-28	7.48E-26	5.59E-26	468/581/598/801/805/808/815/818/1327/84701/9377/1329/1337/1339/1340/1345/1346/1347/9167/1349/1351/1537/54205/1812/2770/4137/4694/126328/55967/51079/4695/4697/56901/4698/4700/4701/4702/4706/4707/4716/54539/4708/4709/4710/4711/4712/4713/4714/4715/4718/4725/4726/374291/4728/4729/11315/5683/5685/5688/5689/5691/5693/5694/5695/5702/5705/5710/5714/5715/6233/6391/6392/291/292/293/6647/10376/347733/7311/7…	88
163	MCAM+Fibroblasts	hsa05415	Diabetic cardiomyopathy	73/815	203/8744	6.27E-26	6.69E-24	5.00E-24	185/815/818/948/1327/84701/9377/1329/1337/1339/1340/1345/1346/1347/9167/1349/1351/1537/2597/25874/4688/4694/126328/55967/51079/4695/4697/56901/4698/4700/4701/4702/4706/4707/4716/54539/4708/4709/4710/4711/4712/4713/4714/4715/4718/4725/4726/374291/4728/4729/142/5162/5293/5332/5350/5499/5500/5728/5879/6391/6392/291/292/293/6517/29796/10975/7381/7384/7386/7388/27089/7417	73
164	MCAM+Fibroblasts	hsa05016	Huntington disease	92/815	306/8744	8.26E-26	6.69E-24	5.00E-24	1173/1175/581/8678/1211/1327/84701/9377/1329/1337/1339/1340/1345/1346/1347/9167/1349/1351/1537/54205/1639/10540/11258/2876/2878/3092/4694/126328/55967/51079/4695/4697/56901/4698/4700/4701/4702/4706/4707/4716/54539/4708/4709/4710/4711/4712/4713/4714/4715/4718/4725/4726/374291/4728/4729/5332/5435/5436/5438/5439/548644/5440/10891/5683/5685/5688/5689/5691/5693/5694/5695/5702/5705/5710/5714/5715/6391/…	92
165	MCAM+Fibroblasts	hsa00190	Oxidative phosphorylation	58/815	134/8744	1.24E-25	8.06E-24	6.02E-24	533/529/9550/10063/1327/84701/9377/1329/1337/1339/1340/1345/1346/1347/9167/1349/1351/1537/54205/4694/126328/55967/51079/4695/4697/56901/4698/4700/4701/4702/4706/4707/4716/54539/4708/4709/4710/4711/4712/4713/4714/4715/4718/4725/4726/374291/4728/4729/27068/6391/6392/29796/10975/7381/7384/7386/7388/27089	58
166	MCAM+Fibroblasts	hsa05020	Prion disease	85/815	272/8744	3.62E-25	1.96E-23	1.46E-23	468/581/775/857/858/1327/84701/9377/1329/1337/1339/1340/1345/1346/1347/9167/1349/1351/1460/1537/54205/2903/2905/4688/4694/126328/55967/51079/4695/4697/56901/4698/4700/4701/4702/4706/4707/4716/54539/4708/4709/4710/4711/4712/4713/4714/4715/4718/4725/4726/374291/4728/4729/4851/5293/5683/5685/5688/5689/5691/5693/5694/5695/5702/5705/5710/5714/5715/5879/6391/6392/291/292/293/6647/10376/347733/29796/109…	85
167	MCAM+Fibroblasts	hsa04932	Non-alcoholic fatty liver disease	62/815	155/8744	4.64E-25	2.15E-23	1.60E-23	468/581/998/1327/84701/9377/1329/1337/1339/1340/1345/1346/1347/9167/1349/1351/1537/54205/2353/3570/3725/6945/4694/126328/55967/51079/4695/4697/56901/4698/4700/4701/4702/4706/4707/4716/54539/4708/4709/4710/4711/4712/4713/4714/4715/4718/4725/4726/374291/4728/4729/5293/5879/6391/6392/29796/10975/7381/7384/7386/7388/27089	62
168	MCAM+Fibroblasts	hsa05022	Pathways of neurodegeneration - multiple diseases	108/815	476/8744	2.01E-19	8.16E-18	6.10E-18	351/468/4287/578/581/598/8678/775/801/805/808/815/818/1327/84701/9377/1329/1337/1339/1340/1345/1346/1347/9167/1349/1351/1454/1460/1537/54205/1639/10540/11258/8322/2876/2878/2903/2905/3092/3028/4137/4694/126328/55967/51079/4695/4697/56901/4698/4700/4701/4702/4706/4707/4716/54539/4708/4709/4710/4711/4712/4713/4714/4715/4718/4725/4726/374291/4728/4729/4741/11315/5332/5630/5683/5685/5688/5689/5691/56…	108
169	MCAM+Fibroblasts	hsa04714	Thermogenesis	69/815	232/8744	3.07E-19	1.10E-17	8.25E-18	60/107/109/112/115/28958/84987/10063/1327/84701/9377/1329/1337/1339/1340/1345/1346/1347/9167/1349/1351/1537/11343/4694/126328/55967/51079/4695/4697/56901/4698/4700/4701/4702/4706/4707/4716/54539/4708/4709/4710/4711/4712/4713/4714/4715/4718/4725/4726/374291/4728/4729/10891/63976/5592/6194/6391/6392/6597/6598/6604/6605/29796/10975/7381/7384/7386/7388/27089	69
170	MCAM+Fibroblasts	hsa05208	Chemical carcinogenesis - reactive oxygen species	67/815	223/8744	5.70E-19	1.85E-17	1.38E-17	1327/84701/9377/1329/1337/1339/1340/1345/1346/1347/9167/1349/1351/1537/2353/2309/3725/4258/4259/4688/4694/126328/55967/51079/4695/4697/56901/4698/4700/4701/4702/4706/4707/4716/54539/4708/4709/4710/4711/4712/4713/4714/4715/4718/4725/4726/374291/4728/4729/5293/5728/5747/5879/6391/6392/291/292/293/6647/29796/10975/7381/7384/7386/7388/27089/7417	67
171	MCAM+Fibroblasts	hsa05014	Amyotrophic lateral sclerosis	90/815	364/8744	7.78E-19	2.29E-17	1.71E-17	60/468/581/598/8678/400916/1327/84701/9377/1329/1337/1339/1340/1345/1346/1347/9167/1349/1351/1537/54205/1639/10540/11258/2066/2876/2878/2903/2905/3178/144983/4694/126328/55967/51079/4695/4697/56901/4698/4700/4701/4702/4706/4707/4716/54539/4708/4709/4710/4711/4712/4713/4714/4715/4718/4725/4726/374291/4728/4729/4741/5216/5217/5630/5683/5685/5688/5689/5691/5693/5694/5695/5702/5705/5710/5714/5715/587…	90
172	MCAM+Fibroblasts	hsa05010	Alzheimer disease	91/815	384/8744	9.76E-18	2.63E-16	1.97E-16	351/468/8678/775/801/805/808/1327/84701/9377/1329/1337/1339/1340/1345/1346/1347/9167/1349/1351/1454/1460/1537/54205/8322/2597/2903/2905/3028/4023/4137/4694/126328/55967/51079/4695/4697/56901/4698/4700/4701/4702/4706/4707/4716/54539/4708/4709/4710/4711/4712/4713/4714/4715/4718/4725/4726/374291/4728/4729/5293/5332/5683/5685/5688/5689/5691/5693/5694/5695/5702/5705/5710/5714/5715/6391/6392/291/292/29…	91
173	MCAM+Fibroblasts	hsa05171	Coronavirus disease - COVID-19	64/815	233/8744	5.12E-16	1.27E-14	9.53E-15	185/3627/2197/2353/3570/10379/9636/3716/3725/4939/5293/6134/4736/6136/23521/9045/6138/6139/6141/6142/6143/6144/9349/6147/6154/6155/6157/6159/6122/6160/11224/6173/6166/6124/6128/6129/6132/6175/6176/6181/6204/6205/6208/6209/6210/6217/6218/6222/6223/6187/6224/6230/6231/6233/51065/6188/6191/6193/6194/6201/6202/51187/6774/7311	64
174	MCAM+Fibroblasts	hsa04260	Cardiac muscle contraction	31/815	87/8744	1.46E-11	3.37E-10	2.52E-10	70/477/482/775/783/845/1327/84701/9377/1329/1337/1339/1340/1345/1346/1347/9167/1349/1351/1537/3270/7168/7169/7171/29796/10975/7381/7384/7386/7388/27089	31
175	MCAM+Fibroblasts	hsa04810	Regulation of actin cytoskeleton	53/815	229/8744	2.38E-10	5.13E-09	3.84E-09	10152/60/87/81/10096/9459/8874/10552/10095/10109/10094/10092/55845/998/1072/2245/2246/3672/3675/3676/3679/8516/3688/4478/4629/4627/10627/4636/10398/4638/5154/5155/5159/5216/5217/5293/5305/79837/8395/5499/5500/4659/4660/54776/5747/5879/28984/387/6093/9475/7114/7414/10163	53
176	MCAM+Fibroblasts	hsa04022	cGMP-PKG signaling pathway	43/815	166/8744	2.94E-10	5.96E-09	4.45E-09	107/109/112/115/150/151/185/468/477/482/493/775/801/805/808/1909/2770/2977/2983/3764/3778/3779/4208/10398/4638/5138/5139/8654/5332/5350/5499/5500/4659/5592/387/6093/9475/291/292/293/7225/7408/7417	43
177	MCAM+Fibroblasts	hsa04723	Retrograde endocannabinoid signaling	40/815	148/8744	3.13E-10	5.96E-09	4.45E-09	107/109/112/115/775/2561/2563/2770/59345/11343/4694/126328/55967/51079/4695/4697/56901/4698/4700/4701/4702/4706/4707/4716/54539/4708/4709/4710/4711/4712/4713/4714/4715/4718/4725/4726/374291/4728/4729/5332	40
178	MCAM+Fibroblasts	hsa04510	Focal adhesion	48/815	202/8744	6.66E-10	1.20E-08	8.96E-09	60/87/81/857/858/595/998/1282/1284/1297/2316/2321/3611/3672/3675/3676/3679/8516/3688/3725/3909/3911/10627/4636/10398/4638/5154/5155/5159/5228/5293/8395/5499/5500/4659/4660/54776/5728/5747/5879/5906/387/6093/9475/7060/7094/7408/7414	48
179	MCAM+Fibroblasts	hsa04270	Vascular smooth muscle contraction	37/815	134/8744	7.57E-10	1.29E-08	9.65E-09	59/72/107/109/112/115/185/552/775/800/801/805/808/1909/2977/2983/3778/3779/4629/4627/4637/10398/4638/8605/5332/5499/5500/4659/4660/54776/94274/5592/5739/10267/387/6093/9475	37
180	MCAM+Fibroblasts	hsa04820	Cytoskeleton in muscle cells	51/815	229/8744	2.20E-09	3.56E-08	2.66E-08	60/70/72/375790/477/482/633/830/1282/1284/1297/1466/23500/1605/1756/1837/2026/2273/91010/64423/3672/3675/3676/3679/8516/3688/11155/4000/25802/4629/4627/4636/10398/8736/58529/9124/64236/10611/9260/6383/6442/6640/6641/23224/171024/7060/7094/7168/7169/7171/7414	51
181	MCAM+Fibroblasts	hsa04530	Tight junction	39/815	170/8744	7.61E-08	1.17E-06	8.77E-07	60/87/81/10096/55114/10552/10095/10109/10094/10092/595/998/9069/3688/3725/9223/153562/4478/4629/4627/10627/4637/10398/84612/84552/5111/5521/5522/55844/5872/5879/5906/387/6093/9475/7082/10376/7408/7454	39
182	MCAM+Fibroblasts	hsa04921	Oxytocin signaling pathway	35/815	154/8744	4.51E-07	6.65E-06	4.97E-06	60/107/109/112/115/775/783/801/805/808/8536/815/818/595/1026/1938/2353/2770/2977/2983/3725/4208/4637/10398/4638/8605/5332/5499/5500/4659/4660/54776/387/6093/9475	35
183	MCAM+Fibroblasts	hsa05100	Bacterial invasion of epithelial cells	21/815	77/8744	4.52E-06	6.36E-05	4.75E-05	60/10096/79658/10552/10095/10109/10094/10092/857/858/867/998/1211/3611/3688/5293/5747/5879/387/7414/10163	21
184	MCAM+Fibroblasts	hsa05414	Dilated cardiomyopathy	25/815	105/8744	8.31E-06	0.000112156	8.38E-05	60/70/107/109/112/115/775/783/1605/1756/1837/3672/3675/3676/3679/8516/3688/4000/5350/6442/6640/6641/7168/7169/7171	25
185	MCAM+Fibroblasts	hsa03050	Proteasome	15/815	46/8744	9.91E-06	0.000128388	9.59E-05	51371/5683/5685/5688/5689/5691/5693/5694/5695/5702/5705/5710/5714/5715/5720	15
186	MCAM+Fibroblasts	hsa05131	Shigellosis	44/815	247/8744	1.75E-05	0.00021811	0.00016298	60/87/81/10096/10552/10095/10109/10094/10092/581/598/8678/998/54205/9266/2309/3611/3688/3725/10627/4636/10398/5216/5217/5293/5332/51196/5747/5879/9978/387/6093/9475/6233/9252/6500/7094/7188/7311/7314/7321/7322/7414/10163	44
187	MCAM+Fibroblasts	hsa04611	Platelet activation	27/815	124/8744	2.13E-05	0.000255068	0.000190597	60/107/109/112/115/2770/2977/2983/3688/10627/4638/5023/5293/8605/5332/5499/5500/4659/5592/5739/5906/10235/387/6093/9475/7094/7408	27
188	MCAM+Fibroblasts	hsa04261	Adrenergic signaling in cardiomyocytes	31/815	154/8744	2.80E-05	0.000323994	0.000242101	70/107/109/112/115/185/468/477/482/493/775/783/801/805/808/815/818/2770/5332/5350/64091/5499/5500/5521/5522/55844/9252/6330/7168/7169/7171	31
189	MCAM+Fibroblasts	hsa04015	Rap1 signaling pathway	38/815	210/8744	4.57E-05	0.000510091	0.00038116	60/107/109/112/115/285/51378/801/805/808/998/2246/2321/2770/2903/3688/9223/260425/4803/84612/84552/5154/5155/5159/5216/5217/5228/5293/5332/51196/5879/5906/9771/10235/387/57568/7094/7408	38
190	MCAM+Fibroblasts	hsa05130	Pathogenic Escherichia coli infection	36/815	198/8744	6.49E-05	0.000701245	0.000523997	10061/60/10096/10552/10095/10109/10094/10092/578/581/55845/998/9069/54205/9266/2353/2597/3688/3725/4629/4627/4651/4430/4641/4643/8440/4691/5879/387/6093/9475/6188/7082/10376/347733/10163	36
191	MCAM+Fibroblasts	hsa04020	Calcium signaling pathway	43/815	253/8744	6.92E-05	0.000723104	0.000540331	107/109/115/185/493/552/401152/775/8912/801/805/808/8536/815/818/845/57105/1812/1909/2066/2246/2321/2903/2905/3270/3274/4638/4803/4915/4916/5023/5136/5153/5154/5155/5159/5332/51196/5350/291/292/293/7417	43
192	MCAM+Fibroblasts	hsa04144	Endocytosis	42/815	250/8744	0.000109786	0.001111581	0.000830616	10096/116987/116986/1173/1175/381/10552/10095/10109/10094/10092/50807/830/857/858/867/998/27243/51652/29082/92421/51510/1211/9266/30846/22905/2869/3106/3107/84612/84552/8395/11031/5869/387/30011/60682/64744/8724/51160/51699/51534	42
193	MCAM+Fibroblasts	hsa04670	Leukocyte transendothelial migration	24/815	115/8744	0.00012248	0.001202531	0.000898577	60/87/81/998/9069/90952/2770/3676/3688/4478/10627/4636/10398/4688/5293/5747/5879/5906/387/6093/9475/7070/7408/7414	24
194	MCAM+Fibroblasts	hsa05132	Salmonella infection	41/815	247/8744	0.000173015	0.001648733	0.001231997	60/10096/10552/10095/10109/10094/10092/578/581/55845/998/54205/9266/1639/10540/11258/1783/8655/83658/6993/2316/2353/2597/3725/51176/10627/4636/10398/5216/5217/5293/5869/5879/387/388/9475/6188/6500/6932/10376/347733	41
195	MCAM+Fibroblasts	hsa04713	Circadian entrainment	21/815	97/8744	0.000186764	0.001728896	0.001291898	107/109/112/115/775/8912/801/805/808/815/818/2353/2770/59345/2903/2905/2977/2983/5332/5592/9252	21
196	MCAM+Fibroblasts	hsa04024	cAMP signaling pathway	38/815	225/8744	0.000206428	0.001857853	0.001388259	107/109/112/115/477/482/493/775/801/805/808/815/818/1812/1909/2353/2770/2903/2905/3355/3725/10398/4852/4886/5139/5143/5293/51196/5350/64091/5499/5500/4659/5879/5906/387/6093/9475	38
197	MCAM+Fibroblasts	hsa04520	Adherens junction	20/815	93/8744	0.00028985	0.00253815	0.001896603	60/87/81/9411/998/1460/51176/10627/4636/10398/5879/5906/387/6093/9475/6932/7082/7414/7454/10163	20
198	MCAM+Fibroblasts	hsa05165	Human papillomavirus infection	50/815	331/8744	0.00038131	0.003251168	0.002429398	533/529/9550/578/581/595/998/1021/1026/1108/1282/1284/1297/1978/8322/57801/388585/55502/23493/26508/3106/3107/10379/9636/3672/3675/3676/3679/8516/3688/182/3716/3909/3911/9223/4851/4854/84612/84552/5159/5293/5521/5522/55844/5728/5747/6932/7060/7283/7475	50
199	MCAM+Fibroblasts	hsa05214	Glioma	17/815	75/8744	0.000425025	0.003530976	0.002638481	578/581/801/805/808/8536/815/818/595/1021/1026/4616/5154/5155/5159/5293/5728	17
200	MCAM+Fibroblasts	hsa04971	Gastric acid secretion	17/815	76/8744	0.00050099	0.004058016	0.003032306	60/107/109/112/115/477/482/760/801/805/808/815/818/2770/3274/4638/5332	17
201	MCAM+Fibroblasts	hsa05410	Hypertrophic cardiomyopathy	20/815	99/8744	0.000683496	0.005360431	0.00400552	60/70/775/783/1605/1756/1837/3672/3675/3676/3679/8516/3688/4000/6442/6640/6641/7168/7169/7171	20
202	MCAM+Fibroblasts	hsa05222	Small cell lung cancer	19/815	92/8744	0.000694871	0.005360431	0.00400552	578/581/598/595/1021/1026/1282/1284/54205/4616/3675/3688/3909/3911/5293/5728/5747/5915/7188	19
203	MCAM+Fibroblasts	hsa05412	Arrhythmogenic right ventricular cardiomyopathy	18/815	86/8744	0.000806881	0.006079754	0.004543026	60/775/783/1605/1756/1837/3672/3675/3676/3679/8516/3688/51176/4000/6442/6640/6641/6932	18
204	MCAM+Fibroblasts	hsa00020	Citrate cycle (TCA cycle)	9/815	30/8744	0.00120181	0.008849693	0.006612831	1431/3418/3420/4190/4191/5162/6391/6392/8803	9
205	MCAM+Fibroblasts	hsa04151	PI3K-Akt signaling pathway	51/815	359/8744	0.001396737	0.009897855	0.007396058	285/51378/9048/468/598/595/1021/1026/1282/1284/1297/1977/1978/2057/2066/2246/2321/2309/59345/3570/3672/3675/3676/3679/8516/3688/3716/3909/3911/9223/4803/4902/4908/4915/5154/5155/5159/5228/5293/5521/5522/55844/5728/5747/5879/6194/7060/7529/7533/10971/7534	51
206	MCAM+Fibroblasts	hsa04924	Renin secretion	15/815	69/8744	0.0014358	0.009897855	0.007396058	112/185/775/801/805/808/1909/2770/2977/2983/3778/5136/5153/5139/5332	15
207	MCAM+Fibroblasts	hsa05031	Amphetamine addiction	15/815	69/8744	0.0014358	0.009897855	0.007396058	23237/468/775/801/805/808/815/818/1812/2353/2903/2905/3725/5499/5500	15
208	MCAM+Fibroblasts	hsa04925	Aldosterone synthesis and secretion	19/815	98/8744	0.001542834	0.01041413	0.007781839	107/109/112/115/185/468/477/482/493/775/8912/801/805/808/8536/815/818/5138/5332	19
209	MCAM+Fibroblasts	hsa04970	Salivary secretion	18/815	93/8744	0.002069753	0.013464404	0.010061121	107/109/112/115/477/482/493/801/805/808/1469/2977/2983/3778/5332/5592/6558/6844	18
210	MCAM+Fibroblasts	hsa05205	Proteoglycans in cancer	32/815	203/8744	0.00207784	0.013464404	0.010061121	60/815/818/857/858/867/595/998/1026/2066/2316/8322/3316/3688/4478/5293/51196/5499/5500/4659/4660/54776/5747/5879/387/6093/9475/6194/6383/6774/7078/7475	32
211	MCAM+Fibroblasts	hsa04720	Long-term potentiation	14/815	67/8744	0.003023501	0.018878362	0.014106638	107/468/775/801/805/808/815/818/2903/2905/5332/5499/5500/5906	14
212	MCAM+Fibroblasts	hsa04722	Neurotrophin signaling pathway	21/815	119/8744	0.003029861	0.018878362	0.014106638	397/468/581/801/805/808/815/818/998/2309/3725/4803/4908/4915/4916/5293/5879/5906/387/9252/6272	21
213	MCAM+Fibroblasts	hsa05017	Spinocerebellar ataxia	24/815	143/8744	0.003164298	0.019344011	0.014454589	4287/8678/54205/2903/2905/5293/5332/5683/5685/5688/5689/5691/5693/5694/5695/5702/5705/5710/5714/5715/291/292/293/7417	24
214	MCAM+Fibroblasts	hsa04070	Phosphatidylinositol signaling system	18/815	97/8744	0.00335021	0.019735785	0.014747338	801/805/808/8760/1607/1608/160851/3613/8821/3632/9108/5293/5305/79837/8395/5332/51196/5728	18
215	MCAM+Fibroblasts	hsa04666	Fc gamma R-mediated phagocytosis	18/815	97/8744	0.00335021	0.019735785	0.014747338	10096/10552/10095/10109/10094/10092/50807/998/1072/65108/4651/5293/8395/8605/5879/7408/7454/10163	18
216	MCAM+Fibroblasts	hsa00230	Purine metabolism	22/815	128/8744	0.003422183	0.019799773	0.014795152	107/109/112/115/158/203/26289/953/2766/2977/2983/2987/4830/4833/318/5136/5153/5138/5139/5143/8654/8622	22
217	MCAM+Fibroblasts	hsa04814	Motor proteins	30/815	193/8744	0.003495396	0.019868569	0.014846559	59/60/70/72/830/1639/10540/11258/1783/8655/83658/6993/10749/4629/4627/10627/4636/4637/10398/4651/4430/4641/4643/57519/7168/7169/7171/10376/347733/7283	30
218	MCAM+Fibroblasts	hsa05135	Yersinia infection	23/815	137/8744	0.003801293	0.02123481	0.015867467	60/10096/8874/10552/10095/10109/10094/10092/920/998/2353/3676/3688/3725/5293/8395/5747/5879/387/6093/9475/7454/10163	23
219	MCAM+Fibroblasts	hsa01200	Carbon metabolism	20/815	115/8744	0.004466234	0.024526436	0.018327096	84532/226/1431/2026/2098/2597/2821/3418/3420/4190/4191/5162/5223/5224/6391/6392/113675/6472/8803/7167	20
220	MCAM+Fibroblasts	hsa04066	HIF-1 signaling pathway	19/815	108/8744	0.00484014	0.026136756	0.01953039	226/285/51378/815/818/1026/112398/1977/1978/2026/2321/2597/3570/3945/5162/5293/9978/6194/6774	19
221	MCAM+Fibroblasts	hsa04390	Hippo signaling pathway	25/815	157/8744	0.005339197	0.028359015	0.021190947	60/84962/595/1454/2246/8322/151449/51176/85407/84612/84552/5499/5500/5521/5522/55844/11186/6932/8463/7475/126374/7529/7533/10971/7534	25
222	MCAM+Fibroblasts	hsa04962	Vasopressin-regulated water reabsorption	10/815	44/8744	0.00620118	0.032406166	0.024215134	109/112/115/397/1639/10540/1783/8655/5869/6844	10
223	MCAM+Fibroblasts	hsa04540	Gap junction	16/815	88/8744	0.006745803	0.034692703	0.025923722	107/109/112/115/1812/2770/2977/2983/5154/5155/5159/5332/5592/7082/10376/347733	16
224	MCAM+Fibroblasts	hsa04512	ECM-receptor interaction	16/815	89/8744	0.007534968	0.038145777	0.028503992	375790/948/1282/1284/1297/1605/3672/3675/3676/3679/8516/3688/3909/3911/255743/7060	16
225	MCAM+Fibroblasts	hsa01522	Endocrine resistance	17/815	98/8744	0.008596182	0.042199438	0.031533043	107/109/112/115/581/595/1026/1031/2353/2852/182/3725/9611/4851/4854/5293/5747	17
226	MCAM+Fibroblasts	hsa04750	Inflammatory mediator regulation of TRP channels	17/815	98/8744	0.008596182	0.042199438	0.031533043	107/109/112/115/801/805/808/815/818/4803/5293/8605/5332/5499/5500/79054/51393	17
227	MCAM+Fibroblasts	hsa05418	Fluid shear stress and atherosclerosis	22/815	139/8744	0.009259828	0.044477775	0.033235505	60/801/805/808/857/858/2353/3725/10365/4208/4258/4259/4688/5154/5155/5293/5747/5879/387/6383/7341/6613	22
228	MCAM+Fibroblasts	hsa05032	Morphine addiction	16/815	91/8744	0.009334842	0.044477775	0.033235505	107/109/112/115/1812/2561/2563/2770/59345/2869/5136/5153/5138/5139/5143/8622	16
229	MCAM+Fibroblasts	hsa05212	Pancreatic cancer	14/815	76/8744	0.009705041	0.045571496	0.034052775	9459/578/581/598/595/998/1021/1026/4616/3716/5293/5879/10928/6774	14
230	MCAM+Fibroblasts	hsa05163	Human cytomegalovirus infection	32/815	225/8744	0.010031214	0.04643019	0.034694424	107/109/112/115/468/567/578/581/801/805/808/595/1021/1026/54205/1978/2770/59345/3106/3107/3588/3570/3716/5293/5332/5747/5879/387/6093/9475/6774/7188	32
231	MCAM+Fibroblasts	hsa05416	Viral myocarditis	13/815	69/8744	0.010335192	0.04716341	0.035242314	60/857/595/54205/1605/1756/1837/3106/3107/5879/6442/6640/6641	13
232	MFAP5+Fibroblasts	hsa04142	Lysosome	66/1901	132/8744	5.53E-13	1.87E-10	1.59E-10	20/53/175/8907/1174/8546/8943/1176/410/411/967/968/1203/1212/1213/1497/5476/1508/1075/1509/8722/1512/1513/1519/1520/1522/1777/2517/2519/2548/2581/2588/23163/2720/2760/79158/84572/2799/2990/3073/3074/8692/3423/3425/3482/3916/3920/9741/55353/5641/4126/57192/4668/4669/51172/10577/23659/5660/950/6448/4891/26503/6609/285362/10312/1200	66
233	MFAP5+Fibroblasts	hsa04141	Protein processing in endoplasmic reticulum	73/1901	170/8744	3.33E-10	5.48E-08	4.68E-08	267/9532/811/821/823/824/10970/1603/1650/51009/54431/5611/55741/80267/27248/30001/7184/3998/84061/4121/11253/57134/5602/5601/8720/7841/10956/58505/5034/2923/9601/10130/9373/10113/5589/91445/6184/6185/6238/56681/6396/10484/10483/10802/9871/22872/25956/29927/10952/7095/11231/55829/64374/6745/6747/6748/3703/201595/84447/746/23471/133022/7991/81567/51619/29978/165324/23190/7993/7353/56886/55757/7466	73
234	MFAP5+Fibroblasts	hsa00513	Various types of N-glycan biosynthesis	28/1901	42/8744	4.87E-10	5.48E-08	4.68E-08	56052/199857/85365/2683/8704/1603/1650/2530/3073/3074/84061/4121/11253/57134/4124/4122/4245/4247/11282/25834/58505/6184/6185/6487/3703/201595/746/7991	28
235	MFAP5+Fibroblasts	hsa00510	N-Glycan biosynthesis	32/1901	53/8744	1.21E-09	1.02E-07	8.72E-08	56052/199857/85365/79053/2683/8704/1603/1650/1798/8818/2530/84061/4121/11253/57134/4124/4122/4245/4247/11282/25834/4249/7841/58505/6184/6185/79644/84620/3703/201595/746/7991	32
236	MFAP5+Fibroblasts	hsa00514	Other types of O-glycan biosynthesis	28/1901	47/8744	2.02E-08	1.36E-06	1.16E-06	145173/2683/8704/56913/29071/79709/23127/55568/63917/79695/114805/117248/57452/64409/2590/11227/51809/26290/283464/727936/8473/8985/23509/23275/5986/6487/84620/152002	28
237	MFAP5+Fibroblasts	hsa00532	Glycosaminoglycan biosynthesis - chondroitin sulfate / dermatan sulfate	15/1901	21/8744	1.54E-06	8.65E-05	7.39E-05	126792/26229/11285/79586/54480/55501/113189/9469/56548/55790/29940/92126/10090/64131/64132	15
238	MFAP5+Fibroblasts	hsa00534	Glycosaminoglycan biosynthesis - heparan sulfate / heparin	16/1901	24/8744	2.85E-06	0.00013749	0.000117323	126792/26229/11285/2131/2132/2135/26035/9653/9957/9955/9953/9394/3340/64579/64131/64132	16
239	MFAP5+Fibroblasts	hsa04510	Focal adhesion	68/1901	202/8744	5.22E-05	0.00220484	0.001881427	71/208/824/1277/1278/1285/1286/1291/1292/1293/1299/1311/1499/1729/1956/2012/2013/2064/2317/2335/2534/3082/3479/3480/22801/3678/3680/3685/3691/3693/284217/3908/3910/3912/3913/3915/5594/5602/5595/5601/10627/103910/4633/5063/55742/29780/80310/5156/5290/5295/5296/5582/5829/5906/5908/387/6464/53358/7057/7058/7059/7060/83660/7148/7423/7424/2277/331	68
240	MFAP5+Fibroblasts	hsa04520	Adherens junction	37/1901	93/8744	5.88E-05	0.002208007	0.001884129	71/4301/83605/1459/283106/1495/1499/1956/2064/2241/2534/57493/3480/4008/6885/5594/5595/10627/103910/4633/25945/51701/5792/5906/5908/387/4088/64750/6591/10580/117178/83439/7046/7048/7454/8936/10810	37
241	MFAP5+Fibroblasts	hsa04820	Cytoskeleton in muscle cells	74/1901	229/8744	0.000112821	0.003559685	0.003037539	71/375790/287/27063/481/829/1301/1277/1278/1281/1285/1286/1289/1290/1291/1292/1293/1299/1311/23002/1634/1729/2006/2200/2201/2273/2274/56776/752/114793/2335/3339/22801/3678/3680/3685/3691/3693/284217/3908/4604/4628/4633/10529/22795/64236/27295/8572/9260/5318/5339/6383/9672/6444/8910/6445/6645/6709/6711/6712/8082/161176/7057/7058/7059/7060/83660/29766/7138/7140/7170/1462/7431/165904	74
242	MFAP5+Fibroblasts	hsa00531	Glycosaminoglycan degradation	12/1901	19/8744	0.000115848	0.003559685	0.003037539	411/2588/2720/2799/2990/3073/3074/8692/3423/3425/4669/6448	12
243	MFAP5+Fibroblasts	hsa00600	Sphingolipid metabolism	24/1901	54/8744	0.000156846	0.004417841	0.003769817	410/56624/10715/29956/91012/8560/2581/2720/2760/3073/3074/2531/8611/8613/5660/166929/8879/81537/6609/6610/8877/10558/9517/55304	24
244	MFAP5+Fibroblasts	hsa04350	TGF-beta signaling pathway	40/1901	108/8744	0.000192662	0.005009203	0.004274437	90/25805/652/653/654/657/658/1030/8646/1634/1875/2014/2200/2331/10468/26585/64388/3077/3624/7044/5594/5595/4681/9241/5516/5933/56963/285704/387/6498/4087/4088/4092/4093/64750/7042/7046/7048/7057/79875	40
245	MFAP5+Fibroblasts	hsa00520	Amino sugar and nucleotide sugar metabolism	22/1901	49/8744	0.000244376	0.00589994	0.005034518	51005/1727/8790/2584/2585/2673/9945/29926/29925/10007/132789/3073/3074/4351/55577/80896/5236/5238/6675/91373/7358/80146	22
246	MFAP5+Fibroblasts	hsa05205	Proteoglycans in cancer	65/1901	203/8744	0.000382793	0.008625592	0.007360362	71/208/287/817/960/967/1277/1278/1499/2017/1634/29102/1956/2064/2099/2335/8321/2535/7976/8322/8324/8325/2549/2817/2719/3082/3316/3339/3479/3480/3481/3678/3685/3693/3709/3710/4060/5605/5594/5600/5603/5595/4313/22808/27250/5290/5295/5296/5582/5829/387/6237/6383/4087/7042/7057/7074/7078/7099/7480/7472/7482/7474/81029/7483	65
247	MFAP5+Fibroblasts	hsa04071	Sphingolipid signaling pathway	42/1901	121/8744	0.000665464	0.014057933	0.011995869	4363/140/208/56624/10715/29956/91012/1509/8560/2534/9846/2776/5605/5594/5602/5600/5603/5595/5601/8439/5290/5295/5296/5516/5523/28227/55012/5581/5582/387/9294/166929/8879/81537/6609/6610/8877/10558/9517/55304/7132/8717	42
248	MFAP5+Fibroblasts	hsa04360	Axon guidance	58/1901	182/8744	0.000877915	0.017455008	0.01489465	3983/658/91653/817/6387/1808/1945/1946/1947/285220/2045/2048/2050/2242/2534/7976/3984/3985/5594/5595/10627/103910/4690/4773/25791/59277/22854/84628/5063/50855/5290/5295/5296/5361/5362/91584/10154/5530/5921/56963/387/29984/6091/6092/64221/6237/10371/7869/10512/223117/8482/9353/57522/54961/219699/8633/7474/81029	58
249	MFAP5+Fibroblasts	hsa03460	Fanconi anemia pathway	22/1901	54/8744	0.001236567	0.023219987	0.019814003	545/641/675/378708/201254/2067/80233/91442/2188/2189/55120/4292/5395/5429/11201/51426/116028/6117/6118/548593/29089/57599	22
250	MFAP5+Fibroblasts	hsa05132	Salmonella infection	74/1901	247/8744	0.001359124	0.024178096	0.020631574	64746/71/10097/79026/113146/208/302/375/382/26084/10095/10093/837/841/1499/9265/10540/1778/51626/60412/8772/9648/7184/8517/3606/3553/3654/3831/23643/5605/6885/5594/5602/5600/5603/5595/5601/10627/103910/4633/10787/10392/5063/375189/5287/5289/5290/5585/23207/29108/338382/387/391/83547/6237/6281/112574/257364/51429/83439/7099/7100/7132/8743/8717/7846/203068/347733/84617/7295/64601/57617/27072/10810	74
251	MFAP5+Fibroblasts	hsa04512	ECM-receptor interaction	32/1901	89/8744	0.001445727	0.024432784	0.020848903	375790/960/961/1277/1278/1285/1286/1291/1292/1293/1299/1311/2335/158326/3339/22801/3678/3680/3685/3691/3693/284217/3908/3910/3912/3913/3915/7057/7058/7059/7060/7148	32
252	MFAP5+Fibroblasts	hsa04933	AGE-RAGE signaling pathway in diabetic complications	35/1901	100/8744	0.001530696	0.024636911	0.021023088	208/1277/1278/1281/1285/1286/1729/2152/2335/2308/3553/5594/5602/5600/5603/5595/5601/4313/50507/5290/5295/5296/113026/5581/5054/4087/4088/6772/7042/7046/7048/7412/7423/7424/2277	35
253	MFAP5+Fibroblasts	hsa05225	Hepatocellular carcinoma	53/1901	168/8744	0.001841405	0.028290678	0.024140908	71/86/208/8313/1029/1499/1855/1857/1871/1956/8321/2535/7976/8322/8324/8325/2549/2941/2946/2947/2949/3082/3480/3481/4040/5605/5594/5595/4257/1728/5290/5295/5296/51426/5582/6464/53358/4087/4088/6595/6603/83439/7012/7042/7046/7048/114112/7480/7472/7482/7474/81029/7483	53
254	MFAP5+Fibroblasts	hsa04140	Autophagy - animal	52/1901	165/8744	0.002073019	0.02947269	0.025149539	208/83734/23192/10533/8837/1508/1509/1612/23604/64798/57724/11337/11345/64689/26003/3480/3916/3920/5605/6885/5594/5602/5595/5601/22808/64419/4077/29982/5289/5290/5295/5296/5516/338382/10670/64121/6237/51100/140775/9342/8417/55578/7248/7249/64601/57617/27072/55255/11152/55062/10652/53349	52
255	MFAP5+Fibroblasts	hsa05165	Human papillomavirus infection	94/1901	331/8744	0.002195706	0.02947269	0.025149539	208/472/8992/528/51382/545/8313/841/8900/1277/1278/1285/1286/1291/1292/1293/1299/1311/90993/64764/9586/1499/1855/1857/1956/8772/2335/2308/8321/2535/7976/8322/8324/8325/3454/3455/8517/22801/3678/3680/3685/3691/3693/284217/3908/3910/3912/3913/3915/5605/5594/5595/4599/4600/4799/4853/50855/5290/5295/5296/5315/5516/5523/28227/55012/5584/5829/5933/3516/5986/6772/6773/10474/6908/83439/10312/7057/7058/70…	94
256	MFAP5+Fibroblasts	hsa05142	Chagas disease	35/1901	102/8744	0.002253796	0.02947269	0.025149539	1636/208/712/718/811/841/6348/6352/916/8837/8772/9630/2776/3459/3460/8517/3553/3654/5594/5602/5600/5603/5595/5601/5290/5295/5296/5516/5054/4087/7042/7046/7048/7099/7132	35
257	MFAP5+Fibroblasts	hsa05217	Basal cell carcinoma	24/1901	63/8744	0.00226713	0.02947269	0.025149539	8313/652/1499/1855/1857/8321/2535/7976/8322/8324/8325/2735/2736/2737/374654/51426/8643/83439/7480/7472/7482/7474/81029/7483	24
258	MFAP5+Fibroblasts	hsa00430	Taurine and hypotaurine metabolism	9/1901	16/8744	0.002714717	0.03280025	0.027989001	84890/1036/51380/2326/2327/2328/2330/2678/2687	9
259	MFAP5+Fibroblasts	hsa01250	Biosynthesis of nucleotide sugars	16/1901	37/8744	0.00271718	0.03280025	0.027989001	8790/2584/2585/2673/9945/29926/29925/4351/55577/5236/5238/23483/6675/91373/7358/80146	16
260	MFAP5+Fibroblasts	hsa04218	Cellular senescence	49/1901	156/8744	0.002958433	0.034481041	0.029423249	208/472/545/8945/823/824/8900/1029/1030/11200/1871/1875/2308/3486/3709/3710/132660/5605/5594/5600/5603/5595/90550/22808/4361/4683/4773/5290/5295/5296/5481/5530/5810/5883/5933/6237/5054/4087/4088/7042/7046/7048/10758/54822/59341/7248/7249/7419/678	49
261	MFAP5+Fibroblasts	hsa03440	Homologous recombination	17/1901	41/8744	0.00346287	0.038742304	0.033059456	84142/472/9577/641/675/79184/4361/4683/57804/5890/5892/25788/8438/6117/6118/7979/50511	17
262	MFAP5+Fibroblasts	hsa04120	Ubiquitin mediated proteolysis	45/1901	142/8744	0.003553288	0.038742304	0.033059456	64682/10393/25847/29945/51433/51434/8945/868/8697/246184/996/64326/8452/8451/6923/55120/26272/51343/90293/4281/4734/378884/8554/9063/23759/9886/64750/84447/22954/4591/55236/7318/7320/51619/7325/10477/140739/7328/55585/134111/65264/89910/9690/11059/331	45
263	MFAP5+Fibroblasts	hsa04550	Signaling pathways regulating pluripotency of stem cells	45/1901	143/8744	0.004117499	0.043212606	0.03687404	90/208/8313/648/652/657/658/1499/1855/1857/8321/2535/7976/8322/8324/8325/3479/3480/3572/3624/3670/7044/3977/5605/5594/5600/5603/5595/4211/84759/7703/5290/5295/5296/6498/4087/4088/4093/56916/7480/7472/7482/7474/81029/7483	45
264	MFAP5+Fibroblasts	hsa04310	Wnt signaling pathway	53/1901	174/8744	0.004218982	0.043212606	0.03687404	164284/8313/25805/8945/27101/817/57805/57680/1459/283106/1487/1499/23002/27123/1855/1857/8321/2535/7976/8322/8324/8325/55366/8549/4040/6885/5602/5601/4773/51701/5530/144165/5582/387/4919/4920/84870/59343/5176/6422/6423/6424/4088/79718/83439/7089/79816/7480/7472/7482/7474/81029/7483	53
265	MFAP5+Fibroblasts	hsa00563	Glycosylphosphatidylinositol (GPI)-anchor biosynthesis	12/1901	26/8744	0.004802716	0.047744646	0.040741305	8818/8733/9488/5279/5281/5283/10026/9487/9091/94005/51604/55650	12
