# Supplementary material for: Intercellular communication between FAP+ fibroblasts and SPP1+ macrophages in prostate cancer via multi-omics
Source: Front Immunol. 2025 May 14;16:1560998. doi: 10.3389/fimmu.2025.1560998 (PMC12116517; doi:10.3389/fimmu.2025.1560998)
Supplement: Supplementary file 1 [file DataSheet1.zip › TableS/Tab_S5.csv]

	Tumor	Fibroblast	Epithelial	Smooth_Muscle
Activated B cell	410.5157143	530.8873746	178.1486741	546.130856
Activated CD4 T cell	436.6638323	525.4991065	188.9345084	538.5242715
Activated CD8 T cell	449.3874184	532.6338365	189.5462974	534.1247615
Central memory CD4 T cell	230.5094742	282.7059481	122.9484562	260.6227049
Central memory CD8 T cell	454.8738926	521.9562512	188.4267962	506.9624353
Effector memeory CD4 T cell	233.6826544	354.9661071	149.2176417	401.6393275
Effector memeory CD8 T cell	192.1478036	406.9973093	143.5936781	377.9498847
Gamma delta T cell	279.6219167	393.5311231	144.8855933	371.4820594
Immature B cell	271.4767245	342.652056	140.7269802	319.3961858
Memory B cell	355.9633092	474.2560263	162.2451234	462.0501628
Regulatory T cell	409.3420222	560.4903881	172.1761861	546.9526637
T follicular helper cell	235.623836	593.2440235	109.6938808	487.7706188
Type 1 T helper cell	346.796283	552.8770984	183.8128193	545.5205557
Type 17 T helper cell	331.9979367	373.8132486	133.2781475	372.1838801
Type 2 T helper cell	424.4032658	402.7731105	161.9862622	410.0033184
Activated dendritic cell	459.1879038	570.8055821	198.2974344	589.0619044
CD56bright natural killer cell	360.4347854	580.3519691	163.5187295	546.094683
CD56dim natural killer cell	437.443273	540.6352817	184.6974653	534.8849218
Eosinophil	304.1067231	407.845888	129.7274716	408.7457795
Immature dendritic cell	235.1495833	519.3269834	109.0287958	395.412546
Macrophage	303.3326925	307.1143449	165.88513	255.8621124
Mast cell	409.0514611	575.5692896	173.9284429	570.0637931
MDSC	328.9052763	487.0117686	142.1031006	447.8374279
Monocyte	444.475676	479.6874972	174.2977433	544.0754521
Natural killer cell	290.3939263	358.6166961	148.0944446	252.27775
Natural killer T cell	385.04404	533.2023687	165.6905382	488.3952288
Neutrophil	440.893387	558.9168595	190.6373499	547.4581441
Plasmacytoid dendritic cell	381.065801	548.6414179	166.5548927	554.649245
Fibroblast	428.2066062	537.7672495	176.0153453	552.8046028
MFAP5+fibroblasts	398.2657046	524.2707294	170.5712198	534.2709574
