# Supplementary material for: Intercellular communication between FAP+ fibroblasts and SPP1+ macrophages in prostate cancer via multi-omics
Source: Front Immunol. 2025 May 14;16:1560998. doi: 10.3389/fimmu.2025.1560998 (PMC12116517; doi:10.3389/fimmu.2025.1560998)
Supplement: Supplementary file 1 [file DataSheet1.zip › TableS/Tab_S6.csv]

	p_val	avg_log2FC	pct.1	pct.2	p_val_adj	cluster	gene
HLA-DQA1	6.77153152113293e-223	1.48229206581605	1	0.883	1.42351135637256e-218	DC	HLA-DQA1
HLA-DQB1	5.94920629722613e-178	1.35005274164876	0.992	0.835	1.25064214780288e-173	DC	HLA-DQB1
HLA-DRB1	4.48963568255735e-169	1.06092287181201	1	0.95	9.43811213187207e-165	DC	HLA-DRB1
PXDC1	4.05946941605869e-164	1.816092667432	0.665	0.179	8.53381660643857e-160	DC	PXDC1
GPR183	6.22845276286562e-160	1.28773604555485	0.994	0.738	1.30934533980961e-155	DC	GPR183
DUSP5	8.87176544571103e-148	2.00315653926198	0.799	0.341	1.86502253199737e-143	DC	DUSP5
CCR7	1.23644115553797e-142	1.89652684339483	0.726	0.244	2.59924659717192e-138	DC	CCR7
GPR137B	4.37078358466993e-141	1.67290689909621	0.756	0.304	9.18826125169313e-137	DC	GPR137B
STK4	1.48013967399892e-135	1.41085190624019	0.883	0.472	3.11154962268052e-131	DC	STK4
HLA-DRA	5.33545711781061e-135	0.876503923269254	1	0.989	1.12161979530615e-130	DC	HLA-DRA
GRASP	2.57689783091368e-132	1.27063610345966	0.903	0.475	5.41715462014674e-128	DC	GRASP
DUSP4	1.01204958313161e-131	1.54511071989866	0.832	0.361	2.12753063365927e-127	DC	DUSP4
ARL4C	6.40751762606723e-129	1.35084408106038	0.925	0.482	1.34698835535185e-124	DC	ARL4C
CCL22	6.19078019489655e-125	2.64044905669833	0.44	0.089	1.30142581257115e-120	DC	CCL22
AXL	3.30605010606644e-123	1.12751484078246	0.83	0.344	6.94997853297287e-119	DC	AXL
CXCL16	7.21249658940162e-123	1.12108865442779	0.956	0.604	1.51621103302401e-118	DC	CXCL16
EBI3	1.49563184465991e-122	1.3154435025149	0.636	0.201	3.14411726384406e-118	DC	EBI3
METRNL	1.04840261957835e-120	1.07319959124167	0.968	0.602	2.2039519868776e-116	DC	METRNL
CD72	8.9192774840533e-119	1.51245605154369	0.719	0.27	1.87501051269768e-114	DC	CD72
CD74	5.04098388161482e-118	0.73810316607056	1	0.975	1.05971563159307e-113	DC	CD74
ABHD12	1.61047654555943e-117	1.19703121852151	0.739	0.286	3.38554379407503e-113	DC	ABHD12
AKAP13	8.67599149217532e-116	1.05015601178862	0.966	0.603	1.8238669314851e-111	DC	AKAP13
OGFRL1	8.08493236199458e-115	1.17635618136278	0.895	0.479	1.6996144811385e-110	DC	OGFRL1
CDK2AP1	8.5812799656718e-115	1.38641940187351	0.631	0.21	1.80395667438353e-110	DC	CDK2AP1
INSIG1	8.80666523468108e-110	1.08045251386488	0.935	0.545	1.85133716563466e-105	DC	INSIG1
NCS1	4.77264313890492e-106	1.80894962856846	0.529	0.151	1.00330504066059e-101	DC	NCS1
PDGFB	1.02769342311122e-103	1.64560814065832	0.569	0.187	2.16041711406442e-99	DC	PDGFB
BCL2	1.04890586319778e-103	1.27639828221091	0.641	0.226	2.20500990561438e-99	DC	BCL2
PKIB	6.70386780124685e-103	1.21442895433301	0.614	0.202	1.40928708917811e-98	DC	PKIB
RHOF	2.53687478927833e-102	1.50988309683254	0.622	0.227	5.3330181820209e-98	DC	RHOF
NRARP	7.95818462090536e-102	1.59555397156626	0.539	0.164	1.67296957100673e-97	DC	NRARP
PLD4	8.3172137282893e-102	0.785450869649189	0.73	0.277	1.74844466996098e-97	DC	PLD4
MCOLN2	6.61547132343711e-101	1.56326939880457	0.542	0.174	1.39070438161295e-96	DC	MCOLN2
CD40	1.12693510803819e-99	1.77368024949293	0.676	0.31	2.36904298411788e-95	DC	CD40
RNASET2	3.05380208400894e-99	0.772089018146281	0.957	0.631	6.4197027410036e-95	DC	RNASET2
RAB33A	3.15489214572359e-97	2.1433181011531	0.272	0.035	6.63221426874014e-93	DC	RAB33A
MAT2A	7.67345863317167e-97	0.977755412748685	0.885	0.483	1.61311447386535e-92	DC	MAT2A
ATF5	1.42185175540341e-95	1.3223568152779	0.583	0.207	2.98901676020904e-91	DC	ATF5
TGIF1	3.78778106400316e-95	1.09624556356247	0.879	0.493	7.96267335274744e-91	DC	TGIF1
CST7	8.52239949806888e-94	1.70628670995173	0.59	0.22	1.79157882248404e-89	DC	CST7
PTPN1	2.53266097054315e-93	1.03965966394605	0.886	0.477	5.32415989227582e-89	DC	PTPN1
STX11	7.92280317531346e-93	0.879036240259834	0.935	0.524	1.6655316835144e-88	DC	STX11
CSF2RA	2.8525553189012e-92	1.01311753423259	0.921	0.501	5.99664179139411e-88	DC	CSF2RA
ARF6	6.11299276947537e-92	0.874331511875158	0.914	0.533	1.28507333999911e-87	DC	ARF6
CALHM6	1.04523728388925e-90	0.719691541162777	0.825	0.388	2.19729781819198e-86	DC	CALHM6
HLA-DPA1	1.01667255081481e-89	0.695793847505485	0.995	0.945	2.1372490363229e-85	DC	HLA-DPA1
CDC42SE1	1.09780022265355e-89	0.719280129712477	0.947	0.572	2.3077956280623e-85	DC	CDC42SE1
NR4A3	1.7189871888784e-89	0.915741563374585	0.871	0.43	3.61365486846017e-85	DC	NR4A3
CYTOR	1.20155208597753e-88	1.23931387042477	0.823	0.438	2.52590279514196e-84	DC	CYTOR
CLDN1	4.59869340321792e-88	2.43724965548445	0.305	0.055	9.66737327224472e-84	DC	CLDN1
THEMIS2	1.98089435678816e-87	0.992262079803855	0.818	0.401	4.16423611684006e-83	DC	THEMIS2
CELF2	1.100328774065e-85	1.07994547113995	0.85	0.46	2.31311114883945e-81	DC	CELF2
IFNGR2	1.29409717997825e-85	0.943123419798389	0.924	0.575	2.72045109175027e-81	DC	IFNGR2
HIC1	4.47135070850294e-84	1.75596152295165	0.486	0.167	9.39967345941487e-80	DC	HIC1
FILIP1L	6.29774471905781e-84	1.30717305225345	0.497	0.162	1.32391189484033e-79	DC	FILIP1L
SNX9	4.88787239276928e-83	0.936365895060489	0.834	0.438	1.02752853440796e-78	DC	SNX9
CD86	1.95576874747392e-82	1.08145176630613	0.836	0.52	4.11141706093968e-78	DC	CD86
FOXN3	2.4130610227807e-82	0.999501941945876	0.786	0.393	5.07273688208958e-78	DC	FOXN3
AC007952.4	1.19269545951122e-81	1.36652796745949	0.52	0.18	2.50728439498449e-77	DC	AC007952.4
AC016831.1	1.00141076191141e-80	1.51469739282682	0.588	0.241	2.10516570369016e-76	DC	AC016831.1
FAM118A	3.58700826476366e-80	1.47835048643288	0.467	0.152	7.54060877418616e-76	DC	FAM118A
PTGER4	4.46499541340072e-80	1.13794431568065	0.643	0.278	9.386313358051e-76	DC	PTGER4
LMNA	5.43594241425713e-80	0.994646134006993	0.857	0.49	1.14274381432513e-75	DC	LMNA
CFLAR	9.64017400213225e-80	0.866894941073438	0.975	0.656	2.02655737872824e-75	DC	CFLAR
CD83	1.89734939158232e-79	0.923952934293255	0.924	0.608	3.98860789098435e-75	DC	CD83
HLA-DMA	2.60855847969563e-79	0.666618309194284	0.966	0.744	5.48371163601616e-75	DC	HLA-DMA
RNASE6	2.78826935952343e-79	0.726835137026221	0.874	0.459	5.86149984759014e-75	DC	RNASE6
ENTPD1	4.07979464183096e-79	1.48916784538925	0.581	0.239	8.57654429605705e-75	DC	ENTPD1
SERPINB9	6.78934884868746e-79	0.749344103503012	0.979	0.645	1.42725691497108e-74	DC	SERPINB9
HLA-DOA	2.72963977042038e-78	0.700082487501708	0.612	0.234	5.73824872537773e-74	DC	HLA-DOA
FAM49A	8.42301432770705e-78	0.782648120972637	0.905	0.533	1.77068607197058e-73	DC	FAM49A
NQO2	2.92150332497482e-77	0.93451285284524	0.756	0.372	6.14158428976208e-73	DC	NQO2
BIN1	9.1222627107898e-77	0.748963787267423	0.608	0.238	1.91768206706223e-72	DC	BIN1
PLEK	1.6653873145714e-76	1.14275998453411	0.879	0.572	3.50097721269199e-72	DC	PLEK
LAMP3	2.91434639755216e-75	1.2366706271246	0.343	0.082	6.12653899693415e-71	DC	LAMP3
AL590617.2	3.86948315866149e-75	1.887148909221	0.279	0.053	8.13442749613819e-71	DC	AL590617.2
LGMN	5.80737142576217e-75	0.689639886770833	0.895	0.49	1.22082562112372e-70	DC	LGMN
TPRA1	1.12197142195045e-74	1.10002133514899	0.617	0.268	2.35860832322424e-70	DC	TPRA1
NRP2	2.19197427780718e-74	1.27997850754874	0.639	0.303	4.60796832680625e-70	DC	NRP2
ARID3A	4.11367963127525e-74	1.58329662944152	0.484	0.178	8.64777732086683e-70	DC	ARID3A
GPAT3	4.61616624001517e-74	1.19103870592504	0.561	0.22	9.70410466975989e-70	DC	GPAT3
SRGN	6.33490500692973e-74	0.59496267547178	1	0.927	1.33172373055677e-69	DC	SRGN
SPHK1	2.67867039776948e-73	1.10692240589991	0.677	0.336	5.63110091019101e-69	DC	SPHK1
MACC1	2.97325981440468e-73	1.86748872372256	0.334	0.083	6.25038678184152e-69	DC	MACC1
REL	7.40057891544469e-73	0.743222323157522	0.985	0.645	1.55574969960478e-68	DC	REL
MIR155HG	1.07085248046826e-72	1.58174119277771	0.662	0.326	2.25114608444038e-68	DC	MIR155HG
CHPT1	1.77842561141247e-72	0.824455867526477	0.738	0.348	3.7386063203113e-68	DC	CHPT1
ID2	2.69604533622838e-72	0.725083650136564	0.951	0.658	5.66762650581931e-68	DC	ID2
ALG2	3.91118655319273e-72	0.799252569933546	0.573	0.231	8.22209637212175e-68	DC	ALG2
ARMCX2	7.87911595339333e-72	1.83736183847403	0.274	0.054	1.65634775572235e-67	DC	ARMCX2
PABPC4	1.0927673973235e-71	0.787040287674859	0.893	0.523	2.29721562265345e-67	DC	PABPC4
MAP2K3	2.13674992914478e-71	0.833552750711624	0.855	0.508	4.49187570104815e-67	DC	MAP2K3
AC058791.1	2.96845248378238e-71	0.866263123990185	0.626	0.268	6.24028081140732e-67	DC	AC058791.1
HS3ST3B1	1.09344750680754e-70	1.04722345893704	0.554	0.21	2.29864534881082e-66	DC	HS3ST3B1
BID	1.9791328721602e-70	0.779568088613873	0.876	0.528	4.16053312385517e-66	DC	BID
RP2	3.18076721838757e-70	0.845823948959784	0.71	0.336	6.68660884649435e-66	DC	RP2
MAP3K8	1.32294903312399e-69	0.696530627210125	0.933	0.564	2.78110345743326e-65	DC	MAP3K8
ETF1	1.33473887084493e-69	0.512693397517276	0.854	0.488	2.80588805429022e-65	DC	ETF1
SLC25A33	3.06459596841723e-69	1.03313674098773	0.57	0.236	6.4423936448067e-65	DC	SLC25A33
SNX8	4.88373528268758e-69	1.02736734554453	0.555	0.232	1.02665883112658e-64	DC	SNX8
RHOH	1.44493889550753e-68	1.14235591719213	0.545	0.218	3.03755054613593e-64	DC	RHOH
IRF4	2.31072907170523e-68	1.50210836192769	0.431	0.146	4.85761465453874e-64	DC	IRF4
CLN8	3.18746286819408e-68	1.03857327030564	0.577	0.244	6.7006844415176e-64	DC	CLN8
HLA-DPB1	3.43364450138384e-68	0.587312260996704	0.992	0.922	7.21820747080912e-64	DC	HLA-DPB1
PMAIP1	3.54802422580661e-68	1.32011493286173	0.711	0.377	7.45865652749066e-64	DC	PMAIP1
GSPT1	6.31168728172998e-68	0.873572913243694	0.699	0.35	1.32684290036528e-63	DC	GSPT1
GNA13	7.24318479024436e-68	0.60281662660847	0.917	0.524	1.52266230660517e-63	DC	GNA13
EIF4E	1.09775822615894e-67	1.14461385644076	0.747	0.394	2.30770734303132e-63	DC	EIF4E
PRMT1	1.13091891697772e-66	0.62586767305468	0.625	0.271	2.37741774727056e-62	DC	PRMT1
NFKB1	1.50657154877924e-66	0.71956404817343	0.955	0.599	3.16711470984372e-62	DC	NFKB1
SEC14L1	2.45833751841758e-66	0.923322307535933	0.755	0.395	5.16791713121744e-62	DC	SEC14L1
WIPI2	3.06857252852346e-66	1.08697643012054	0.6	0.273	6.45075316946201e-62	DC	WIPI2
RASGRP3	3.19828297951379e-66	1.07694990142608	0.557	0.228	6.7234304795339e-62	DC	RASGRP3
HAVCR2	6.67240655153251e-66	0.827728809504475	0.683	0.32	1.40267330526316e-61	DC	HAVCR2
CHST11	1.64245311027438e-65	0.900065908398034	0.71	0.364	3.45276492841881e-61	DC	CHST11
NFE2L2	2.37488095247242e-65	0.725149770163236	0.961	0.614	4.99247473828752e-61	DC	NFE2L2
MS4A7	3.53902908689949e-65	0.863211933895021	0.951	0.684	7.4397469464801e-61	DC	MS4A7
HCLS1	8.35961475984431e-65	0.496599432828267	0.917	0.568	1.75735821481447e-60	DC	HCLS1
RUNX3	1.15436974341286e-64	0.869839043011001	0.765	0.409	2.42671607460252e-60	DC	RUNX3
TBXAS1	1.47314973110177e-64	0.5844414279412	0.79	0.434	3.09685536472213e-60	DC	TBXAS1
CREM	2.97476887931142e-64	0.762421617880723	0.929	0.637	6.25355913808847e-60	DC	CREM
AL136987.1	3.28148863633136e-64	2.13036896147776	0.305	0.078	6.89834541129579e-60	DC	AL136987.1
S100A9	3.4150905547692e-64	-4.35800211655117	0.132	0.441	7.17920336423581e-60	DC	S100A9
RGS13	6.85542668696854e-64	2.29648706535608	0.223	0.039	1.44114779813453e-59	DC	RGS13
RGS2	1.23829101148874e-63	0.690934096112451	0.933	0.606	2.60313536435164e-59	DC	RGS2
SLC38A1	1.78086673617911e-63	1.04589375669651	0.365	0.107	3.74373805279573e-59	DC	SLC38A1
PLSCR1	1.88404364061925e-63	0.684790286044805	0.914	0.57	3.96063654130979e-59	DC	PLSCR1
RPL17	2.77519075224373e-63	0.400726217563737	0.935	0.606	5.83400599936677e-59	DC	RPL17
HOMER1	2.78668518229129e-63	1.71927677256908	0.298	0.073	5.85816959021275e-59	DC	HOMER1
TCHH	3.73927018035368e-63	1.84336669694119	0.406	0.14	7.8606937731395e-59	DC	TCHH
AC103591.3	3.77234453501221e-63	1.05303174811532	0.585	0.254	7.93022268150267e-59	DC	AC103591.3
TNFRSF4	4.07095148928601e-63	1.25991736002081	0.386	0.123	8.55795422077706e-59	DC	TNFRSF4
NLRP3	4.71223589357099e-63	0.926420805424306	0.85	0.473	9.90606229546493e-59	DC	NLRP3
CD1C	4.7928842034754e-63	1.42673870666994	0.391	0.127	1.0075601172546e-58	DC	CD1C
C1orf56	9.05166185910344e-63	0.515599757881268	0.741	0.369	1.90284035602072e-58	DC	C1orf56
SYTL3	1.07695199111595e-62	1.08378701736472	0.532	0.217	2.26396847572395e-58	DC	SYTL3
HNRNPA0	1.36625030941755e-62	0.534900475904746	0.871	0.505	2.87213140045757e-58	DC	HNRNPA0
MTHFD2	1.37813496168081e-62	0.626870155856913	0.787	0.428	2.8971153164454e-58	DC	MTHFD2
AL392172.1	1.60894899265306e-62	1.6994456806722	0.277	0.065	3.38233257235526e-58	DC	AL392172.1
FNIP2	2.88879929859464e-62	1.15798453200186	0.748	0.432	6.07283388550566e-58	DC	FNIP2
GPR157	4.63930725653567e-62	1.36943293851511	0.538	0.234	9.75275171468929e-58	DC	GPR157
TNFRSF18	6.57820621115735e-62	2.15041434705424	0.254	0.056	1.3828705097095e-57	DC	TNFRSF18
HNRNPF	9.17072801915985e-62	0.37524343515199	0.907	0.577	1.92787044418778e-57	DC	HNRNPF
BASP1	9.74112707372815e-62	0.754193282546361	0.929	0.68	2.04777973343913e-57	DC	BASP1
PPP1R10	1.40722434710789e-61	0.64812118155706	0.739	0.369	2.9582670224902e-57	DC	PPP1R10
ZMIZ1	2.7949609620998e-61	0.795417450295478	0.668	0.322	5.87556693452621e-57	DC	ZMIZ1
CCDC107	2.94182307485815e-61	0.96406121064822	0.661	0.317	6.1843004679668e-57	DC	CCDC107
PDE4A	5.67409634958186e-61	0.802749062112719	0.711	0.366	1.1928085346091e-56	DC	PDE4A
RAB20	8.23267766081025e-61	1.02734627148189	0.732	0.409	1.73067349785553e-56	DC	RAB20
CD58	8.72275443937061e-61	0.712477411173565	0.797	0.455	1.83369743824449e-56	DC	CD58
RGS1	1.1260865488158e-60	0.63147540824892	0.985	0.676	2.36725914292058e-56	DC	RGS1
GNA15	1.59505349421241e-60	0.931153689304602	0.639	0.313	3.35312145553333e-56	DC	GNA15
SELENOS	2.54318425801242e-60	0.619568635834581	0.818	0.469	5.34628194719371e-56	DC	SELENOS
PLEK2	3.77700286083771e-60	1.38775815031517	0.243	0.05	7.94001541405303e-56	DC	PLEK2
IFITM10	7.83603702015019e-60	2.03541910950839	0.25	0.055	1.64729170237597e-55	DC	IFITM10
SKIL	7.9274628189337e-60	0.661971184048421	0.893	0.541	1.66651123379624e-55	DC	SKIL
AMZ2	7.98309154457064e-60	0.989534565842848	0.529	0.226	1.67820550449964e-55	DC	AMZ2
MALAT1	1.23118185328205e-59	0.482051962338539	1	0.99	2.58819049196953e-55	DC	MALAT1
B3GNT5	1.2364080599568e-59	0.894375536180046	0.663	0.335	2.59917702364118e-55	DC	B3GNT5
ETV3	1.68547208065857e-59	0.690744976846406	0.779	0.416	3.54319940796045e-55	DC	ETV3
CD300A	4.14609404199672e-59	0.787309786415154	0.65	0.319	8.7159188950855e-55	DC	CD300A
DDX39A	6.86473586835526e-59	0.301413962781179	0.652	0.293	1.44310477424564e-54	DC	DDX39A
TMEM120B	6.94757729089418e-59	1.42925953109287	0.374	0.121	1.46051969809178e-54	DC	TMEM120B
COMMD5	8.0426400481441e-59	0.657525365245231	0.434	0.157	1.69072379092085e-54	DC	COMMD5
OXCT2	1.21805999832122e-58	1.84991667325401	0.21	0.037	2.56060572847086e-54	DC	OXCT2
FCER1A	2.50362651270738e-58	1.19575085524986	0.405	0.138	5.26312365501344e-54	DC	FCER1A
NINJ1	2.69475345788203e-58	0.673160873932957	0.96	0.637	5.6649107191596e-54	DC	NINJ1
SRGAP1	3.36508295343659e-58	1.15745644801394	0.671	0.344	7.07407738471439e-54	DC	SRGAP1
PTEN	4.11138329188317e-58	0.559658277561	0.815	0.471	8.64294995619681e-54	DC	PTEN
GRAMD2B	4.59594112764635e-58	1.27184063202982	0.316	0.091	9.66158743853816e-54	DC	GRAMD2B
MFSD2A	4.63204053549379e-58	1.32630778381839	0.528	0.241	9.73747561371505e-54	DC	MFSD2A
NHSL1	5.29965682636044e-58	1.61058731402088	0.28	0.071	1.11409385803749e-53	DC	NHSL1
SFPQ	6.30333733389107e-58	0.602819534346644	0.946	0.608	1.32508757433058e-53	DC	SFPQ
DDX24	6.40890713939284e-58	0.694278407558322	0.781	0.446	1.34728045884316e-53	DC	DDX24
AC004817.3	7.8212595503521e-58	1.94397406397526	0.284	0.075	1.64418518267502e-53	DC	AC004817.3
RHBDF2	8.65900741935095e-58	0.907895145543752	0.634	0.312	1.82029653969596e-53	DC	RHBDF2
RNF144B	1.43889467073841e-57	0.65948522343833	0.872	0.514	3.02484437682628e-53	DC	RNF144B
IL4I1	1.63671129197766e-57	0.986766425802958	0.545	0.241	3.44069447799543e-53	DC	IL4I1
TRAF1	1.78937855658014e-57	0.775236226841111	0.681	0.358	3.76163160164276e-53	DC	TRAF1
FAM149A	2.51153347583903e-57	2.32855231143521	0.185	0.028	5.27974567290881e-53	DC	FAM149A
ADRM1	4.36488590293721e-57	0.306621264571023	0.732	0.372	9.1758631451546e-53	DC	ADRM1
PELI1	6.12199111945957e-57	1.21669495430515	0.657	0.352	1.28696497313279e-52	DC	PELI1
PIM3	9.17878252045735e-57	0.767591284743989	0.91	0.562	1.92956366145055e-52	DC	PIM3
AP1S3	1.40863799124346e-56	2.1118961551344	0.219	0.044	2.96123878519201e-52	DC	AP1S3
CHMP4B	1.4643233988572e-56	0.456916911294041	0.786	0.426	3.0783006490776e-52	DC	CHMP4B
LINC01588	2.40205436376594e-56	2.14610368362148	0.243	0.055	5.04959868350877e-52	DC	LINC01588
BUD23	2.94839554214013e-56	0.346175907555825	0.559	0.239	6.19811710868698e-52	DC	BUD23
VMO1	3.05342102163745e-56	1.1810831240824	0.47	0.186	6.41890167168626e-52	DC	VMO1
KDM6B	3.33924536283802e-56	0.835910356305097	0.914	0.573	7.01976160175808e-52	DC	KDM6B
HNRNPC	3.62377854871861e-56	0.608914816368485	0.96	0.67	7.61790726511625e-52	DC	HNRNPC
MIR3142HG	5.10000581942828e-56	1.61345697263797	0.292	0.079	1.07212322336021e-51	DC	MIR3142HG
PABPN1	6.04035549159972e-56	0.598834206156325	0.711	0.35	1.26980353144409e-51	DC	PABPN1
IL1R2	1.29094912920677e-55	1.33471898627499	0.555	0.255	2.71383325941848e-51	DC	IL1R2
SATB1	1.40720223364276e-55	0.862942915324248	0.625	0.301	2.95822053556382e-51	DC	SATB1
RAB9A	1.63695208686141e-55	0.762483457890756	0.649	0.321	3.44120067700005e-51	DC	RAB9A
AKR1B1	2.3569962329722e-55	0.456093213057778	0.747	0.382	4.95487748095416e-51	DC	AKR1B1
MGAT1	3.48306888917093e-55	0.702850519768646	0.879	0.554	7.32210741881513e-51	DC	MGAT1
BAZ1A	3.76460434627338e-55	0.694591199051505	0.872	0.53	7.9139512567359e-51	DC	BAZ1A
TRIB1	4.30845699212405e-55	0.791754153996742	0.578	0.259	9.05723828884317e-51	DC	TRIB1
GSTM3	4.88257592135992e-55	0.821035453436757	0.503	0.213	1.02641511018828e-50	DC	GSTM3
CMTM6	4.91259590103294e-55	0.565868936609927	0.945	0.621	1.03272591031515e-50	DC	CMTM6
RPS10	6.70545108026687e-55	0.401160850879538	0.997	0.881	1.4096199260937e-50	DC	RPS10
SPRED2	8.9689304877124e-55	1.45643886947033	0.355	0.12	1.8854485671269e-50	DC	SPRED2
DNTTIP2	9.35023966153215e-55	0.523447546202954	0.765	0.4	1.96560738164729e-50	DC	DNTTIP2
FCGR2B	9.79747828881006e-55	0.919142878690139	0.591	0.288	2.05962588587365e-50	DC	FCGR2B
MALT1	1.04871880814772e-54	0.804550676385226	0.756	0.422	2.20461667848813e-50	DC	MALT1
RILPL2	1.17849304885929e-54	0.57456119294118	0.941	0.606	2.477428087312e-50	DC	RILPL2
PSTPIP2	2.48897500446723e-54	0.734003886621389	0.645	0.308	5.232323254391e-50	DC	PSTPIP2
HLA-DMB	3.00764358510131e-54	0.377793666581008	0.915	0.571	6.32266834459998e-50	DC	HLA-DMB
UGCG	3.3671590914015e-54	0.887203092740607	0.592	0.283	7.07844184194422e-50	DC	UGCG
IL6R-AS1	3.95945169892256e-54	2.89632833749761	0.159	0.021	8.32355936147501e-50	DC	IL6R-AS1
TNFAIP8	4.57467472301185e-54	0.797990040532981	0.84	0.528	9.61688120271552e-50	DC	TNFAIP8
PDE4B	5.12070766009865e-54	0.593473926282351	0.929	0.566	1.07647516430594e-49	DC	PDE4B
MT-CO1	5.46810905144337e-54	0.42964836057743	1	0.959	1.14950588479442e-49	DC	MT-CO1
PDXK	1.39588437187775e-53	0.55130868097854	0.84	0.493	2.93442812656141e-49	DC	PDXK
SMOX	1.53153018736113e-53	0.968602195692753	0.356	0.118	3.21958275987057e-49	DC	SMOX
SYAP1	1.70562755910421e-53	0.786967886398141	0.828	0.508	3.58557025474886e-49	DC	SYAP1
TRAF5	2.21275438534749e-53	1.22378053498719	0.343	0.111	4.65165226887749e-49	DC	TRAF5
TOMM34	2.46586314424928e-53	0.760352715475004	0.364	0.122	5.18373750184083e-49	DC	TOMM34
SMAP2	2.73309400716702e-53	0.597928907957443	0.855	0.537	5.74551022186651e-49	DC	SMAP2
EPC1	3.39011755594953e-53	0.584067592688851	0.69	0.346	7.1267051261171e-49	DC	EPC1
UBE2N	4.20442354278794e-53	0.185809490841122	0.743	0.399	8.83853917164881e-49	DC	UBE2N
TNFRSF12A	6.29078453543777e-53	0.898695844320679	0.372	0.131	1.32244872503973e-48	DC	TNFRSF12A
ARMCX6	1.13499037699782e-52	0.76202531281224	0.457	0.193	2.38597677052482e-48	DC	ARMCX6
NCL	1.51637804761098e-52	0.496461151970438	0.899	0.573	3.1877299316878e-48	DC	NCL
BCL2L1	2.29133264666547e-52	1.33306839205497	0.379	0.141	4.81683948982015e-48	DC	BCL2L1
CHKA	2.96509465994768e-52	0.692263659225795	0.494	0.209	6.23322199414202e-48	DC	CHKA
THAP2	3.38670793435725e-52	0.677185596333703	0.804	0.454	7.11953741960581e-48	DC	THAP2
TXNL1	8.93156639904055e-52	0.25997183034673	0.707	0.376	1.8775938884063e-47	DC	TXNL1
EIF4A1	1.23988469940055e-51	0.446890568157661	0.883	0.551	2.60648561507983e-47	DC	EIF4A1
SLC3A2	1.24008811786471e-51	0.554026748941833	0.861	0.524	2.60691324137519e-47	DC	SLC3A2
CYLD	1.45705741614593e-51	0.670404086196545	0.685	0.348	3.06302610022197e-47	DC	CYLD
IGSF21	2.6638969380123e-51	1.30427064359966	0.219	0.048	5.60004414308947e-47	DC	IGSF21
CDV3	3.06215559398055e-51	0.601773724865887	0.83	0.488	6.43726348966592e-47	DC	CDV3
KHDRBS1	4.35413466930032e-51	0.485630737323417	0.782	0.434	9.15326190180314e-47	DC	KHDRBS1
FCGR2A	5.05146318140468e-51	0.900860002786007	0.854	0.625	1.06191858999489e-46	DC	FCGR2A
THUMPD3-AS1	5.2179779417101e-51	0.529535252432269	0.636	0.306	1.0969233229063e-46	DC	THUMPD3-AS1
TM6SF1	5.37737493909038e-51	0.58138504999753	0.495	0.208	1.13043175969558e-46	DC	TM6SF1
PRKAB1	5.48757834160685e-51	1.20322331702437	0.319	0.1	1.15359871897259e-46	DC	PRKAB1
STRAP	6.42439973578636e-51	0.373577562698772	0.712	0.373	1.35053731245701e-46	DC	STRAP
REV3L	8.01322062484394e-51	1.27542911448655	0.495	0.226	1.68453923975469e-46	DC	REV3L
ADAM28	8.75971748793152e-51	0.518285777041717	0.579	0.266	1.84146781031296e-46	DC	ADAM28
TMEM70	9.82291502122525e-51	0.378527112792169	0.55	0.243	2.06497319576197e-46	DC	TMEM70
HNRNPUL1	1.02444358644629e-50	0.722121176582902	0.693	0.368	2.1535853074274e-46	DC	HNRNPUL1
GPR65	1.59010093394267e-50	0.94371735587701	0.477	0.207	3.34271018333428e-46	DC	GPR65
GSN	1.94332249371761e-50	0.278905667089721	0.885	0.547	4.08525254629315e-46	DC	GSN
HSP90AB1	3.09474873502673e-50	0.659408848358723	0.988	0.808	6.5057807907732e-46	DC	HSP90AB1
PSMD12	6.88980589566363e-50	0.62002789331743	0.601	0.288	1.44837499538641e-45	DC	PSMD12
ANKRD11	9.39595384049559e-50	0.775294525585121	0.667	0.352	1.97521741634898e-45	DC	ANKRD11
LPXN	9.4377084662669e-50	0.487859063281927	0.81	0.451	1.98399507377863e-45	DC	LPXN
PLAU	9.92710807124862e-50	1.58982345282388	0.535	0.279	2.08687665873789e-45	DC	PLAU
PAFAH1B1	1.0839293448362e-49	0.551705810369743	0.671	0.354	2.27863626871465e-45	DC	PAFAH1B1
SLC41A2	1.20551855496805e-49	1.41518543622244	0.301	0.093	2.53424110625384e-45	DC	SLC41A2
NRROS	1.31085407170439e-49	1.68577518849279	0.284	0.087	2.75567742953698e-45	DC	NRROS
INSR	1.38435508210896e-49	0.794698984093216	0.479	0.204	2.91019125360945e-45	DC	INSR
RELB	2.41310288311089e-49	0.688029108470772	0.64	0.332	5.07282488087572e-45	DC	RELB
PALD1	4.02361714877984e-49	0.633929373860994	0.387	0.142	8.45844797016499e-45	DC	PALD1
CHRNE	4.06652518936107e-49	1.34109443552045	0.283	0.081	8.54864925307484e-45	DC	CHRNE
C1QC	5.11566920746118e-49	0.788253508038907	0.778	0.526	1.07541598079249e-44	DC	C1QC
OTUD1	6.10945021937047e-49	1.18833257546516	0.632	0.345	1.28432862511606e-44	DC	OTUD1
RNF149	6.57796833656885e-49	0.565059181485223	0.855	0.507	1.3828205037135e-44	DC	RNF149
DNAJB6	1.3007572953428e-48	0.586325930295018	0.975	0.657	2.73445198626964e-44	DC	DNAJB6
NBDY	1.35572618297876e-48	0.355689213620262	0.587	0.287	2.85000758185794e-44	DC	NBDY
CXCR3	2.16543658970887e-48	1.83493648987791	0.181	0.034	4.55218079888599e-44	DC	CXCR3
ADAM19	2.75891684012271e-48	1.81564208163361	0.288	0.089	5.79979498130596e-44	DC	ADAM19
ASMTL	3.41992751281413e-48	0.993393620773139	0.394	0.153	7.18937161743786e-44	DC	ASMTL
SNHG15	3.47915827473064e-48	0.392299350701111	0.741	0.403	7.31388652513875e-44	DC	SNHG15
ARMCX3	3.58224412846411e-48	0.705058619929197	0.568	0.275	7.53059360685725e-44	DC	ARMCX3
LDLRAD4	4.26634197053836e-48	0.27489368731023	0.506	0.219	8.96870409046573e-44	DC	LDLRAD4
METAP2	5.02953275674637e-48	0.448013465613433	0.652	0.324	1.05730837612322e-43	DC	METAP2
S100A8	7.1456060122355e-48	-5.20615812263794	0.058	0.306	1.50214929589215e-43	DC	S100A8
PLK3	8.75749614209427e-48	0.701442413500643	0.689	0.38	1.84100083899106e-43	DC	PLK3
TACC1	8.97326956304165e-48	0.595094116102617	0.785	0.449	1.88636072754262e-43	DC	TACC1
PTTG1	1.03907152397004e-47	0.527753808514449	0.483	0.211	2.18433615768982e-43	DC	PTTG1
TSPAN33	1.1037788119616e-47	0.676952305828558	0.495	0.227	2.32036381850567e-43	DC	TSPAN33
EI24	2.03904326186645e-47	0.779064915700532	0.383	0.153	4.28647674509565e-43	DC	EI24
ZHX2	2.23993671304739e-47	1.26181360779942	0.346	0.12	4.70879495816822e-43	DC	ZHX2
CD1E	3.17527042581851e-47	1.27353241288281	0.321	0.111	6.67505348915568e-43	DC	CD1E
RALA	3.66066701393949e-47	0.868213278188734	0.723	0.425	7.6954541967036e-43	DC	RALA
BCL2A1	4.37719756759332e-47	0.56090956830114	0.964	0.684	9.20174472659467e-43	DC	BCL2A1
WNT5A	5.68779325437367e-47	1.39382316471714	0.312	0.102	1.19568789793443e-42	DC	WNT5A
SLC16A3	6.38056657815854e-47	0.658358842291746	0.751	0.439	1.34132270606049e-42	DC	SLC16A3
EMD	8.41318576835438e-47	0.465786885725104	0.69	0.356	1.76861991222346e-42	DC	EMD
GPR132	8.53397574055277e-47	0.795218060618453	0.668	0.348	1.794012380179e-42	DC	GPR132
ISG20	9.21052881275533e-47	0.529817271081616	0.791	0.482	1.93623736701743e-42	DC	ISG20
LRRFIP1	1.19689616839638e-46	0.616449537359339	0.905	0.58	2.51611512520287e-42	DC	LRRFIP1
SIPA1L1	1.83971409966399e-46	0.592859388399993	0.692	0.357	3.86744698031363e-42	DC	SIPA1L1
FAM133B	2.16484364335916e-46	0.509622251021055	0.774	0.443	4.55093430706962e-42	DC	FAM133B
ZNF267	2.26984841703207e-46	0.650397272153781	0.726	0.408	4.77167534228481e-42	DC	ZNF267
SERPINB1	2.70109019317656e-46	0.6944849352205	0.91	0.656	5.67823180409577e-42	DC	SERPINB1
SRSF6	2.85994406221308e-46	0.33463235452134	0.694	0.366	6.01217440758433e-42	DC	SRSF6
AAED1	3.07364102002044e-46	0.528326554832978	0.677	0.352	6.46140815228698e-42	DC	AAED1
PARVB	3.45337595328446e-46	0.639607000037792	0.554	0.278	7.25968692899458e-42	DC	PARVB
ATP1B1	4.69608774770508e-46	0.621835703733704	0.714	0.395	9.87211566322562e-42	DC	ATP1B1
RAB5A	4.8932462334501e-46	0.556406689693666	0.681	0.358	1.02865822319588e-41	DC	RAB5A
TES	5.66274339409791e-46	0.775770104431916	0.657	0.353	1.19042191630726e-41	DC	TES
TMEM163	5.98340481303747e-46	1.56487437433701	0.221	0.055	1.25783135979674e-41	DC	TMEM163
BCL3	6.14292126591016e-46	0.632482290637795	0.688	0.37	1.29136490851963e-41	DC	BCL3
TLR3	6.97233901767511e-46	1.32115566550409	0.181	0.035	1.46572510829566e-41	DC	TLR3
UBE2F	2.30709025063356e-45	0.655570174652814	0.503	0.232	4.84996512488188e-41	DC	UBE2F
IL18	2.35453532685994e-45	0.288810744080976	0.803	0.463	4.94970416412497e-41	DC	IL18
ITGAX	2.77473731420865e-45	0.628231039540654	0.871	0.544	5.83305278192942e-41	DC	ITGAX
RHOQ	2.7907600202459e-45	0.574908661559742	0.747	0.423	5.86673571456093e-41	DC	RHOQ
TAOK3	3.0037206928387e-45	0.766294756950304	0.748	0.441	6.31442164048551e-41	DC	TAOK3
WBP4	3.73902768223601e-45	0.699395783056059	0.461	0.195	7.86018399359653e-41	DC	WBP4
SCML1	4.09594747462835e-45	0.845893495118665	0.484	0.217	8.61050078116371e-41	DC	SCML1
APMAP	5.54716416722945e-45	0.376019824058145	0.596	0.295	1.16612485123497e-40	DC	APMAP
IGLON5	6.16688257193078e-45	2.76376151143495	0.147	0.023	1.29640205427129e-40	DC	IGLON5
B4GALT1	6.19038475763708e-45	0.477472040226233	0.939	0.632	1.30134268375047e-40	DC	B4GALT1
PSMD9	6.98118233830499e-45	0.544322805138302	0.499	0.222	1.46758415115848e-40	DC	PSMD9
BHLHE41	7.47800368046884e-45	1.29454450380718	0.352	0.134	1.57202593370816e-40	DC	BHLHE41
PON2	8.60744660332472e-45	1.00759293674022	0.315	0.107	1.80945742495092e-40	DC	PON2
PHLDA1	8.6153214843741e-45	0.907161021575255	0.737	0.457	1.81111288244512e-40	DC	PHLDA1
CALM1	8.94980836437712e-45	0.52956215222253	0.985	0.744	1.88142871435936e-40	DC	CALM1
C6orf62	1.017908161049e-44	0.360398291788236	0.781	0.441	2.13984653615721e-40	DC	C6orf62
EIF3J	1.35123578036131e-44	0.518533084613919	0.677	0.372	2.84056785747555e-40	DC	EIF3J
ELMO1	1.44403534935647e-44	0.806693347312035	0.472	0.21	3.03565111141717e-40	DC	ELMO1
LCP2	1.61823510585937e-44	1.19870913238207	0.701	0.483	3.40185383953756e-40	DC	LCP2
UBAC2	1.68560539985327e-44	0.797855856583077	0.614	0.325	3.54347967157155e-40	DC	UBAC2
RAB21	1.86887787550576e-44	0.501754445069227	0.855	0.524	3.92875506988822e-40	DC	RAB21
TOP1	1.9250755768836e-44	0.523116007828033	0.855	0.541	4.0468938777247e-40	DC	TOP1
PLEKHF2	2.50303867523714e-44	0.858419078451341	0.506	0.243	5.26188790308352e-40	DC	PLEKHF2
TM2D2	3.40491303612808e-44	0.738856021969851	0.441	0.188	7.15780818454846e-40	DC	TM2D2
MGLL	3.639500440913e-44	1.01246438772187	0.471	0.216	7.65095782688732e-40	DC	MGLL
TP53I13	3.97274881377528e-44	0.904585162734577	0.415	0.173	8.35151255631839e-40	DC	TP53I13
LAIR1	4.56474154385258e-44	0.476102816934648	0.785	0.468	9.5959996734869e-40	DC	LAIR1
FAM49B	6.42245958218952e-44	0.2962353910126	0.884	0.585	1.35012945336788e-39	DC	FAM49B
AIG1	6.7134323967233e-44	0.288615633679454	0.443	0.186	1.41129775843917e-39	DC	AIG1
DDOST	7.01374105349785e-44	0.336757183969481	0.661	0.347	1.47442864426632e-39	DC	DDOST
HSPA9	8.1499489552787e-44	0.307283986850227	0.754	0.416	1.71328226937869e-39	DC	HSPA9
RALGDS	1.1632542537883e-43	0.815003179140936	0.525	0.262	2.44539309231377e-39	DC	RALGDS
AQP9	1.53718885827608e-43	-3.71672021477904	0.107	0.342	3.23147841786798e-39	DC	AQP9
CRYBG1	1.7091893438502e-43	0.989212084425776	0.494	0.246	3.5930578386419e-39	DC	CRYBG1
SRSF2	1.76769783056396e-43	0.386928836510096	0.937	0.665	3.71605437941156e-39	DC	SRSF2
TMEM88	1.79106240682425e-43	1.27035911666373	0.257	0.074	3.76517139162594e-39	DC	TMEM88
UBE2B	1.93116159466562e-43	0.221144566994839	0.917	0.58	4.05968790430606e-39	DC	UBE2B
RFTN1	1.93911284165889e-43	0.93310841647615	0.417	0.175	4.07640301573532e-39	DC	RFTN1
RBM3	2.22120306294031e-43	0.387843565619417	0.906	0.622	4.66941307891312e-39	DC	RBM3
SLC31A2	2.35730358321204e-43	0.528472503250165	0.729	0.393	4.95552359262835e-39	DC	SLC31A2
CCNH	2.79196876082013e-43	0.551779547853286	0.764	0.443	5.86927672899609e-39	DC	CCNH
AHSA1	4.01326216039707e-43	0.522345235567315	0.552	0.273	8.43667971358673e-39	DC	AHSA1
RASSF5	4.19783045723048e-43	0.470987568542028	0.702	0.392	8.82467918718992e-39	DC	RASSF5
EPB41L2	5.33710846669425e-43	0.403386342562091	0.516	0.24	1.12196694186847e-38	DC	EPB41L2
COQ10B	5.94875650910355e-43	0.415363792592161	0.56	0.27	1.25054759334375e-38	DC	COQ10B
ATP6V1H	7.33850310213657e-43	0.669019777955857	0.555	0.274	1.54270012213115e-38	DC	ATP6V1H
IDO1	1.05212824850396e-42	0.945020761442026	0.329	0.12	2.21178400400501e-38	DC	IDO1
PLXNA1	1.07422777530444e-42	1.31694179216607	0.29	0.099	2.258241629245e-38	DC	PLXNA1
MBP	1.11940267452865e-42	0.72058429862518	0.555	0.282	2.35320830239412e-38	DC	MBP
RPS26	1.67850526372455e-42	0.328338406635257	0.99	0.822	3.52855376540175e-38	DC	RPS26
RHEB	3.31006513002133e-42	0.351921046963064	0.897	0.593	6.95841891633083e-38	DC	RHEB
C1QB	3.61661039530222e-42	0.552528717768452	0.822	0.54	7.60283837300433e-38	DC	C1QB
TTYH2	3.68130729549772e-42	1.03034007955522	0.437	0.194	7.7388441965953e-38	DC	TTYH2
NFKBIE	4.36844414628022e-42	0.648955205418529	0.582	0.289	9.18334328431029e-38	DC	NFKBIE
RAMMET	4.4355694091508e-42	0.379665999627527	0.423	0.178	9.32445401191682e-38	DC	RAMMET
MAFF	4.5978405918595e-42	0.897565904029755	0.707	0.453	9.66558049220705e-38	DC	MAFF
PMEPA1	4.88677897656761e-42	0.309074793876244	0.613	0.315	1.02729867645404e-37	DC	PMEPA1
ANKRD12	5.61813878973129e-42	0.513294519318058	0.779	0.451	1.18104513637731e-37	DC	ANKRD12
MAGOH	6.02281728076048e-42	0.212196305762956	0.71	0.387	1.26611664876147e-37	DC	MAGOH
SNN	6.24707198061852e-42	0.583394734815471	0.649	0.356	1.31325947176563e-37	DC	SNN
AC100810.1	6.50224028903414e-42	0.59497523928823	0.502	0.235	1.36690095356076e-37	DC	AC100810.1
EIF5	8.26988661314654e-42	0.453292887646356	0.942	0.627	1.73849556381567e-37	DC	EIF5
IFIH1	8.5820333952221e-42	1.21652475658663	0.324	0.121	1.80411506034359e-37	DC	IFIH1
CNOT9	9.0969243686232e-42	0.611799775459387	0.413	0.177	1.91235544077197e-37	DC	CNOT9
CCDC12	1.21785001260078e-41	0.563383300147348	0.459	0.206	2.56016429648937e-37	DC	CCDC12
RIT1	1.24985773114578e-41	0.504710437656824	0.634	0.332	2.62745092241467e-37	DC	RIT1
RRAGC	1.34502670680684e-41	0.941298126003526	0.481	0.229	2.82751514304934e-37	DC	RRAGC
PIK3R5	1.5151300037489e-41	0.583899926739133	0.606	0.319	3.18510629388093e-37	DC	PIK3R5
LRMDA	1.68346457559674e-41	0.485112875736981	0.4	0.167	3.53897923081946e-37	DC	LRMDA
HSPD1	1.81658223795831e-41	0.53746575101811	0.902	0.618	3.81881918063597e-37	DC	HSPD1
TESK1	2.06741949795903e-41	0.945625539007502	0.401	0.171	4.34612926860947e-37	DC	TESK1
SNRPB	2.46174046802371e-41	0.317130064819309	0.826	0.523	5.17507081187945e-37	DC	SNRPB
TNFRSF21	2.65825218129741e-41	0.820505983218519	0.421	0.181	5.58817773552341e-37	DC	TNFRSF21
DEGS1	3.55888105907014e-41	0.349268000617697	0.739	0.418	7.48147976237725e-37	DC	DEGS1
RBM23	3.59806757116034e-41	0.525014756542369	0.507	0.234	7.56385764809326e-37	DC	RBM23
TMCC3	3.7298095762842e-41	0.933061043037246	0.455	0.207	7.84080569126464e-37	DC	TMCC3
SRC	4.82007677306346e-41	0.527984048591027	0.532	0.251	1.0132765392334e-36	DC	SRC
SRSF5	7.94137291013601e-41	0.326771886792273	0.934	0.634	1.66943541316879e-36	DC	SRSF5
IFNLR1	8.57221619156572e-41	1.36102051868319	0.172	0.036	1.80205128779095e-36	DC	IFNLR1
MTRNR2L8	1.12444210511598e-40	-8.09056273982989	0.003	0.201	2.36380219337482e-36	DC	MTRNR2L8
ATF4	1.17627049990279e-40	0.33297247271353	0.795	0.461	2.47275584489564e-36	DC	ATF4
B3GALT6	1.31358506665597e-40	0.959376097287536	0.323	0.118	2.76141852712417e-36	DC	B3GALT6
OASL	1.41494425394718e-40	1.34413376818999	0.351	0.144	2.97449581064775e-36	DC	OASL
LAMTOR3	1.73594556121972e-40	0.499747351999987	0.475	0.215	3.64930475879608e-36	DC	LAMTOR3
SERPINB9P1	1.78219738989188e-40	1.23083343156512	0.245	0.073	3.74653535303071e-36	DC	SERPINB9P1
RPL36A	2.31389176733528e-40	0.279505025384442	0.959	0.742	4.86426327329222e-36	DC	RPL36A
MOB3A	2.44998133588093e-40	0.631225449882358	0.57	0.284	5.15035076428889e-36	DC	MOB3A
NOP56	3.48385307381243e-40	0.413048211156846	0.484	0.22	7.3237559317685e-36	DC	NOP56
RANBP2	4.40732457855815e-40	0.526274868536832	0.674	0.373	9.26507772904495e-36	DC	RANBP2
INHBA	4.53427918162889e-40	1.46307348578213	0.307	0.112	9.53196169562026e-36	DC	INHBA
CD302	5.83087726223077e-40	0.384420791075518	0.698	0.392	1.22576701806615e-35	DC	CD302
SH3BP5	6.49629563386201e-40	0.665946939727488	0.76	0.459	1.36565126815047e-35	DC	SH3BP5
TCP1	7.24311684841113e-40	0.216404417093273	0.734	0.403	1.52264802387299e-35	DC	TCP1
STK40	7.98705138937575e-40	0.591688105350884	0.422	0.186	1.67903794307457e-35	DC	STK40
SPNS3	8.13955365843124e-40	1.10285324536875	0.214	0.058	1.71109697007542e-35	DC	SPNS3
TOR3A	8.863764448609e-40	0.881972311240154	0.471	0.228	1.86334056238658e-35	DC	TOR3A
FNBP1	1.02418391246286e-39	0.429440104499875	0.837	0.508	2.15303942077943e-35	DC	FNBP1
GLA	1.04508524044617e-39	0.633316180763286	0.662	0.374	2.19697819246595e-35	DC	GLA
BZW1	1.04929107231825e-39	0.229896426556028	0.938	0.607	2.20581969222743e-35	DC	BZW1
G3BP1	1.19619075457139e-39	0.332944860259687	0.658	0.345	2.51463220425999e-35	DC	G3BP1
BCL7B	1.25281146172947e-39	0.338770719371371	0.543	0.269	2.6336602548477e-35	DC	BCL7B
POLR2A	1.41546307619037e-39	0.34589172365282	0.596	0.308	2.97558647876739e-35	DC	POLR2A
SLC15A4	1.45424503999601e-39	1.06325489673205	0.357	0.144	3.05711392307962e-35	DC	SLC15A4
AL391422.3	1.83562386205076e-39	1.58598745873813	0.135	0.023	3.85884848280311e-35	DC	AL391422.3
ARL8B	1.87672276353679e-39	0.494684274384621	0.821	0.503	3.94524659350703e-35	DC	ARL8B
VPS26A	1.93539762739395e-39	0.273762150335451	0.634	0.335	4.06859289230757e-35	DC	VPS26A
ATP6V0D1	1.98711481415652e-39	0.254288524588741	0.835	0.514	4.17731276231984e-35	DC	ATP6V0D1
S100A6	2.43514762130547e-39	-1.28917865646557	0.834	0.808	5.11916732950835e-35	DC	S100A6
DNAJA2	2.99013436387687e-39	0.127146046064432	0.627	0.332	6.28586045974195e-35	DC	DNAJA2
MAD1L1	3.09812602842637e-39	0.648595897349968	0.363	0.148	6.51288053695791e-35	DC	MAD1L1
GLIPR1	3.11178988150001e-39	0.371977691888955	0.801	0.497	6.54160468888932e-35	DC	GLIPR1
CSRNP1	3.37965568865079e-39	0.317566158385442	0.787	0.445	7.10471218868169e-35	DC	CSRNP1
LITAF	5.48815772443816e-39	0.473597054777711	0.985	0.755	1.15372051683139e-34	DC	LITAF
SPATS2L	5.53271078504623e-39	0.624152594214842	0.484	0.231	1.16308646123242e-34	DC	SPATS2L
PBDC1	6.42681008033519e-39	0.326446980310495	0.492	0.236	1.35104401508806e-34	DC	PBDC1
CCT2	7.13658140345159e-39	0.266779702978284	0.632	0.336	1.50025214263359e-34	DC	CCT2
RBM7	7.47867491529312e-39	0.382415994524644	0.492	0.231	1.57216704069292e-34	DC	RBM7
TRABD	9.9575152968311e-39	0.479984392070142	0.56	0.3	2.09326886569983e-34	DC	TRABD
CPM	9.9828476402294e-39	0.682995798398266	0.581	0.305	2.09859423092903e-34	DC	CPM
MUC20-OT1	1.09880038220577e-38	0.966758422227724	0.425	0.199	2.30989816347298e-34	DC	MUC20-OT1
VDAC2	1.10133315233723e-38	0.231786715015434	0.894	0.594	2.31522255284332e-34	DC	VDAC2
ETS2	1.10156338947018e-38	0.433762834117299	0.942	0.611	2.31570655734421e-34	DC	ETS2
RBM17	1.15633120817068e-38	0.287684853317172	0.777	0.442	2.43083946581641e-34	DC	RBM17
UBE2A	1.44609990670602e-38	0.335225346676915	0.714	0.434	3.0399912238774e-34	DC	UBE2A
IL1B	1.48673996075295e-38	0.932998099915105	0.901	0.714	3.12542474549485e-34	DC	IL1B
DUS1L	1.65281420205204e-38	0.28725375359384	0.425	0.181	3.4745460155538e-34	DC	DUS1L
CSNK1D	1.80304010601803e-38	0.266848995932851	0.715	0.399	3.79035091087111e-34	DC	CSNK1D
CCL3L1	1.83033686721035e-38	1.65035932192899	0.644	0.404	3.84773416224959e-34	DC	CCL3L1
NFKBIB	1.99708528599512e-38	0.684475183370734	0.426	0.189	4.19827268821894e-34	DC	NFKBIB
LINC01480	2.15144280817862e-38	1.15219878002009	0.204	0.054	4.52276307135309e-34	DC	LINC01480
DNAJC4	2.39845834407211e-38	0.459912366407217	0.516	0.252	5.04203913090839e-34	DC	DNAJC4
IKZF1	2.53158016475321e-38	0.618183907765988	0.51	0.25	5.3218878223442e-34	DC	IKZF1
MTRNR2L12	2.73233908268128e-38	-5.80247159716185	0.022	0.22	5.74392321961258e-34	DC	MTRNR2L12
ARF4	2.82931631394202e-38	0.206533235751816	0.819	0.536	5.94778875516892e-34	DC	ARF4
DENND1B	3.05782261061232e-38	1.01467457057795	0.368	0.153	6.42815469202922e-34	DC	DENND1B
RIPK2	3.19270828388465e-38	0.374957915134205	0.684	0.378	6.71171135438231e-34	DC	RIPK2
PPP1R2	3.65723525287233e-38	0.298806892021281	0.706	0.405	7.68823994858821e-34	DC	PPP1R2
SPSB1	3.7395900522251e-38	0.947269096557344	0.346	0.14	7.86136620778761e-34	DC	SPSB1
CCT6A	4.4648326854229e-38	0.11471912393435	0.68	0.38	9.38597127129602e-34	DC	CCT6A
MFSD1	4.66460178790305e-38	0.490853282284581	0.819	0.497	9.8059258785298e-34	DC	MFSD1
PLA2G16	4.88291195517643e-38	0.417484771466064	0.426	0.188	1.02648575121719e-33	DC	PLA2G16
AL592183.1	6.49206664888643e-38	1.17528508350913	0.2	0.053	1.36476225092891e-33	DC	AL592183.1
PLEKHO1	6.74170854832809e-38	0.33667447311803	0.751	0.435	1.41724197102953e-33	DC	PLEKHO1
STX4	7.41785197933557e-38	0.620759896639102	0.636	0.358	1.55938084309592e-33	DC	STX4
YTHDF2	7.52806465530883e-38	0.422227902345405	0.542	0.276	1.58254975183902e-33	DC	YTHDF2
MAPK1IP1L	9.2150146411705e-38	0.184402747998271	0.715	0.407	1.93718037786686e-33	DC	MAPK1IP1L
ZC3H18	9.46796746762693e-38	1.00560378026478	0.39	0.168	1.99035612104453e-33	DC	ZC3H18
RAP2B	1.04518474236973e-37	0.536144035328133	0.565	0.292	2.19718736540966e-33	DC	RAP2B
ALOX5AP	1.07156387611492e-37	0.550017980392014	0.808	0.536	2.25264158036879e-33	DC	ALOX5AP
TRIM22	1.16163980239819e-37	0.349848727878928	0.585	0.306	2.44199919260147e-33	DC	TRIM22
OTULINL	1.21803615318987e-37	0.425901831582803	0.452	0.21	2.56055560123575e-33	DC	OTULINL
BLOC1S2	1.24079387354671e-37	0.440054734841141	0.572	0.301	2.60839688096989e-33	DC	BLOC1S2
ARL6IP1	1.42764920843031e-37	0.291152307246998	0.885	0.565	3.00120416596219e-33	DC	ARL6IP1
CHMP2B	1.51545519090039e-37	0.257870839154331	0.599	0.31	3.18578990231079e-33	DC	CHMP2B
UBE2E1	1.53772502999517e-37	0.399206167560821	0.57	0.306	3.23260555805585e-33	DC	UBE2E1
ENPP4	1.61022346915755e-37	1.25524356049649	0.259	0.088	3.38501177686299e-33	DC	ENPP4
CAT	1.62982919475566e-37	0.12861072725275	0.599	0.322	3.42622693321534e-33	DC	CAT
CHST7	1.65178254966812e-37	1.02256743109308	0.395	0.175	3.47237727591231e-33	DC	CHST7
ABL2	1.68024828678072e-37	0.753174970686689	0.641	0.364	3.53221794847043e-33	DC	ABL2
USP53	2.14450262918963e-37	0.599295845186718	0.36	0.149	4.50817342708245e-33	DC	USP53
USP11	2.17595844646735e-37	0.693832851061001	0.408	0.177	4.57429984616367e-33	DC	USP11
SARAF	2.49781544502997e-37	0.222893636524918	0.972	0.749	5.250907628542e-33	DC	SARAF
MYADM	2.95577943854638e-37	0.47938317433111	0.703	0.394	6.21363953571219e-33	DC	MYADM
LAPTM4A	3.99833598268488e-37	0.30498321432091	0.917	0.623	8.40530190280016e-33	DC	LAPTM4A
RIN3	4.23846026264106e-37	0.59215590735252	0.595	0.329	8.91009116412403e-33	DC	RIN3
TNFRSF1B	4.34970245140434e-37	0.241194585385069	0.894	0.542	9.14394449334221e-33	DC	TNFRSF1B
PTPRE	4.4431130371035e-37	0.521627219533894	0.726	0.439	9.34031222659897e-33	DC	PTPRE
DARS	4.6407901136284e-37	0.443451942534211	0.517	0.254	9.75586897686961e-33	DC	DARS
NRIP3	5.02556127195846e-37	1.00025818987608	0.329	0.132	1.05647349059111e-32	DC	NRIP3
GNAI3	5.73195888020785e-37	0.222391675767557	0.809	0.469	1.20497239579729e-32	DC	GNAI3
RNASEK	6.61152218424495e-37	0.49264093846723	0.508	0.26	1.38987419357197e-32	DC	RNASEK
SEPT6	6.98039848646982e-37	0.499670642044875	0.538	0.275	1.46741936982569e-32	DC	SEPT6
RASAL1	7.49827164403573e-37	3.79937192494647	0.084	0.007	1.57628666500919e-32	DC	RASAL1
ARID5A	8.03836718247437e-37	0.466584245171663	0.643	0.355	1.68982554909976e-32	DC	ARID5A
RSL1D1	8.90376481439417e-37	0.121061692908704	0.732	0.411	1.87174943928194e-32	DC	RSL1D1
TRAF4	9.5760345587993e-37	0.666746848393388	0.419	0.192	2.01307398495079e-32	DC	TRAF4
AC106739.2	9.62336752873179e-37	1.66476203796034	0.179	0.045	2.02302432189e-32	DC	AC106739.2
NFKB2	9.76364104119346e-37	0.353227818172363	0.751	0.444	2.05251261967969e-32	DC	NFKB2
DAPK1	1.06006589912875e-36	0.654725077571067	0.507	0.259	2.22847053314846e-32	DC	DAPK1
AC005224.3	1.0838102920449e-36	0.923705434152345	0.341	0.135	2.27838599593678e-32	DC	AC005224.3
RPN2	1.09896288489931e-36	0.179285405522848	0.818	0.501	2.31023977663532e-32	DC	RPN2
CDC37	1.18195690257371e-36	0.253915407556021	0.777	0.488	2.48470980059046e-32	DC	CDC37
HERPUD1	1.58944842814079e-36	0.56424358530698	0.977	0.788	3.34133848563756e-32	DC	HERPUD1
NSRP1	1.63579258351369e-36	0.61652635055686	0.404	0.181	3.43876316906248e-32	DC	NSRP1
DSE	1.66816591966593e-36	0.502269189197122	0.818	0.512	3.50681839632172e-32	DC	DSE
UFM1	1.67249443853777e-36	0.362478308128808	0.734	0.419	3.51591780869409e-32	DC	UFM1
UBE2D1	1.99047422894019e-36	0.476085882850545	0.764	0.444	4.18437492407806e-32	DC	UBE2D1
CTSZ	2.03901244232129e-36	0.470591002655016	0.952	0.648	4.28641195624781e-32	DC	CTSZ
TCTN3	2.8176491267572e-36	1.724685898569	0.279	0.105	5.92326199426899e-32	DC	TCTN3
RIPK1	2.929417341803e-36	0.659661239162889	0.328	0.132	6.15822113593827e-32	DC	RIPK1
AEN	3.28399774123319e-36	1.02827486378988	0.206	0.059	6.90362005162042e-32	DC	AEN
MARCKSL1	3.37153526194989e-36	0.451140396656009	0.828	0.521	7.08764142767106e-32	DC	MARCKSL1
AC002456.1	3.75627245551856e-36	1.93431943417662	0.195	0.053	7.89643595599112e-32	DC	AC002456.1
JAML	3.81915984378953e-36	0.532579760275856	0.591	0.326	8.02863782361434e-32	DC	JAML
AF213884.3	4.48460391252537e-36	2.19672993077583	0.142	0.028	9.42753434491083e-32	DC	AF213884.3
TRAPPC2B	4.65670931405026e-36	0.588272166574194	0.301	0.113	9.78933431999645e-32	DC	TRAPPC2B
CCL4L2	4.76404068929056e-36	1.43769190918233	0.712	0.481	1.00149663370266e-31	DC	CCL4L2
MB21D2	4.7967745126276e-36	0.767573542108975	0.351	0.146	1.00837793804457e-31	DC	MB21D2
PURB	5.21908327229595e-36	0.469985881084647	0.55	0.28	1.09715568550205e-31	DC	PURB
TMEM259	5.39774861722589e-36	0.348592247039715	0.521	0.263	1.13471471431323e-31	DC	TMEM259
ORMDL1	5.72936650658058e-36	0.191216583823362	0.577	0.307	1.20442742701337e-31	DC	ORMDL1
STK17B	6.27202248337137e-36	0.294301060612736	0.72	0.41	1.31850456645433e-31	DC	STK17B
UBE2D3	6.63868243217437e-36	0.405692860679435	0.987	0.741	1.3955838208917e-31	DC	UBE2D3
AC004687.1	7.08770895947663e-36	0.759472357285343	0.391	0.172	1.48997817746118e-31	DC	AC004687.1
RASSF3	7.38906660392015e-36	0.283990305991451	0.729	0.409	1.55332958147609e-31	DC	RASSF3
RNF145	8.00885300921062e-36	0.500263449914541	0.676	0.391	1.68362107959626e-31	DC	RNF145
IRAK2	9.12071879718687e-36	0.423329060723024	0.619	0.324	1.91735750554462e-31	DC	IRAK2
PLVAP	9.17925675344737e-36	1.27525281879814	0.168	0.04	1.92966335470971e-31	DC	PLVAP
IL10RA	9.36043440163449e-36	0.614339870489611	0.726	0.443	1.9677505199116e-31	DC	IL10RA
RCC2	1.07464643893764e-35	0.736427456419086	0.484	0.242	2.2591217439347e-31	DC	RCC2
SIAH1	1.10369940539552e-35	0.413400690456316	0.494	0.245	2.32019689002247e-31	DC	SIAH1
FGL2	1.16384519090808e-35	0.759456986820074	0.886	0.577	2.44663536032697e-31	DC	FGL2
SGK1	1.17142933148293e-35	0.554933265729131	0.812	0.492	2.46257874064343e-31	DC	SGK1
FCN1	1.19998550577231e-35	-4.26866072714325	0.044	0.24	2.52260953023455e-31	DC	FCN1
FDX1	1.22466348770574e-35	0.325532382751603	0.6	0.324	2.57448758385501e-31	DC	FDX1
NFKBID	1.45347315536734e-35	0.22816184456731	0.671	0.353	3.05549126721323e-31	DC	NFKBID
UBE2J2	1.56713990063296e-35	0.640501884297813	0.326	0.129	3.29444149911061e-31	DC	UBE2J2
DDX3Y	1.68539029131359e-35	0.404898994958714	0.803	0.483	3.54302747039942e-31	DC	DDX3Y
MKNK2	1.90509388699633e-35	0.296502814330759	0.634	0.341	4.00488836924368e-31	DC	MKNK2
MIR181A1HG	2.14586594786429e-35	1.09476297323245	0.405	0.189	4.5110393956003e-31	DC	MIR181A1HG
ARHGAP18	2.27535336799946e-35	0.269375617824664	0.605	0.316	4.78324785020847e-31	DC	ARHGAP18
RAB1A	2.3416298460899e-35	0.353846440388743	0.85	0.527	4.9225742624502e-31	DC	RAB1A
GABPB1	2.62807263763813e-35	0.686702030213065	0.379	0.163	5.52473429884287e-31	DC	GABPB1
PPP2CA	2.65023032462175e-35	0.30810878102213	0.708	0.411	5.57131418841983e-31	DC	PPP2CA
SDF4	2.92495937154272e-35	0.223580497264858	0.547	0.28	6.14884959085712e-31	DC	SDF4
CEBPD	3.20596039099876e-35	0.6043411139039	0.964	0.742	6.7395699339576e-31	DC	CEBPD
FAM57A	3.56443603496543e-35	1.30948534922132	0.16	0.037	7.49315743270434e-31	DC	FAM57A
RAPGEF1	4.15119302879635e-35	0.453492122808617	0.675	0.376	8.72663798513569e-31	DC	RAPGEF1
ICOSLG	4.28161310779163e-35	0.883092111763883	0.335	0.14	9.00080707519956e-31	DC	ICOSLG
BCL7A	4.74411464469775e-35	1.09088022005859	0.275	0.099	9.97307780608362e-31	DC	BCL7A
CLIC2	4.76673403166035e-35	0.634681572415247	0.381	0.165	1.00206282813564e-30	DC	CLIC2
SAR1A	6.58394865243322e-35	0.216327280128637	0.732	0.441	1.38407768571451e-30	DC	SAR1A
LIMS1	6.94703501251751e-35	0.403308073324382	0.939	0.632	1.46040570033143e-30	DC	LIMS1
MT-ND2	7.56524819997905e-35	-0.58749167002061	0.995	0.91	1.5903664765996e-30	DC	MT-ND2
SLC1A3	7.57126247927791e-35	0.870133173763209	0.53	0.293	1.5916307983938e-30	DC	SLC1A3
CTSS	7.70614553055849e-35	-0.935550025104285	0.965	0.828	1.61998591343401e-30	DC	CTSS
MT-CYB	9.10486757268978e-35	0.26029579927057	1	0.963	1.91402526113085e-30	DC	MT-CYB
NAPA	1.05527840177835e-34	0.167093504364315	0.649	0.36	2.21840625621845e-30	DC	NAPA
C1QA	1.05626588444955e-34	0.473126041034424	0.817	0.546	2.22048214228985e-30	DC	C1QA
SLC35E4	1.07370425447208e-34	1.28169315533705	0.209	0.064	2.25714108375121e-30	DC	SLC35E4
ACOT9	1.09770304594543e-34	0.45006995880614	0.679	0.4	2.30759134318648e-30	DC	ACOT9
CDCA4	1.10370555712358e-34	0.712855011485773	0.366	0.155	2.32020982218519e-30	DC	CDCA4
AL391069.3	1.33861787314622e-34	1.10283358295503	0.196	0.055	2.81404249292798e-30	DC	AL391069.3
ATP1B3	1.47434092470402e-34	0.594246908198521	0.964	0.699	3.09935949191279e-30	DC	ATP1B3
IL18R1	1.54355591268506e-34	1.38002499235657	0.181	0.048	3.24486323964652e-30	DC	IL18R1
NPM1	1.66110659789194e-34	0.319084901845021	0.975	0.827	3.49197829008844e-30	DC	NPM1
TBK1	1.71554194728723e-34	0.605423932267559	0.47	0.229	3.60641228158721e-30	DC	TBK1
ZMYND15	1.95538658817199e-34	1.05501062744259	0.209	0.062	4.11061368565516e-30	DC	ZMYND15
BANP	1.98156918544963e-34	1.01414380133137	0.392	0.179	4.16565474165221e-30	DC	BANP
FRMD4A	1.99642619176886e-34	0.660765654171316	0.288	0.105	4.1968871403365e-30	DC	FRMD4A
LY86	1.99937874382525e-34	0.239595747990786	0.716	0.419	4.20309399526944e-30	DC	LY86
SDCCAG8	2.19753109069129e-34	0.591107450520402	0.405	0.184	4.61964985885122e-30	DC	SDCCAG8
AC099489.1	2.19862355810675e-34	1.37291811660966	0.187	0.052	4.62194644385202e-30	DC	AC099489.1
MAFG	2.84384509396941e-34	0.585179258325226	0.592	0.32	5.9783311565425e-30	DC	MAFG
ABCF1	3.08976668262437e-34	0.558994169852193	0.475	0.234	6.49530752021294e-30	DC	ABCF1
CNDP2	3.2288816315315e-34	0.143192514443942	0.681	0.38	6.78775496580553e-30	DC	CNDP2
SUSD6	3.42223736600088e-34	0.541292432679319	0.615	0.341	7.19422739080704e-30	DC	SUSD6
NANS	3.56117153243926e-34	0.31801567476707	0.729	0.445	7.48629479549381e-30	DC	NANS
RBBP6	3.58230550648398e-34	0.257447412168649	0.635	0.351	7.53072263573063e-30	DC	RBBP6
AC079015.1	4.08169727265455e-34	2.24491712181754	0.088	0.009	8.58054400657439e-30	DC	AC079015.1
PHACTR1	4.10451830614697e-34	0.583790432835113	0.655	0.387	8.62851838318216e-30	DC	PHACTR1
TVP23A	4.2185846126924e-34	1.22521259103769	0.21	0.064	8.86830857280196e-30	DC	TVP23A
DAPP1	4.5001216558401e-34	1.23943637160027	0.333	0.145	9.46015574490707e-30	DC	DAPP1
MFSD12	4.97327108995553e-34	0.251246501909252	0.578	0.314	1.04548104853045e-29	DC	MFSD12
MT1A	5.01574101578389e-34	-7.1450146990007	0.053	0.242	1.05440907633809e-29	DC	MT1A
DDAH2	5.14463510673215e-34	0.301148552504279	0.591	0.319	1.08150519213723e-29	DC	DDAH2
HLA-DOB	5.6737642401995e-34	0.960681696524397	0.156	0.035	1.19273871857474e-29	DC	HLA-DOB
GEM	5.91609243624794e-34	1.12546649127261	0.338	0.146	1.24368095194804e-29	DC	GEM
NEAT1	6.74868210516443e-34	0.36213892879364	0.995	0.751	1.41870795214767e-29	DC	NEAT1
NME2	7.08538013438049e-34	0.365635287012726	0.403	0.181	1.48948861184947e-29	DC	NME2
SPRY2	7.34715516570743e-34	1.34941604167086	0.206	0.065	1.54451895893502e-29	DC	SPRY2
KCNQ1OT1	7.56432417318189e-34	1.47921116536434	0.369	0.173	1.5901722276863e-29	DC	KCNQ1OT1
DOK2	7.97397363177322e-34	0.382702864731393	0.476	0.237	1.67628873687137e-29	DC	DOK2
MAP2K1	8.25614438374242e-34	0.275529413396993	0.742	0.44	1.73560667235033e-29	DC	MAP2K1
EMP3	8.63587155428467e-34	0.458788642236278	0.911	0.655	1.81543291814172e-29	DC	EMP3
ZFAND6	8.947557232664e-34	0.259892211335866	0.659	0.38	1.88095548145063e-29	DC	ZFAND6
CCNY	9.67478624299709e-34	0.368751084639636	0.472	0.229	2.03383356400285e-29	DC	CCNY
AGPAT1	9.8717595355454e-34	0.421582752656211	0.281	0.105	2.07524128956235e-29	DC	AGPAT1
EZR	9.93863700613875e-34	0.360384313513709	0.885	0.589	2.08930027143049e-29	DC	EZR
ALG13	1.00587448814297e-33	0.358381746937331	0.563	0.289	2.11454934897416e-29	DC	ALG13
GNG7	1.04810737818381e-33	1.05769294715727	0.248	0.086	2.20333133041801e-29	DC	GNG7
SLC43A3	1.06212727053557e-33	0.7439528222585	0.507	0.279	2.23280394811988e-29	DC	SLC43A3
GPR34	1.13179404414441e-33	0.230354421147579	0.437	0.204	2.37925743960038e-29	DC	GPR34
TRIM8	1.20843956193206e-33	0.551531057120482	0.47	0.232	2.54038164709358e-29	DC	TRIM8
HAUS8	1.59757698319289e-33	1.08247937909467	0.276	0.106	3.35842633406809e-29	DC	HAUS8
ALCAM	1.71783610673556e-33	0.502660542993832	0.559	0.295	3.6112350635795e-29	DC	ALCAM
RAB7B	1.77781526581664e-33	1.13077603800167	0.266	0.099	3.73732325179974e-29	DC	RAB7B
RAB7A	1.87448693750304e-33	0.35001414559268	0.911	0.628	3.94054644001888e-29	DC	RAB7A
SERPINB8	2.10608437410603e-33	0.301270005938373	0.585	0.309	4.4274105712457e-29	DC	SERPINB8
SCN1B	2.14734180782193e-33	0.600543608941128	0.284	0.107	4.51414194840327e-29	DC	SCN1B
PPIF	2.20702348961816e-33	0.352741562173808	0.848	0.542	4.6396047798753e-29	DC	PPIF
ST3GAL6	2.50838480325129e-33	1.30477834119931	0.284	0.111	5.27312653339486e-29	DC	ST3GAL6
JDP2	3.17004185189277e-33	0.521149685742024	0.519	0.267	6.66406198104898e-29	DC	JDP2
HPS5	3.19678634143441e-33	0.631508889086076	0.395	0.178	6.72028424696341e-29	DC	HPS5
ETV6	3.59711930063498e-33	0.456441749632253	0.632	0.352	7.56186419379486e-29	DC	ETV6
VCAN	4.21380066855129e-33	-4.44130548236066	0.032	0.214	8.85825176542852e-29	DC	VCAN
SRGAP2C	4.27292627324846e-33	1.38041809375403	0.305	0.125	8.98254561162291e-29	DC	SRGAP2C
PNO1	4.78484482462113e-33	0.623769395386664	0.32	0.131	1.00587007903185e-28	DC	PNO1
FBRSL1	5.37877632073618e-33	0.589018579852459	0.335	0.142	1.13072635814516e-28	DC	FBRSL1
GTF2B	5.6001228068316e-33	0.143035027289562	0.671	0.38	1.17725781645214e-28	DC	GTF2B
GTPBP4	5.61691698047546e-33	0.704120971220816	0.375	0.165	1.18078828763555e-28	DC	GTPBP4
NASP	5.68421408726038e-33	0.178000304031169	0.649	0.362	1.19493548542388e-28	DC	NASP
MPC1	5.77499838864665e-33	0.180245862951688	0.641	0.353	1.2140201612613e-28	DC	MPC1
NFIL3	5.81073777161545e-33	0.330500134834684	0.671	0.395	1.221533294349e-28	DC	NFIL3
PCGF5	6.20671556657063e-33	0.409627513163566	0.572	0.312	1.30477574640448e-28	DC	PCGF5
NEMP1	6.22661165481864e-33	1.44874644637131	0.21	0.066	1.30895830207598e-28	DC	NEMP1
SLC35B2	7.12702046676764e-33	0.803052177012979	0.325	0.138	1.49824224252389e-28	DC	SLC35B2
RGCC	9.71349209851872e-33	0.560276385484315	0.808	0.52	2.04197030895061e-28	DC	RGCC
GSTM4	1.00440342577757e-32	0.150985958948923	0.23	0.076	2.1114568816696e-28	DC	GSTM4
AUP1	1.04075040858553e-32	0.183249010240032	0.658	0.366	2.18786550892849e-28	DC	AUP1
ZFAND5	1.18577443464238e-32	0.499225527689148	0.908	0.606	2.49273501650521e-28	DC	ZFAND5
AC006449.6	1.26789550664324e-32	0.822990688210024	0.333	0.142	2.66536993406541e-28	DC	AC006449.6
CCND1	1.33485545720609e-32	0.574304316619659	0.283	0.107	2.80613314213865e-28	DC	CCND1
WAS	1.45388111590542e-32	0.33412468679684	0.61	0.335	3.05634888185637e-28	DC	WAS
TRAF3	1.48743935831143e-32	0.741444004857409	0.392	0.179	3.12689501904229e-28	DC	TRAF3
ATP2C1	1.60180447979838e-32	0.123410612714221	0.523	0.268	3.36731337743215e-28	DC	ATP2C1
ZFY	1.6517282818326e-32	0.749007310694057	0.405	0.191	3.4722631940685e-28	DC	ZFY
PLEKHG2	1.88668667027628e-32	0.549520567760219	0.432	0.206	3.96619271825479e-28	DC	PLEKHG2
WSB1	1.9017379260184e-32	0.340735110165179	0.912	0.591	3.99783346807587e-28	DC	WSB1
ITGB7	2.14648350160747e-32	0.135931369944957	0.228	0.075	4.51233761707922e-28	DC	ITGB7
DDX5	2.51831363057794e-32	0.410505164977776	0.982	0.811	5.29399891420095e-28	DC	DDX5
AK6	3.45479184971759e-32	0.432225595537721	0.392	0.178	7.26266342647631e-28	DC	AK6
SH2B2	4.17282640677721e-32	1.21623958571048	0.221	0.074	8.77211567232706e-28	DC	SH2B2
SH3TC1	5.3784835013092e-32	0.734244578375719	0.404	0.192	1.13066480164522e-27	DC	SH3TC1
ITM2B	5.58586773733567e-32	0.344672887493521	0.992	0.9	1.1742611157427e-27	DC	ITM2B
SGPL1	6.96549647798922e-32	0.607137488897991	0.505	0.268	1.46428666960289e-27	DC	SGPL1
FAM210A	7.04113827605998e-32	0.852072958891199	0.289	0.113	1.48018808839333e-27	DC	FAM210A
AC016831.7	7.37198091727643e-32	0.894265157007699	0.342	0.147	1.54973782842985e-27	DC	AC016831.7
IL7R	7.85388628947624e-32	0.892569016217088	0.446	0.226	1.65104397577369e-27	DC	IL7R
SRGAP2	9.01341995769005e-32	0.588570387944922	0.423	0.208	1.8948011435056e-27	DC	SRGAP2
FUS	1.5051390468741e-31	0.280293532288367	0.906	0.589	3.16410330433872e-27	DC	FUS
CBWD5	1.52113483250031e-31	0.828843813561509	0.255	0.093	3.19772964488215e-27	DC	CBWD5
DRAM1	1.75783568375117e-31	0.711529833833168	0.555	0.318	3.69532217438172e-27	DC	DRAM1
ASB2	1.82964198120182e-31	2.2855985652049	0.125	0.026	3.84627337288246e-27	DC	ASB2
ORMDL2	1.98084483671114e-31	0.193625611183692	0.501	0.259	4.16413201573415e-27	DC	ORMDL2
MAP1LC3B	2.08067562426176e-31	0.406783284050684	0.92	0.642	4.37399629732308e-27	DC	MAP1LC3B
GPAT4	2.56411609263712e-31	0.602433828486106	0.452	0.225	5.39028484994175e-27	DC	GPAT4
TOPORS	2.66806751496261e-31	0.411790986067556	0.383	0.176	5.6088115299544e-27	DC	TOPORS
WNT5A-AS1	2.684644896119e-31	2.88277119426052	0.103	0.016	5.64366050062136e-27	DC	WNT5A-AS1
CD207	3.27458353377148e-31	0.603053102285873	0.157	0.039	6.8838295046944e-27	DC	CD207
CYB5D1	3.46960158575271e-31	0.964793097808267	0.307	0.127	7.29379645356935e-27	DC	CYB5D1
CYP2S1	3.64936821076174e-31	0.910730518594139	0.355	0.16	7.67170185266334e-27	DC	CYP2S1
IL16	3.90899165121556e-31	0.760433795882804	0.28	0.109	8.21748224918536e-27	DC	IL16
NSMCE3	3.98487309505064e-31	0.313800486157357	0.351	0.151	8.37700022041546e-27	DC	NSMCE3
CCR6	4.63717871555748e-31	1.5124951460572	0.119	0.023	9.74827709584493e-27	DC	CCR6
UBE2R2	4.65561029698539e-31	0.345661988318258	0.733	0.433	9.78702396632268e-27	DC	UBE2R2
C1orf162	5.60837557613852e-31	0.46532486312351	0.775	0.504	1.17899271361584e-26	DC	C1orf162
JPT1	5.60996610840008e-31	0.280732978272001	0.799	0.499	1.17932707530786e-26	DC	JPT1
KLHL5	5.7446556710941e-31	0.858778585463297	0.355	0.161	1.2076415151774e-26	DC	KLHL5
HSPE1	6.19461279635127e-31	0.315820541248103	0.914	0.68	1.30223150204896e-26	DC	HSPE1
MT1M	6.20751954359088e-31	-6.14134419814277	0.157	0.338	1.30494475845367e-26	DC	MT1M
NETO2	6.55139700230018e-31	1.07412534766725	0.343	0.154	1.37723467782354e-26	DC	NETO2
ZNF503	7.19684977631238e-31	1.34845897792356	0.316	0.134	1.51292175997639e-26	DC	ZNF503
SUB1	7.36842281626928e-31	0.344488031168212	0.957	0.73	1.54898984443613e-26	DC	SUB1
AGAP3	7.65424262055511e-31	0.662936176924632	0.455	0.234	1.6090748836931e-26	DC	AGAP3
RPL36AL	8.50659976672162e-31	0.163413045852761	0.978	0.772	1.78825740296022e-26	DC	RPL36AL
AP003354.2	8.72910360382944e-31	1.62408565832852	0.192	0.06	1.83503215959702e-26	DC	AP003354.2
BRD4	9.19801566051518e-31	0.372738989752787	0.63	0.368	1.9336068521535e-26	DC	BRD4
FMN1	1.01078341048079e-30	1.09224813715951	0.383	0.186	2.12486888551271e-26	DC	FMN1
EIF1AX	1.07299996487211e-30	0.230058795613398	0.775	0.48	2.25566052615415e-26	DC	EIF1AX
MMD	1.13321383582292e-30	0.866147876216272	0.288	0.118	2.38224212566695e-26	DC	MMD
MOB1A	1.15827861842315e-30	0.169273908490695	0.859	0.578	2.43493331164915e-26	DC	MOB1A
TGIF2	1.17285095398452e-30	1.40578125052874	0.218	0.075	2.46556727546625e-26	DC	TGIF2
MS4A4A	1.22158300489364e-30	0.470454033410471	0.684	0.423	2.56801179288741e-26	DC	MS4A4A
IL13RA1	1.35653658388427e-30	0.264003296085146	0.716	0.415	2.8517112066415e-26	DC	IL13RA1
BIRC2	1.5232046614256e-30	0.367705161870458	0.675	0.416	3.2020808392489e-26	DC	BIRC2
ORAI2	1.65141785707292e-30	0.891883570049726	0.334	0.146	3.4716106191387e-26	DC	ORAI2
AFF3	1.65279796629584e-30	0.818382330108191	0.208	0.069	3.47451188474711e-26	DC	AFF3
BTG3	1.68585164808088e-30	0.360560975195133	0.675	0.407	3.54399733459562e-26	DC	BTG3
IL10RB-DT	1.92716237679354e-30	0.633411263423141	0.351	0.156	4.05128074849539e-26	DC	IL10RB-DT
CNOT7	2.26453914405661e-30	0.246035340454393	0.388	0.179	4.76051418863581e-26	DC	CNOT7
CDC42EP3	2.28860928743443e-30	0.836521580022764	0.43	0.223	4.81111444404465e-26	DC	CDC42EP3
NUDT16	2.38472870418715e-30	-0.143378667140571	0.472	0.229	5.01317668194222e-26	DC	NUDT16
ERCC1	2.39230391163279e-30	0.270831614665412	0.563	0.314	5.02910128303445e-26	DC	ERCC1
DOCK5	2.41497137505112e-30	0.325762313644736	0.391	0.184	5.07675282463246e-26	DC	DOCK5
TIGAR	2.45196265254914e-30	0.431970941450671	0.339	0.154	5.1545158881888e-26	DC	TIGAR
CCND2	2.67168282489105e-30	0.328108186893405	0.391	0.177	5.61641163448596e-26	DC	CCND2
ROCK1	2.78370601801226e-30	0.430787755869075	0.759	0.467	5.85190679106537e-26	DC	ROCK1
AC245128.3	3.11471608548726e-30	-4.67111823442668	0.032	0.2	6.54775615491132e-26	DC	AC245128.3
ADPRH	4.08474855788952e-30	0.84328184067108	0.289	0.119	8.58695841839535e-26	DC	ADPRH
BCAR3	4.92924376825045e-30	0.873143287739286	0.223	0.079	1.03622562496161e-25	DC	BCAR3
VOPP1	6.05699090561607e-30	0.331949773454424	0.592	0.34	1.27330062817861e-25	DC	VOPP1
PDE4DIP	6.69221391978272e-30	0.639893927353435	0.637	0.393	1.40683721021672e-25	DC	PDE4DIP
ANXA11	6.76611088516123e-30	0.108400921608991	0.729	0.437	1.42237183027859e-25	DC	ANXA11
ITSN1	8.25861518880089e-30	0.864345390224748	0.241	0.088	1.73612608498972e-25	DC	ITSN1
SH2B3	8.44753876037297e-30	0.387702385897015	0.707	0.412	1.77584159820561e-25	DC	SH2B3
RASGEF1B	9.56218940966225e-30	0.534235257677976	0.617	0.371	2.0101634576992e-25	DC	RASGEF1B
HDAC9	9.8014332551478e-30	0.799164025988513	0.255	0.095	2.06045729889717e-25	DC	HDAC9
GATM	1.02655317162449e-29	0.66896440511687	0.254	0.096	2.158020077389e-25	DC	GATM
COL9A2	1.1334151886776e-29	1.45974262351884	0.145	0.036	2.38266540963805e-25	DC	COL9A2
SELENOT	1.16059106589672e-29	0.127083467469805	0.738	0.44	2.43979453872808e-25	DC	SELENOT
UBALD2	1.18480109693395e-29	0.546569839951341	0.648	0.415	2.49068886597455e-25	DC	UBALD2
AC244090.1	1.39010383065507e-29	0.425386843574476	0.301	0.127	2.92227627280308e-25	DC	AC244090.1
IRF8	1.40709489143316e-29	0.725478576771124	0.586	0.366	2.95799488077078e-25	DC	IRF8
SLC25A19	1.40752481757413e-29	0.501801509086217	0.466	0.238	2.95889867150433e-25	DC	SLC25A19
PFKFB3	1.65817201958449e-29	0.22428170336033	0.885	0.538	3.48580921957051e-25	DC	PFKFB3
ITM2C	1.77412232403943e-29	-0.224225197052645	0.382	0.172	3.72955994959569e-25	DC	ITM2C
PPP1R14B	1.79306919230327e-29	0.182790183160176	0.644	0.386	3.76939005605994e-25	DC	PPP1R14B
BBX	1.8983109745787e-29	0.47971992278086	0.472	0.251	3.99062933075933e-25	DC	BBX
ACER3	1.98860875708443e-29	0.309020633943679	0.501	0.258	4.1804533291429e-25	DC	ACER3
P2RY10	2.05289616756123e-29	0.938970648692729	0.179	0.053	4.31559832344721e-25	DC	P2RY10
TAGAP	2.07434169299258e-29	0.456715971815925	0.505	0.266	4.360681107009e-25	DC	TAGAP
UBL3	2.2976089375475e-29	0.544005190233737	0.614	0.364	4.83003350851236e-25	DC	UBL3
FTL	2.45427380388868e-29	-0.565137452009368	0.997	0.994	5.15937439053477e-25	DC	FTL
LRRC41	2.50075709873917e-29	0.660544845533214	0.326	0.146	5.25709157296948e-25	DC	LRRC41
SOCS1	2.54666617595093e-29	0.534870579202365	0.383	0.187	5.35360163508405e-25	DC	SOCS1
NABP1	2.81658680617397e-29	0.255753626564228	0.65	0.376	5.92102878393892e-25	DC	NABP1
ZC3H12C	2.91734925661616e-29	1.14275669158743	0.266	0.106	6.13285160725848e-25	DC	ZC3H12C
KDSR	3.19742159830452e-29	0.391899864832772	0.48	0.255	6.72161968395577e-25	DC	KDSR
UAP1	3.21492329144187e-29	0.189747999219686	0.51	0.268	6.7584117432691e-25	DC	UAP1
NECTIN2	3.27908928513767e-29	0.311740849248887	0.612	0.361	6.89330149521642e-25	DC	NECTIN2
GPS2	3.38225801489294e-29	0.747973883828029	0.308	0.131	7.11018279890794e-25	DC	GPS2
SWAP70	3.47627649954622e-29	0.364520074068443	0.503	0.276	7.30782845734605e-25	DC	SWAP70
DLD	4.11081619726552e-29	0.540869111025266	0.351	0.159	8.64175780989157e-25	DC	DLD
HEXA	4.19478259509993e-29	0.192646546505648	0.634	0.378	8.81827197141907e-25	DC	HEXA
TNF	4.82797411889415e-29	1.06426491102704	0.457	0.262	1.01493671927393e-24	DC	TNF
CD80	4.83444539949259e-29	0.837151458432604	0.33	0.145	1.01629711188133e-24	DC	CD80
ACSL3	4.97671387306081e-29	0.207589278155819	0.665	0.381	1.04620479039484e-24	DC	ACSL3
SLC25A28	5.17890443095019e-29	0.784894031641096	0.262	0.103	1.08870928947435e-24	DC	SLC25A28
MIR222HG	5.54021614225211e-29	1.08951186761342	0.306	0.134	1.16466423742424e-24	DC	MIR222HG
MS4A6A	5.75398733174513e-29	0.274857658384482	0.928	0.634	1.20960321687946e-24	DC	MS4A6A
SBNO1	6.18865646456513e-29	0.640731203192924	0.385	0.186	1.30097936198088e-24	DC	SBNO1
CAPZB	6.32791321731506e-29	0.195481753215422	0.895	0.638	1.33025391654397e-24	DC	CAPZB
NUDC	7.68168979083481e-29	0.118287701698287	0.535	0.288	1.61484482782929e-24	DC	NUDC
IFNB1	8.42703163604033e-29	2.18142504517525	0.093	0.014	1.7715305905284e-24	DC	IFNB1
EPOP	9.32340796219114e-29	1.25646733895382	0.217	0.076	1.95996682181182e-24	DC	EPOP
GAS6	9.88927188871407e-29	0.43423597046005	0.324	0.142	2.07892273644547e-24	DC	GAS6
FOXP1	1.01456803848595e-28	0.458837112513186	0.554	0.309	2.13282493050516e-24	DC	FOXP1
ELF1	1.14051946613165e-28	0.240295171507316	0.817	0.505	2.39760002170195e-24	DC	ELF1
CCM2	1.1695943047097e-28	0.542228691032187	0.328	0.146	2.45872114736073e-24	DC	CCM2
LACTB	1.28910033308946e-28	0.297670698925506	0.663	0.393	2.70994672022067e-24	DC	LACTB
DERA	1.3225899608655e-28	0.232371332715234	0.372	0.173	2.78034861573146e-24	DC	DERA
LDHA	1.34611013759119e-28	0.35574653596011	0.95	0.739	2.82979273124421e-24	DC	LDHA
TAF9	1.57125224077762e-28	0.518448042961469	0.539	0.296	3.30308646056271e-24	DC	TAF9
JOSD1	1.68038188570587e-28	0.198724289256068	0.653	0.37	3.53249880013088e-24	DC	JOSD1
TRABD2A	1.84941938660348e-28	1.95079419943057	0.133	0.032	3.88784943451784e-24	DC	TRABD2A
VASP	1.86855869970958e-28	0.248119076811607	0.814	0.525	3.92808409852947e-24	DC	VASP
SAP30BP	1.87499797364225e-28	0.204110417635884	0.48	0.247	3.94162074019075e-24	DC	SAP30BP
ARL8A	2.09171093913705e-28	0.286322598299558	0.559	0.308	4.3971947362539e-24	DC	ARL8A
TDG	2.18346641326908e-28	0.692664795995121	0.396	0.198	4.59008309397427e-24	DC	TDG
CCRL2	2.4587864120885e-28	0.712001513135784	0.599	0.376	5.16886079549245e-24	DC	CCRL2
CCDC47	2.92343669271791e-28	0.237933927293767	0.582	0.322	6.1456486154316e-24	DC	CCDC47
PTPN9	3.3096188936881e-28	0.90636569039798	0.27	0.11	6.95748083831112e-24	DC	PTPN9
AREG	3.49336170651126e-28	0.699581695685814	0.751	0.548	7.34374497942798e-24	DC	AREG
SLC1A5	4.4789190432924e-28	0.468322889975934	0.41	0.207	9.41558361280927e-24	DC	SLC1A5
KATNBL1	4.61116527767352e-28	0.207840072552239	0.365	0.174	9.69359164672528e-24	DC	KATNBL1
ZNFX1	4.67004223835428e-28	0.536778975249708	0.468	0.245	9.81736279346837e-24	DC	ZNFX1
COPB1	4.68710530908049e-28	0.235306796230571	0.557	0.316	9.853232780749e-24	DC	COPB1
TIMM10	4.83865446727515e-28	0.168265456738286	0.403	0.194	1.01718194211058e-23	DC	TIMM10
MRPL14	5.06769184779343e-28	0.263064035249579	0.526	0.281	1.06533018024313e-23	DC	MRPL14
SMNDC1	5.14076752950797e-28	0.729004124866174	0.425	0.219	1.08069215005317e-23	DC	SMNDC1
ZBTB1	5.28187513869698e-28	0.508393886686721	0.457	0.243	1.11035579165688e-23	DC	ZBTB1
TCF25	5.71785171128315e-28	0.233628890240315	0.734	0.459	1.20200678674594e-23	DC	TCF25
CUL1	6.54674196933518e-28	0.569225214628956	0.454	0.233	1.37625609679364e-23	DC	CUL1
SOCS6	7.04878501339165e-28	1.24589003343506	0.225	0.084	1.48179558551519e-23	DC	SOCS6
TMEM165	7.09943335992972e-28	0.22049083774388	0.671	0.398	1.49244288092443e-23	DC	TMEM165
MOB2	7.74940964262372e-28	0.472741266499136	0.289	0.121	1.62908089507236e-23	DC	MOB2
CDH17	7.91088635791835e-28	1.74534552325704	0.086	0.013	1.6630265301616e-23	DC	CDH17
SPNS1	8.20876999535908e-28	0.298317215929936	0.443	0.229	1.72564762842438e-23	DC	SPNS1
N4BP2L1	8.46525721748954e-28	0.479950981985291	0.49	0.262	1.77956637226065e-23	DC	N4BP2L1
MOB3B	9.55669957872178e-28	1.1278059702302	0.249	0.097	2.00900938543889e-23	DC	MOB3B
MBD4	1.00184777181988e-27	0.393731179743324	0.406	0.202	2.10608438591976e-23	DC	MBD4
CXXC5	1.01419414612811e-27	0.48771202694719	0.409	0.201	2.13203893399052e-23	DC	CXXC5
RBM8A	1.04901542561618e-27	0.138905948601712	0.87	0.559	2.20524022773033e-23	DC	RBM8A
BCL10	1.06909987215028e-27	0.211709114750984	0.404	0.198	2.24746175123432e-23	DC	BCL10
PKP2	1.09439026924949e-27	1.08262294044594	0.214	0.077	2.30062722401629e-23	DC	PKP2
STIP1	1.1307673136032e-27	0.193158728114966	0.502	0.273	2.37709904665665e-23	DC	STIP1
RNF115	1.17605388856633e-27	0.482193463269166	0.412	0.208	2.47230048454413e-23	DC	RNF115
WDR33	1.18700052607311e-27	0.337076544399034	0.488	0.259	2.49531250591088e-23	DC	WDR33
ZC3H12A	1.27636264699464e-27	0.368892751062617	0.679	0.405	2.68316955651213e-23	DC	ZC3H12A
GPBP1	1.38704239084722e-27	0.192971059430831	0.828	0.512	2.91584051403902e-23	DC	GPBP1
PLXDC1	1.40232547683558e-27	0.327108425537875	0.196	0.064	2.94796861740376e-23	DC	PLXDC1
CCL4	1.6517186813186e-27	1.35171920461612	0.819	0.628	3.47224301186797e-23	DC	CCL4
CAAP1	1.79698844142297e-27	0.674866704873854	0.239	0.09	3.77762910155936e-23	DC	CAAP1
SKI	1.84223998858655e-27	0.650957833114523	0.351	0.161	3.87275690400665e-23	DC	SKI
SLC11A2	1.85443927164521e-27	0.653330093629989	0.418	0.219	3.89840223685256e-23	DC	SLC11A2
SNRPN	1.93646426212235e-27	-0.347817777520914	0.498	0.256	4.0708351718336e-23	DC	SNRPN
LYN	1.97102908544995e-27	0.304131223185911	0.755	0.469	4.14349734343289e-23	DC	LYN
PCF11	1.98547717541969e-27	0.216640664539219	0.546	0.298	4.17387011816727e-23	DC	PCF11
AC016831.5	2.04269799684391e-27	0.415472686253241	0.619	0.355	4.29415972896527e-23	DC	AC016831.5
MICAL2	2.11571302136783e-27	1.15676664003037	0.182	0.058	4.44765191351945e-23	DC	MICAL2
SCAF4	2.21307737608362e-27	0.900616679647528	0.33	0.153	4.65233126000298e-23	DC	SCAF4
RBM15B	2.21481635474151e-27	0.503643937226995	0.308	0.135	4.6559869409376e-23	DC	RBM15B
EIF6	2.63227095644178e-27	0.154387653145154	0.595	0.347	5.53356000463191e-23	DC	EIF6
KRR1	2.85327519707751e-27	0.290781038348758	0.386	0.189	5.99815511929634e-23	DC	KRR1
C3	2.93906939606083e-27	-0.132121347449225	0.517	0.293	6.17851168439908e-23	DC	C3
ZNF644	3.0399472139756e-27	0.283830271530038	0.436	0.223	6.39057703321951e-23	DC	ZNF644
CKLF	3.09069343737753e-27	0.208307215832545	0.754	0.492	6.49725574405504e-23	DC	CKLF
PRKAG2-AS1	3.29033270214399e-27	0.733216313739338	0.356	0.17	6.91693740644709e-23	DC	PRKAG2-AS1
MAN2A1	3.32779466121763e-27	0.410870924903902	0.405	0.197	6.99568993681171e-23	DC	MAN2A1
PLAUR	3.55536140206945e-27	0.465477190414424	0.93	0.719	7.4740807394304e-23	DC	PLAUR
JUND	3.94377779434402e-27	0.280563890118066	0.995	0.887	8.29060967926999e-23	DC	JUND
ANKLE2	4.00160483910568e-27	0.503892959137583	0.472	0.251	8.41217369276797e-23	DC	ANKLE2
RAMP1	4.10531994708279e-27	0.509439012232134	0.19	0.063	8.63020359275744e-23	DC	RAMP1
HPGDS	4.18073553058694e-27	0.238898065416099	0.182	0.056	8.78874223239986e-23	DC	HPGDS
GABARAPL2	4.71561028421843e-27	0.202457255616842	0.785	0.528	9.91315593948398e-23	DC	GABARAPL2
H3F3A	4.92241416276718e-27	0.337670662639583	1	0.901	1.03478990529692e-22	DC	H3F3A
CYTIP	5.03552623366717e-27	0.463283043690596	0.694	0.435	1.05856832484151e-22	DC	CYTIP
C18orf32	5.27938151879436e-27	0.226328865890895	0.348	0.161	1.10983158288095e-22	DC	C18orf32
RDX	5.59495940952884e-27	0.912030933618599	0.474	0.271	1.17617236707115e-22	DC	RDX
ZNF622	5.74880218343978e-27	0.14602722667963	0.325	0.147	1.20851319500271e-22	DC	ZNF622
FAM110A	6.08667373868752e-27	0.812699790341467	0.308	0.14	1.27954055334689e-22	DC	FAM110A
PARVG	6.09793374586209e-27	0.168382723493799	0.569	0.318	1.28190763205513e-22	DC	PARVG
SIGLEC10	6.40722163790064e-27	0.116203119288019	0.555	0.303	1.34692613271947e-22	DC	SIGLEC10
CCDC91	6.61741427044609e-27	0.530108559629025	0.32	0.145	1.39111282793318e-22	DC	CCDC91
AC020656.1	6.82617349286278e-27	-6.13206544134682	0.031	0.182	1.43499819166961e-22	DC	AC020656.1
AZIN1	6.88521508533989e-27	0.406279187416046	0.721	0.457	1.44740991524015e-22	DC	AZIN1
ADGRG5	7.00072954624516e-27	0.471189626722294	0.132	0.033	1.47169336521166e-22	DC	ADGRG5
AC245014.3	7.11157988473231e-27	1.02586867632336	0.194	0.066	1.49499632336843e-22	DC	AC245014.3
AKIRIN2	7.29632929995924e-27	0.273931915219774	0.528	0.304	1.53383434543743e-22	DC	AKIRIN2
VSIG4	7.60752416144863e-27	0.615383184851607	0.535	0.314	1.59925372921973e-22	DC	VSIG4
PRKCA	9.32875067907361e-27	0.680569689847677	0.261	0.106	1.96108996775485e-22	DC	PRKCA
OSER1	9.60118883652744e-27	0.224194067814125	0.579	0.327	2.0183619172148e-22	DC	OSER1
TMEM156	1.03279886231627e-26	0.558830358282743	0.201	0.069	2.17114976836126e-22	DC	TMEM156
CEP170	1.04720558602641e-26	0.47651891409282	0.498	0.266	2.20143558294473e-22	DC	CEP170
RBKS	1.08164629900937e-26	0.874570194700999	0.223	0.086	2.27383684977749e-22	DC	RBKS
PTP4A2	1.1227559939931e-26	0.321704884332	0.85	0.581	2.36025765057229e-22	DC	PTP4A2
ZNF787	1.20155972799182e-26	0.436427805043031	0.305	0.132	2.5259188601844e-22	DC	ZNF787
GLRX2	1.20960874239944e-26	0.233873433391533	0.39	0.192	2.54283949827209e-22	DC	GLRX2
CBWD1	1.29127240764805e-26	0.425572202196422	0.337	0.156	2.71451285535773e-22	DC	CBWD1
RRAD	1.3326358567049e-26	0.932528898937324	0.228	0.087	2.80146709796504e-22	DC	RRAD
SLCO2B1	1.42515223573208e-26	0.697292543666473	0.418	0.22	2.99595502995598e-22	DC	SLCO2B1
RAD23A	1.44048089769794e-26	0.130500038033037	0.64	0.377	3.02817894314061e-22	DC	RAD23A
TIAM1	1.4735186844802e-26	0.866470610817481	0.302	0.136	3.09763097851428e-22	DC	TIAM1
PPHLN1	1.58657320299181e-26	0.187697962116691	0.422	0.223	3.33529418732938e-22	DC	PPHLN1
CDYL	1.59662495080122e-26	1.06324544841511	0.255	0.105	3.35642497157432e-22	DC	CDYL
IL3RA	1.63701697439257e-26	0.673240403768638	0.434	0.23	3.44133708356806e-22	DC	IL3RA
HMGN3	1.67538655180803e-26	-0.180170091878979	0.72	0.428	3.52199760921085e-22	DC	HMGN3
MFN1	1.74745014136813e-26	0.421020218502828	0.228	0.086	3.67348968718408e-22	DC	MFN1
IRAK3	1.89320770350182e-26	0.205517257836172	0.752	0.458	3.97990123430152e-22	DC	IRAK3
ZNF516	1.92953775005258e-26	0.793689686967378	0.266	0.111	4.05627425816054e-22	DC	ZNF516
CLDND1	1.96262882902827e-26	0.352618271491876	0.556	0.314	4.12583832438323e-22	DC	CLDND1
PCBP1	2.2168671351522e-26	0.287779521182512	0.945	0.684	4.66029809151696e-22	DC	PCBP1
SESN2	2.22133511099572e-26	0.503708452633355	0.412	0.216	4.6696906703352e-22	DC	SESN2
MREG	2.23580442319957e-26	1.1922179430853	0.181	0.06	4.70010805845014e-22	DC	MREG
MED29	2.24137240164474e-26	0.330507892272996	0.437	0.227	4.71181306273757e-22	DC	MED29
LYZ	2.49289102374251e-26	-1.0323253278863	0.898	0.838	5.2405555101115e-22	DC	LYZ
ATXN2L	2.85116470436112e-26	0.480488320178254	0.444	0.232	5.99371844150795e-22	DC	ATXN2L
OXA1L	2.93535619965707e-26	0.187114866058145	0.538	0.306	6.17070580291909e-22	DC	OXA1L
USP12	3.46869963131216e-26	0.324846435022995	0.628	0.371	7.29190036494443e-22	DC	USP12
FAM20C	3.5480004138234e-26	0.529255887895969	0.321	0.147	7.45860646993956e-22	DC	FAM20C
TOR1A	3.65616080747095e-26	0.21242992446758	0.33	0.151	7.68598124946543e-22	DC	TOR1A
USE1	3.78825186941376e-26	0.677658737202598	0.317	0.148	7.96366307988161e-22	DC	USE1
CIITA	4.38730832160504e-26	0.470661546815344	0.408	0.209	9.22299955367811e-22	DC	CIITA
RBM47	4.52201645553487e-26	0.26598190720022	0.781	0.499	9.50618299282541e-22	DC	RBM47
UBE2K	4.83287746167301e-26	0.16588579775046	0.528	0.292	1.0159674999929e-21	DC	UBE2K
IL1R1	5.03039303044024e-26	0.37834980945089	0.497	0.273	1.05748922285915e-21	DC	IL1R1
TOR1AIP2	5.03441932795883e-26	0.450143700975546	0.421	0.219	1.0583356311235e-21	DC	TOR1AIP2
ABHD6	5.33340304797426e-26	1.03295817730935	0.178	0.059	1.12118798874515e-21	DC	ABHD6
TNFRSF9	6.13958310558327e-26	1.06646644953286	0.28	0.126	1.29066316045572e-21	DC	TNFRSF9
GDI1	7.01061067952829e-26	0.192195924000754	0.396	0.2	1.47377057705044e-21	DC	GDI1
NXT2	7.77020409628075e-26	0.710706062652606	0.232	0.09	1.63345230512014e-21	DC	NXT2
PRRC2C	8.23347292249136e-26	0.237476313373072	0.852	0.563	1.73084067776613e-21	DC	PRRC2C
RREB1	9.5037782965425e-26	0.844892723773045	0.351	0.171	1.99788427349916e-21	DC	RREB1
IGFLR1	1.03094125391751e-25	0.349238202292077	0.295	0.13	2.16724470398539e-21	DC	IGFLR1
HMGN1	1.06424269855895e-25	0.119984580771781	0.858	0.589	2.23725100091063e-21	DC	HMGN1
HIVEP2	1.06602034486174e-25	0.376998557886612	0.564	0.312	2.24098796896835e-21	DC	HIVEP2
AGO2	1.21538645758292e-25	0.266920541401883	0.599	0.34	2.55498541113081e-21	DC	AGO2
OPN3	1.24057450013302e-25	0.618907546201082	0.405	0.215	2.60793571417964e-21	DC	OPN3
CCT8	1.39098666572075e-25	-0.176018248806286	0.701	0.423	2.92413216867817e-21	DC	CCT8
PSMC4	1.65451377102223e-25	-0.258953498442088	0.599	0.344	3.47811884944292e-21	DC	PSMC4
ALYREF	1.67486478154339e-25	0.170067213428402	0.546	0.314	3.52090074376051e-21	DC	ALYREF
SLC7A5	1.67848532418637e-25	0.191860604719739	0.712	0.418	3.52851184850458e-21	DC	SLC7A5
AP2A2	1.71094507164262e-25	0.201873913689685	0.303	0.135	3.59674872960711e-21	DC	AP2A2
PRKAR2B	1.87432778177577e-25	0.813917245871182	0.227	0.089	3.94021186284902e-21	DC	PRKAR2B
GABPB1-AS1	2.07310625710757e-25	0.57466824614246	0.302	0.137	4.35808397369154e-21	DC	GABPB1-AS1
EXOSC6	2.11064094745308e-25	0.340265187661483	0.359	0.178	4.43698939973587e-21	DC	EXOSC6
AC098818.2	2.2631840486894e-25	1.49628964265445	0.129	0.033	4.75766550715486e-21	DC	AC098818.2
BAIAP2	2.26657149641183e-25	0.401969408138088	0.354	0.174	4.76478659975694e-21	DC	BAIAP2
TUBA1C	2.2850556201381e-25	0.10752034139394	0.769	0.483	4.80364392465431e-21	DC	TUBA1C
SMIM12	2.42386995104727e-25	0.198338643169321	0.435	0.235	5.09545941109157e-21	DC	SMIM12
FNIP1	2.65308420257028e-25	0.456086048170972	0.566	0.336	5.57731361064325e-21	DC	FNIP1
ZC3H3	2.73288768149688e-25	0.841364342999765	0.183	0.062	5.74507648404274e-21	DC	ZC3H3
CPSF6	2.76629738430293e-25	0.233197428152995	0.386	0.193	5.81531036128162e-21	DC	CPSF6
LINC00685	2.8174811147401e-25	1.19999167535813	0.168	0.053	5.92290879940664e-21	DC	LINC00685
PNPLA8	2.88844909955805e-25	0.238142642014538	0.73	0.451	6.07209769709093e-21	DC	PNPLA8
ARIH2	2.93958492313833e-25	0.617271566185013	0.391	0.201	6.17959542542141e-21	DC	ARIH2
FMNL2	2.95302931601752e-25	0.620186549818529	0.401	0.211	6.20785822813204e-21	DC	FMNL2
HOTAIRM1	2.97989620720573e-25	0.256727647122845	0.475	0.256	6.26433780678788e-21	DC	HOTAIRM1
TLR2	3.08945584933974e-25	0.256639084554031	0.688	0.427	6.49465408648201e-21	DC	TLR2
DCUN1D1	3.45308172857621e-25	0.335239400918702	0.412	0.212	7.2590684098129e-21	DC	DCUN1D1
AL096865.1	3.48424594905882e-25	1.51928955542412	0.148	0.044	7.32458183411145e-21	DC	AL096865.1
SHB	3.75321089225425e-25	0.329995420671052	0.283	0.122	7.88999993769689e-21	DC	SHB
ERP44	3.8742000233326e-25	0.176021517064643	0.706	0.448	8.1443432890498e-21	DC	ERP44
GNG5	3.89482906323261e-25	0.247899267735121	0.965	0.733	8.18770965672759e-21	DC	GNG5
B3GNT7	3.96638022931973e-25	1.23713734934138	0.141	0.04	8.33812451807594e-21	DC	B3GNT7
SSBP4	4.08175056137108e-25	0.114965305461881	0.345	0.161	8.58065603011429e-21	DC	SSBP4
ATF7IP2	4.43015272528486e-25	0.424792740795329	0.319	0.149	9.31306705909383e-21	DC	ATF7IP2
PQBP1	4.59324500634599e-25	0.272397726508982	0.453	0.239	9.65591965234053e-21	DC	PQBP1
HNRNPAB	4.62341299392525e-25	0.11559316251449	0.701	0.423	9.71933879582966e-21	DC	HNRNPAB
POLD4	4.7202630221579e-25	-0.263385622121879	0.382	0.185	9.92293692518033e-21	DC	POLD4
CMIP	5.27778265018563e-25	0.268296128859161	0.548	0.314	1.10949546872202e-20	DC	CMIP
PADI2	5.36619863665346e-25	0.624586489176817	0.236	0.095	1.12808227739729e-20	DC	PADI2
JARID2	5.53041637294278e-25	0.371728151735974	0.625	0.38	1.16260412992003e-20	DC	JARID2
FUCA2	5.70521562195204e-25	0.238637869487559	0.458	0.24	1.19935042804676e-20	DC	FUCA2
ASH1L	6.03825280628925e-25	0.553499511355675	0.448	0.242	1.26936150493813e-20	DC	ASH1L
DLGAP3	6.14493923226701e-25	2.51001246914612	0.085	0.014	1.29178912540717e-20	DC	DLGAP3
ZBTB46	6.63643212983834e-25	1.49291676659915	0.135	0.037	1.39511076233462e-20	DC	ZBTB46
ICAM1	6.71529074274131e-25	0.588941991816964	0.796	0.537	1.41168841993908e-20	DC	ICAM1
RTCB	6.74109965479902e-25	-0.149271726461061	0.439	0.233	1.41711396943185e-20	DC	RTCB
RNMT	6.85950713807609e-25	0.559573871154045	0.497	0.284	1.44200559056636e-20	DC	RNMT
PNN	6.93642692052034e-25	0.235544250322237	0.619	0.372	1.45817566723179e-20	DC	PNN
DDX21	7.52685365078521e-25	0.225882559036152	0.797	0.51	1.58229517446807e-20	DC	DDX21
ABI2	8.14296910469113e-25	0.39242958278648	0.294	0.13	1.71181496518817e-20	DC	ABI2
H2AFY2	8.33722112700583e-25	1.05002301100994	0.125	0.032	1.75265062531917e-20	DC	H2AFY2
CDC34	8.81290902114157e-25	0.212816068239874	0.305	0.135	1.85264973442438e-20	DC	CDC34
A2M	8.83213678269299e-25	0.143645097635014	0.662	0.398	1.85669179445772e-20	DC	A2M
MZT2A	8.8348594214123e-25	-0.109161191107288	0.533	0.295	1.85726414756929e-20	DC	MZT2A
TSC22D2	8.98007005526227e-25	0.429125976420336	0.564	0.335	1.88779032701723e-20	DC	TSC22D2
KLF6	9.09778067335723e-25	0.626795331817972	0.934	0.673	1.91253545315316e-20	DC	KLF6
ARFGAP3	9.55407908056873e-25	0.174533200034009	0.773	0.489	2.00845850431716e-20	DC	ARFGAP3
FKBP5	9.86920996284786e-25	0.13949417583304	0.799	0.503	2.07470531838988e-20	DC	FKBP5
PSMB2	1.06825018126935e-24	-0.156200210418877	0.676	0.389	2.24567553106443e-20	DC	PSMB2
PSMD6	1.19017555809908e-24	-0.131874606133241	0.455	0.241	2.50198705823588e-20	DC	PSMD6
PPP1R16A	1.19289056197176e-24	0.618054774218452	0.161	0.051	2.50769453937702e-20	DC	PPP1R16A
TMUB1	1.25518382486941e-24	0.442483405882958	0.332	0.16	2.63864743664047e-20	DC	TMUB1
TGFB1	1.4396274460308e-24	0.228478477704928	0.87	0.605	3.02638481704594e-20	DC	TGFB1
HAUS4	1.49990982013115e-24	0.166626646915921	0.261	0.112	3.15311042387971e-20	DC	HAUS4
EIF4A3	1.63832539505564e-24	0.169184973728901	0.858	0.563	3.44408764548596e-20	DC	EIF4A3
PDPR	1.70656530382803e-24	0.680790315662183	0.218	0.085	3.58754158170729e-20	DC	PDPR
ATF6	1.79313336020425e-24	0.61596801696479	0.508	0.287	3.76952494982137e-20	DC	ATF6
ARMCX1	1.80507649061217e-24	0.436734775414969	0.252	0.106	3.79463179856491e-20	DC	ARMCX1
CLEC9A	1.90292304394036e-24	0.449071806445238	0.196	0.07	4.00032482297143e-20	DC	CLEC9A
BAG3	2.00055456048388e-24	0.184479807871964	0.468	0.26	4.20556579704921e-20	DC	BAG3
MT1F	2.04468376036354e-24	-5.94425399685538	0.159	0.312	4.29833420103624e-20	DC	MT1F
MT1H	2.0853647846657e-24	-6.71562527838775	0.111	0.262	4.38385385032423e-20	DC	MT1H
FASTKD2	2.18966630790745e-24	0.569953857883099	0.196	0.07	4.60311651248305e-20	DC	FASTKD2
DDX39B	2.3260384067606e-24	0.637857445592184	0.316	0.147	4.88979793869214e-20	DC	DDX39B
RNF130	2.38653144425171e-24	0.205014333307613	0.897	0.601	5.01696640210594e-20	DC	RNF130
MTCH2	2.39994416335899e-24	-0.310917596138417	0.455	0.235	5.04516262021327e-20	DC	MTCH2
BABAM2	2.49748187069188e-24	0.302167797910398	0.329	0.157	5.25020638856846e-20	DC	BABAM2
CCL3	2.49807370326008e-24	1.42477767916655	0.706	0.528	5.25145053899334e-20	DC	CCL3
TXNRD1	2.59440730927611e-24	0.335347916860369	0.517	0.294	5.45396304556023e-20	DC	TXNRD1
BMP8B	2.63866526740064e-24	1.96950779272589	0.088	0.016	5.54700212512962e-20	DC	BMP8B
ZC3H15	2.67829812652212e-24	0.112396595938194	0.631	0.378	5.63031832157481e-20	DC	ZC3H15
FAM32A	2.91780854675983e-24	0.333158284239064	0.404	0.209	6.13381712699852e-20	DC	FAM32A
LTC4S	2.93919219798598e-24	0.375386399643267	0.355	0.174	6.17876983860613e-20	DC	LTC4S
CMTM7	3.11231693920315e-24	0.425342712746838	0.45	0.253	6.54271266959286e-20	DC	CMTM7
NAB2	3.58532965427205e-24	0.768087545935532	0.179	0.062	7.5370799992107e-20	DC	NAB2
HACD4	3.60817461638798e-24	0.164922674072978	0.425	0.225	7.58510467857081e-20	DC	HACD4
C12orf45	3.75926262839696e-24	0.496326251117716	0.356	0.178	7.90272189741609e-20	DC	C12orf45
BCL2L13	4.20589691668167e-24	0.438085872069674	0.321	0.152	8.84163649824821e-20	DC	BCL2L13
CFD	4.25927097950474e-24	-1.88841211020129	0.276	0.428	8.95383945311487e-20	DC	CFD
SMARCB1	4.40370598456152e-24	-0.251623633741324	0.377	0.186	9.25747072074523e-20	DC	SMARCB1
PLA1A	4.54721759906354e-24	2.22082737045657	0.134	0.038	9.55916083675138e-20	DC	PLA1A
CSF1R	4.61615040124364e-24	-0.104940708935914	0.699	0.419	9.70407137349438e-20	DC	CSF1R
ALPK3	4.71385158011708e-24	1.56197333369018	0.16	0.052	9.90945879172213e-20	DC	ALPK3
CYC1	4.94681875625891e-24	-0.145544755999164	0.595	0.345	1.03992023894075e-19	DC	CYC1
AL121899.1	4.95473086937788e-24	1.45383873140844	0.103	0.022	1.04158352336062e-19	DC	AL121899.1
CLEC10A	5.48827086464995e-24	0.561094215825088	0.468	0.275	1.15374430116671e-19	DC	CLEC10A
STX12	5.64634720420195e-24	0.291881059571678	0.481	0.272	1.18697510926733e-19	DC	STX12
SLC25A3	5.71826440975489e-24	0.231311956234959	0.956	0.769	1.20209354421867e-19	DC	SLC25A3
HPS6	6.30236333772644e-24	1.01659765100846	0.124	0.032	1.32488282085685e-19	DC	HPS6
RAB24	7.47618102167806e-24	0.894293539651545	0.177	0.06	1.57164277437716e-19	DC	RAB24
MAPKAPK2	7.68853262608157e-24	0.185249777497461	0.64	0.379	1.61628332865487e-19	DC	MAPKAPK2
NCF4	7.7029492455388e-24	0.119477529633298	0.425	0.221	1.61931399039717e-19	DC	NCF4
LINC02207	7.74350064220264e-24	0.290208297701544	0.231	0.092	1.62783870500384e-19	DC	LINC02207
MPC2	8.23184132610308e-24	-0.295505871504087	0.659	0.399	1.73049768357339e-19	DC	MPC2
CCNC	8.33376529119665e-24	-0.205693471985302	0.392	0.2	1.75192413951536e-19	DC	CCNC
JAZF1	8.6199874972161e-24	0.267429248021582	0.335	0.159	1.81209377166477e-19	DC	JAZF1
SLC39A1	8.67072364370971e-24	0.102964814273595	0.458	0.245	1.82275952438066e-19	DC	SLC39A1
TOP3A	8.77040035396781e-24	1.35827765303093	0.174	0.06	1.84371356241111e-19	DC	TOP3A
HGS	8.81192290133037e-24	0.499511861675454	0.323	0.155	1.85244243231767e-19	DC	HGS
RNPS1	9.05936681893382e-24	0.179609306551836	0.563	0.328	1.90446009267627e-19	DC	RNPS1
CHST2	9.45372074017746e-24	0.964605054224143	0.324	0.16	1.98736117400011e-19	DC	CHST2
LGALSL	9.65720331784144e-24	1.16983518063322	0.119	0.03	2.03013728147663e-19	DC	LGALSL
RABGGTB	9.85378938740955e-24	0.217868216500642	0.507	0.29	2.07146360502124e-19	DC	RABGGTB
HNRNPH1	1.0239829095143e-23	0.141694855063333	0.929	0.688	2.15261687238095e-19	DC	HNRNPH1
AL353588.1	1.07496232103554e-23	5.66376711157949	0.039	0.001	2.25978579128091e-19	DC	AL353588.1
CBWD2	1.10590943810104e-23	0.552298714079369	0.217	0.084	2.32484282077601e-19	DC	CBWD2
AKIRIN1	1.14059961086796e-23	0.200120632967291	0.588	0.35	2.39776850196663e-19	DC	AKIRIN1
IL1A	1.22311534910825e-23	0.550278769327776	0.483	0.278	2.57123308689535e-19	DC	IL1A
PNRC2	1.26421018210685e-23	0.143742933823348	0.706	0.447	2.65762264482501e-19	DC	PNRC2
AL390728.6	1.29398065788869e-23	1.08004121669131	0.205	0.08	2.7202061390136e-19	DC	AL390728.6
LPAR6	1.44385897965746e-23	0.285503349264817	0.486	0.287	3.03528034703592e-19	DC	LPAR6
IWS1	1.54581696290352e-23	0.275582808979508	0.317	0.152	3.24961641941579e-19	DC	IWS1
ACSL1	1.61345312931195e-23	0.317423961136923	0.837	0.561	3.39180116843959e-19	DC	ACSL1
SNRPA1	1.68291224641824e-23	0.128586738171141	0.401	0.209	3.53781812442043e-19	DC	SNRPA1
KRT10	1.68461813173984e-23	-0.204680102593824	0.738	0.438	3.5414042365435e-19	DC	KRT10
AC020916.1	1.70530590934776e-23	0.822401083529483	0.401	0.214	3.58489408263086e-19	DC	AC020916.1
SMIM3	1.7494716053716e-23	0.269752591131202	0.658	0.408	3.67773920881219e-19	DC	SMIM3
MED28	1.93814945171155e-23	-0.119343038662816	0.463	0.244	4.07437777738802e-19	DC	MED28
ASCC2	1.9492524094852e-23	0.327138460036226	0.299	0.138	4.0977184152198e-19	DC	ASCC2
CREB5	1.95504019649043e-23	0.713810403925853	0.339	0.172	4.10988550106219e-19	DC	CREB5
MTHFD1L	1.97367611700489e-23	0.622887633070199	0.281	0.129	4.14906193316767e-19	DC	MTHFD1L
NOP58	2.09379019546098e-23	0.148438058972932	0.492	0.278	4.40156574889808e-19	DC	NOP58
ZPR1	2.10457232416758e-23	0.473640914391636	0.299	0.142	4.42423193986509e-19	DC	ZPR1
ACBD3	2.14375449465824e-23	0.316136450562431	0.499	0.282	4.50660069867056e-19	DC	ACBD3
CASP3	2.28915833164524e-23	0.417851204159776	0.348	0.178	4.81226864478461e-19	DC	CASP3
CD300C	2.29045532703828e-23	0.674307476786783	0.281	0.126	4.81499518849987e-19	DC	CD300C
C8orf76	2.29051312346734e-23	0.717141523551676	0.268	0.119	4.81511668815304e-19	DC	C8orf76
AC022509.4	2.32183793994134e-23	2.85849500912026	0.07	0.01	4.88096771734468e-19	DC	AC022509.4
IGF1	2.49447404255802e-23	0.796598774081977	0.163	0.053	5.24388333226546e-19	DC	IGF1
GYPC	2.55376158547754e-23	0.246617177230633	0.559	0.341	5.36851760499089e-19	DC	GYPC
SRRM2	2.59206282881284e-23	0.134772490653151	0.825	0.536	5.44903447873035e-19	DC	SRRM2
SLX1A	2.74899031570902e-23	1.27726683523639	0.11	0.027	5.77892744168351e-19	DC	SLX1A
PRCP	2.78278478126301e-23	0.122030084545729	0.559	0.334	5.84997016717109e-19	DC	PRCP
TMEM185B	2.83773794442816e-23	0.668447939884492	0.186	0.067	5.96549270677687e-19	DC	TMEM185B
HNRNPK	3.04649711195473e-23	0.179659392773623	0.926	0.676	6.40434622875123e-19	DC	HNRNPK
STAM	3.06111845599949e-23	0.731152219056899	0.197	0.076	6.43508321820213e-19	DC	STAM
CCR5	3.15868323888492e-23	1.03779016961863	0.265	0.12	6.64018390478388e-19	DC	CCR5
TAP2	3.37625966834093e-23	0.465162117825394	0.328	0.158	7.09757307478629e-19	DC	TAP2
SAT1	3.39050561994284e-23	0.26071557836087	1	0.971	7.12752091424384e-19	DC	SAT1
RAB31	3.42828470037428e-23	0.258062316972612	0.738	0.481	7.20694009712681e-19	DC	RAB31
BUD31	3.63680732827035e-23	-0.130761470823487	0.63	0.369	7.64529636548994e-19	DC	BUD31
IL2RA	3.69424330607202e-23	0.49590637240859	0.219	0.086	7.76603827802459e-19	DC	IL2RA
BOD1	3.72786445697389e-23	0.479812268360218	0.266	0.116	7.83671666145051e-19	DC	BOD1
LINC00884	4.11272336469138e-23	1.17511508702454	0.156	0.051	8.64576705725423e-19	DC	LINC00884
G3BP2	4.50443411711817e-23	0.204190945345098	0.591	0.355	9.46922140100582e-19	DC	G3BP2
DUSP14	4.51860078877106e-23	0.269480714744953	0.205	0.08	9.49900257815452e-19	DC	DUSP14
OFD1	5.29039524964558e-23	0.19817396476768	0.346	0.17	1.11214688938049e-18	DC	OFD1
BAK1	5.32439887237038e-23	0.54333967338396	0.266	0.118	1.1192951309497e-18	DC	BAK1
SSU72	5.39285487573937e-23	-0.239351062290879	0.621	0.36	1.13368595197793e-18	DC	SSU72
DPM1	5.42383009845473e-23	0.191971722352564	0.378	0.194	1.14019756329715e-18	DC	DPM1
DUSP2	5.49827196732689e-23	0.297652894937748	0.835	0.555	1.15584673297146e-18	DC	DUSP2
EED	5.67440501109474e-23	0.772063705982544	0.206	0.08	1.19287342143234e-18	DC	EED
CLEC4F	5.87104440990603e-23	0.751205588335272	0.142	0.042	1.23421095585045e-18	DC	CLEC4F
CTNNB1	6.09266810157758e-23	0.16165694526665	0.952	0.678	1.28080068831364e-18	DC	CTNNB1
BTF3L4	6.31140791811809e-23	-0.195215686778791	0.542	0.308	1.32678417254678e-18	DC	BTF3L4
DRD4	6.31417084280834e-23	2.02649863468651	0.075	0.012	1.32736499457517e-18	DC	DRD4
TNFAIP6	6.56257658956191e-23	-3.54541442750889	0.13	0.283	1.3795848506577e-18	DC	TNFAIP6
SLCO4A1	6.66636285512031e-23	0.368516720266143	0.267	0.115	1.40140279940339e-18	DC	SLCO4A1
NFKBIZ	6.81899383145982e-23	0.178792979225711	0.797	0.524	1.43348888324948e-18	DC	NFKBIZ
LPCAT1	6.95217793090916e-23	0.182944940011255	0.561	0.324	1.46148684463572e-18	DC	LPCAT1
HIGD1A	7.02963885635759e-23	-0.113125674000042	0.462	0.254	1.47777068038349e-18	DC	HIGD1A
GNG4	7.44898831866635e-23	0.326332497626801	0.195	0.071	1.56592632435004e-18	DC	GNG4
H3F3B	7.71698354606511e-23	0.21916087153143	0.997	0.939	1.62226428105381e-18	DC	H3F3B
IAH1	7.74999829819243e-23	-0.203994206870881	0.542	0.307	1.62920464224601e-18	DC	IAH1
GTPBP6	7.96563043987578e-23	0.231590360367692	0.315	0.15	1.67453483107069e-18	DC	GTPBP6
DYNC1LI1	8.37940592701292e-23	0.19699120963048	0.431	0.238	1.76151871397666e-18	DC	DYNC1LI1
ST8SIA4	8.43135290333686e-23	0.310350974306212	0.614	0.384	1.77243900733947e-18	DC	ST8SIA4
HOOK3	8.83859778129584e-23	0.595007910458602	0.459	0.261	1.85805002558401e-18	DC	HOOK3
SPIB	9.0127539779985e-23	0.929973907832216	0.192	0.072	1.89466114125484e-18	DC	SPIB
AP001059.3	9.63912949024951e-23	1.53508660741461	0.077	0.013	2.02633780144025e-18	DC	AP001059.3
SMURF2	1.02454613778446e-22	0.320252166993212	0.368	0.189	2.15380089085049e-18	DC	SMURF2
PPA1	1.03202875023695e-22	0.865969135351497	0.764	0.572	2.16953083874811e-18	DC	PPA1
CCT7	1.03396684776089e-22	-0.131211170615638	0.495	0.278	2.17360510736294e-18	DC	CCT7
RAB30-AS1	1.04944050262883e-22	0.687167846394874	0.222	0.091	2.20613382462633e-18	DC	RAB30-AS1
AP003481.1	1.16494487787539e-22	1.28649322152869	0.097	0.021	2.44894712226964e-18	DC	AP003481.1
UBASH3B	1.19711331211141e-22	0.450894637868771	0.355	0.179	2.51657160472061e-18	DC	UBASH3B
SYNGR2	1.27436787421983e-22	0.356227943688751	0.657	0.421	2.67897614518492e-18	DC	SYNGR2
ADAM8	1.45430789864343e-22	0.839357059609461	0.346	0.179	3.05724606452822e-18	DC	ADAM8
CERS6	1.55035686164283e-22	0.518728145459074	0.356	0.185	3.25916019454555e-18	DC	CERS6
HS3ST1	1.61926683502746e-22	1.75992818299303	0.209	0.088	3.40402274059474e-18	DC	HS3ST1
NUDT5	1.62826283168975e-22	-0.157404874587824	0.377	0.188	3.42293412477819e-18	DC	NUDT5
PPP1R14A	1.70748063935951e-22	0.724517880191581	0.147	0.046	3.58946580006155e-18	DC	PPP1R14A
PSPC1	1.88131350231144e-22	0.337646547438886	0.381	0.206	3.9548972445591e-18	DC	PSPC1
DIMT1	1.91701676974853e-22	0.213537027693633	0.226	0.094	4.02995265336536e-18	DC	DIMT1
CTTNBP2NL	1.93910558163305e-22	0.216505919216897	0.345	0.171	4.07638775370899e-18	DC	CTTNBP2NL
OTULIN	1.94147727346252e-22	0.618295101016846	0.307	0.15	4.08137352427291e-18	DC	OTULIN
KPNA4	2.0448231263284e-22	0.315045919637925	0.614	0.371	4.29862717616757e-18	DC	KPNA4
CDK16	2.14019837371762e-22	0.589827158189362	0.366	0.194	4.49912502122918e-18	DC	CDK16
GIPR	2.25332039139916e-22	1.74392458216432	0.08	0.014	4.73693012679931e-18	DC	GIPR
TNFRSF1A	2.31190760289565e-22	0.378222939954168	0.67	0.438	4.86009216280724e-18	DC	TNFRSF1A
FBXO34	2.35430906729256e-22	0.497432917662224	0.329	0.161	4.94922852126243e-18	DC	FBXO34
TSSC4	2.45321520552758e-22	-0.140042166950551	0.359	0.182	5.15714900506008e-18	DC	TSSC4
CXCL8	2.46114876512253e-22	0.487910738255002	0.903	0.769	5.17382693404058e-18	DC	CXCL8
CKB	2.46960633308175e-22	-0.369276655642637	0.417	0.215	5.19160643340446e-18	DC	CKB
U2AF1L4	2.52249578380405e-22	0.155073084704954	0.217	0.087	5.30279063671287e-18	DC	U2AF1L4
S100A4	2.59160856691126e-22	-1.1215873110692	0.695	0.71	5.44807952936085e-18	DC	S100A4
HIVEP1	2.59837774335335e-22	0.60889968894716	0.425	0.229	5.46230969207742e-18	DC	HIVEP1
ARL5A	2.72387433559375e-22	0.118858505886011	0.381	0.195	5.72612862828519e-18	DC	ARL5A
AC005332.5	2.9079211770471e-22	1.01499480780029	0.255	0.114	6.11303189838841e-18	DC	AC005332.5
AC074327.1	2.92580561640156e-22	0.946613430397748	0.135	0.041	6.15062856679935e-18	DC	AC074327.1
ARHGAP4	3.01982282057952e-22	-0.16458641081658	0.477	0.266	6.34827153342226e-18	DC	ARHGAP4
PHYKPL	3.15789226638953e-22	0.332533231086262	0.334	0.165	6.63852112240408e-18	DC	PHYKPL
PDCD7	3.21039190291779e-22	0.413034466364946	0.262	0.118	6.74888585831378e-18	DC	PDCD7
RANBP1	3.34427140525946e-22	-0.18922387625659	0.63	0.381	7.03032734813644e-18	DC	RANBP1
DOT1L	3.40485821718388e-22	0.463826816800474	0.356	0.18	7.15769294416395e-18	DC	DOT1L
GLS	3.45604346878016e-22	0.251679177522041	0.752	0.484	7.26529458006965e-18	DC	GLS
EXOC3	3.46963423288227e-22	0.551715339479096	0.262	0.116	7.29386508436511e-18	DC	EXOC3
AP3S1	3.51133829043048e-22	-0.105602805495737	0.559	0.317	7.38153535414296e-18	DC	AP3S1
CASP1	3.554642482716e-22	0.276789648427297	0.697	0.469	7.47256942716558e-18	DC	CASP1
SPATA20	3.59068300712898e-22	0.36075341261225	0.225	0.093	7.54833381758653e-18	DC	SPATA20
SMPD2	3.86000053972692e-22	0.756000358292795	0.159	0.054	8.11449313461393e-18	DC	SMPD2
CDC5L	3.92442723515254e-22	0.115256127218259	0.4	0.215	8.24993093373767e-18	DC	CDC5L
METTL1	4.50030447388975e-22	1.03098342676968	0.15	0.048	9.46054006501104e-18	DC	METTL1
C18orf65	4.56895781900759e-22	1.86077827800074	0.068	0.01	9.60486312711775e-18	DC	C18orf65
CEBPG	4.59672067720199e-22	0.316961388900779	0.357	0.185	9.66322620761403e-18	DC	CEBPG
IRF7	4.99136957755255e-22	0.131509842831274	0.506	0.286	1.0492857125931e-17	DC	IRF7
MTMR9	5.19237876191679e-22	0.436648972203577	0.293	0.138	1.09154186333015e-17	DC	MTMR9
PRDM1	5.67337665865827e-22	0.49630889068157	0.508	0.301	1.19265724118314e-17	DC	PRDM1
MIR22HG	5.73984607596753e-22	0.134461728999428	0.612	0.367	1.20663044208989e-17	DC	MIR22HG
HSPA1A	6.02188473179345e-22	0.515868475870505	0.879	0.716	1.26592060831762e-17	DC	HSPA1A
BCAS2	6.13296503182241e-22	-0.308830280448501	0.619	0.366	1.28927190898971e-17	DC	BCAS2
SLBP	6.18476348219937e-22	-0.135118241856329	0.45	0.248	1.30016097922795e-17	DC	SLBP
ATP13A3	6.24645024255421e-22	0.153196673612888	0.815	0.537	1.31312876998975e-17	DC	ATP13A3
SLC22A23	6.68033734967355e-22	0.699684840825136	0.121	0.034	1.40434051764837e-17	DC	SLC22A23
DENND4A	6.73075455255701e-22	0.327679898371781	0.51	0.293	1.41493922203854e-17	DC	DENND4A
KTI12	6.96790005771827e-22	0.78005800535743	0.132	0.039	1.46479195013354e-17	DC	KTI12
MAP7D1	6.9704345449977e-22	0.231310674743012	0.492	0.288	1.46532475004942e-17	DC	MAP7D1
CCDC102A	7.59972539069982e-22	1.37623151410079	0.072	0.012	1.59761427163292e-17	DC	CCDC102A
CD300LB	8.0031934019007e-22	0.542574846685895	0.236	0.1	1.68243131694756e-17	DC	CD300LB
NEU4	8.39899874556713e-22	0.768053643609667	0.143	0.046	1.76563751629312e-17	DC	NEU4
ANKRD9	8.52190975758364e-22	0.641374034592442	0.333	0.169	1.79147586923923e-17	DC	ANKRD9
MFSD11	9.68890270748536e-22	0.668036138992879	0.252	0.114	2.03680112716757e-17	DC	MFSD11
LPIN1	9.87066530279224e-22	0.452062094023483	0.319	0.159	2.07501125995298e-17	DC	LPIN1
DDX27	1.02268131762168e-21	0.184191022077616	0.449	0.251	2.1498806659043e-17	DC	DDX27
SELENOF	1.11669924027717e-21	-0.106373435213476	0.725	0.447	2.34752514291067e-17	DC	SELENOF
B2M	1.22440660424254e-21	-0.240774674242645	1	0.998	2.57394756343867e-17	DC	B2M
MRC2	1.24116844752988e-21	0.579306795132692	0.219	0.091	2.60918431039731e-17	DC	MRC2
STAT4	1.26714965652406e-21	0.284354367899068	0.48	0.274	2.66380200794487e-17	DC	STAT4
MAN2B1	1.3396987753695e-21	0.721133512703239	0.234	0.102	2.81631476558175e-17	DC	MAN2B1
NPIPB11	1.36925928160882e-21	1.59528452623725	0.123	0.035	2.87845686179807e-17	DC	NPIPB11
ARHGAP22	1.47977542295318e-21	0.358998253320665	0.206	0.082	3.11078389413218e-17	DC	ARHGAP22
DNAJB11	1.61273658082367e-21	0.178162588556194	0.532	0.324	3.39029484020751e-17	DC	DNAJB11
MAZ	1.65526664500914e-21	-0.103585642519281	0.45	0.251	3.47970154113822e-17	DC	MAZ
SARNP	1.67258497157096e-21	0.694005960880059	0.255	0.118	3.51610812723647e-17	DC	SARNP
PPARD	1.681499290852e-21	0.281715738717897	0.333	0.162	3.53484780922907e-17	DC	PPARD
OGDH	1.68775713670878e-21	0.544758347102335	0.386	0.205	3.5480030527892e-17	DC	OGDH
MT-CO2	1.75178101095079e-21	0.208662149545082	1	0.961	3.68259404122076e-17	DC	MT-CO2
F8A1	1.78429769304145e-21	0.511899713758982	0.323	0.159	3.75095061031174e-17	DC	F8A1
PTMS	1.87390000780274e-21	-0.196095500622654	0.694	0.441	3.93931259640292e-17	DC	PTMS
STXBP3	1.96517617916749e-21	0.175228813021261	0.421	0.224	4.1311933638459e-17	DC	STXBP3
SLAMF7	2.05346199140135e-21	0.700703571676592	0.354	0.189	4.31678779832391e-17	DC	SLAMF7
SEC23B	2.12250899373004e-21	0.141501989411045	0.399	0.216	4.46193840661929e-17	DC	SEC23B
TMEM243	2.26232559096513e-21	0.103613429577956	0.397	0.217	4.75586085732689e-17	DC	TMEM243
AP2M1	2.38098327620165e-21	-0.167986737803827	0.692	0.434	5.0053030432311e-17	DC	AP2M1
AOAH	2.70326565293851e-21	0.136424619454669	0.612	0.373	5.68280505560733e-17	DC	AOAH
PHACTR4	2.80323285060431e-21	0.86806368818137	0.373	0.208	5.89295609854038e-17	DC	PHACTR4
CYP27A1	3.02203975233239e-21	-3.0254414878877	0.061	0.199	6.35293196735316e-17	DC	CYP27A1
SRP54	3.1302199835081e-21	0.191184157103398	0.466	0.275	6.58034844933073e-17	DC	SRP54
TBC1D9	3.14201715601979e-21	0.572121930558345	0.383	0.208	6.6051484653848e-17	DC	TBC1D9
PABPC1	3.19396878651525e-21	0.254846627186475	0.997	0.831	6.71436118301236e-17	DC	PABPC1
CD81	3.29721949568819e-21	0.216046237806396	0.947	0.763	6.93141482383572e-17	DC	CD81
IDH2	3.32983800702749e-21	-0.276877429814236	0.516	0.282	6.99998545837318e-17	DC	IDH2
TINF2	3.35895920053224e-21	0.169371539459646	0.333	0.167	7.06120403135888e-17	DC	TINF2
TERF2IP	3.43800684302644e-21	0.217032763670267	0.519	0.309	7.22737798541018e-17	DC	TERF2IP
RPIA	3.87847175814851e-21	0.330923144569329	0.265	0.123	8.15332332997979e-17	DC	RPIA
AC087239.1	3.88718918240474e-21	1.30463262795695	0.133	0.041	8.17164909925124e-17	DC	AC087239.1
TOMM22	3.9727505546393e-21	-0.10926766341512	0.573	0.346	8.35151621596274e-17	DC	TOMM22
FEM1B	4.12393958646591e-21	0.636092871832638	0.289	0.142	8.66934579866863e-17	DC	FEM1B
NDUFS8	4.51134780248565e-21	-0.295150454871863	0.613	0.358	9.48375535038534e-17	DC	NDUFS8
GRINA	4.71163948232939e-21	0.25006020900709	0.814	0.553	9.90480851975284e-17	DC	GRINA
RPAIN	4.85018468233493e-21	0.202995998654916	0.361	0.184	1.01960582392045e-16	DC	RPAIN
EIF3A	5.2240677225589e-21	0.138251131155736	0.777	0.49	1.09820351663633e-16	DC	EIF3A
MED13L	5.26746083647585e-21	0.167966703726656	0.476	0.266	1.10732561704395e-16	DC	MED13L
ZC3H4	5.40880425177125e-21	0.172422085622582	0.257	0.116	1.13703882980735e-16	DC	ZC3H4
SEMA7A	6.29424907281532e-21	0.955236255656621	0.141	0.046	1.32317704008724e-16	DC	SEMA7A
AC005332.1	6.33387333884486e-21	1.33890637330634	0.145	0.048	1.33150685329197e-16	DC	AC005332.1
DNAJB9	6.53723643742455e-21	0.220363964722376	0.559	0.331	1.37425784387539e-16	DC	DNAJB9
DLGAP1-AS2	6.72602657551125e-21	0.868376913734623	0.172	0.062	1.41394530670398e-16	DC	DLGAP1-AS2
CD300E	8.08464711746949e-21	-2.43224937631339	0.126	0.273	1.69955451703444e-16	DC	CD300E
LOR	8.09109934961936e-21	2.64579978494629	0.075	0.014	1.70091090527698e-16	DC	LOR
SLC11A1	8.14787604866255e-21	-2.34159368189823	0.139	0.289	1.71284650294984e-16	DC	SLC11A1
TANK	8.54281030853564e-21	0.264808319236355	0.711	0.461	1.79586958306036e-16	DC	TANK
FBRS	8.84150329531168e-21	0.224823604164691	0.319	0.159	1.85866082274042e-16	DC	FBRS
ARID1B	9.07479434340503e-21	0.645169476265489	0.475	0.287	1.9077032668706e-16	DC	ARID1B
ITPKB	9.31921067255569e-21	0.511151074396632	0.24	0.106	1.95908446758466e-16	DC	ITPKB
MGST2	9.55060299082232e-21	-0.161167602979025	0.556	0.331	2.00772776073067e-16	DC	MGST2
LYPLA1	9.57132527039627e-21	-0.125491397015633	0.505	0.279	2.0120839983427e-16	DC	LYPLA1
PSAP	9.60082626206124e-21	-0.731826755740723	0.945	0.827	2.01828569681051e-16	DC	PSAP
CHMP4A	9.76309445926978e-21	-0.127056944616067	0.543	0.307	2.05239771722769e-16	DC	CHMP4A
BNIP2	9.7770875965308e-21	0.152587891595232	0.545	0.328	2.0553393545427e-16	DC	BNIP2
HNRNPA2B1	1.00859953667587e-20	0.190700092232983	0.978	0.816	2.12027794600001e-16	DC	HNRNPA2B1
MSR1	1.01314951437874e-20	0.370145528843212	0.508	0.311	2.12984290912699e-16	DC	MSR1
OLFML3	1.07601054832112e-20	-0.315365816558701	0.201	0.079	2.26198937468065e-16	DC	OLFML3
RAB22A	1.07825383239624e-20	0.28362763440125	0.413	0.226	2.26670520646337e-16	DC	RAB22A
NGDN	1.08162686396714e-20	0.154139521385452	0.275	0.128	2.27379599343172e-16	DC	NGDN
KMO	1.08857125104588e-20	0.584540054714258	0.425	0.249	2.28839448394866e-16	DC	KMO
DUSP22	1.34820402465474e-20	0.163868191689557	0.36	0.182	2.83419450062919e-16	DC	DUSP22
SRSF10	1.45469673790796e-20	0.140346455412434	0.606	0.37	3.05806348243012e-16	DC	SRSF10
BTBD1	1.46213562568121e-20	0.258123592358692	0.288	0.137	3.07370151230704e-16	DC	BTBD1
AL121772.3	1.46281584719506e-20	3.29536737045733	0.04	0.002	3.07513147397347e-16	DC	AL121772.3
SAV1	1.52085870225255e-20	1.04398871643505	0.35	0.194	3.19714916387531e-16	DC	SAV1
PDCL3	1.58418818801716e-20	0.274539463913003	0.486	0.292	3.33028040884967e-16	DC	PDCL3
PHF1	1.5886534593395e-20	0.193249943546524	0.345	0.177	3.33966730222349e-16	DC	PHF1
MGAT4A	1.59621768697372e-20	0.26844329850247	0.514	0.299	3.35556882155616e-16	DC	MGAT4A
PAPOLG	1.65797785197118e-20	0.634757702690893	0.243	0.109	3.4854010404138e-16	DC	PAPOLG
CUL3	1.70341433524282e-20	0.189515930406817	0.459	0.258	3.58091761554746e-16	DC	CUL3
TANC2	1.73303894248836e-20	0.658595214709667	0.227	0.099	3.64319446489904e-16	DC	TANC2
TMEM107	1.75515165958611e-20	0.500809934786333	0.303	0.152	3.68967981878191e-16	DC	TMEM107
SLC15A3	1.75628700506187e-20	0.360297722422908	0.577	0.357	3.69206654204106e-16	DC	SLC15A3
EIF1AD	2.00223575196602e-20	0.591346989787162	0.222	0.095	4.20909999778297e-16	DC	EIF1AD
C4orf33	2.01259742923691e-20	0.654988761732045	0.2	0.081	4.23088231574184e-16	DC	C4orf33
GABARAP	2.17718942928203e-20	-0.161173803780969	0.79	0.486	4.57688761823668e-16	DC	GABARAP
KLLN	2.23588155761041e-20	3.04257272290107	0.054	0.006	4.70027021040861e-16	DC	KLLN
MAP4K1	2.6330706947681e-20	0.65691118072802	0.15	0.051	5.53524121454151e-16	DC	MAP4K1
TENT2	2.63648482841262e-20	0.696500558560069	0.305	0.154	5.542418406289e-16	DC	TENT2
EIF1AY	2.72174355742022e-20	-0.189401615177813	0.425	0.231	5.72164930640878e-16	DC	EIF1AY
TTC19	2.85589967907351e-20	0.347259795149046	0.372	0.198	6.00367230534834e-16	DC	TTC19
SNHG25	3.11153020482135e-20	-0.156356113384581	0.455	0.256	6.54105879657544e-16	DC	SNHG25
PPID	3.11762105672922e-20	0.258394348769391	0.295	0.146	6.55386298545617e-16	DC	PPID
UNC50	3.4914746899598e-20	0.205471744636444	0.329	0.168	7.33977809323349e-16	DC	UNC50
EVI2A	3.56784821864165e-20	0.2546320037073	0.404	0.22	7.50033052522848e-16	DC	EVI2A
PPP1R15A	3.58254371970568e-20	0.215224230941916	0.902	0.654	7.53122340756529e-16	DC	PPP1R15A
OXCT1	3.58898514820827e-20	0.217540726819709	0.174	0.065	7.54476457856343e-16	DC	OXCT1
SLC1A4	3.60114227674859e-20	0.506400529892307	0.266	0.127	7.5703212941809e-16	DC	SLC1A4
TSPAN3	3.7378788999553e-20	0.185271793186724	0.427	0.245	7.85776902348603e-16	DC	TSPAN3
BAX	3.7519946946404e-20	-0.123191195270875	0.658	0.415	7.88744324707305e-16	DC	BAX
AC114760.2	4.06937505545894e-20	0.575413681062324	0.13	0.041	8.55464024158579e-16	DC	AC114760.2
PSENEN	4.16493489635035e-20	0.137123346111685	0.409	0.229	8.7555261391077e-16	DC	PSENEN
ETFA	4.21821598851617e-20	-0.102358495104436	0.484	0.275	8.86753365105869e-16	DC	ETFA
THADA	4.22460969978432e-20	0.427973014851041	0.181	0.07	8.8809745108866e-16	DC	THADA
FYTTD1	4.23766817401678e-20	0.215801584074533	0.449	0.254	8.90842603541808e-16	DC	FYTTD1
RPS16	4.46234497262098e-20	0.217148432902968	0.996	0.902	9.38074160144383e-16	DC	RPS16
KPNA3	4.48378802261828e-20	0.386659171834776	0.341	0.174	9.42581918114814e-16	DC	KPNA3
ING1	4.52817669707127e-20	0.241814524333648	0.32	0.168	9.51913305258323e-16	DC	ING1
DLGAP1-AS1	4.77737177983544e-20	0.703706072202384	0.213	0.089	1.00429909555701e-15	DC	DLGAP1-AS1
MTHFS	5.01139942337981e-20	-0.100855656637693	0.452	0.255	1.0534963867829e-15	DC	MTHFS
HGSNAT	5.0203899296321e-20	0.329978345913754	0.51	0.307	1.05538637100726e-15	DC	HGSNAT
ZNF24	5.02225407035126e-20	0.341079706052006	0.328	0.169	1.05577825066924e-15	DC	ZNF24
MYC	5.10959444393657e-20	0.541049078094657	0.341	0.185	1.07413894400435e-15	DC	MYC
SCAND1	5.17432042949007e-20	-0.200627555637314	0.623	0.384	1.0877456406874e-15	DC	SCAND1
STK38L	5.52979776036834e-20	0.242423969630353	0.37	0.199	1.16247408518463e-15	DC	STK38L
LSM7	5.72475052579021e-20	-0.236470193509429	0.685	0.431	1.20345705553162e-15	DC	LSM7
MMP10	5.80802695984189e-20	2.22404021925619	0.072	0.013	1.22096342749796e-15	DC	MMP10
PRKCH	6.31639912140227e-20	0.486973892700723	0.277	0.132	1.32783342330119e-15	DC	PRKCH
AL163051.1	6.91700239696584e-20	1.69425941282487	0.097	0.024	1.45409224389016e-15	DC	AL163051.1
MMP12	7.03195856989303e-20	2.30829328698263	0.085	0.019	1.47825833056291e-15	DC	MMP12
NOL7	7.09321977274532e-20	-0.188768662076222	0.578	0.347	1.49113666062652e-15	DC	NOL7
TMEM126A	7.18095316755476e-20	-0.105691188242509	0.39	0.209	1.50957997488336e-15	DC	TMEM126A
B4GALT4	7.34514839814606e-20	0.578210073696887	0.228	0.1	1.54409709625826e-15	DC	B4GALT4
DNASE1L3	7.66971920334729e-20	0.799120634982896	0.157	0.056	1.61232837092767e-15	DC	DNASE1L3
PITHD1	7.87120241601505e-20	-0.261260554737922	0.485	0.28	1.65468417189468e-15	DC	PITHD1
TMEM51	8.07049383319946e-20	0.665075813069568	0.293	0.146	1.69657921361519e-15	DC	TMEM51
ASNSD1	8.11592499223668e-20	-0.234627340461535	0.286	0.137	1.70612975186799e-15	DC	ASNSD1
B4GALT5	8.96201885795637e-20	0.103121309559859	0.628	0.376	1.88399560431959e-15	DC	B4GALT5
CDK13	9.47916863283612e-20	0.270466389325889	0.356	0.187	1.99271082999481e-15	DC	CDK13
TLE3	9.50035328608014e-20	0.363462388214914	0.468	0.281	1.99716426779977e-15	DC	TLE3
RAB18	1.00807837494097e-19	-0.252049424635696	0.543	0.317	2.11918235980091e-15	DC	RAB18
CHCHD6	1.01962758484755e-19	0.69424445962576	0.197	0.082	2.14346110886652e-15	DC	CHCHD6
AC025164.1	1.04024405538708e-19	0.727030392790141	0.406	0.232	2.18680105323471e-15	DC	AC025164.1
PSMC2	1.04843820025578e-19	-0.135206104627487	0.417	0.227	2.20402678457769e-15	DC	PSMC2
PTRH2	1.06302844021322e-19	0.383984486937521	0.166	0.062	2.23469838701623e-15	DC	PTRH2
IRF2BP2	1.09407475397421e-19	0.222090515553101	0.716	0.465	2.29996394780458e-15	DC	IRF2BP2
NDUFV1	1.10463727164341e-19	-0.137679480896797	0.483	0.282	2.32216847244878e-15	DC	NDUFV1
FEZ2	1.19403566411031e-19	0.13546769550649	0.414	0.233	2.5101017730927e-15	DC	FEZ2
DNAJC15	1.20074235129635e-19	-0.101959079168706	0.666	0.41	2.52420057089518e-15	DC	DNAJC15
PDE12	1.27715368044508e-19	0.753740927237533	0.243	0.112	2.68483246703164e-15	DC	PDE12
HAUS2	1.30667230613239e-19	0.372098003396822	0.208	0.086	2.7468865219515e-15	DC	HAUS2
SLIRP	1.32343116668763e-19	-0.128725222609727	0.623	0.381	2.78211699861073e-15	DC	SLIRP
LINC00528	1.36180045530401e-19	0.981837353466638	0.179	0.07	2.8627769171401e-15	DC	LINC00528
ANKRD44	1.4796823442515e-19	0.329432903990956	0.33	0.169	3.11058822408549e-15	DC	ANKRD44
CCNDBP1	1.49880459042079e-19	-0.112126574555314	0.428	0.241	3.1507870099826e-15	DC	CCNDBP1
GBP2	1.53444726190392e-19	0.340280286569568	0.615	0.402	3.22571503397442e-15	DC	GBP2
SMDT1	1.5648561521653e-19	-0.111173840069669	0.745	0.495	3.2896406030819e-15	DC	SMDT1
CORO1B	1.57470845839592e-19	-0.341441987676456	0.561	0.327	3.3103521212399e-15	DC	CORO1B
PPP6C	1.58439810788647e-19	-0.114218374544087	0.401	0.218	3.33072170239893e-15	DC	PPP6C
ZNF274	1.63159061929873e-19	0.687065217143388	0.209	0.09	3.42992979988978e-15	DC	ZNF274
SLC35F2	1.64555635319853e-19	0.890820880694131	0.15	0.053	3.45928856569395e-15	DC	SLC35F2
ELOVL1	1.79687128341109e-19	0.110881698371067	0.363	0.194	3.7773828119868e-15	DC	ELOVL1
LINC01366	1.87066836994034e-19	6.03171302252817	0.028	0	3.93251904728858e-15	DC	LINC01366
ZNF430	2.03297939436787e-19	0.671892476021984	0.286	0.144	4.27372928284014e-15	DC	ZNF430
TBC1D10A	2.04536887223523e-19	0.227850736936835	0.266	0.13	4.2997744432129e-15	DC	TBC1D10A
PSMA2	2.08924735772445e-19	-0.207082579686831	0.716	0.443	4.39201579540834e-15	DC	PSMA2
RAB8B	2.19494700867674e-19	0.209986441434901	0.635	0.399	4.61421760164023e-15	DC	RAB8B
LPCAT2	2.26175887625679e-19	0.190656352720667	0.51	0.301	4.75466950966703e-15	DC	LPCAT2
RIOX1	2.31069814953291e-19	0.523587938225676	0.156	0.056	4.85754964994809e-15	DC	RIOX1
VASH1	2.3885629663983e-19	0.417632674768557	0.361	0.194	5.02123706796251e-15	DC	VASH1
MEIKIN	2.48212111652758e-19	1.54108063435546	0.072	0.014	5.21791501116428e-15	DC	MEIKIN
SPAG9	2.52338069341278e-19	0.125772178084713	0.76	0.485	5.30465089369235e-15	DC	SPAG9
PAXX	2.5294510329246e-19	-0.239870165839766	0.498	0.288	5.3174119614141e-15	DC	PAXX
JMJD1C	2.63988728493038e-19	0.147949144458747	0.69	0.446	5.54957105038065e-15	DC	JMJD1C
DNAJB12	2.71785850418557e-19	0.14520908035529	0.375	0.206	5.7134821474989e-15	DC	DNAJB12
N4BP1	2.73291868596743e-19	0.367803046999703	0.474	0.286	5.74514166164074e-15	DC	N4BP1
HES4	2.73492313342812e-19	0.218976801650764	0.495	0.296	5.74935541109259e-15	DC	HES4
PDCD5	2.94546018501627e-19	-0.118044148626017	0.529	0.309	6.1919464009412e-15	DC	PDCD5
TNPO1	2.95331377744251e-19	0.394134309233938	0.437	0.252	6.20845622293963e-15	DC	TNPO1
COPS3	3.08823280386853e-19	-0.234626931712628	0.426	0.232	6.49208300029242e-15	DC	COPS3
SLC7A1	3.13558113796628e-19	0.540458852992665	0.248	0.116	6.5916186682327e-15	DC	SLC7A1
NEURL3	3.16358531805835e-19	2.5335182343199	0.072	0.014	6.65048905562227e-15	DC	NEURL3
SQSTM1	3.35267338517887e-19	0.15444793062912	0.912	0.649	7.04798999032303e-15	DC	SQSTM1
TPT1	3.39086174844633e-19	0.152926581918937	1	0.993	7.12826956758387e-15	DC	TPT1
CCAR1	3.64984728566832e-19	0.315030252318397	0.388	0.216	7.67270896393194e-15	DC	CCAR1
DPYSL2	4.05048314439914e-19	0.192641934267345	0.586	0.356	8.51492566615588e-15	DC	DPYSL2
PRDX6	4.24785441149279e-19	-0.100611627196185	0.843	0.6	8.92983954384014e-15	DC	PRDX6
HNRNPA1P48	4.30970702957545e-19	0.286300169204745	0.232	0.106	9.05986611757352e-15	DC	HNRNPA1P48
PLAA	4.51381944487452e-19	0.596087680762424	0.199	0.084	9.48895123701522e-15	DC	PLAA
ST14	4.51625104601591e-19	0.14265253455971	0.359	0.193	9.49406294893464e-15	DC	ST14
PITPNB	4.52319331359967e-19	0.381902917804416	0.397	0.225	9.50865698384922e-15	DC	PITPNB
PHF20	4.59266368996849e-19	0.198544401939288	0.672	0.429	9.65469760905176e-15	DC	PHF20
PPP1R12A	4.71117817765393e-19	0.309183016995908	0.577	0.367	9.9038387650641e-15	DC	PPP1R12A
SBDS	4.71435013005312e-19	-0.114555229008205	0.514	0.306	9.91050684339767e-15	DC	SBDS
AC132192.2	5.70115792621131e-19	1.28439334947935	0.108	0.031	1.19849741924814e-14	DC	AC132192.2
RASSF8-AS1	5.7999310351483e-19	1.90537610865864	0.09	0.022	1.21926150220888e-14	DC	RASSF8-AS1
ZNF277	6.40097491621398e-19	0.503496245028431	0.399	0.225	1.3456129468865e-14	DC	ZNF277
CHI3L1	6.41395950028091e-19	-8.76195793123225	0.008	0.109	1.34834256614905e-14	DC	CHI3L1
YJU2	6.51692579324664e-19	-0.177233343796687	0.16	0.059	1.36998814025631e-14	DC	YJU2
EMC4	6.54675647369074e-19	-0.34766284251311	0.486	0.272	1.37625914589927e-14	DC	EMC4
ADCY3	6.79435496075727e-19	1.05451982042167	0.219	0.099	1.42830929985039e-14	DC	ADCY3
UTP11	7.30105881235307e-19	0.115920460648396	0.265	0.126	1.53482858353286e-14	DC	UTP11
FOSL1	7.40109310425998e-19	1.0021955145526	0.204	0.089	1.55585779237753e-14	DC	FOSL1
SOCS3	7.73014606428222e-19	0.187321173115511	0.862	0.587	1.62503130563341e-14	DC	SOCS3
C1orf52	7.85856602448028e-19	0.326832374433375	0.357	0.196	1.65202774966624e-14	DC	C1orf52
TIMM17A	8.03789477604518e-19	0.138405010137966	0.512	0.319	1.68972623982022e-14	DC	TIMM17A
MED18	8.63045304029917e-19	1.37406059856429	0.116	0.036	1.81429383813169e-14	DC	MED18
ZCCHC2	8.69594413476985e-19	0.64866468727246	0.243	0.114	1.82806137601132e-14	DC	ZCCHC2
SLC9A7	9.67872511741707e-19	0.394385513873445	0.2	0.086	2.03466159418342e-14	DC	SLC9A7
EEF1B2	9.80204082851723e-19	0.189584145555364	0.975	0.839	2.06058502297089e-14	DC	EEF1B2
UBTD2	9.97152109787585e-19	0.729994572918672	0.24	0.112	2.09621316519546e-14	DC	UBTD2
RNF6	1.07442920823587e-18	0.194916831803956	0.272	0.132	2.25866508155344e-14	DC	RNF6
HLA-DQA2	1.07561429756396e-18	-3.68904358743916	0.089	0.214	2.26115637633896e-14	DC	HLA-DQA2
SLC2A5	1.09878664212007e-18	0.357394635555689	0.19	0.078	2.30986927906481e-14	DC	SLC2A5
TIMM22	1.10638103643369e-18	0.37582539386547	0.157	0.059	2.32583421479091e-14	DC	TIMM22
RPL7	1.11064407419098e-18	-0.606944722267627	0.959	0.833	2.33479597276427e-14	DC	RPL7
BOLA2-SMG1P6	1.17786980340964e-18	1.27025816035704	0.07	0.013	2.47611790072775e-14	DC	BOLA2-SMG1P6
RUBCNL	1.18550064489414e-18	0.690915101257894	0.179	0.072	2.49215945569647e-14	DC	RUBCNL
AP5M1	1.26151883411111e-18	0.642265969940214	0.178	0.072	2.65196489306838e-14	DC	AP5M1
NCOR2	1.27518218713e-18	0.100351253465014	0.466	0.272	2.68068799378469e-14	DC	NCOR2
AL118516.1	1.37160962866171e-18	0.81486400437611	0.319	0.172	2.88339776137266e-14	DC	AL118516.1
HMCES	1.37410251078745e-18	0.335375678760696	0.236	0.11	2.88863829817737e-14	DC	HMCES
LETM1	1.41415096632459e-18	0.503600045841751	0.181	0.074	2.97282816140754e-14	DC	LETM1
CD52	1.45851174756342e-18	-2.03631623462951	0.257	0.391	3.06608339572781e-14	DC	CD52
GM2A	1.53924475117065e-18	0.266048568581675	0.453	0.273	3.23580031591094e-14	DC	GM2A
IRF9	1.64473455452381e-18	1.22033334402692	0.173	0.069	3.45756098051995e-14	DC	IRF9
SPIDR	1.68215825291984e-18	0.891065545751506	0.214	0.098	3.53623307928808e-14	DC	SPIDR
AC004921.1	1.79835841388754e-18	1.18531650463119	0.112	0.034	3.78050905767438e-14	DC	AC004921.1
ISOC1	1.81427771855313e-18	0.4045772234005	0.274	0.134	3.81397461994238e-14	DC	ISOC1
AC124798.1	1.81760688875695e-18	0.922717211826802	0.249	0.121	3.82097320154487e-14	DC	AC124798.1
TIAL1	1.92642205285185e-18	-0.13306382586146	0.435	0.251	4.04972443950516e-14	DC	TIAL1
CCDC174	1.98913339407693e-18	0.424623715933919	0.239	0.111	4.18155622102851e-14	DC	CCDC174
ARL4A	2.06202752487274e-18	0.194307899147578	0.592	0.37	4.33479426278747e-14	DC	ARL4A
C15orf48	2.12825836952847e-18	0.462263271318458	0.735	0.54	4.47402474442275e-14	DC	C15orf48
ANKRD22	2.16285568378558e-18	0.574062333122403	0.191	0.08	4.54675521845405e-14	DC	ANKRD22
H2AFV	2.27071732336729e-18	-0.105217579738241	0.831	0.576	4.77350195718271e-14	DC	H2AFV
KHDRBS3	2.28287597137093e-18	1.37893196569355	0.124	0.041	4.79906186701597e-14	DC	KHDRBS3
AL138899.1	2.39777266082735e-18	0.111842675108942	0.106	0.03	5.04059768759126e-14	DC	AL138899.1
SRSF4	2.40092703386071e-18	0.164885386837554	0.523	0.312	5.04722881058198e-14	DC	SRSF4
FH	2.46760299912905e-18	0.302429648319098	0.337	0.181	5.1873950247691e-14	DC	FH
RILP	2.47445888866662e-18	0.331206048187287	0.244	0.115	5.20180747575496e-14	DC	RILP
RNF139	2.55362541450224e-18	0.132858451839147	0.346	0.182	5.36823134636661e-14	DC	RNF139
HMGCS1	2.58422695341365e-18	0.218427065041534	0.359	0.197	5.43256190146617e-14	DC	HMGCS1
YDJC	2.63965803904376e-18	0.209077462945211	0.225	0.102	5.5490891296778e-14	DC	YDJC
C1orf43	2.94580155022435e-18	-0.11578819575238	0.729	0.46	6.19266401888162e-14	DC	C1orf43
ZNF124	2.95465906293963e-18	0.909549859456479	0.181	0.075	6.21128428211169e-14	DC	ZNF124
STK17A	3.04653707497186e-18	-0.16437702666891	0.575	0.354	6.40443023900585e-14	DC	STK17A
RNF2	3.24313882969875e-18	0.125007516820521	0.317	0.167	6.81772644779271e-14	DC	RNF2
RAB34	3.27272892828776e-18	0.122677640328304	0.392	0.216	6.87993075304653e-14	DC	RAB34
EIF2S1	3.29518831343756e-18	-0.130496263940377	0.408	0.229	6.92714487250845e-14	DC	EIF2S1
MIF4GD	3.40594216349703e-18	-0.101590409543255	0.324	0.17	7.15997161610345e-14	DC	MIF4GD
IER3	3.73719069565014e-18	0.360282490468732	0.919	0.755	7.85632228039572e-14	DC	IER3
AC018529.2	3.86584370078361e-18	1.57015095135704	0.083	0.02	8.12677662778731e-14	DC	AC018529.2
ITPR2	3.8723822122394e-18	0.189570961834755	0.445	0.258	8.14052188656967e-14	DC	ITPR2
MPRIP	3.92205046656695e-18	0.355717946863293	0.285	0.145	8.24493449081705e-14	DC	MPRIP
PNISR	4.08477850256692e-18	0.144552785973198	0.69	0.442	8.58702136809619e-14	DC	PNISR
ATP6V1C1	4.31958877230152e-18	0.202781268941286	0.541	0.338	9.08063951713226e-14	DC	ATP6V1C1
TROVE2	4.36516936994023e-18	0.361148196108362	0.383	0.216	9.17645904948836e-14	DC	TROVE2
TMEM256	4.39148204330114e-18	-0.359872402220994	0.583	0.348	9.23177355142765e-14	DC	TMEM256
LINC00309	4.61168307703159e-18	1.23510256049293	0.137	0.048	9.69468016453581e-14	DC	LINC00309
NOMO1	5.03479792901338e-18	1.22344076054608	0.147	0.055	1.05841522063719e-13	DC	NOMO1
TNIP2	5.35528383265059e-18	0.458853497618011	0.41	0.248	1.12578776729981e-13	DC	TNIP2
XYLT1	5.45619556927407e-18	0.941918645149353	0.188	0.081	1.14700143257279e-13	DC	XYLT1
CD84	5.6626070037751e-18	0.387592515259586	0.444	0.264	1.1903932443336e-13	DC	CD84
KMT2E	5.83900538487635e-18	0.113459136891681	0.77	0.489	1.22747571200871e-13	DC	KMT2E
PRKRA	5.84971717141922e-18	-0.182080915018321	0.298	0.152	1.22972754377575e-13	DC	PRKRA
ST7-AS1	6.19923644339542e-18	1.81529107998664	0.067	0.013	1.30320348513058e-13	DC	ST7-AS1
KIF1B	6.23090032077844e-18	0.310412414986009	0.405	0.231	1.30985986543404e-13	DC	KIF1B
ITGA9	6.40967451970016e-18	0.503422783708916	0.107	0.032	1.34744177753137e-13	DC	ITGA9
NUP54	6.70201973640454e-18	0.20086816043661	0.255	0.124	1.40889858898696e-13	DC	NUP54
GGCX	6.97760071830069e-18	0.34895495331425	0.317	0.169	1.46683122300117e-13	DC	GGCX
MT-ND4	7.11082813823197e-18	0.163280376561695	1	0.958	1.49483829121912e-13	DC	MT-ND4
PSMA3-AS1	7.18997295174686e-18	0.269286965809273	0.468	0.268	1.51147611391622e-13	DC	PSMA3-AS1
TVP23B	7.69792728791032e-18	0.192035659301827	0.183	0.077	1.61825827446451e-13	DC	TVP23B
C11orf58	8.00899995154228e-18	-0.136174749209811	0.804	0.52	1.68365196981322e-13	DC	C11orf58
DUT	8.99101153202661e-18	-0.464568913040332	0.577	0.345	1.89009044426263e-13	DC	DUT
RNF4	9.23111143873153e-18	0.318304086897335	0.266	0.132	1.94056424665014e-13	DC	RNF4
JPX	9.34474184350853e-18	0.169857254706784	0.253	0.121	1.96445163034236e-13	DC	JPX
VSIR	9.40075686334959e-18	-0.241973428287936	0.674	0.419	1.97622710781335e-13	DC	VSIR
GPR35	9.56157533955398e-18	0.343510216946696	0.391	0.222	2.01003436788104e-13	DC	GPR35
PAPOLA	1.02279336918987e-17	-0.12433900025541	0.779	0.5	2.15011622071094e-13	DC	PAPOLA
HLA-DRB5	1.0533463323047e-17	-4.39520848362643	0.114	0.232	2.21434465977095e-13	DC	HLA-DRB5
SLC10A3	1.06032543763995e-17	0.549751115761036	0.223	0.103	2.22901613500669e-13	DC	SLC10A3
SDHAF2	1.07136195154135e-17	-0.256530981878242	0.293	0.149	2.25221709453022e-13	DC	SDHAF2
PAF1	1.09998900638372e-17	0.479099245601772	0.359	0.205	2.31239688921985e-13	DC	PAF1
PAFAH1B2	1.12403899344384e-17	0.158645250083428	0.475	0.29	2.36295477201764e-13	DC	PAFAH1B2
FHIT	1.23825203087878e-17	0.841460338618362	0.142	0.052	2.60305341931338e-13	DC	FHIT
LRRC8C	1.3182739881285e-17	0.388123473302711	0.333	0.181	2.77127557784372e-13	DC	LRRC8C
LINC01116	1.33525188527274e-17	1.31024177355368	0.099	0.028	2.80696651322034e-13	DC	LINC01116
EBP	1.38694118081656e-17	-0.324120488083062	0.312	0.16	2.91562775031256e-13	DC	EBP
AC073195.1	1.38923297521732e-17	2.68851639074594	0.053	0.008	2.92044556050186e-13	DC	AC073195.1
TMEM123	1.406068565232e-17	0.153687501401554	0.779	0.543	2.95583733783072e-13	DC	TMEM123
TRAK1	1.41035318093425e-17	0.615129861827692	0.217	0.099	2.96484445695998e-13	DC	TRAK1
EID2	1.42047768287464e-17	0.346179194338072	0.215	0.098	2.98612818493907e-13	DC	EID2
POLR2J3.1	1.4393004093633e-17	0.457914935711257	0.348	0.193	3.02569732056353e-13	DC	POLR2J3.1
BZW2	1.45349445214509e-17	0.293660311703884	0.351	0.193	3.0555360372994e-13	DC	BZW2
VPS29	1.4663158828319e-17	-0.172300806054049	0.717	0.479	3.08248924888923e-13	DC	VPS29
LRRC75A	1.49812826136683e-17	0.27564730134243	0.305	0.164	3.14936523104536e-13	DC	LRRC75A
SQLE	1.59085304787073e-17	-0.22134924828742	0.228	0.105	3.34429127723384e-13	DC	SQLE
ECH1	1.69189882223565e-17	-0.552714185623114	0.53	0.308	3.55670970410379e-13	DC	ECH1
FAM96B	1.72283651323444e-17	-0.125257298665239	0.68	0.435	3.62174691812143e-13	DC	FAM96B
RRAGA	1.7631773811663e-17	-0.289807985686216	0.392	0.216	3.70655149068781e-13	DC	RRAGA
ZFP36	1.77247203055489e-17	0.233942623192216	0.991	0.799	3.72609070263248e-13	DC	ZFP36
AC008759.3	1.84492875238715e-17	0.89627875543902	0.092	0.025	3.87840922326826e-13	DC	AC008759.3
ZFP91	1.85919431937019e-17	0.482423529288904	0.396	0.227	3.90839829818e-13	DC	ZFP91
WDR91	1.87060316200319e-17	0.381008075506379	0.185	0.078	3.93238196716311e-13	DC	WDR91
S100B	1.89347851414296e-17	-0.157333746865927	0.194	0.083	3.98047053243132e-13	DC	S100B
KDM4B	2.06304991209137e-17	0.468562215186491	0.226	0.106	4.33694352519847e-13	DC	KDM4B
PECR	2.11464465877227e-17	0.435394660877169	0.093	0.025	4.44540600167106e-13	DC	PECR
RHOG	2.3619013655909e-17	0.105211691690543	0.83	0.585	4.96518905074519e-13	DC	RHOG
NDUFAF3	2.36870253672253e-17	-0.274570321673763	0.517	0.306	4.97948647269811e-13	DC	NDUFAF3
PRKX	2.39575834159575e-17	0.509250148793897	0.206	0.093	5.03636318570258e-13	DC	PRKX
TMEM54	2.51302245916025e-17	-0.293368129396005	0.128	0.044	5.28287581364668e-13	DC	TMEM54
C11orf24	2.5588074983176e-17	1.20817294677937	0.15	0.057	5.37912512296326e-13	DC	C11orf24
C17orf49	2.65197425115962e-17	0.477338133226288	0.214	0.1	5.57498027078775e-13	DC	C17orf49
SEMA4C	2.65536911641645e-17	0.517108643696173	0.194	0.084	5.58211695653065e-13	DC	SEMA4C
CDC42	2.77293959301417e-17	0.161841400251137	0.966	0.751	5.82927361243438e-13	DC	CDC42
RGS12	2.82733822818204e-17	0.228837678619323	0.214	0.097	5.94363042328428e-13	DC	RGS12
UFC1	2.85286621880686e-17	-0.228402776314172	0.644	0.409	5.99729536517577e-13	DC	UFC1
LMAN2	2.98631674334968e-17	-0.174081938072894	0.645	0.4	6.2778350578697e-13	DC	LMAN2
SNX4	2.98998213115127e-17	-0.292274611235961	0.29	0.149	6.28554043610621e-13	DC	SNX4
LAMTOR2	3.0304106410587e-17	-0.102665984345159	0.599	0.38	6.3705292496336e-13	DC	LAMTOR2
AHR	3.1648630444124e-17	0.318815046360279	0.525	0.34	6.65317509196375e-13	DC	AHR
TRAPPC3	3.26919786040586e-17	0.117862422552359	0.403	0.23	6.87250774214521e-13	DC	TRAPPC3
BTBD19	3.39569191252733e-17	0.698851206166698	0.222	0.103	7.13842353851495e-13	DC	BTBD19
TSHZ1	3.40039665240747e-17	0.755304822043515	0.197	0.086	7.14831384269099e-13	DC	TSHZ1
PPP4C	3.46183185741677e-17	-0.137746233803577	0.671	0.436	7.27746293066153e-13	DC	PPP4C
NPIPA1	3.47035450471964e-17	0.829909291792666	0.117	0.039	7.29537923982162e-13	DC	NPIPA1
RAC1	3.54847449786452e-17	0.18079384826301	0.988	0.767	7.4596030894108e-13	DC	RAC1
MSRA	3.62034160607306e-17	0.169009002869623	0.311	0.166	7.61068212428679e-13	DC	MSRA
CFAP73	3.71605384583753e-17	4.37700913377215	0.028	0.001	7.81188839471966e-13	DC	CFAP73
MRPL54	3.77439582325914e-17	-0.241511600886342	0.511	0.304	7.93453489965535e-13	DC	MRPL54
IQCG	3.8050360655048e-17	0.834993163277431	0.134	0.048	7.99894681690419e-13	DC	IQCG
XRCC5	3.86039558369245e-17	-0.152526888524884	0.692	0.445	8.11532359603828e-13	DC	XRCC5
NGLY1	3.9850421528296e-17	0.127782820850457	0.364	0.204	8.37735561367838e-13	DC	NGLY1
NDUFA7	4.01832753469343e-17	-0.465696506989778	0.329	0.174	8.44732814343252e-13	DC	NDUFA7
RIPOR3	4.15405097759194e-17	1.04519914103949	0.076	0.018	8.73264596509377e-13	DC	RIPOR3
AC020765.2	4.60140745948517e-17	1.85469062195711	0.072	0.016	9.67307876132973e-13	DC	AC020765.2
MGST1	4.64229356490971e-17	-3.68836094230396	0.085	0.207	9.75902953215318e-13	DC	MGST1
PHF5A	4.75991817500309e-17	0.103266298962412	0.275	0.139	1.00062999874915e-12	DC	PHF5A
LINC02381	4.76255953002384e-17	0.664254863282343	0.07	0.015	1.00118526440161e-12	DC	LINC02381
ZBTB43	4.84465403053428e-17	0.150719783351495	0.51	0.306	1.01844317029892e-12	DC	ZBTB43
PMP22	4.87195357746932e-17	0.41287080724356	0.497	0.312	1.0241820810556e-12	DC	PMP22
PCBP2	5.01480484304261e-17	0.157633762633697	0.934	0.672	1.05421227410442e-12	DC	PCBP2
ST18	5.12439631436093e-17	1.70857233127761	0.141	0.053	1.07725059320495e-12	DC	ST18
HMGB2	5.4696695757436e-17	-0.47775973685519	0.728	0.464	1.14983393821282e-12	DC	HMGB2
IER5L	5.67233052510169e-17	0.246797165065828	0.351	0.205	1.19243732298688e-12	DC	IER5L
TCEAL4	5.792228401618e-17	-0.324719394028233	0.458	0.269	1.21764225458814e-12	DC	TCEAL4
MAP4K5	5.84869680168463e-17	0.629473478731134	0.24	0.118	1.22951304165014e-12	DC	MAP4K5
SMIM26	5.983233316983e-17	-0.276608662453021	0.625	0.385	1.25779530789617e-12	DC	SMIM26
PDCD6	6.01623335398055e-17	-0.33858678501816	0.568	0.354	1.26473257567379e-12	DC	PDCD6
MARCH5	6.03734174427099e-17	0.129296447357424	0.298	0.16	1.26916998148065e-12	DC	MARCH5
FADS3	6.12735132184031e-17	0.44676006143725	0.277	0.145	1.28809179487727e-12	DC	FADS3
N4BP2	6.45709401784e-17	0.285602136553862	0.266	0.133	1.35741030443032e-12	DC	N4BP2
ATP5MF	6.60483215491774e-17	-0.122669081445991	0.822	0.57	1.38846781560681e-12	DC	ATP5MF
RBM38	6.6050158341858e-17	-0.168988828217504	0.276	0.14	1.38850642866254e-12	DC	RBM38
CCS	6.69597829496163e-17	-0.319910726944044	0.297	0.152	1.40762855716683e-12	DC	CCS
C2orf92	6.74886709057664e-17	1.32182075375584	0.083	0.021	1.41874683978102e-12	DC	C2orf92
MT-ND6	7.04678505786485e-17	0.122202331986925	0.425	0.247	1.48137515486435e-12	DC	MT-ND6
DYNLRB1	7.16538066056435e-17	-0.170011104484223	0.671	0.413	1.50630632246384e-12	DC	DYNLRB1
CIRBP	7.42217872251909e-17	-0.125764243224817	0.872	0.636	1.56029041104796e-12	DC	CIRBP
MECP2	7.46215948004953e-17	0.240382504455018	0.545	0.344	1.56869516589601e-12	DC	MECP2
HSP90AA1	7.68656877091854e-17	0.119950813945522	0.987	0.843	1.61587048702249e-12	DC	HSP90AA1
FP565260.3	7.76747787026444e-17	2.57754427973963	0.065	0.013	1.63287919788699e-12	DC	FP565260.3
ARID4B	7.98268474158547e-17	0.16641559562182	0.632	0.417	1.6781199863761e-12	DC	ARID4B
MLEC	8.00579926109358e-17	-0.143299388602187	0.49	0.285	1.68297912066709e-12	DC	MLEC
NUDCD2	8.57783313371415e-17	-0.172025575831673	0.312	0.167	1.80323208136939e-12	DC	NUDCD2
ACADVL	8.6320774862047e-17	-0.288054785397464	0.597	0.366	1.81463532914995e-12	DC	ACADVL
PLCG2	9.04523884328002e-17	-4.24608043354938	0.093	0.214	1.90149010963433e-12	DC	PLCG2
PPA2	9.39570604322301e-17	-0.337290251465822	0.328	0.175	1.97516532440634e-12	DC	PPA2
SPATA2L	9.39776017458665e-17	0.523610350981565	0.147	0.056	1.97559714390161e-12	DC	SPATA2L
PPM1G	9.53444847921063e-17	-0.3000754221871	0.392	0.224	2.00433175929966e-12	DC	PPM1G
TMEM170A	9.63293211484187e-17	0.337606971702348	0.375	0.214	2.02503498918206e-12	DC	TMEM170A
CHCHD10	9.77870395140179e-17	-0.227498430166246	0.763	0.499	2.05567914466369e-12	DC	CHCHD10
ARL5B	9.97892554522504e-17	0.133051415149918	0.579	0.373	2.09776972811721e-12	DC	ARL5B
SLC25A37	1.00006247782267e-16	-1.93218677056455	0.33	0.432	2.10233134087881e-12	DC	SLC25A37
RAB8A	1.03439841965135e-16	-0.214451824115855	0.533	0.321	2.17451235779106e-12	DC	RAB8A
TMEM273	1.05838001653316e-16	0.661793982199511	0.203	0.093	2.22492647075602e-12	DC	TMEM273
CNRIP1	1.0725208553849e-16	0.588330030284532	0.124	0.043	2.25465334219015e-12	DC	CNRIP1
MTR	1.14260063460789e-16	0.320795424331079	0.222	0.105	2.40197505407271e-12	DC	MTR
ARSA	1.17022781831486e-16	0.373110945408798	0.274	0.141	2.46005291966151e-12	DC	ARSA
FIBP	1.22448221340362e-16	-0.303696114867167	0.483	0.288	2.5741065090171e-12	DC	FIBP
RNF24	1.25752408305861e-16	0.338668042570725	0.265	0.135	2.64356712740581e-12	DC	RNF24
OSTC	1.27300358195399e-16	-0.159194681374118	0.72	0.492	2.67610812998367e-12	DC	OSTC
ADRA2B	1.35095235502182e-16	1.22429686547632	0.128	0.046	2.83997204072687e-12	DC	ADRA2B
WTAP	1.42865737126588e-16	0.224205757683281	0.917	0.639	3.00332352587513e-12	DC	WTAP
PIGP	1.43467544727534e-16	-0.280324189208743	0.341	0.185	3.01597472526221e-12	DC	PIGP
GMEB1	1.45795859178734e-16	0.317603475904314	0.194	0.085	3.06492055165535e-12	DC	GMEB1
OTUD4	1.466765491391e-16	0.209119845151873	0.357	0.199	3.08343441600215e-12	DC	OTUD4
GPR146	1.51357387040597e-16	1.86456006176372	0.072	0.016	3.18183499036743e-12	DC	GPR146
CRTC2	1.55196978331448e-16	0.411712553978359	0.223	0.105	3.2625508784837e-12	DC	CRTC2
EEF1A1	1.59089598602827e-16	0.144713975578809	1	0.981	3.34438154182863e-12	DC	EEF1A1
SLC19A2	1.60882615598019e-16	0.718401495714193	0.223	0.108	3.38207434510155e-12	DC	SLC19A2
AKAP6	1.62499718583321e-16	2.23342689951367	0.044	0.005	3.41606908405857e-12	DC	AKAP6
RPL4	1.65967220984915e-16	0.159126561014919	0.978	0.79	3.48896291954489e-12	DC	RPL4
ENPP2	1.72226383873148e-16	0.291068656897383	0.222	0.103	3.62054304178133e-12	DC	ENPP2
SEMA6B	1.73421872422204e-16	0.296712349538089	0.535	0.338	3.64567460205956e-12	DC	SEMA6B
MARCH3	1.78927931344208e-16	0.680082222316448	0.226	0.11	3.76142297271793e-12	DC	MARCH3
GNA12	1.79385551372648e-16	0.351442179820015	0.461	0.28	3.77104306095581e-12	DC	GNA12
NUP62	1.81233021052425e-16	0.182176577426887	0.357	0.204	3.80988056856408e-12	DC	NUP62
VPS51	1.94674918208269e-16	-0.344553105500196	0.345	0.192	4.09245613057423e-12	DC	VPS51
GPR84	2.01748355925421e-16	0.449474412154087	0.463	0.3	4.2411539382642e-12	DC	GPR84
AMPD3	2.0358239198637e-16	0.479212167309663	0.348	0.2	4.27970904433748e-12	DC	AMPD3
FGD4	2.05717771738791e-16	0.200848914425203	0.524	0.326	4.32459899749287e-12	DC	FGD4
FNBP4	2.1150721833836e-16	0.20765429218381	0.436	0.262	4.446304743909e-12	DC	FNBP4
FCGRT	2.14009863284544e-16	0.135620195380433	0.897	0.662	4.49891534596768e-12	DC	FCGRT
RBAK-RBAKDN	2.18810039732722e-16	0.83633108688584	0.139	0.053	4.59982465526129e-12	DC	RBAK-RBAKDN
OSTF1	2.20575874019163e-16	-0.305232149542612	0.661	0.424	4.63694602363084e-12	DC	OSTF1
MORC3	2.30735753644894e-16	0.301934732441374	0.399	0.236	4.85052701312296e-12	DC	MORC3
RABAC1	2.32928429016619e-16	-0.229061097802549	0.657	0.426	4.89662143478737e-12	DC	RABAC1
ATG4B	2.33288247593408e-16	0.193453008715065	0.314	0.17	4.90418554090862e-12	DC	ATG4B
PPP4R2	2.45502535720279e-16	0.105888930075246	0.56	0.353	5.16095430591171e-12	DC	PPP4R2
PDE2A	2.56849747902761e-16	0.20005004676313	0.117	0.039	5.39949540041185e-12	DC	PDE2A
SRGAP2B	2.73299395475472e-16	0.757539498278426	0.241	0.122	5.74529989168538e-12	DC	SRGAP2B
AC040970.1	2.74076262158954e-16	0.940294512157145	0.157	0.065	5.76163118310553e-12	DC	AC040970.1
COMT	2.7425244386314e-16	-0.119197172145774	0.681	0.45	5.76533487489094e-12	DC	COMT
CCNI	2.8907332609772e-16	0.134812265151236	0.969	0.706	6.07689946122627e-12	DC	CCNI
ACTR2	2.94508158404331e-16	0.136341064768069	0.868	0.614	6.19115050597585e-12	DC	ACTR2
PDCD4	2.98716696794918e-16	-0.316672649594056	0.56	0.354	6.27962240002276e-12	DC	PDCD4
PNP	3.18825697387212e-16	0.157486343225487	0.579	0.375	6.70235381047396e-12	DC	PNP
KYNU	3.2762495270211e-16	0.115779884186283	0.778	0.512	6.88733175570376e-12	DC	KYNU
PCIF1	3.31744359850895e-16	0.896678095151947	0.222	0.109	6.97392993278552e-12	DC	PCIF1
ARHGAP5	3.49482407599515e-16	0.399288666391056	0.288	0.156	7.34681917255701e-12	DC	ARHGAP5
MANBA	3.5325522380169e-16	0.133389474456947	0.569	0.362	7.42613131475914e-12	DC	MANBA
KLF13	3.64990968311861e-16	0.33442179968899	0.339	0.19	7.67284013585194e-12	DC	KLF13
PLGRKT	3.712188738794e-16	-0.108850984206981	0.324	0.179	7.80376316669274e-12	DC	PLGRKT
LYRM2	3.83170917985264e-16	0.429795303283859	0.259	0.132	8.05501903788622e-12	DC	LYRM2
AP001056.2	3.85850587561308e-16	1.5684734961774	0.123	0.044	8.11135105171383e-12	DC	AP001056.2
ARHGEF35	3.88866470167865e-16	0.530519704974772	0.097	0.029	8.17475093586885e-12	DC	ARHGEF35
GAS6-AS1	3.90756443113722e-16	0.932069324261637	0.07	0.016	8.21448194713667e-12	DC	GAS6-AS1
VENTX	3.9130258887313e-16	1.06389929502101	0.129	0.047	8.22596302329095e-12	DC	VENTX
CYP4V2	4.13097999766688e-16	0.374968832286813	0.204	0.094	8.68414615109531e-12	DC	CYP4V2
RPS21	4.31899876533553e-16	0.159534162545561	0.992	0.889	9.07939920448835e-12	DC	RPS21
CXCR4	4.34371356074771e-16	0.333426503294089	0.91	0.691	9.13135464740383e-12	DC	CXCR4
C20orf27	4.60463456107159e-16	-0.173296809042961	0.354	0.199	9.6798627742847e-12	DC	C20orf27
D2HGDH	4.72099180311598e-16	0.328407991400022	0.169	0.071	9.92446896851042e-12	DC	D2HGDH
DERL1	4.74199513524069e-16	-0.242179520959936	0.477	0.286	9.96862217330298e-12	DC	DERL1
UCP2	4.75043402167503e-16	-0.154783737423964	0.702	0.479	9.98636240036525e-12	DC	UCP2
AC144652.1	4.82566879497711e-16	0.920825313330347	0.117	0.041	1.01445209408009e-11	DC	AC144652.1
GOSR1	4.8886682455743e-16	0.161630656405911	0.29	0.155	1.02769583858463e-11	DC	GOSR1
PACSIN2	5.56708737688268e-16	-0.164682347451411	0.4	0.234	1.17031310836828e-11	DC	PACSIN2
OLA1	5.57861284847578e-16	-0.21252470252055	0.466	0.275	1.17273599300658e-11	DC	OLA1
TNFSF9	5.63435489682478e-16	0.675256414610752	0.255	0.134	1.18445408641051e-11	DC	TNFSF9
UTP4	5.75337951090448e-16	0.648578992806218	0.134	0.05	1.20947544078234e-11	DC	UTP4
CD276	5.8138493325884e-16	0.202492052483959	0.155	0.063	1.22218740669673e-11	DC	CD276
TBC1D17	5.86329910799642e-16	0.189985155510387	0.163	0.067	1.23258273848301e-11	DC	TBC1D17
MYCBP2	5.96467267473902e-16	0.228073991057159	0.503	0.316	1.25389348968364e-11	DC	MYCBP2
TSPYL1	5.99465604166387e-16	-0.395464814367935	0.396	0.224	1.26019659307858e-11	DC	TSPYL1
DNLZ	6.05779245835205e-16	0.210953713681135	0.124	0.044	1.27346913059477e-11	DC	DNLZ
GNPTG	6.25106911966103e-16	0.149333160966051	0.366	0.207	1.31409975033514e-11	DC	GNPTG
PRCC	6.30627701940091e-16	0.26183587749433	0.268	0.138	1.32570555501846e-11	DC	PRCC
CLEC2B	6.88816464325944e-16	0.338378222824926	0.68	0.461	1.448029971306e-11	DC	CLEC2B
WDR43	7.18713349513227e-16	0.183352929099512	0.25	0.129	1.51087920334670e-11	DC	WDR43
ZNF655	7.41858039559091e-16	0.194892757663363	0.43	0.261	1.55953397076112e-11	DC	ZNF655
HNRNPLL	7.50652190951537e-16	0.24484215078636	0.241	0.12	1.57802103581832e-11	DC	HNRNPLL
RBBP8	7.67327891521263e-16	0.259566355414446	0.357	0.201	1.613076693556e-11	DC	RBBP8
NCBP3	7.76709973742734e-16	0.289797421135815	0.259	0.132	1.63279970680198e-11	DC	NCBP3
ANXA7	7.83536720803411e-16	-0.179979473312531	0.636	0.416	1.64715089447293e-11	DC	ANXA7
F13A1	7.84559895646672e-16	1.45575123401337	0.335	0.194	1.64930181262843e-11	DC	F13A1
FAM89B	8.03020369361349e-16	-0.227653805464576	0.35	0.195	1.68810942047143e-11	DC	FAM89B
CD47	8.11026254358302e-16	-0.255851141719225	0.69	0.451	1.70493939191202e-11	DC	CD47
S100A12	8.23815942959624e-16	-5.99471283446285	0.01	0.098	1.73182587528972e-11	DC	S100A12
KRAS	8.28402010241435e-16	0.204457839282945	0.435	0.255	1.74146670592955e-11	DC	KRAS
AC025048.4	8.30775186737449e-16	1.6754146671849	0.067	0.015	1.74645559755947e-11	DC	AC025048.4
DDHD1	8.35009461522784e-16	0.473764811191671	0.29	0.154	1.7553568900132e-11	DC	DDHD1
CDC73	8.80428421654475e-16	-0.169915759128702	0.345	0.193	1.85083662800204e-11	DC	CDC73
FAM72A	9.02374924871429e-16	1.05156008077809	0.11	0.037	1.89697256706472e-11	DC	FAM72A
KEAP1	9.09036231510034e-16	0.387150425346239	0.168	0.071	1.91097596588039e-11	DC	KEAP1
TTC14	9.21845099376948e-16	0.357275389428104	0.275	0.145	1.93790276791022e-11	DC	TTC14
AL162377.1	9.33522513388958e-16	0.913548307628465	0.088	0.025	1.96245102764627e-11	DC	AL162377.1
DPAGT1	9.72849395156416e-16	0.282449821063549	0.219	0.107	2.04512399849782e-11	DC	DPAGT1
MEF2A	9.9245231693143e-16	-0.21469793071366	0.479	0.293	2.08633326065325e-11	DC	MEF2A
MRPL27	1.00521963338503e-15	-0.401444356976131	0.294	0.154	2.11317271330201e-11	DC	MRPL27
FAM177A1	1.01737019135031e-15	-0.212120191218512	0.735	0.488	2.13871561625661e-11	DC	FAM177A1
TRAPPC6A	1.04747694524591e-15	-0.270188675705866	0.37	0.211	2.20200603429596e-11	DC	TRAPPC6A
MRPL9	1.06414807255407e-15	0.192104886161935	0.235	0.116	2.23705207812317e-11	DC	MRPL9
MTMR6	1.06656526875076e-15	0.18301588972838	0.266	0.139	2.24213350796786e-11	DC	MTMR6
TAF5L	1.11397609778625e-15	0.769097421592707	0.173	0.076	2.34180055276625e-11	DC	TAF5L
KBTBD8	1.1482170414173e-15	0.190006042394664	0.231	0.111	2.41378186446745e-11	DC	KBTBD8
FAM222A	1.16428423743038e-15	0.711891388539885	0.114	0.039	2.44755832392615e-11	DC	FAM222A
PIM2	1.18749601754285e-15	0.559319687165727	0.274	0.146	2.49635412807859e-11	DC	PIM2
ABCB4	1.19286363439849e-15	1.26528384485855	0.07	0.016	2.50763793223251e-11	DC	ABCB4
UBA2	1.30026024387792e-15	-0.167684160496077	0.399	0.232	2.73340708468016e-11	DC	UBA2
IL15RA	1.33039374688969e-15	1.01185807060861	0.212	0.102	2.79675373471150e-11	DC	IL15RA
TPM3	1.41262385178039e-15	0.150107774957156	0.905	0.657	2.96961786121273e-11	DC	TPM3
TMIGD3	1.42282979525332e-15	0.301973773250078	0.139	0.053	2.99107279558153e-11	DC	TMIGD3
GHRL	1.4336814233618e-15	0.179614518412654	0.111	0.038	3.01388508819118e-11	DC	GHRL
CD274	1.45139401055082e-15	1.06642805286024	0.163	0.069	3.05112048897994e-11	DC	CD274
ESYT2	1.46547879819612e-15	0.225776810558721	0.385	0.226	3.08072952956789e-11	DC	ESYT2
MIB2	1.48424581677708e-15	0.244146447444324	0.172	0.074	3.12018155602878e-11	DC	MIB2
SPRED1	1.4865693277834e-15	0.383340576967192	0.237	0.118	3.12506604086626e-11	DC	SPRED1
MAIP1	1.49231296184558e-15	0.45047823698864	0.166	0.071	3.13714030839177e-11	DC	MAIP1
RSL24D1	1.52883189699821e-15	-0.266285115750325	0.657	0.426	3.21391041386963e-11	DC	RSL24D1
RFLNB	1.55575242015707e-15	0.836377899886934	0.177	0.078	3.27050273765419e-11	DC	RFLNB
TBC1D22A	1.61580337355719e-15	0.238980334032517	0.232	0.117	3.39674185189193e-11	DC	TBC1D22A
NINL	1.62337800291793e-15	3.1431453058766	0.039	0.004	3.41266523773406e-11	DC	NINL
NUDT1	1.6493503984322e-15	-0.133511233767355	0.383	0.227	3.46726440758418e-11	DC	NUDT1
PSMD11	1.71599533678379e-15	-0.213187645793837	0.546	0.345	3.60736539698689e-11	DC	PSMD11
C8orf59	1.73260422497534e-15	-0.280747432798904	0.686	0.451	3.64228060174316e-11	DC	C8orf59
NOC2L	1.80838133461763e-15	0.186942369799023	0.24	0.12	3.80157924163318e-11	DC	NOC2L
ZNF672	1.90325101389134e-15	0.116544268598723	0.244	0.123	4.00101428140238e-11	DC	ZNF672
KRT17	1.91063100272588e-15	-4.56827467215944	0.018	0.109	4.01652849393034e-11	DC	KRT17
LSP1	1.93191450074781e-15	0.35259141118018	0.685	0.532	4.06127066347204e-11	DC	LSP1
MINOS1	1.95004585458081e-15	-0.149368084432062	0.821	0.574	4.09938639549978e-11	DC	MINOS1
PQLC1	1.99487760056157e-15	-0.156102653500466	0.471	0.284	4.19363169190054e-11	DC	PQLC1
SPART	2.02963279727408e-15	0.211864436624427	0.403	0.239	4.26669406642957e-11	DC	SPART
CPED1	2.04371043953213e-15	0.273692633736703	0.195	0.091	4.29628808598444e-11	DC	CPED1
TRNAU1AP	2.04816164070638e-15	0.176265439196677	0.252	0.13	4.30564540109295e-11	DC	TRNAU1AP
ARL6IP4	2.04966972538897e-15	-0.117120284977387	0.777	0.516	4.3088156967127e-11	DC	ARL6IP4
CSNK2B	2.10179316626765e-15	-0.215998021895294	0.71	0.475	4.41838959412785e-11	DC	CSNK2B
THOC6	2.12296253057289e-15	0.147403059411247	0.222	0.109	4.46289183177033e-11	DC	THOC6
GNPDA1	2.1494329510242e-15	0.149819184046281	0.334	0.194	4.51853794964307e-11	DC	GNPDA1
MLLT11	2.24245407684005e-15	0.553892301255081	0.139	0.055	4.71408696033316e-11	DC	MLLT11
MRPS28	2.24992181625026e-15	0.150553387935479	0.253	0.128	4.7297856421213e-11	DC	MRPS28
LAD1	2.26889082997553e-15	0.963693975520606	0.059	0.012	4.76966230277456e-11	DC	LAD1
VPS13D	2.28545672553769e-15	0.358248869498983	0.173	0.076	4.80448712842533e-11	DC	VPS13D
AL592430.1	2.29247856886959e-15	4.30380238061781	0.027	0.001	4.81924844747766e-11	DC	AL592430.1
TBC1D12	2.2930183955279e-15	0.752372816198855	0.181	0.081	4.82038327107875e-11	DC	TBC1D12
EGLN1	2.29679915168131e-15	0.282862404118244	0.357	0.209	4.82833117666444e-11	DC	EGLN1
LRP10	2.30147220263998e-15	-0.177088548829976	0.378	0.221	4.83815486438978e-11	DC	LRP10
ZNF511	2.35344813904039e-15	0.180142660072765	0.234	0.115	4.94741867789070e-11	DC	ZNF511
PSMF1	2.35448838619268e-15	-0.100269832493391	0.375	0.222	4.94960548545425e-11	DC	PSMF1
AC099518.5	2.39993917907878e-15	0.60521788474973	0.079	0.021	5.04515214225941e-11	DC	AC099518.5
NTAN1	2.54739558363864e-15	-0.166250349012213	0.369	0.213	5.35513499592514e-11	DC	NTAN1
HADH	2.5650852500662e-15	-0.13898815685276	0.201	0.094	5.39232221268917e-11	DC	HADH
NUTM2B-AS1	2.62677078733814e-15	0.27629010763437	0.297	0.165	5.52199754914224e-11	DC	NUTM2B-AS1
C1orf122	2.63694585229721e-15	-0.246521055444784	0.466	0.284	5.54338757069919e-11	DC	C1orf122
GPBP1L1	2.68524978109105e-15	0.325597926534619	0.324	0.181	5.6449320898096e-11	DC	GPBP1L1
CEACAM4	2.76027799228671e-15	0.333299732143242	0.166	0.071	5.80265639538511e-11	DC	CEACAM4
FAM50A	2.78681032478353e-15	-0.284598462566281	0.538	0.333	5.85843266475993e-11	DC	FAM50A
AC011611.4	2.93303750136977e-15	1.82384428918729	0.072	0.018	6.16583143537954e-11	DC	AC011611.4
JTB	2.96456528631725e-15	-0.155955954363762	0.726	0.487	6.23210914489613e-11	DC	JTB
P2RX4	3.00143768103605e-15	0.285373235544718	0.356	0.205	6.30962229307398e-11	DC	P2RX4
ZNF710	3.03168522486896e-15	0.723159615188989	0.218	0.107	6.37320867971954e-11	DC	ZNF710
PTCH2	3.07892766394772e-15	0.617530828063656	0.116	0.041	6.4725217351509e-11	DC	PTCH2
MAPRE2	3.1429255867543e-15	0.35178522649272	0.33	0.191	6.6070581684749e-11	DC	MAPRE2
YME1L1	3.21347306401067e-15	-0.134990775329108	0.627	0.387	6.75536307516324e-11	DC	YME1L1
PTPN20	3.25421133829858e-15	3.53671221220544	0.034	0.003	6.84100307537128e-11	DC	PTPN20
DDX6	3.28671265113557e-15	0.131470873465424	0.582	0.371	6.9093273352172e-11	DC	DDX6
CISD2	3.29293867378664e-15	-0.155736470973561	0.572	0.36	6.92241568003428e-11	DC	CISD2
FAM193A	3.2965757744911e-15	0.265059652737578	0.181	0.08	6.9300615931352e-11	DC	FAM193A
MRPS6	3.34404942191783e-15	0.141644520449452	0.557	0.355	7.02986069475566e-11	DC	MRPS6
SMARCE1	3.35121370244688e-15	0.279999052667617	0.222	0.108	7.04492144528383e-11	DC	SMARCE1
CLIC4	3.42493384677434e-15	0.263672623550668	0.498	0.321	7.19989593268901e-11	DC	CLIC4
MAPK6	3.62056891009976e-15	0.332901752792091	0.481	0.306	7.61115996281171e-11	DC	MAPK6
YPEL3	3.63496235266519e-15	-0.267155852681021	0.379	0.217	7.64141785777277e-11	DC	YPEL3
GDI2	3.80821441508496e-15	-0.247496180027724	0.812	0.56	8.00562834339159e-11	DC	GDI2
CD1A	4.02998454500514e-15	0.985584915024611	0.055	0.011	8.4718335105098e-11	DC	CD1A
FDPS	4.21783632884554e-15	-0.320927792444961	0.396	0.231	8.86673553049909e-11	DC	FDPS
REV1	4.27196691057334e-15	0.12977742919026	0.222	0.108	8.98052883940728e-11	DC	REV1
AC099342.1	4.3648680513705e-15	1.27357647102828	0.041	0.005	9.17582561759106e-11	DC	AC099342.1
SUMF2	4.51755949231022e-15	-0.412529907683955	0.386	0.222	9.49681356473455e-11	DC	SUMF2
IL4R	4.5910769101273e-15	0.123768754993949	0.466	0.276	9.65136188046961e-11	DC	IL4R
SDE2	4.65427827915856e-15	0.287215624412137	0.263	0.14	9.78422379844711e-11	DC	SDE2
TAPBPL	4.75662605812498e-15	-0.253203197658145	0.266	0.136	9.99937929939034e-11	DC	TAPBPL
EIF5A	5.03940615503866e-15	-0.283845607776955	0.801	0.567	1.05938396191223e-10	DC	EIF5A
TNFRSF14-AS1	5.08575712575417e-15	0.511426119776315	0.101	0.033	1.06912786297604e-10	DC	TNFRSF14-AS1
RBBP7	5.13465145233591e-15	-0.168454569815785	0.392	0.232	1.07940642831005e-10	DC	RBBP7
MPRIP-AS1	5.15340182722681e-15	1.63769634721279	0.083	0.024	1.08334813211962e-10	DC	MPRIP-AS1
RPL26L1	5.17912764979673e-15	-0.398665570428619	0.364	0.204	1.08875621454027e-10	DC	RPL26L1
SLC52A2	5.2870981825585e-15	0.264016811717694	0.222	0.111	1.11145377993745e-10	DC	SLC52A2
GPAA1	5.28805664757843e-15	-0.547590287820445	0.335	0.18	1.11165526845394e-10	DC	GPAA1
ATF1	5.42694182411606e-15	0.105213784734369	0.215	0.105	1.14085171026568e-10	DC	ATF1
ZNF224	5.44322830801886e-15	0.838714493570795	0.141	0.056	1.14427545491172e-10	DC	ZNF224
CDK9	5.54710989823835e-15	0.204831978572316	0.285	0.152	1.16611344280767e-10	DC	CDK9
C17orf107	5.65836858591073e-15	0.688752688003363	0.16	0.067	1.18950224413015e-10	DC	C17orf107
AHI1	5.66072017994531e-15	0.421686266641511	0.236	0.12	1.1899965962281e-10	DC	AHI1
FOXO3	5.66720475773969e-15	0.240965074529109	0.636	0.414	1.19135978417204e-10	DC	FOXO3
UNC45A	5.6915553844885e-15	0.466457959351323	0.222	0.108	1.19647877292717e-10	DC	UNC45A
RAB11B	5.79224828292044e-15	-0.142958891692894	0.395	0.232	1.21764643403553e-10	DC	RAB11B
AGRN	5.82437010915882e-15	0.349955082909188	0.135	0.053	1.22439908434737e-10	DC	AGRN
SMIM25	6.01774198225315e-15	-2.49285190902402	0.128	0.241	1.26504971950926e-10	DC	SMIM25
MAN1A1	6.02913013838089e-15	0.819146261762122	0.422	0.269	1.26744373769043e-10	DC	MAN1A1
OTUD5	6.14693403322548e-15	0.166158660228966	0.262	0.138	1.29220847246466e-10	DC	OTUD5
TXNDC9	6.26873913780762e-15	-0.200764358259225	0.267	0.139	1.31781434154992e-10	DC	TXNDC9
L3MBTL4-AS1	6.30377283573334e-15	0.93387321923677	0.111	0.039	1.32517912552786e-10	DC	L3MBTL4-AS1
ZNF408	6.50921730817775e-15	1.0777952563669	0.103	0.034	1.36836766252513e-10	DC	ZNF408
RPL26	6.59379082263202e-15	0.183361857230754	0.997	0.939	1.3861467067337e-10	DC	RPL26
NFATC1	6.67254732806593e-15	0.377633535003495	0.303	0.165	1.40270289930602e-10	DC	NFATC1
LRIF1	7.14320678072838e-15	0.44086764948195	0.203	0.095	1.50164492944472e-10	DC	LRIF1
TXNL4A	7.32642709190932e-15	-0.278185786048064	0.582	0.379	1.54016150326118e-10	DC	TXNL4A
COL4A2	7.34378665556759e-15	-0.114674541304686	0.094	0.029	1.54381083073342e-10	DC	COL4A2
SERHL2	7.49996370060498e-15	1.3804523462487	0.055	0.011	1.57664236914118e-10	DC	SERHL2
MRFAP1	7.56865268449547e-15	-0.233201220278441	0.646	0.413	1.59108216733464e-10	DC	MRFAP1
PLIN2	7.75749528239442e-15	0.432512361253828	0.748	0.527	1.63078065826496e-10	DC	PLIN2
GLRX5	7.96561665552503e-15	-0.303443748861173	0.382	0.221	1.67453193332447e-10	DC	GLRX5
ZNF800	7.98344858544045e-15	0.498968961888474	0.289	0.159	1.67828056163129e-10	DC	ZNF800
AC005261.1	8.05552766703107e-15	0.544856956966246	0.177	0.08	1.69343302616327e-10	DC	AC005261.1
VBP1	8.08875860333597e-15	-0.278297532387002	0.381	0.22	1.70041883359329e-10	DC	VBP1
AP005329.3	8.23450874692657e-15	1.21916543609359	0.102	0.034	1.7310584287789e-10	DC	AP005329.3
RRM2B	8.46811120271071e-15	0.48539568541934	0.235	0.121	1.78016633703385e-10	DC	RRM2B
KPNA6	8.67046035561596e-15	0.304308273769316	0.255	0.131	1.82270417595759e-10	DC	KPNA6
DCTN6	9.26561809060134e-15	-0.176792416304154	0.423	0.256	1.94781823500621e-10	DC	DCTN6
PSMG2	9.38297003407824e-15	-0.246454610766715	0.538	0.352	1.97248796056393e-10	DC	PSMG2
RING1	9.62955952795973e-15	0.158660507086674	0.245	0.125	2.02432600396769e-10	DC	RING1
SLC25A39	9.68320710443826e-15	-0.242862670873287	0.498	0.309	2.03560379749501e-10	DC	SLC25A39
C5orf24	9.73302333226384e-15	0.130539785809075	0.299	0.164	2.0460761649085e-10	DC	C5orf24
FAF1	9.78999397713607e-15	0.373511153969537	0.222	0.109	2.05805253387354e-10	DC	FAF1
HADHA	9.96346969354282e-15	-0.208034702555796	0.618	0.407	2.09452059897657e-10	DC	HADHA
CD109	9.9802456302462e-15	0.595655830209598	0.232	0.119	2.09804723639036e-10	DC	CD109
POLR2C	1.02269333359234e-14	-0.270743015279329	0.311	0.168	2.14990592587781e-10	DC	POLR2C
GLRX	1.02539073002119e-14	0.428351382185408	0.61	0.426	2.15557639265055e-10	DC	GLRX
KLHL21	1.04603606934853e-14	0.566546691307968	0.321	0.191	2.19897702498447e-10	DC	KLHL21
ADAP1	1.05546577960377e-14	0.160807350849243	0.197	0.092	2.21880016188305e-10	DC	ADAP1
CTDNEP1	1.0583684102644e-14	-0.242763140159575	0.592	0.391	2.22490207205781e-10	DC	CTDNEP1
GEMIN4	1.1196830643084e-14	1.00246811824185	0.085	0.025	2.35379773778912e-10	DC	GEMIN4
SAMSN1	1.11973782275212e-14	0.162775436075937	0.892	0.662	2.35391285098951e-10	DC	SAMSN1
CDIP1	1.12480317756145e-14	0.162276936971086	0.183	0.084	2.36456123986969e-10	DC	CDIP1
PPIH	1.12950319318041e-14	-0.324864495234593	0.294	0.159	2.37444161270385e-10	DC	PPIH
AATF	1.13276759709511e-14	-0.100395947162412	0.289	0.156	2.38130404261334e-10	DC	AATF
CIB1	1.1557876735037e-14	0.111392859905245	0.777	0.564	2.42969684723947e-10	DC	CIB1
AC008105.3	1.19400307107065e-14	0.431632829980952	0.286	0.16	2.51003325600472e-10	DC	AC008105.3
ENDOV	1.23886041484601e-14	0.327296625010517	0.126	0.047	2.60433236408928e-10	DC	ENDOV
BCKDK	1.29966816456542e-14	-0.187940673410589	0.323	0.179	2.73216241554942e-10	DC	BCKDK
SSPN	1.32428944847761e-14	0.282122937412271	0.11	0.038	2.78392127858963e-10	DC	SSPN
QPRT	1.33145883969414e-14	0.37369142861385	0.188	0.089	2.79899277280503e-10	DC	QPRT
KCNAB2	1.37276151082735e-14	0.35909723978923	0.301	0.172	2.88581924806126e-10	DC	KCNAB2
WBP2	1.37912885601309e-14	-0.229728165209639	0.481	0.293	2.89920468111072e-10	DC	WBP2
VEGFB	1.38642760350036e-14	-0.370458941009782	0.515	0.327	2.91454810807845e-10	DC	VEGFB
HNRNPH2	1.46143579375935e-14	-0.185643459432776	0.472	0.3	3.07223032564091e-10	DC	HNRNPH2
TRAPPC1	1.489459010921e-14	-0.236372066238222	0.65	0.426	3.13114073275812e-10	DC	TRAPPC1
KCNMB1	1.49210088833448e-14	0.184469035407007	0.226	0.111	3.13669448745673e-10	DC	KCNMB1
TRMT10C	1.50528417400331e-14	0.324561852860822	0.274	0.151	3.16440839058975e-10	DC	TRMT10C
IARS	1.55141274980858e-14	-0.127079838216642	0.208	0.1	3.2613798826476e-10	DC	IARS
PPP3R1	1.58927931449499e-14	0.652642931239555	0.283	0.159	3.34098297493136e-10	DC	PPP3R1
CARMIL1	1.62071045160688e-14	1.64574261789353	0.08	0.023	3.40705751136798e-10	DC	CARMIL1
RASA3	1.62290474836606e-14	0.507417780780019	0.204	0.098	3.41167036201514e-10	DC	RASA3
SRSF7	1.62691456515537e-14	-0.171069184893108	0.834	0.568	3.42009979886963e-10	DC	SRSF7
RTRAF	1.67045489154684e-14	-0.27966444440951	0.714	0.47	3.51163027300977e-10	DC	RTRAF
SLC35D2	1.76281212093274e-14	0.46841162487036	0.281	0.154	3.70578364062481e-10	DC	SLC35D2
BST1	1.76904516198437e-14	-2.32358754268262	0.026	0.117	3.71888673952353e-10	DC	BST1
NDUFB6	1.85473067323368e-14	-0.186866592803089	0.452	0.268	3.89901482127183e-10	DC	NDUFB6
IL1RL2	1.86006212629219e-14	1.18897042584707	0.111	0.04	3.91022260189145e-10	DC	IL1RL2
CORO1A	1.86511532014337e-14	-0.190595303891185	0.688	0.47	3.9208454260054e-10	DC	CORO1A
SEM1	1.94004052663073e-14	-0.266625096129663	0.822	0.561	4.07835319508313e-10	DC	SEM1
FCGBP	1.94119471098895e-14	0.199280518652512	0.117	0.043	4.08077952144098e-10	DC	FCGBP
ABHD17A	1.96554510735577e-14	-0.233251685422035	0.378	0.218	4.1319689246833e-10	DC	ABHD17A
MCCC1	2.0775040748392e-14	0.457918540858973	0.159	0.069	4.36732906612696e-10	DC	MCCC1
SRSF3	2.0797864062159e-14	0.105323422397392	0.908	0.676	4.37212698314706e-10	DC	SRSF3
H2AFX	2.09136406612614e-14	-0.175383898159297	0.386	0.226	4.39646553981038e-10	DC	H2AFX
DNMBP	2.10294957139794e-14	0.413216015698738	0.31	0.172	4.42082058899276e-10	DC	DNMBP
FMNL3	2.14031432478065e-14	0.384735039757578	0.261	0.14	4.49936877355388e-10	DC	FMNL3
CASTOR1	2.15444689048052e-14	-0.186770040026011	0.099	0.033	4.52907825316814e-10	DC	CASTOR1
CFL1	2.18698359839444e-14	0.210867568391903	0.982	0.846	4.59747692054479e-10	DC	CFL1
UCK2	2.23920972907589e-14	0.609223320822718	0.163	0.072	4.70726669246334e-10	DC	UCK2
ADORA2A-AS1	2.26325105919498e-14	1.01938533450166	0.07	0.018	4.75780637663968e-10	DC	ADORA2A-AS1
EIF1	2.38811550359385e-14	0.160490185890409	1	0.954	5.020296411655e-10	DC	EIF1
ANAPC5	2.40432676383462e-14	-0.247718400816584	0.401	0.238	5.05437572293314e-10	DC	ANAPC5
CPVL	2.52101290452036e-14	0.16593141215343	0.799	0.574	5.2996733278827e-10	DC	CPVL
ECD	2.54210109023973e-14	0.354780540768789	0.192	0.089	5.34400491190196e-10	DC	ECD
AC016866.1	2.63012457012008e-14	2.42111897623944	0.046	0.008	5.52904787130643e-10	DC	AC016866.1
KRT15	2.63873192282848e-14	-4.2141825497031	0.01	0.091	5.54714224817004e-10	DC	KRT15
DIP2C	2.76536606069915e-14	1.83346374070992	0.07	0.018	5.81335253280176e-10	DC	DIP2C
DRAM2	2.77698573709373e-14	-0.18375495522376	0.55	0.344	5.83777941651845e-10	DC	DRAM2
PAQR7	2.78841696185221e-14	0.227662937393668	0.075	0.02	5.86181013720573e-10	DC	PAQR7
PHLDB3	2.82738702179749e-14	0.429303092989931	0.179	0.082	5.94373299722268e-10	DC	PHLDB3
CFI	2.83967403009068e-14	1.94384959557476	0.054	0.011	5.96956274605663e-10	DC	CFI
MPLKIP	2.8604109531453e-14	-0.388713380497226	0.343	0.193	6.01315590570205e-10	DC	MPLKIP
GLRX3	2.96191827210077e-14	-0.275593247888355	0.421	0.249	6.22654459161023e-10	DC	GLRX3
PSMD14	3.26346842276351e-14	-0.134931572717532	0.441	0.27	6.86046331833345e-10	DC	PSMD14
SPTLC2	3.27301763368268e-14	0.134187966397763	0.326	0.192	6.88053766952774e-10	DC	SPTLC2
SFSWAP	3.28194778633373e-14	0.329888706188008	0.244	0.127	6.89931063643077e-10	DC	SFSWAP
EZH2	3.28551171180817e-14	0.258975837023165	0.379	0.227	6.90680272056313e-10	DC	EZH2
GPRC5C	3.36219080018965e-14	0.212006163983969	0.152	0.065	7.06799750015869e-10	DC	GPRC5C
YTHDF1	3.42104939525129e-14	0.394413519295306	0.258	0.14	7.19173003869727e-10	DC	YTHDF1
RNF7	3.63178074255318e-14	-0.116732190863798	0.706	0.481	7.63472947699531e-10	DC	RNF7
SSR3	3.6718424593173e-14	-0.131755886342859	0.855	0.578	7.71894721797683e-10	DC	SSR3
C12orf75	3.67881185968504e-14	-0.403446399673192	0.191	0.089	7.73359829142988e-10	DC	C12orf75
PYM1	3.73881298825905e-14	-0.270385435289678	0.292	0.16	7.85973266391818e-10	DC	PYM1
TTTY15	3.81366364737346e-14	0.875372723148677	0.159	0.07	8.01708371950849e-10	DC	TTTY15
RPUSD1	3.81937812394508e-14	0.442878422723886	0.114	0.042	8.02909669215736e-10	DC	RPUSD1
ATP5MC1	3.86316179609767e-14	-0.419954353133266	0.512	0.321	8.12113872775652e-10	DC	ATP5MC1
ZMYM5	3.88102582127715e-14	0.344029158234537	0.221	0.11	8.15869248148882e-10	DC	ZMYM5
COA1	3.91505232316437e-14	-0.422790735738608	0.323	0.179	8.23022299375613e-10	DC	COA1
BCL7C	4.02258693954369e-14	-0.286248421504811	0.308	0.171	8.45628226430874e-10	DC	BCL7C
YWHAZ	4.15505999915333e-14	0.121357902024994	0.928	0.67	8.73476713022013e-10	DC	YWHAZ
UST	4.19170070199792e-14	1.36947432610752	0.095	0.032	8.81179321574004e-10	DC	UST
MRC1	4.23158946368572e-14	0.470062996061023	0.329	0.194	8.89564737056011e-10	DC	MRC1
DDX52	4.30524966437526e-14	0.383680638491537	0.253	0.137	9.05049584444966e-10	DC	DDX52
C1D	4.34772303264113e-14	-0.422239900224255	0.441	0.264	9.13978335921818e-10	DC	C1D
VPS4B	4.39278499121724e-14	0.125574599449219	0.364	0.218	9.23451260853689e-10	DC	VPS4B
AC009053.2	4.41254145707107e-14	1.23483715027752	0.08	0.023	9.27604465105481e-10	DC	AC009053.2
CPEB4	4.4909751933944e-14	0.136401723694924	0.511	0.332	9.44092805155371e-10	DC	CPEB4
BAG5	4.5465010571829e-14	0.272097861395386	0.237	0.123	9.55765452240989e-10	DC	BAG5
PPIA	4.55078368659619e-14	0.126500160296025	0.973	0.783	9.56665746596251e-10	DC	PPIA
PLTP	4.65447884488021e-14	0.872825352546826	0.277	0.159	9.78464542770717e-10	DC	PLTP
DAP3	4.67708720949429e-14	-0.320120796628422	0.444	0.27	9.83217273179889e-10	DC	DAP3
PRKDC	4.78622108909323e-14	-0.29129572273755	0.415	0.248	1.00615939734918e-09	DC	PRKDC
VCP	4.81792480943253e-14	-0.115598351294347	0.547	0.354	1.01282415343891e-09	DC	VCP
LILRB3	4.89891165266035e-14	0.285702363925529	0.414	0.261	1.02984920762226e-09	DC	LILRB3
C16orf91	5.01664908214872e-14	0.226823702238547	0.174	0.08	1.0545999700493e-09	DC	C16orf91
DENND3	5.12167482285204e-14	0.254990920971137	0.399	0.241	1.07667848125996e-09	DC	DENND3
HSPA6	5.14080314432575e-14	-1.2148702326319	0.386	0.226	1.08069963700016e-09	DC	HSPA6
LAMTOR5	5.19778823820889e-14	-0.339826632202028	0.756	0.498	1.09267904343627e-09	DC	LAMTOR5
DMXL2	5.23406978240928e-14	-1.26000808508445	0.175	0.296	1.10030614965808e-09	DC	DMXL2
C19orf53	5.29506742415185e-14	-0.265738623615723	0.667	0.446	1.1131290739052e-09	DC	C19orf53
SINHCAF	5.36305974666494e-14	0.264451229466178	0.28	0.155	1.1274224199439e-09	DC	SINHCAF
AC233280.1	5.39345737645362e-14	2.17768286011142	0.036	0.004	1.13381260967808e-09	DC	AC233280.1
EIF3I	5.67102200169669e-14	-0.305608407190454	0.681	0.447	1.19216224519668e-09	DC	EIF3I
ARHGAP9	5.70906650050758e-14	-0.532306644724496	0.241	0.124	1.2001599597367e-09	DC	ARHGAP9
AKR1A1	5.74828774755799e-14	-0.240685634364396	0.72	0.479	1.20840505029164e-09	DC	AKR1A1
KMT2B	5.84200302035513e-14	0.451801663178211	0.157	0.068	1.22810587493905e-09	DC	KMT2B
SNHG10	5.91937009085956e-14	0.466171225131423	0.093	0.03	1.2443699805005e-09	DC	SNHG10
COX7A2L	6.25624553341581e-14	-0.244721900202114	0.641	0.422	1.31518793603467e-09	DC	COX7A2L
TCOF1	6.27194761351468e-14	0.101418208439438	0.235	0.122	1.31848882731306e-09	DC	TCOF1
COPS5	6.32113748802039e-14	-0.225797421049696	0.401	0.239	1.32882952273165e-09	DC	COPS5
GALNT1	6.35860486118002e-14	-0.139612502497192	0.457	0.284	1.33670591391726e-09	DC	GALNT1
ZNF326	6.51773538837536e-14	0.196488978390712	0.348	0.205	1.37015833334427e-09	DC	ZNF326
GGA1	6.76965706843213e-14	0.190516003610119	0.39	0.233	1.4231173089258e-09	DC	GGA1
UBE2V2	6.79539281831252e-14	-0.239971017333528	0.335	0.192	1.42852747826566e-09	DC	UBE2V2
MICAL3	7.00964178929089e-14	0.923316814906669	0.092	0.03	1.47356689694473e-09	DC	MICAL3
IFI30	7.12230801796865e-14	-0.270352227683012	0.684	0.46	1.49725159153737e-09	DC	IFI30
DRG1	7.13307097323514e-14	-0.112627509327347	0.227	0.116	1.49951417999349e-09	DC	DRG1
ATP5MC3	7.19240420518898e-14	-0.117757554460624	0.872	0.623	1.51198721201483e-09	DC	ATP5MC3
REXO1	7.38591833346508e-14	0.836209790684746	0.156	0.069	1.55266775206103e-09	DC	REXO1
UBE2G2	7.42541630394534e-14	0.250145789280751	0.339	0.197	1.56097101541539e-09	DC	UBE2G2
KCNK13	7.56385035974155e-14	0.512329653095244	0.094	0.031	1.59007262262487e-09	DC	KCNK13
SF3A2	7.80806558953337e-14	-0.114246658689634	0.249	0.134	1.6414115482317e-09	DC	SF3A2
GCNA	7.86838442488147e-14	0.747540284754214	0.094	0.031	1.65409177379858e-09	DC	GCNA
PTGES3	8.06214055283055e-14	-0.255232749860924	0.843	0.593	1.69482318701604e-09	DC	PTGES3
TBC1D20	8.08767807429056e-14	0.353505830393986	0.191	0.091	1.70019168477736e-09	DC	TBC1D20
ZDHHC14	8.22982944181181e-14	0.49281070125656	0.163	0.074	1.73007474525768e-09	DC	ZDHHC14
RABIF	8.72727263208204e-14	0.230726321181035	0.276	0.15	1.83464725271629e-09	DC	RABIF
RASSF4	8.74440833687555e-14	-0.24484309249748	0.445	0.278	1.83824952057798e-09	DC	RASSF4
DRGX	8.90948601881853e-14	4.30245747740489	0.025	0.001	1.87295215087603e-09	DC	DRGX
NPIPB15	8.9923617144817e-14	0.657884727802299	0.108	0.039	1.89037427961834e-09	DC	NPIPB15
SNX18	9.37419250218174e-14	-2.01786068025854	0.139	0.248	1.97064274780865e-09	DC	SNX18
GZF1	9.39017307752382e-14	0.220958066168619	0.187	0.088	1.97400218435706e-09	DC	GZF1
CRHBP	9.51478427543874e-14	1.58628824998806	0.065	0.016	2.00019795038273e-09	DC	CRHBP
HSPB11	9.6183579946473e-14	-0.342986066127976	0.364	0.211	2.02197121763475e-09	DC	HSPB11
RAB5IF	9.87249871076575e-14	-0.255545169029594	0.52	0.312	2.07539667897718e-09	DC	RAB5IF
NIPSNAP3A	9.95639554473917e-14	-0.162700266839381	0.289	0.158	2.09303347141507e-09	DC	NIPSNAP3A
INPP5B	9.96048601663045e-14	0.686873740041889	0.105	0.037	2.09389337041605e-09	DC	INPP5B
APEX1	1.00621050754011e-13	-0.382345207847437	0.583	0.377	2.11525572895083e-09	DC	APEX1
NKAPD1	1.00936916886226e-13	0.122237378815508	0.17	0.078	2.12189586678224e-09	DC	NKAPD1
CKAP4	1.03391166888547e-13	-3.25725916764356	0.041	0.134	2.17348911033103e-09	DC	CKAP4
AC005224.4	1.03533028146199e-13	0.743618084145043	0.084	0.026	2.1764713176894e-09	DC	AC005224.4
SH3GLB2	1.04065458065734e-13	-0.128337838403993	0.204	0.099	2.18766405945786e-09	DC	SH3GLB2
PRSS3	1.06112260012314e-13	5.01654159533459	0.026	0.001	2.23069192997886e-09	DC	PRSS3
RRP36	1.10729569506828e-13	-0.285552823229341	0.279	0.151	2.32775701017254e-09	DC	RRP36
UFD1	1.11876424485872e-13	-0.190193571822281	0.419	0.254	2.351866195542e-09	DC	UFD1
TSG101	1.15224077936995e-13	-0.193296958001132	0.39	0.237	2.4222405663915e-09	DC	TSG101
GLYATL2	1.21234946782473e-13	1.18255515103537	0.026	0.001	2.54860105126115e-09	DC	GLYATL2
KIN	1.27332586570753e-13	0.573594107716993	0.227	0.119	2.67678563489037e-09	DC	KIN
TMEM11	1.28240813168426e-13	-0.196936282971253	0.225	0.116	2.69587837442664e-09	DC	TMEM11
ZBTB7A	1.30313149019613e-13	0.123240442844196	0.539	0.36	2.73944301869031e-09	DC	ZBTB7A
SLC35E3	1.31736194508566e-13	0.427275855274887	0.277	0.155	2.76935828095908e-09	DC	SLC35E3
AL360012.1	1.33833696112111e-13	0.444015803663599	0.145	0.061	2.81345195966879e-09	DC	AL360012.1
KHDC4	1.34084088387514e-13	0.308086575820088	0.241	0.127	2.81871570608232e-09	DC	KHDC4
TKFC	1.37534304037083e-13	0.400858428266176	0.126	0.051	2.89124613946756e-09	DC	TKFC
GNPTAB	1.37992556496848e-13	0.307912271674962	0.328	0.198	2.90087952267674e-09	DC	GNPTAB
EIF3D	1.38911831817204e-13	-0.303386668471128	0.632	0.41	2.92020452846127e-09	DC	EIF3D
ZNF566	1.41212325437028e-13	1.42484144088944	0.067	0.018	2.9685655053372e-09	DC	ZNF566
AL357060.1	1.44467566261825e-13	0.1150241132906	0.23	0.12	3.03699717795608e-09	DC	AL357060.1
TSPAN31	1.52987388564662e-13	0.189990834811589	0.237	0.125	3.21610088240632e-09	DC	TSPAN31
LAP3	1.56862141541796e-13	-0.181086496439624	0.741	0.494	3.29755593949164e-09	DC	LAP3
BTBD7	1.57640910369943e-13	0.24355062022909	0.404	0.246	3.31392721779694e-09	DC	BTBD7
ATP5S	1.61168636389493e-13	0.164303236174537	0.24	0.126	3.38808707417991e-09	DC	ATP5S
ALG8	1.62619819147166e-13	0.243035434327985	0.177	0.084	3.41859383811172e-09	DC	ALG8
TWISTNB	1.62880177479284e-13	-0.278022892783688	0.615	0.396	3.42406709096951e-09	DC	TWISTNB
TRIP10	1.63148045833394e-13	0.196843055728379	0.382	0.231	3.42969821950961e-09	DC	TRIP10
ZNF518B	1.64595582237784e-13	0.744263233999024	0.111	0.041	3.4601283298027e-09	DC	ZNF518B
DSG2	1.64722353215432e-13	0.951107823172185	0.095	0.033	3.46279330929481e-09	DC	DSG2
RHOC	1.65104495613817e-13	-0.389456424047019	0.538	0.349	3.47082670679366e-09	DC	RHOC
CCDC6	1.65143791853258e-13	0.545671296589148	0.244	0.133	3.47165279233918e-09	DC	CCDC6
ITGB2-AS1	1.70590280164568e-13	0.58996204459002	0.175	0.083	3.58614886961955e-09	DC	ITGB2-AS1
PFN1	1.754185135635e-13	0.101574498785827	0.969	0.825	3.6876479921319e-09	DC	PFN1
SMARCD1	1.77510820807686e-13	0.304038554296072	0.187	0.09	3.73163247501918e-09	DC	SMARCD1
USF2	1.79032248817852e-13	-0.209773935734915	0.613	0.405	3.76361593464889e-09	DC	USF2
GSTM2	1.80302086646368e-13	0.59408248009399	0.059	0.014	3.79031046547996e-09	DC	GSTM2
CSNK2A1	1.81947804256143e-13	-0.15212234202464	0.385	0.226	3.82490674107263e-09	DC	CSNK2A1
AC092803.2	1.82854494620117e-13	1.28997192797405	0.166	0.079	3.84396718590409e-09	DC	AC092803.2
THAP4	1.93318400599512e-13	0.151860455783052	0.141	0.059	4.06393941740293e-09	DC	THAP4
DLEU2	1.94577249723864e-13	0.282491796766285	0.205	0.101	4.09040294369507e-09	DC	DLEU2
OSGIN2	1.97580398883669e-13	0.414869875495097	0.191	0.093	4.15353514533249e-09	DC	OSGIN2
SELENOH	1.99318838749059e-13	-0.384907832319793	0.717	0.484	4.19008062818272e-09	DC	SELENOH
RPS19BP1	1.99563515340183e-13	-0.506493697875078	0.499	0.311	4.19522421948132e-09	DC	RPS19BP1
DOLK	2.00632761153999e-13	0.701582564733084	0.092	0.031	4.21770190497937e-09	DC	DOLK
MVB12B	2.02412616224501e-13	0.74993012470534	0.114	0.044	4.25511801827147e-09	DC	MVB12B
ALDH16A1	2.04616643027641e-13	-0.272529769188432	0.243	0.127	4.30145106972707e-09	DC	ALDH16A1
ZNF428	2.06951797839864e-13	-0.288120034655924	0.29	0.161	4.35054069418962e-09	DC	ZNF428
SAMM50	2.10413050058767e-13	-0.102052452637353	0.257	0.14	4.4233031383354e-09	DC	SAMM50
STX18	2.1651996272478e-13	0.242907507678002	0.185	0.088	4.55168265640033e-09	DC	STX18
AC073352.2	2.17413713923344e-13	0.536650199034662	0.128	0.052	4.57047109409653e-09	DC	AC073352.2
GPR160	2.18663184296756e-13	-0.3830584525269	0.275	0.151	4.59673746028641e-09	DC	GPR160
YAF2	2.19161182407372e-13	0.133342185951479	0.316	0.188	4.60720637656778e-09	DC	YAF2
MRPL55	2.19646517868311e-13	-0.308850245857668	0.32	0.187	4.61740909862763e-09	DC	MRPL55
LINC01433	2.26834836969459e-13	1.40531113037322	0.067	0.018	4.76852194277196e-09	DC	LINC01433
ZUP1	2.29420571135211e-13	0.497178833664039	0.161	0.072	4.8228792464044e-09	DC	ZUP1
ARPC1A	2.29621899929218e-13	-0.321943535184707	0.381	0.225	4.82711158031201e-09	DC	ARPC1A
SNRNP35	2.31923181288017e-13	0.134926120723498	0.174	0.083	4.87548911703669e-09	DC	SNRNP35
DDN-AS1	2.43016180251446e-13	1.54279589529897	0.065	0.016	5.10868614124589e-09	DC	DDN-AS1
MCF2L2	2.44398818061057e-13	1.2556437373888	0.089	0.029	5.13775195327953e-09	DC	MCF2L2
TMEM14C	2.44753438250518e-13	-0.376796938933808	0.76	0.532	5.14520677890239e-09	DC	TMEM14C
NDUFA10	2.45050537316174e-13	-0.291227992965782	0.488	0.312	5.15145239546062e-09	DC	NDUFA10
CH25H	2.45496485659935e-13	1.00854081592788	0.24	0.131	5.16082712154315e-09	DC	CH25H
RBX1	2.54439889670532e-13	-0.362400389266154	0.808	0.536	5.34883536065393e-09	DC	RBX1
PRR14	2.58490747165955e-13	0.239559124648051	0.157	0.071	5.43399248692271e-09	DC	PRR14
SARS	2.67895224172743e-13	-0.289855862943205	0.372	0.221	5.6316934025594e-09	DC	SARS
AL133453.1	2.76795425898292e-13	0.58042256164791	0.117	0.046	5.8187934432339e-09	DC	AL133453.1
ZNF254	2.83325092620323e-13	0.685833153451701	0.128	0.052	5.95606009706443e-09	DC	ZNF254
RAB4A	2.85245497749546e-13	-0.270458210305098	0.431	0.265	5.99643085369096e-09	DC	RAB4A
AC245140.1	2.94372748119446e-13	1.77008148811594	0.062	0.015	6.18830391096700e-09	DC	AC245140.1
DTNA	2.96794217479456e-13	1.50643921068024	0.075	0.022	6.23920803985312e-09	DC	DTNA
ZNF7	2.99209697647841e-13	0.64658117131972	0.134	0.056	6.28998626395291e-09	DC	ZNF7
MRPL33	3.06699991860755e-13	-0.3915901909983	0.637	0.425	6.44744722889679e-09	DC	MRPL33
LMO2	3.1297814885603e-13	0.119953724862584	0.414	0.264	6.57942664525146e-09	DC	LMO2
ZNF451	3.27715663414344e-13	0.334302678843478	0.301	0.171	6.88923867629634e-09	DC	ZNF451
MRGBP	3.34599716407543e-13	0.106444033164258	0.154	0.068	7.03395523831938e-09	DC	MRGBP
BX255923.2	3.35987854214831e-13	2.48318525119319	0.048	0.009	7.06313667130418e-09	DC	BX255923.2
SLC25A32	3.37729090274373e-13	0.478997407286179	0.179	0.087	7.09974093574787e-09	DC	SLC25A32
KANSL1	3.43297942982402e-13	0.309941023206864	0.314	0.178	7.21680935737605e-09	DC	KANSL1
TPK1	3.45262309557835e-13	0.350762831997271	0.188	0.092	7.25810427152481e-09	DC	TPK1
CTBP2	3.46967088456289e-13	0.242906282435752	0.339	0.202	7.2939421335281e-09	DC	CTBP2
GSAP	3.51927287082002e-13	0.373666584287474	0.308	0.183	7.39821542903784e-09	DC	GSAP
TOMM40	3.54864887175013e-13	-0.284679365286958	0.262	0.141	7.45996965819311e-09	DC	TOMM40
CEBPB	3.60157041476382e-13	0.288926666333805	0.954	0.753	7.57122132591649e-09	DC	CEBPB
AC008074.3	3.65149408443496e-13	1.0230437895469	0.085	0.027	7.67617086429917e-09	DC	AC008074.3
MACO1	3.71642848325961e-13	0.443797325046899	0.212	0.111	7.81267595750835e-09	DC	MACO1
F8A3	3.80949489904709e-13	1.7322512169456	0.072	0.021	8.00832017677678e-09	DC	F8A3
TRPS1	3.82849064396346e-13	0.303473933403749	0.408	0.26	8.04825303173999e-09	DC	TRPS1
GTF3C6	3.92246994500955e-13	-0.302247411979443	0.706	0.454	8.24581631839907e-09	DC	GTF3C6
ADSL	3.9294943700916e-13	-0.299762466981382	0.214	0.108	8.26058306480657e-09	DC	ADSL
AKR7A2	3.98179822601174e-13	-0.432916758895963	0.391	0.233	8.37053623072188e-09	DC	AKR7A2
PRDX5	3.99802170616481e-13	-0.33374570241245	0.742	0.5	8.40464123069966e-09	DC	PRDX5
FRG1	4.01899782914277e-13	-0.148540552871863	0.439	0.272	8.44873723642393e-09	DC	FRG1
NFKBIA	4.07655365886004e-13	0.206821669614223	0.987	0.864	8.56973110165558e-09	DC	NFKBIA
FBXO9	4.4117139810854e-13	-0.111621678514162	0.24	0.126	9.27430513103774e-09	DC	FBXO9
FAM173A	4.42272724925308e-13	-0.21977038602793	0.28	0.157	9.29745722337982e-09	DC	FAM173A
DRAP1	4.64110013302439e-13	-0.174422337102417	0.714	0.494	9.75652069964387e-09	DC	DRAP1
G0S2	4.77331709944967e-13	0.36699324709923	0.837	0.691	1.00344672064631e-08	DC	G0S2
DDX19B	4.86957335673297e-13	-0.158276078124005	0.179	0.086	1.0236817110524e-08	DC	DDX19B
NFX1	4.89832869882744e-13	0.870510376775584	0.166	0.077	1.0297266590675e-08	DC	NFX1
USP8	5.04152197782064e-13	0.198077741292598	0.436	0.274	1.05982875017745e-08	DC	USP8
GCLC	5.07886618546503e-13	-0.168140877719082	0.285	0.16	1.06767924950846e-08	DC	GCLC
AL691432.2	5.0830515684623e-13	0.593569014846839	0.09	0.031	1.06855910072214e-08	DC	AL691432.2
KCNQ3	5.16067078674205e-13	1.13229955911331	0.059	0.014	1.08487621278891e-08	DC	KCNQ3
UTF1	5.18780726734153e-13	1.31421902395819	0.074	0.021	1.09058084374054e-08	DC	UTF1
RHOBTB3	5.23302571895314e-13	0.34161748174911	0.177	0.084	1.10008666663833e-08	DC	RHOBTB3
YIF1A	5.25710909999847e-13	-0.214651080138048	0.324	0.187	1.10514947500168e-08	DC	YIF1A
THRAP3	5.27169866616213e-13	-0.152450739521603	0.539	0.354	1.1082164936006e-08	DC	THRAP3
VDAC1	5.71758874999242e-13	-0.141410539234349	0.766	0.522	1.20195150702341e-08	DC	VDAC1
IZUMO4	5.72088493648276e-13	1.15445739728192	0.077	0.024	1.20264443134741e-08	DC	IZUMO4
EMC8	5.73107406218686e-13	0.213668881268128	0.271	0.15	1.20478638935292e-08	DC	EMC8
AIDA	5.75180405854142e-13	0.204148314629212	0.335	0.202	1.20914424918658e-08	DC	AIDA
NUTF2	5.7910937843423e-13	-0.260751733167867	0.434	0.272	1.21740373534444e-08	DC	NUTF2
BST2	5.83683037678251e-13	-0.199911239902863	0.752	0.52	1.22701848180722e-08	DC	BST2
UBXN2A	6.04553768413649e-13	0.478131801920284	0.21	0.109	1.27089293195917e-08	DC	UBXN2A
PIP5K1C	6.0493914386482e-13	0.573066343320328	0.178	0.087	1.27170306823262e-08	DC	PIP5K1C
AL118508.1	6.3215783561373e-13	2.98840450561048	0.03	0.003	1.32892220202718e-08	DC	AL118508.1
ZEB2-AS1	6.39869059307438e-13	0.506437351585361	0.194	0.098	1.3451327364761e-08	DC	ZEB2-AS1
PEPD	6.42408615511431e-13	-0.355558846925919	0.537	0.343	1.35047139152813e-08	DC	PEPD
HPN	6.54654693911864e-13	0.702257311627815	0.057	0.013	1.37621509754152e-08	DC	HPN
KIT	6.58315407510022e-13	1.25094949518122	0.036	0.005	1.38391064966757e-08	DC	KIT
DST	6.63909945174889e-13	-0.282029057760015	0.33	0.189	1.39567148674665e-08	DC	DST
PPP3CC	6.76333849551569e-13	0.418334742511999	0.17	0.08	1.42178901852731e-08	DC	PPP3CC
SUPT7L	6.7823411171405e-13	0.120425947742147	0.199	0.099	1.42578374964528e-08	DC	SUPT7L
ALKBH5	6.88128744473851e-13	0.406190116881983	0.28	0.162	1.44658424663293e-08	DC	ALKBH5
UXT	7.12836819103428e-13	-0.254356665888156	0.723	0.491	1.49852556111923e-08	DC	UXT
RBM4	7.16096509741186e-13	0.125936702735937	0.243	0.129	1.50537808277792e-08	DC	RBM4
FOXK2	7.68926624701339e-13	0.27139938930622	0.279	0.158	1.61643755044715e-08	DC	FOXK2
MIR34AHG	7.86423206358431e-13	1.58733271104007	0.075	0.022	1.65321886440669e-08	DC	MIR34AHG
SUSD3	8.18299760319573e-13	-0.229854791396127	0.185	0.088	1.72022975614381e-08	DC	SUSD3
KDELR2	8.18914436019366e-13	-0.19940345965207	0.746	0.527	1.72152192739991e-08	DC	KDELR2
MRPL11	8.31610604872005e-13	-0.240335273823177	0.366	0.219	1.74821181356193e-08	DC	MRPL11
RPS17	8.32900562654189e-13	-0.583456704339477	0.818	0.564	1.75092356281164e-08	DC	RPS17
ACCS	8.47262691590105e-13	0.403261024142602	0.081	0.026	1.78111563026072e-08	DC	ACCS
GNAQ	8.76086738934163e-13	0.17811366396604	0.555	0.376	1.8417095425874e-08	DC	GNAQ
NCK1	9.11704791533092e-13	-0.192482269175669	0.332	0.189	1.91658581276086e-08	DC	NCK1
PEA15	9.12983046394996e-13	-0.100839655879405	0.641	0.423	1.91927296013156e-08	DC	PEA15
PTPRJ	9.14155966212349e-13	0.112185951499716	0.373	0.233	1.9217386721716e-08	DC	PTPRJ
CERK	9.14492815883078e-13	0.582095714019213	0.232	0.125	1.92244679754941e-08	DC	CERK
RTN4	9.16679823919326e-13	0.145821159735243	0.921	0.665	1.92704432584321e-08	DC	RTN4
COPE	9.206554709747e-13	-0.261088439645048	0.782	0.555	1.93540193108301e-08	DC	COPE
ATP5F1A	9.41376004253316e-13	-0.228394842910595	0.674	0.443	1.97896063614132e-08	DC	ATP5F1A
NDUFA13	9.45918811069201e-13	-0.258899890779176	0.831	0.575	1.98851052462967e-08	DC	NDUFA13
TMEM131	9.48732752405449e-13	0.292678224249499	0.268	0.151	1.99442599210673e-08	DC	TMEM131
PTPMT1	9.89991166752635e-13	-0.420737806592596	0.323	0.184	2.08115943074739e-08	DC	PTPMT1
ELMSAN1	9.91063993877894e-13	0.15027372250133	0.284	0.162	2.08341472793011e-08	DC	ELMSAN1
ZCCHC8	1.04260956730868e-12	0.27928683104542	0.226	0.118	2.1917738323963e-08	DC	ZCCHC8
EAF2	1.04587505773449e-12	-0.404251622499146	0.268	0.149	2.19863854636945e-08	DC	EAF2
LY6K	1.06078430555495e-12	1.76344531584406	0.079	0.025	2.22998076713762e-08	DC	LY6K
AF117829.1	1.06472277337234e-12	0.597437156713458	0.175	0.084	2.23826021418334e-08	DC	AF117829.1
HDGFL3	1.07780143672849e-12	0.234420265379464	0.134	0.057	2.26575418029064e-08	DC	HDGFL3
OTUB1	1.08600982831329e-12	-0.239723339847859	0.422	0.262	2.2830098610802e-08	DC	OTUB1
CORO7	1.09837855103022e-12	0.199456641809107	0.277	0.16	2.30901138997573e-08	DC	CORO7
KXD1	1.10006380559363e-12	-0.216804879839122	0.317	0.185	2.31255413211893e-08	DC	KXD1
WNT10B	1.10184495139474e-12	3.11457524025295	0.034	0.004	2.31629845682202e-08	DC	WNT10B
ETFB	1.10694581116151e-12	-0.341191220448784	0.449	0.283	2.32702148422373e-08	DC	ETFB
ZNF674-AS1	1.10758046206025e-12	0.899740147871761	0.085	0.028	2.32835564734305e-08	DC	ZNF674-AS1
MFSD10	1.17041197382645e-12	-0.192579619884888	0.33	0.193	2.46044005137795e-08	DC	MFSD10
AC044849.1	1.17569350383912e-12	0.542608936540791	0.106	0.04	2.4715428837706e-08	DC	AC044849.1
CRTC3	1.19971105119928e-12	0.411928025868298	0.265	0.149	2.52203257183112e-08	DC	CRTC3
GCA	1.20503536683022e-12	-0.205311473853287	0.53	0.344	2.53322534815049e-08	DC	GCA
NOMO3	1.21908391155617e-12	1.3627623613185	0.057	0.014	2.56275819887339e-08	DC	NOMO3
IQCJ-SCHIP1	1.2433327416462e-12	2.52987690055402	0.034	0.004	2.61373408948863e-08	DC	IQCJ-SCHIP1
MROH6	1.28174575217568e-12	1.64100666582761	0.072	0.021	2.69448592022372e-08	DC	MROH6
SMIM14	1.33105342936257e-12	-0.478493743170388	0.368	0.223	2.79814051920599e-08	DC	SMIM14
AFDN	1.3352441630351e-12	0.628579738089314	0.191	0.096	2.80695027953238e-08	DC	AFDN
DLGAP4	1.33581172633227e-12	0.143971519677952	0.281	0.16	2.80814341109571e-08	DC	DLGAP4
AC073896.2	1.421518228111e-12	-0.376307545904751	0.076	0.023	2.98831561913494e-08	DC	AC073896.2
STOML2	1.42521693085628e-12	-0.37157879255194	0.372	0.222	2.99609103204606e-08	DC	STOML2
AC067930.4	1.42717959419631e-12	0.718324474632781	0.08	0.025	3.00021694291948e-08	DC	AC067930.4
PSMA1	1.44985264013247e-12	-0.222989966805841	0.724	0.486	3.04788022008649e-08	DC	PSMA1
BCR	1.48777229526049e-12	0.284061916468176	0.089	0.031	3.12759491909661e-08	DC	BCR
POLR2D	1.53221228177783e-12	0.318342924734428	0.166	0.079	3.22101665875336e-08	DC	POLR2D
ARHGAP15	1.57897820457784e-12	-0.12232295931164	0.305	0.175	3.31932798166353e-08	DC	ARHGAP15
SLC35E1	1.60780969330775e-12	0.174644731833452	0.265	0.148	3.37993753727156e-08	DC	SLC35E1
CARD8-AS1	1.6243024985438e-12	0.632349656268402	0.179	0.088	3.41460871243878e-08	DC	CARD8-AS1
FCAR	1.62788492215691e-12	-3.38976128665776	0.003	0.067	3.42213968335826e-08	DC	FCAR
SLC17A5	1.64433955819986e-12	0.40085069151545	0.259	0.148	3.45673061924774e-08	DC	SLC17A5
FSTL3	1.64690134550516e-12	0.927799895280797	0.138	0.06	3.46211600852095e-08	DC	FSTL3
GAA	1.7052022612008e-12	-0.102647364762268	0.396	0.242	3.58467619349633e-08	DC	GAA
DNAJB5	1.70668896108455e-12	1.51560841851593	0.072	0.021	3.58780153399194e-08	DC	DNAJB5
CCNYL1	1.76609946350039e-12	0.388940083115202	0.253	0.143	3.71269429217051e-08	DC	CCNYL1
NOP53	1.77621589708723e-12	-0.311667125992372	0.803	0.509	3.73396105885678e-08	DC	NOP53
CPQ	1.78463597323106e-12	-0.101749246713838	0.405	0.249	3.75166174292634e-08	DC	CPQ
PDCD10	1.79281382104396e-12	-0.217863082409104	0.526	0.344	3.76885321459861e-08	DC	PDCD10
TIMM23	1.81464266518521e-12	0.565654424288533	0.157	0.074	3.81474181075235e-08	DC	TIMM23
ROMO1	1.85290308074272e-12	-0.319698312781829	0.555	0.364	3.89517285633735e-08	DC	ROMO1
[truncated: 28,882 more rows]
