# Supplementary material for: Intercellular communication between FAP+ fibroblasts and SPP1+ macrophages in prostate cancer via multi-omics
Source: Front Immunol. 2025 May 14;16:1560998. doi: 10.3389/fimmu.2025.1560998 (PMC12116517; doi:10.3389/fimmu.2025.1560998)
Supplement: Supplementary file 1 [file DataSheet1.zip › TableS/Tab_S7.csv]

	C1QC+ Macrophage	DC	MFAP5+Fibroblast	MCAM+Fibroblasts	FAP+Fibroblast	SPP1+ Macrophage	CD74+Fibroblasts
TCGA.G9.6384.01A	17905.54161	16637.71805	22037.943	19510.32743	17796.01314	16510.08894	25462.44996
TCGA.KC.A4BV.01A	20742.67202	15502.07526	18840.05655	18319.12784	17211.35937	16146.37454	25493.99139
TCGA.XK.AAJR.01A	19822.79227	14945.92114	22815.26163	20192.67995	16548.42774	16485.47027	25596.91377
TCGA.FC.7961.01A	19697.90062	15165.14221	22478.19851	18910.84455	16590.38499	17429.56277	25398.08027
TCGA.2A.AAYU.01A	17717.56981	14588.15778	22487.71106	18396.57069	15960.47102	16112.84	25253.89273
TCGA.WW.A8ZI.01A	18734.84401	14325.59363	21812.45003	16739.17747	15087.83915	15012.12526	25742.81941
TCGA.VP.A87D.01A	18005.48735	14227.45071	22020.13909	16667.05418	15296.06411	14313.67639	24863.66755
TCGA.CH.5745.01A	18237.04172	16395.04846	23822.889	18025.78889	18010.54214	17644.73965	25299.67846
TCGA.EJ.7786.01A	17995.19405	13946.56168	24157.46172	18314.56369	16601.45111	17228.281	25334.18874
TCGA.ZG.A9KY.01A	20017.45719	14658.59457	19956.40051	18080.8137	13320.50012	16585.14103	25488.00767
TCGA.VN.A88Q.01A	18004.27432	15928.33535	22458.67468	17019.10903	17008.4652	14833.93485	25547.08449
TCGA.KK.A59V.01A	19767.22983	17764.56295	22741.07305	16228.11338	16013.22716	15108.94158	25664.99487
TCGA.EJ.A46D.01A	18085.45905	15323.16115	23423.59148	18626.02025	17288.92257	15596.75838	25820.11071
TCGA.ZG.A8QX.01A	18293.67658	15500.74151	23498.64438	19028.78397	17183.04516	16693.81611	25411.64549
TCGA.G9.6373.01A	18964.68289	16501.64252	23400.5727	19409.35973	16352.35657	17749.66958	25600.13141
TCGA.YL.A8HO.01A	19950.26983	15520.13802	22105.57901	18979.28491	18374.99836	15696.74143	26007.97708
TCGA.G9.6498.01A	19682.10347	16880.11541	24907.79236	18336.31101	18817.71612	16443.13279	26901.24659
TCGA.VN.A88I.01A	18888.62589	17247.51251	22385.02137	20795.17559	18553.47881	19568.65283	25707.67511
TCGA.CH.5766.01A	17654.42193	16910.14142	23738.04033	16706.29307	17297.31946	15304.18015	25443.84962
TCGA.J4.A83N.01A	17949.47903	15693.08192	23296.2049	16743.0562	17377.63701	14867.3803	25659.78055
TCGA.CH.5788.01A	20211.9257	15803.44799	21171.16584	16562.70946	15033.38109	15638.67311	25147.59551
TCGA.G9.6347.01A	18142.24765	16030.46685	25193.03153	19907.43039	17816.13298	18302.5244	26517.73898
TCGA.G9.6339.01A	19931.41211	16263.11524	24192.06884	18121.91711	17571.29703	15315.89204	25558.33308
TCGA.YL.A9WL.01A	18220.42198	14386.23173	20707.5699	17552.59784	14280.29975	16101.92381	24622.2962
TCGA.QU.A6IN.01A	16471.59304	15886.81783	22214.37952	17157.69541	15634.91141	14683.15774	25540.28096
TCGA.KK.A8IK.01A	19677.04601	13207.27723	20169.24486	17079.92608	12403.78258	14174.66092	24991.51603
TCGA.HC.7819.01A	17790.40529	14497.56038	22164.26329	17470.04626	15962.22462	15104.43484	25184.43911
TCGA.EJ.5530.01A	17502.35211	15149.1701	23132.28803	17412.82974	17321.25941	15599.63641	25569.63062
TCGA.EJ.8469.01A	18794.1948	14647.72518	21095.73027	17456.76417	15261.64588	16628.59605	24916.20434
TCGA.KK.A59Z.01A	19058.11755	16980.35434	23210.15156	19796.73736	17200.46002	17592.4976	25512.06146
TCGA.YL.A8HM.01A	21108.32649	15280.22066	22107.45284	16631.8045	12763.63701	15418.05168	25320.69655
TCGA.HC.7211.01A	19401.08489	15815.26109	24720.15424	18161.84104	16852.5223	14943.21475	24980.51689
TCGA.H9.7775.01A	18869.35194	15371.09255	23711.86447	18153.78644	16935.84454	15461.33543	25527.60068
TCGA.HC.7748.01A	17940.34378	16537.19236	22982.88438	19088.18538	17525.82122	17995.63614	25324.15744
TCGA.G9.6362.01A	18414.62799	15017.60991	21904.50592	20100.88736	16015.08563	15790.38038	25641.93023
TCGA.V1.A9O9.01A	19506.54123	16840.79501	23831.56572	17052.73857	16099.72291	16172.16267	25732.10977
TCGA.KK.A7AY.01A	19035.79569	15916.97515	23594.72087	17210.34637	16824.9717	15904.09233	25531.80788
TCGA.EJ.8472.01A	19275.27382	16043.5113	21909.41249	17104.14322	16644.01653	16211.64572	25356.42324
TCGA.EJ.7794.01A	18889.41509	16447.01726	24431.13674	18358.12713	17673.78896	16771.70273	25308.05355
TCGA.G9.6363.01A	19647.39991	15786.43375	23561.77083	18572.68102	16973.82002	17397.10688	25556.63673
TCGA.ZG.A9LS.01A	19417.00593	17497.43698	22944.89538	20134.29548	16697.55462	19077.72175	25644.1901
TCGA.EJ.5532.01A	18775.98505	14621.69292	23914.04151	18271.49525	16882.18158	15412.18014	25412.71833
TCGA.XJ.A83F.01A	19413.58422	15161.41874	24025.346	18722.91921	16707.70593	17131.06974	26015.68112
TCGA.EJ.A8FO.01A	17630.61404	15546.33268	23712.89571	18862.90959	17353.5908	15958.75372	25584.31301
TCGA.CH.5789.01A	17759.92834	16613.44583	23244.68246	19172.60981	18463.63516	16036.23204	25439.94813
TCGA.HC.7231.01A	18619.36983	15795.12667	23187.51473	16844.14647	16066.03746	15726.88676	25349.83987
TCGA.EJ.AB27.01A	17770.55397	16188.28701	24638.59894	18344.1752	16899.1698	15696.44002	25522.11309
TCGA.V1.A8MK.01A	17097.70378	15636.69026	23966.49189	19141.23945	18105.87041	15756.36168	25915.91965
TCGA.KK.A8I4.01A	18603.53598	18129.64196	23292.37179	19616.73028	18035.88804	17507.6673	25788.73666
TCGA.EJ.7331.01A	17790.61077	15345.06765	23900.45407	18976.09767	17578.97811	17527.69211	25400.68106
TCGA.G9.6353.01A	17199.00345	15674.64832	23552.06448	19412.14311	17693.40398	16272.45343	25949.23554
TCGA.J9.A52D.01A	19405.7675	14522.00237	23598.74646	15189.82954	13297.47846	14105.72346	24814.27072
TCGA.HC.A9TE.01A	17444.17124	17925.18992	21518.49127	19407.55702	16732.24141	16954.00181	25710.76702
TCGA.EJ.A7NN.01A	19695.31477	15430.71974	24554.76098	19222.44017	16043.46527	15215.17376	25325.22231
TCGA.V1.A8MU.01A	19848.55845	16386.91833	24277.5419	20171.65147	17514.71282	16985.78185	25684.0299
TCGA.KK.A8II.01A	17655.3508	14712.63755	21310.43383	15036.19381	15720.29697	13261.55917	25088.30116
TCGA.V1.A9OA.01A	19039.00754	16329.55932	22533.61575	18603.97098	17330.48659	17292.28971	25516.66457
TCGA.HC.7232.01A	19695.40166	15060.89702	22438.60653	19215.53874	17289.90656	16824.72743	25275.32943
TCGA.EJ.5497.01A	18295.39591	15730.29887	23158.92786	18577.82125	17598.66931	17684.58034	25576.34123
TCGA.EJ.A65B.01A	20084.70533	15795.33294	25956.96574	20090.96851	16749.78403	17908.0817	25841.26013
TCGA.VP.A87E.01A	17874.53226	17216.70298	24687.247	19060.61407	17487.58383	19992.93756	25346.7693
TCGA.EJ.5526.01A	19286.6838	16505.38651	23051.28036	18649.17004	17511.94967	16437.33167	25250.36311
TCGA.ZG.A9LB.01A	20391.69112	16965.57808	23880.61938	18436.25291	18651.22981	16042.40996	26270.01889
TCGA.VP.A875.01A	16931.923	13782.86664	19593.90055	15513.37302	14645.14513	14875.97498	25161.35891
TCGA.G9.6351.01A	17777.1888	15369.22658	23537.08666	18233.05221	17749.16321	16125.01913	25404.37742
TCGA.EJ.7327.01A	18763.1352	15550.75743	22137.89809	18261.88395	16665.90461	17614.82897	25412.23515
TCGA.CH.5772.01A	19790.82832	14267.47558	23727.2572	18790.87048	16818.39145	15151.41341	25638.35208
TCGA.XK.AAJU.01A	18446.42559	16017.70786	23891.08914	18655.90903	17027.21078	15391.17565	25814.15589
TCGA.HC.7744.01A	19176.59552	14932.29514	23593.77908	17088.10744	16497.03257	15477.75245	25157.28995
TCGA.V1.A8MJ.01A	18895.15636	16903.2354	24958.52984	18077.60785	17645.86728	16008.16156	25582.14744
TCGA.2A.A8W1.01A	19340.98239	14059.72093	23431.69429	15104.02796	13357.25429	14898.08245	25023.91376
TCGA.HC.7080.01A	18051.86706	12592.64739	23045.29921	17653.51969	14872.13124	14829.3812	24750.34032
TCGA.EJ.5511.01A	17286.78728	15055.23343	23021.53323	18232.77581	16364.91202	17041.47227	25110.44689
TCGA.J4.AATV.01A	17511.35372	17614.08819	24099.5139	18995.64724	18863.95986	17034.62009	25834.36381
TCGA.HC.A48F.01A	19738.15562	14432.82955	21706.4653	17470.44011	15375.97342	15081.82814	25445.33236
TCGA.HC.8266.01A	19044.67214	16571.34786	23724.49061	18070.68387	16809.9362	16092.42933	25490.60306
TCGA.MG.AAMC.01A	18908.63174	14726.02233	23078.10844	16469.45723	16096.40673	16182.31348	25903.45567
TCGA.KK.A7B3.01A	18225.1914	15568.19997	23828.09527	19169.5129	16970.90226	17619.01998	25784.83449
TCGA.G9.6499.01A	19108.23457	15660.05024	24782.43648	17685.91484	17303.32623	15324.1255	25192.78243
TCGA.EJ.5531.01A	18467.98079	16319.80325	24693.64351	18295.52687	16579.12503	15749.42004	25509.03041
TCGA.XJ.A83G.01A	18250.26938	14226.74088	24616.72417	17059.32541	15741.20532	15454.85401	25494.17728
TCGA.KK.A7AV.01A	18062.41708	15903.94539	24919.9106	17963.2783	17230.39475	16164.79315	25830.71188
TCGA.ZG.A9L4.01A	20236.1852	17360.49169	22446.36879	20004.05218	19557.61638	17223.41456	25974.99975
TCGA.J4.A67K.01A	17886.82939	16695.73417	23794.08801	16315.8634	16739.67089	15721.8282	25777.22114
TCGA.EJ.A46E.01A	17707.17341	17502.80625	22643.23637	18583.29961	17831.31925	16181.22128	25420.55906
TCGA.ZG.A8QY.01A	18897.82439	15475.69029	22756.37983	20200.79633	17076.01059	18008.4713	25503.56358
TCGA.Y6.A8TL.01A	18206.3227	14812.50733	24391.97185	18373.04412	17050.6018	16929.61607	25505.2456
TCGA.CH.5769.01A	20784.41844	16521.52107	23714.71412	18424.5354	16788.1823	15932.57696	25145.55637
TCGA.EJ.5521.01A	20207.90085	16225.54348	23532.62139	18605.32606	16666.19568	16789.7546	25480.96055
TCGA.V1.A9OF.01A	18327.04652	13583.34909	24337.6157	16206.61001	14963.92626	13944.22092	25523.38205
TCGA.CH.5750.01A	19488.25498	15425.41941	23256.08339	16924.97439	16436.67945	16242.86479	25351.85506
TCGA.XK.AAJA.01A	18464.0235	15326.96005	23715.99279	17910.37116	15083.46304	14279.53394	25392.28875
TCGA.KK.A6E1.01A	18889.83668	15376.36419	23197.91297	16675.09269	14486.80232	14265.35102	24711.41185
TCGA.J9.A8CM.01A	19985.47886	16687.87988	22342.18338	19376.61219	16920.75701	17274.66556	25639.63226
TCGA.G9.6369.01A	18717.15682	14283.5295	24079.0746	19056.1107	15614.4948	17399.28309	25205.30084
TCGA.EJ.5506.01A	18040.43793	15446.91608	22829.10785	16778.64976	17223.89624	15745.66159	25493.48131
TCGA.EJ.5504.01A	19136.99761	14865.22912	22749.5278	18816.21527	17254.62487	17917.72076	25424.2678
TCGA.EJ.5494.01A	18179.47409	15684.2303	24484.34646	17921.11053	17433.48395	16728.93054	25693.41628
TCGA.J9.A8CK.01A	19271.46443	16750.62708	23220.4956	20124.26531	17704.37923	18481.01124	25798.74824
TCGA.EJ.7788.01A	19522.76507	15094.73682	21519.58744	18438.54647	17347.01584	16774.63564	25423.21444
TCGA.J4.AAU2.01A	17706.83598	14642.38262	22957.3941	17528.53523	16705.51168	15334.31178	25884.52704
TCGA.VN.A88N.01A	19658.5723	14649.22356	22602.64951	18628.64046	16171.27966	14526.8505	25277.4127
TCGA.EJ.A8FN.01A	18267.07944	14760.7821	23666.5607	18898.17595	15367.34174	18422.73991	25488.39229
TCGA.KC.A7F6.01A	19001.76855	16599.71157	23984.45718	17978.84999	17432.59797	15638.12139	25736.97397
TCGA.EJ.A7NJ.01A	17200.07523	15267.8897	24200.67406	16790.72857	16660.66429	14949.99949	25842.84686
TCGA.CH.5768.01A	18976.77461	14950.52	23215.61684	16681.18046	15928.63372	15128.59948	25372.66749
TCGA.M7.A725.01A	20494.86425	15179.38613	21963.49328	17130.56755	14819.53945	14944.02462	24657.08421
TCGA.KK.A7AP.01A	18314.93339	13487.50202	19239.66238	16790.68008	14396.03275	14414.79309	25121.53323
TCGA.V1.A8WL.01A	19153.14881	16083.67559	24680.87078	17891.09857	17046.92193	15843.16312	25698.21964
TCGA.YL.A8SF.01A	18794.09071	16359.05511	20614.11289	17742.32852	16871.47205	17476.07032	25752.26732
TCGA.HC.8262.01A	18482.2857	15320.61448	22579.77393	17605.45467	16901.60763	15367.45901	25301.75396
TCGA.YL.A8HL.01A	17368.35321	13620.83078	20306.16855	17598.67903	15486.37461	15623.54991	25192.45083
TCGA.YL.A9WK.01A	18651.42414	15554.18482	21576.20701	20161.16271	16021.63437	19218.55133	25910.34791
TCGA.Y6.A9XI.01A	18507.48059	13945.37203	22546.52272	18002.92853	15639.77462	14101.55445	25476.7785
TCGA.XQ.A8TA.01A	20452.57015	12528.75479	17665.3307	16791.86398	13414.02042	12683.78637	24404.73486
TCGA.EJ.5508.01A	18615.68135	15954.65249	23615.69161	18851.45776	17252.82489	16470.69081	25515.42056
TCGA.ZG.A9LZ.01A	18651.3806	16521.57708	21626.11029	17725.2404	15956.49875	15952.19712	25438.35138
TCGA.G9.6496.01A	20174.75764	14777.37806	24153.71087	19253.35381	15593.90331	16941.86942	25415.50792
TCGA.CH.5762.01A	18839.75485	17151.3578	22942.74718	17729.71064	18330.17297	16419.46257	25525.08872
TCGA.HC.8258.01A	17520.22296	16477.76852	24315.19387	17197.7445	17886.11964	15748.66411	25769.28106
TCGA.HC.A631.01A	20751.25165	14473.19948	20732.49637	17318.64709	15073.91037	16219.46931	24933.21218
TCGA.J4.A83M.01A	18150.89897	16053.12566	23131.35963	17075.20754	16900.97248	16611.79669	25454.7781
TCGA.V1.A8WN.01A	17184.84409	16177.32805	22092.77457	18132.59053	17454.57305	16105.19443	25422.08071
TCGA.VN.A88O.01A	18190.39324	14948.44989	24047.82363	17979.95907	16422.72608	16391.32894	25474.8593
TCGA.M7.A723.01A	19739.63584	16388.48943	24981.73069	19763.44938	17666.8812	17327.02851	25997.87644
TCGA.HC.7233.01A	19427.55206	15481.8467	23697.49993	18306.51055	16790.14008	17080.24054	25340.48522
TCGA.KK.A6E6.01A	19359.66955	16781.29918	22396.98276	18718.78622	17777.94955	16957.84103	25434.35529
TCGA.CH.5764.01A	17916.03734	15606.19299	22535.31705	17901.57795	17480.74017	15481.33282	25370.79267
TCGA.M7.A724.01A	19779.18871	13148.10744	21980.39835	17610.38015	12876.75865	11097.21803	24129.59476
TCGA.EJ.A7NF.01A	18039.49959	14360.72001	23867.27389	17093.84835	15524.94518	14097.55381	25662.7447
TCGA.G9.7525.01A	19338.54371	15697.90872	22811.60602	18386.86855	16159.90716	18059.29092	25573.59636
TCGA.V1.A9OL.01A	20772.15873	14904.57403	23189.00435	17553.48112	15486.9528	14802.18991	25236.9076
TCGA.FC.A5OB.01A	19288.79682	13417.9454	20700.30408	17403.48244	13984.25213	14579.17543	24656.84816
TCGA.VN.A88R.01A	19424.87516	14150.21805	20818.31653	19503.05079	14735.24168	16307.57239	25298.91639
TCGA.G9.6370.01A	18569.34123	17201.97867	23576.00507	18723.86075	18484.42634	17615.62155	25740.77013
TCGA.FC.A6HD.01A	20386.00877	14245.95992	23885.87241	17253.89913	16347.01091	13672.68502	25444.27636
TCGA.EJ.7797.01A	17517.35369	15693.69175	23549.65573	18134.97167	16846.37209	15382.03491	25440.96726
TCGA.J4.A6G1.01A	19920.41413	17540.40266	22695.05201	17952.11426	18005.70875	17535.83679	25826.88747
TCGA.XK.AAJ3.01A	18505.17633	14242.28308	23922.14049	17722.78433	15831.38177	16179.36391	25182.65496
TCGA.HC.7742.01A	20579.93274	15288.75504	23054.94452	19522.08543	17018.15946	17650.68444	25366.63528
TCGA.HC.8259.01A	17720.24715	14428.03993	22559.46265	17767.76136	14679.46789	15495.71421	25357.22089
TCGA.ZG.A9L1.01A	19495.11375	15008.82711	19378.15216	18932.22822	17364.5052	19153.47451	25228.6119
TCGA.G9.A9S0.01A	19389.28171	15102.24959	24529.64117	17407.9567	15095.12176	15541.45606	25420.25988
TCGA.EJ.A7NH.01A	18404.56326	14199.33823	23169.23696	18082.95304	16657.37651	16233.53349	25874.96267
TCGA.XK.AAIV.01A	20881.78568	17289.90926	23488.58945	18103.53409	15389.51753	17307.62574	25614.48923
TCGA.J9.A8CL.01A	19291.71719	15078.87181	23184.62126	18006.13815	16145.89212	19168.79061	25635.94456
TCGA.CH.5748.01A	18657.001	14282.00565	23868.8603	17098.55658	15577.74625	15516.85561	25415.51502
TCGA.EJ.A46B.01A	17381.72497	14914.61528	24085.64495	18651.28852	16970.59378	15276.49621	25604.50483
TCGA.HI.7169.01A	18163.60742	14591.42573	23030.92734	20302.31128	17688.46998	18537.07761	26639.81846
TCGA.HC.A8D0.01A	18138.12787	15972.95117	23645.85418	18821.02971	17870.26505	16531.49241	25771.34162
TCGA.CH.5751.01A	20700.46017	16233.25353	19556.43358	17913.09928	13785.5445	17410.47047	25479.36145
TCGA.G9.7522.01A	18030.03666	15867.32736	24144.15464	19555.4297	17663.34505	17203.5829	25493.78177
TCGA.KC.A7FD.01A	19908.46524	15016.78376	22824.48492	17001.20746	15921.06929	14562.89779	25447.9386
TCGA.KK.A8I5.01A	18698.45943	16215.40817	23697.28462	18962.98104	16694.43492	17841.533	25428.65142
TCGA.EJ.AB20.01A	19008.45764	15754.42731	21835.24379	19609.77959	19549.88069	17352.09624	26696.56952
TCGA.J4.A83L.01A	18135.46133	15131.47949	24484.50368	18360.04597	18160.78918	16173.13526	25561.11113
TCGA.KK.A7AZ.01A	19685.5675	15045.26981	22659.91822	17500.55044	14900.86263	16106.22316	25582.04442
TCGA.EJ.5501.01A	19309.8957	15651.89039	23352.73022	18243.81861	17352.25921	15793.69944	25329.36984
TCGA.EJ.A8FS.01A	18909.08895	13764.16499	25175.01654	16114.97681	13502.3141	15418.19815	25233.89552
TCGA.HC.7212.01A	18043.02812	14439.76675	21519.35375	18989.66898	16303.7332	16613.18281	24999.14505
TCGA.2A.A8VT.01A	16902.47096	14671.80163	21525.30163	16428.80892	15142.66374	14521.75684	25020.47065
TCGA.CH.5791.01A	19260.69708	16453.96012	22445.37706	17238.13854	16256.17422	16303.04179	25404.9062
TCGA.J4.A67S.01A	18090.9563	16438.34009	24041.52164	17235.94381	17475.50459	14649.74535	25894.43533
TCGA.ZG.A9L6.01A	18531.34077	16025.32155	24733.50464	20137.48803	18196.89795	15923.594	26152.3608
TCGA.G9.6336.01A	18472.15943	16099.3576	24508.17936	18235.23609	18121.16974	15766.38969	25549.62178
TCGA.VP.A87H.01A	18993.64826	16941.61068	22911.44723	17161.88442	16321.96431	15827.98391	25535.93656
TCGA.J4.A83I.01A	18413.58252	16218.99715	22295.92682	17620.45214	16171.22717	15981.64079	25373.90734
TCGA.ZG.A9LU.01A	19094.58718	17575.95206	24383.2084	18786.20132	16461.34714	14722.825	25666.95324
TCGA.V1.A9OY.01A	18428.18832	15879.71654	24498.06929	18043.78854	17484.05164	16926.92721	25870.97302
TCGA.KK.A59X.01A	20393.92302	14997.27812	24233.59832	17595.94833	13904.03371	16369.34149	25066.47965
TCGA.HI.7170.01A	19294.5073	16797.41207	24571.16862	19389.00711	19234.80552	17645.82204	25895.08045
TCGA.KK.A8I6.01A	18138.56833	15254.12039	23837.84498	17457.22751	15916.23813	15886.31822	25555.48604
TCGA.V1.A9OH.01A	20945.02974	15205.97225	23587.63051	19007.6899	16578.41367	16995.14981	25513.17431
TCGA.VN.A88P.01A	18486.94344	14606.75264	23300.06389	18738.06015	16899.86479	17508.85806	25406.10772
TCGA.TP.A8TV.01A	18585.95909	13891.87884	23937.85703	17171.90073	14841.2695	14319.0315	25116.47179
TCGA.V1.A8ML.01A	18688.37626	14922.0174	25205.5765	18793.27183	17151.34301	17128.23876	25668.83387
TCGA.J4.A67L.01A	20367.22217	16484.5309	24891.69379	17912.44448	16527.3933	16710.55416	26072.98701
TCGA.EJ.A65E.01A	18924.84818	14391.40179	25053.70213	16731.95932	17223.34943	14131.33677	25614.74226
TCGA.KK.A7AW.01A	18477.64725	15943.96223	24890.37284	18187.30167	15327.14072	14580.21599	26219.808
TCGA.G9.6342.01A	18458.30014	15786.40777	22436.04948	18732.59215	17437.86346	15428.50043	25397.7864
TCGA.HC.A6HY.01A	17913.1402	14702.14166	24052.40727	16968.67328	16392.77812	14954.50326	25627.11218
TCGA.J9.A52B.01A	20796.7442	15284.04563	22362.61433	18535.74086	16032.23748	16048.32175	25188.35438
TCGA.KK.A8I8.01A	18517.02854	14209.41617	21945.05584	16250.01072	15039.14072	15279.89249	25155.55065
TCGA.HC.8265.01A	18242.04102	15303.29875	22558.95416	17993.19153	16070.67191	16318.53855	25345.10797
TCGA.V1.A9ZR.01A	19128.57858	16680.50052	21833.74934	19274.60695	17069.22213	17813.40601	25626.73564
TCGA.KK.A8IM.01A	18480.15174	15949.64988	22278.71349	18188.4021	17054.30608	16518.49432	25666.65332
TCGA.KC.A7FA.01A	19208.40791	15430.27074	24594.93619	18170.35682	15295.47381	18189.97643	25701.89986
TCGA.EJ.7792.01A	18723.74731	15861.05186	23566.38109	19459.54877	17798.55103	18687.48366	25622.9671
TCGA.G9.6377.01A	18942.17863	17035.34984	23392.88313	17420.01574	17095.69265	16911.87425	25599.41811
TCGA.ZG.A9N3.01A	19355.05137	16820.94577	22021.15614	18621.32164	15752.0555	15601.10606	25576.86375
TCGA.G9.6494.01A	20049.00108	15199.01602	23373.73897	18410.6705	16923.2095	16205.46488	25499.22492
TCGA.V1.A9Z9.01A	19289.27884	15026.04941	23608.52449	18923.25149	16423.76069	16487.14192	25556.77889
TCGA.EJ.A46F.01A	18606.51256	13906.23628	20848.18352	16483.34792	14534.99745	14715.80012	25309.57762
TCGA.CH.5754.01A	19456.65412	16499.831	22455.87455	20171.8673	15655.95397	16181.82316	25138.83083
TCGA.VP.A879.01A	16927.5026	15919.6711	23422.27909	19038.75365	17369.42281	16205.0332	25812.13685
TCGA.M7.A71Y.01A	18500.10847	15565.34082	23214.60591	16925.42795	17513.07745	16816.86656	25903.66698
TCGA.KK.A8IA.01A	19606.58809	15465.73916	21345.1958	17200.66258	14152.23563	16417.48517	25124.98914
TCGA.EJ.7783.01A	17739.66032	15673.49882	22599.58312	18541.85872	17872.01506	16161.49493	25437.15851
TCGA.YL.A9WH.01A	19639.10221	15782.95163	21766.6407	16636.01429	15097.20348	16353.72397	25136.3931
TCGA.HC.7749.01A	19353.55737	14896.62814	21880.16164	18092.74277	16406.49833	16381.01739	25262.67405
TCGA.FC.7708.01A	18408.81172	16254.88737	23971.76897	19093.61682	18093.38213	17396.31491	25663.80801
TCGA.YL.A8S8.01A	18738.34045	15892.06503	22232.06202	18216.93082	15768.74767	16945.3095	25191.06749
TCGA.XJ.A83H.01A	18521.25777	17230.90199	24305.96506	17576.58312	17529.26907	15077.98243	25414.81346
TCGA.XJ.A9DQ.01A	17588.18406	15173.78978	23857.07839	18524.32823	17098.73267	15748.08769	26094.24884
TCGA.XQ.A8TB.01A	18366.49508	16287.55598	21812.32758	18391.6775	17237.89313	17752.52252	25325.90751
TCGA.HC.7075.01A	18534.86775	14065.10458	23565.02332	15639.30228	15033.33396	15814.06915	25513.94507
TCGA.XA.A8JR.01A	18640.70662	15316.50798	25329.12504	18026.32599	16482.30231	16318.32851	25447.8685
TCGA.CH.5746.01A	17753.7384	15411.78409	23074.36243	16704.65261	17313.73814	14473.12253	25459.64556
TCGA.YL.A9WJ.01A	18336.40066	17099.02836	23595.42612	18978.59672	16769.90349	17278.92903	25497.06094
TCGA.G9.7519.01A	19413.09654	15384.15832	25217.72212	19693.70118	16450.72409	16966.79282	25543.35829
TCGA.KK.A6E5.01A	18281.11765	15213.52865	24516.79922	18486.28297	16095.83327	15837.34145	25385.17079
TCGA.KK.A8IB.01A	20236.3828	17343.08417	24687.36271	18268.3911	17107.44915	16699.13468	25683.94786
TCGA.VP.A87C.01A	19248.69732	18466.21929	23162.23766	17860.81764	17809.09918	17279.03089	25658.03623
TCGA.EJ.A65J.01A	18562.5837	15120.83757	21047.98581	17140.42408	14803.0444	15990.99109	24989.47611
TCGA.EJ.7314.01A	18115.67724	16335.95864	22521.02924	17039.64527	17558.59703	15956.10912	25057.9893
TCGA.G9.7509.01A	17264.38541	15072.8696	21722.7879	18249.96119	17251.37909	16068.84217	25689.14574
TCGA.CH.5792.01A	18880.27936	16800.51023	24087.42571	19815.38286	16753.38575	17561.1226	25221.31851
TCGA.KC.A7FE.01A	18643.45376	15745.97377	24628.44073	19931.92635	17812.47315	17887.73349	25989.83766
TCGA.G9.6348.01A	20201.22521	17279.59545	24193.21766	19608.52765	18192.58724	17590.05612	25394.96738
TCGA.G9.7523.01A	18783.76401	16604.19092	21258.30169	20701.67308	18709.85948	21871.13584	25899.11181
TCGA.ZG.A9M4.01A	17405.02778	17213.60181	20742.49673	17795.20933	15442.39027	16142.77326	25378.45586
TCGA.G9.6329.01A	19110.57899	16275.88743	23117.7027	18943.58481	18043.50119	16447.51513	25818.08619
TCGA.TP.A8TT.01A	18268.82537	15926.69761	24372.35719	17632.7855	17057.61213	16821.40673	25561.29184
TCGA.VN.A88K.01A	18831.91548	14878.44532	20675.62026	19194.3601	17020.35489	16312.67612	25400.724
TCGA.J4.8198.01A	17935.50056	14929.437	21121.82244	18966.1717	17126.62516	16086.21013	25500.86994
TCGA.HC.7820.01A	17872.5865	14282.56324	23319.84976	17311.55394	16132.99429	14984.52796	25449.59458
TCGA.EJ.5503.01A	17487.69128	16377.75926	23679.62461	18189.42989	18464.97657	16974.96926	25692.84835
TCGA.EJ.A7NM.01A	21150.77952	16502.90504	21815.87815	18164.9103	16593.46444	16265.91048	25699.34674
TCGA.EJ.7125.01A	18287.99429	14811.65397	21794.69428	18001.74688	17701.01926	15322.98853	25278.13829
TCGA.EJ.A6RC.01A	18680.7137	16645.98723	24882.0117	19234.43219	17285.41131	18209.93843	25716.10283
TCGA.HC.A8CY.01A	18494.91398	15728.96463	22336.19809	16054.09887	15802.11867	15309.21102	25248.40291
TCGA.YL.A8S9.01A	18069.21914	12393.04562	21001.85647	16389.13525	14594.97555	13012.73813	24532.14765
TCGA.V1.A8WS.01A	17411.90709	14784.54881	21626.68273	16723.64753	16483.21636	15510.75583	25538.35309
TCGA.KK.A6DY.01A	18326.39544	16883.9229	23204.93897	16999.7503	17584.97495	15631.94033	25213.27004
TCGA.G9.6332.01A	17460.59054	14059.81703	23983.48785	16101.8525	15943.15322	14557.01364	25519.66429
TCGA.EJ.5527.01A	19587.22758	16792.81027	22270.81854	18436.80526	17855.59681	17709.80283	25505.36982
TCGA.ZG.A9L9.01A	20663.89772	17543.48886	21491.72365	19813.85487	16945.15356	18375.27623	25682.53718
TCGA.EJ.A7NK.01A	16858.78842	15887.98149	24405.03398	19117.98949	17651.71949	15310.35262	25904.73484
TCGA.G9.7521.01A	20412.91686	16841.67156	21340.56113	19234.86751	15786.06302	17455.05002	25022.65609
TCGA.V1.A8WW.01A	19958.7825	15584.70086	22299.08435	18457.07949	15437.4284	16492.59283	24939.87138
TCGA.CH.5740.01A	18552.8407	14748.61048	23837.09648	17003.47244	16463.47351	15913.5785	25516.37886
TCGA.KK.A6E4.01A	18458.88182	15403.3546	22737.34731	15783.01122	16336.08031	13802.20781	25995.40774
TCGA.KK.A6E0.01A	19219.61092	15151.37644	25002.57049	18656.77789	15050.75097	15039.88564	24874.33979
TCGA.EJ.A65M.01A	19220.45894	15367.11482	24770.79706	17912.60301	15937.43035	15776.07421	25585.82961
TCGA.V1.A9ZG.01A	20384.48341	16722.84903	22123.97308	18614.97802	18619.773	16244.46161	25794.27249
TCGA.ZG.A8QZ.01A	19227.28052	17382.99083	22656.16676	18962.25354	18447.91021	17301.26064	25631.54348
TCGA.EJ.A46H.01A	17242.24406	17740.22268	21675.42369	19081.26503	20216.49579	17757.71087	25699.30276
TCGA.G9.6379.01A	19107.38573	16470.66861	24835.81838	19881.03052	17789.02812	16175.901	26543.9132
TCGA.KK.A7AQ.01A	18974.43327	15111.47696	23182.381	18934.83742	16147.54061	16583.56451	25563.57654
TCGA.EJ.8474.01A	20119.32597	15371.17026	23466.26314	19287.7645	16741.86663	17310.92183	25367.34708
TCGA.G9.6371.01A	19086.57038	14413.93194	23777.38465	18053.04176	16425.72761	16163.35625	25513.58708
TCGA.G9.6366.01A	18991.36471	14657.86818	22753.62767	18942.14338	15104.16684	14750.68977	25131.56798
TCGA.HC.A6AP.01A	19364.46214	16222.20544	24270.09264	19145.74074	17784.84357	17998.90155	26304.17198
TCGA.YL.A9WY.01A	21492.09215	16821.88002	23432.06486	19363.10874	16090.35354	17972.75121	25388.14841
TCGA.HC.7747.01A	18124.68379	15989.69499	24347.17932	17759.67694	16990.16018	16748.97184	25357.81663
TCGA.HC.7818.01A	18278.39387	15535.58698	24145.20569	19037.72703	16689.65325	16299.04244	25412.69102
TCGA.ZG.A9L5.01A	18629.5025	14825.2253	17893.05363	18290.9072	15967.14857	14590.32629	25153.72245
TCGA.G9.7510.01A	19033.37935	16234.05233	24899.2329	19718.56139	17673.48594	17318.57678	25545.42856
TCGA.G9.6364.01A	18984.03016	15681.82714	23069.47373	19859.59803	17567.32731	17742.73033	25699.51506
TCGA.EJ.5499.01A	20268.90736	16543.97028	22703.34208	18216.63593	16794.70165	16194.84612	25504.29123
TCGA.EJ.5514.01A	21253.58026	15891.85844	21739.26469	18509.31799	17067.09232	17155.04307	25275.04618
TCGA.YL.A8SA.01A	18453.61685	14458.64868	22337.92034	16282.53049	15443.05924	14532.24875	25015.87895
TCGA.G9.6343.01A	18154.97087	14755.60008	25054.3288	19149.96205	16364.1199	16460.60961	25596.16789
TCGA.YL.A9WI.01A	19705.31901	14253.59988	24245.41441	15241.29131	14795.64684	16228.2268	25475.25774
TCGA.CH.5771.01A	19083.75079	17446.88653	22414.41508	19627.58064	17476.33291	18039.25226	25464.42794
TCGA.J4.A67N.01A	19655.33695	16077.39054	24647.37634	17601.08784	16811.12358	14810.67795	25835.57282
TCGA.M7.A722.01A	19281.49904	13733.02956	21980.34389	16586.01617	14891.66852	14898.96877	25963.55874
TCGA.V1.A9OQ.01A	18554.23249	14609.0545	22323.09496	18835.39395	16509.25617	17184.22164	25522.00071
TCGA.EJ.8470.01A	19357.25099	15745.64363	24686.2627	16035.28461	16875.81752	14835.8327	25461.06896
TCGA.XK.AAK1.01A	18636.82684	13647.69374	23742.60579	17088.60065	15387.62415	14499.69573	25797.5594
TCGA.V1.A9OT.01A	16913.80267	14840.5627	23865.88056	17563.55153	16779.83553	15497.84855	26436.71364
TCGA.J9.A52C.01A	19974.06313	17875.18907	23455.59557	20697.7598	18557.31916	17861.85156	25631.89939
TCGA.EJ.5522.01A	18565.07151	15972.40438	22654.66645	17801.26566	17047.23664	16651.09124	25533.51357
TCGA.G9.6356.01A	19076.5699	16726.07392	23973.97783	19172.37421	17722.61205	16539.4098	25685.69564
TCGA.EJ.7782.01A	17893.90527	15090.55293	21883.41512	19295.42597	16311.52414	16240.44251	25216.98623
TCGA.V1.A9OX.01A	18438.48952	15931.49862	25811.83262	18180.94703	17061.32651	15727.44787	26040.57962
TCGA.KK.A8IG.01A	17701.17594	15517.39628	22423.29075	19607.66428	17832.54777	18403.5616	25597.50868
TCGA.EJ.5505.01A	18200.7209	14026.70898	23067.45922	16986.64901	15948.0031	14906.95731	25450.24675
TCGA.KK.A6E7.01A	20544.82001	14454.47273	21086.67779	18108.67912	15799.82703	15901.44275	25215.4965
TCGA.KK.A8I9.01A	18434.17866	17741.52178	25100.56443	19120.95389	17432.96075	16444.19658	25492.02926
TCGA.KK.A7B2.01A	19244.64829	18023.56442	24492.52383	19439.68062	17594.67001	16714.76857	25778.6061
TCGA.SU.A7E7.01A	19088.85521	16230.78634	23985.67485	17991.64141	17516.88941	16345.85133	25557.99952
TCGA.HC.7213.01A	19490.43508	16481.24574	21188.51196	17663.60048	16547.03829	16387.7697	25159.46343
TCGA.EJ.5518.01A	19012.73098	15300.42169	23340.17116	19935.68808	16896.43716	19188.37274	25376.93406
TCGA.YL.A8HK.01A	18046.28843	17152.63232	23330.23768	20257.29491	17293.9902	16719.45628	25409.44847
TCGA.VN.A88M.01A	17466.11048	14769.02806	22456.17468	17244.50024	17128.99159	15285.8867	26029.86382
TCGA.EJ.7315.01A	20371.12866	17258.72156	21354.39942	19008.13305	15926.85709	17542.60846	25422.04578
TCGA.KK.A7AU.01A	17594.07345	13318.23155	20780.16852	15371.64334	14859.66253	12460.09778	24794.68329
TCGA.EJ.A8FP.01A	17906.5895	16272.08291	23648.378	19706.14671	17609.40292	16438.59039	25708.50374
TCGA.ZG.A9LY.01A	20537.6639	16727.45376	23163.99198	19733.01574	16947.87629	16648.39076	25358.48571
TCGA.KC.A7F5.01A	18430.63765	13916.04889	21824.08998	16434.56395	13643.70113	14782.026	25270.46832
TCGA.HC.7230.01A	17664.72631	14193.20539	22782.67444	17563.19102	16092.70956	15465.24713	25218.99493
TCGA.J4.A67T.01A	18227.14194	16686.68029	23853.91142	18250.06936	17546.59734	15422.57917	25513.86517
TCGA.HC.A6AN.01A	19176.98855	15776.25975	24958.70533	17992.60176	16164.14844	17256.58139	25683.66763
TCGA.KK.A5A1.01A	20409.17173	14544.98762	22874.8622	17145.95594	16193.04944	16935.12687	25525.84417
TCGA.ZG.A9ND.01A	18065.1841	15136.5537	23746.32295	16986.55156	16299.56875	13410.20814	25300.18101
TCGA.XK.AAIR.01A	18508.06519	16278.73375	22691.93684	18246.78814	17561.83374	16077.83664	25642.18429
TCGA.HC.A76X.01A	17975.28722	13814.89845	22253.48954	16255.96699	16567.368	14194.29881	25882.95764
TCGA.J9.A8CN.01A	18794.41237	14464.60257	23383.97254	18086.45547	15997.23797	16649.9933	25205.39625
TCGA.CH.5763.01A	17892.31649	17184.91494	23409.64065	18919.02442	18268.01918	17901.23386	25591.72475
TCGA.G9.6378.01A	20194.99077	14890.91813	23935.98625	18438.10939	17621.51572	17340.19097	26076.78642
TCGA.J4.A67Q.01A	19231.5966	16705.73854	25134.4125	19572.62513	18011.74789	17920.82652	26430.81687
TCGA.XJ.A9DK.01A	18571.76299	15796.81867	23700.2288	17629.43193	17224.93996	16490.0517	25694.67679
TCGA.HC.7209.01A	18401.14438	16789.91225	24677.10662	17747.58541	17689.77483	16225.55948	25278.45495
TCGA.TK.A8OK.01A	18269.9307	17119.5588	24603.72063	21445.06729	19448.98339	20477.84176	25906.58212
TCGA.EJ.7784.01A	18284.32752	15056.06637	21698.41621	16239.17562	16044.6645	15815.75091	25218.90129
TCGA.HC.7210.01A	18852.62283	16560.45141	22164.98503	19558.11026	17502.44552	17758.14689	25293.08526
TCGA.EJ.7317.01A	17980.38779	14411.48142	23490.66275	18501.42691	16187.33818	16173.16375	25384.37433
TCGA.G9.6333.01A	18224.66571	17032.25726	23781.22834	18733.46937	17795.12973	16612.63114	25591.47585
TCGA.FC.A66V.01A	18473.89395	15647.55933	24660.95111	17571.37544	17547.61838	15393.86215	26165.59319
TCGA.XK.AAJP.01A	18821.34537	14161.92505	23668.13845	16419.61743	14877.77721	14893.30786	25078.20692
TCGA.H9.A6BY.01A	17370.05489	13493.97025	21995.80698	17680.27015	16173.40612	15022.32063	25784.29136
TCGA.HC.7738.01A	18638.7948	14796.21527	23781.45426	17051.23358	15459.94566	14902.61201	25353.18135
TCGA.X4.A8KS.01A	18599.16584	16030.37731	24546.24624	17476.85923	17428.90745	14834.19863	26486.76154
TCGA.V1.A8MF.01A	19084.68297	15342.17333	24016.65285	18338.76516	17005.10854	16947.94237	25789.09276
TCGA.EJ.5502.01A	17585.68101	16225.48165	24283.87623	18326.54249	17624.09262	17281.51491	25489.04487
TCGA.VP.A878.01A	18135.22098	16479.31609	25044.77922	19791.34856	17355.87999	15784.12553	25640.38905
TCGA.J9.A8CP.01A	17987.57428	15101.82459	23740.55287	19647.59426	16936.43977	17688.77825	25335.35202
TCGA.XK.AAJT.01A	19305.08441	16408.75619	24874.21318	19785.25212	17798.41266	17459.71741	25829.44284
TCGA.KC.A4BN.01A	18466.3239	16175.6317	23925.36805	17609.54352	15789.04592	14777.50802	25203.88817
TCGA.YL.A8SC.01A	20784.40133	15119.86624	23493.64844	17535.27377	15851.94696	15265.51441	25357.95915
TCGA.YL.A8HJ.01A	18804.87508	16289.05358	23897.39044	19564.8955	18006.84382	18905.73009	25551.75615
TCGA.HC.8213.01A	17995.15766	13809.4601	23216.02954	16168.03273	14609.44245	15354.95194	25143.90307
TCGA.HC.A6AS.01A	19379.4791	16804.43832	26146.19597	18966.73697	18703.18357	17978.38864	26456.06308
TCGA.G9.6354.01A	18396.61487	15070.85941	24623.84536	17246.52486	16454.0386	14090.56379	25600.85429
TCGA.G9.6365.01A	19129.86357	16579.44655	23823.55199	19273.37314	17951.52563	16821.07886	26010.9913
TCGA.KK.A8ID.01A	17615.90725	14220.4654	20869.84081	17285.18754	14175.82745	14237.03748	24314.31934
TCGA.2A.AAYF.01A	17438.80288	13941.36761	24103.1935	17220.16205	15276.73792	16208.61084	25355.26902
TCGA.2A.A8W3.01A	19123.45446	14839.62351	22429.92678	19373.16468	16336.7594	15838.79255	25269.32194
TCGA.CH.5737.01A	18468.96222	15374.51243	22952.80095	18284.09905	16002.53298	14861.07052	24981.6579
TCGA.ZG.A9L2.01A	19563.58119	16485.07346	21698.01234	20140.16649	17531.71487	19173.869	25641.05771
TCGA.EJ.5517.01A	19243.34402	14866.24595	24311.54948	18175.93673	17176.42281	15944.543	25710.33787
TCGA.EJ.7791.01A	18277.43202	16343.35565	23105.35289	19073.11372	18250.2667	18275.52433	25411.32868
TCGA.KC.A4BL.01A	18224.96437	17625.15811	22241.10934	18386.39353	18422.33728	16715.11634	25660.24201
TCGA.KK.A59Y.01A	17837.95138	14589.23318	24231.32493	17681.75675	14942.96096	14615.05018	25169.18317
TCGA.EJ.A7NG.01A	17924.31184	16313.49704	24537.94634	18921.33949	17609.46291	16291.81286	25727.73029
TCGA.V1.A9Z7.01A	19152.52628	16246.02827	21529.92719	19410.61685	15420.44323	21397.15139	25989.81386
TCGA.CH.5744.01A	19311.15497	16835.28045	23552.72913	18501.42145	16884.34299	14630.20461	25311.42037
TCGA.EJ.A6RA.01A	18972.19795	15693.09228	24608.79039	17982.16008	16328.5554	15848.83825	25781.4034
TCGA.EJ.5525.01A	19525.97314	15675.73898	18222.17182	19167.48804	16027.11052	18117.42825	25044.60782
TCGA.X4.A8KQ.01A	19735.66963	17113.55309	23327.69624	18642.8288	18453.19835	16909.54448	25901.79176
TCGA.G9.6361.01A	18714.07201	16057.61798	22227.29894	19490.44686	15764.76304	18515.9845	25751.98109
TCGA.ZG.A9LN.01A	21044.9296	17810.38326	23491.39908	19449.2596	18133.27402	17133.99909	25843.03879
TCGA.XK.AAIW.01A	21476.719	14441.78857	21357.75792	17122.16486	12859.82297	12427.54952	24421.24675
TCGA.EJ.7789.01A	19650.65349	13205.90373	18126.04499	18447.76918	14454.80119	14981.83022	24148.22543
TCGA.HI.7168.01A	19830.53972	16324.31454	21733.6587	20388.75734	17513.01823	19746.48717	25451.72073
TCGA.HC.8257.01A	18491.38207	14528.023	23499.05386	16853.28913	16191.3612	15772.19681	25506.92505
TCGA.KK.A8I7.01A	18859.55952	16237.22748	23400.25549	20607.76955	16241.04819	16077.99897	25401.5514
TCGA.VP.A87B.01A	18557.50414	14690.11489	24770.36613	16528.73658	15251.29973	15952.06816	25494.91529
TCGA.HC.7079.01A	18688.76618	19342.7977	22638.16116	18537.5903	17553.93697	17155.90433	25555.60666
TCGA.EJ.5515.01A	18357.46837	15554.56773	22255.77364	18435.04676	17083.84799	17093.29238	25488.88373
TCGA.EJ.5509.01A	18549.37719	16266.16415	23647.54177	18584.42714	16656.9465	16851.1781	25448.36261
TCGA.YL.A8SB.01A	19506.62856	15251.84357	22698.25746	18594.87921	17949.48083	18021.37346	25689.87974
TCGA.EJ.A8FU.01A	18910.62175	16156.27494	23879.44311	19204.13909	18744.25633	17647.79929	25806.37554
TCGA.EJ.5516.01A	19763.62215	16235.10372	23775.8589	19618.97941	17909.99783	17811.68558	25448.37754
TCGA.VP.A87K.01A	17686.71031	14431.7249	21188.75716	16369.93623	15291.68993	15337.21762	25555.83923
TCGA.J4.A83K.01A	17171.74124	15086.4321	23771.33037	18865.02283	17343.57006	16770.67805	25621.03826
TCGA.G9.A9S7.01A	17826.64118	14865.37074	23397.81427	16095.99065	15803.43073	14195.004	25579.74576
TCGA.KK.A6E3.01A	19824.55693	15387.0685	25140.00042	19112.27241	17768.11524	16627.7007	26896.35254
TCGA.KK.A8IL.01A	20363.40754	17200.76946	24700.99902	17844.48391	16872.90974	15714.23606	25356.64701
TCGA.H9.A6BX.01A	18472.03898	16820.85511	24357.40644	19763.85394	18047.71662	16898.32929	25663.15705
TCGA.CH.5743.01A	18220.51488	18271.97905	23003.88199	17924.58595	18580.92564	15225.04983	25525.18733
TCGA.V1.A9ZI.01A	20122.67595	14712.50655	22715.48207	19519.63313	15342.38072	18215.4597	25570.10028
TCGA.J9.A52E.01A	20571.23794	16501.04836	21886.63429	17283.29377	17434.38147	18170.35645	25055.28601
TCGA.ZG.A9NI.01A	19894.19891	15884.93786	21347.93645	20331.15132	16780.88232	18541.72429	25992.45749
TCGA.XJ.A9DI.01A	19464.39683	17490.84546	22897.97871	18693.51515	16650.51571	15700.4624	25333.59406
TCGA.HC.A6AQ.01A	18138.44538	14799.88566	24462.88972	18466.95579	16761.87268	15610.58962	26110.39722
TCGA.EJ.7781.01A	18297.99831	15384.66471	23909.68459	17533.10145	16727.38557	16624.85198	25470.18797
TCGA.HC.A9TH.01A	21142.57075	16432.23033	22803.64388	17823.94838	15508.89216	16782.24682	24831.39481
TCGA.J4.A67O.01A	17813.37778	16281.77775	24990.33763	20519.57349	18154.39672	20557.28781	26742.74167
TCGA.KC.A4BR.01A	17138.98754	17188.96765	23908.9246	20909.25686	18962.89511	19165.33012	25633.68594
TCGA.KK.A8IF.01A	19376.89636	14400.32629	20889.18278	16596.11968	13274.3453	15625.27295	24966.20143
TCGA.2A.A8VL.01A	17176.56961	15493.59994	22786.09456	18393.15261	17590.25749	15572.72839	25780.27021
TCGA.YL.A9WX.01A	17659.04305	17040.72001	23684.16838	18520.21747	18121.79481	16128.20392	25593.75701
TCGA.EJ.7115.01A	18402.24247	15371.452	22888.2412	18790.35718	16860.51667	17011.7081	25622.21006
TCGA.CH.5741.01A	18324.42363	13838.78635	21968.72482	16706.80045	16977.9152	14664.51598	25208.8
TCGA.HC.A4ZV.01A	20721.53883	16148.34568	20687.14284	17924.07276	16074.76501	15221.88738	25296.23285
TCGA.YL.A8SI.01A	18268.35601	14767.71353	24792.215	18889.45215	17361.613	18291.8465	25596.82777
TCGA.EJ.5512.01A	17934.16032	15917.97293	23257.63211	17339.74238	17045.66715	15730.00324	25675.4726
TCGA.CH.5752.01A	18712.93359	14598.79903	21058.06624	19154.10825	14546.01729	16055.63006	24510.76065
TCGA.CH.5794.01A	18566.19311	16122.39273	23827.10299	17146.03433	16029.45349	14780.24807	25104.9597
TCGA.EJ.7793.01A	17663.74661	15048.44277	23718.02486	18731.71702	16540.22167	14939.31446	25496.78244
TCGA.QU.A6IM.01A	16772.914	16351.23233	24774.71372	18187.17558	17681.21331	14305.72293	26406.76085
TCGA.QU.A6IL.01A	18056.58272	15591.82044	24455.81364	18492.85255	14979.32718	15518.44708	25590.36389
TCGA.V1.A9O5.01A	20305.74981	16662.3121	21102.58909	17609.08655	15171.1702	16517.43431	25377.58035
TCGA.J4.A67R.01A	17912.45136	16785.34127	24702.76825	19469.36064	18595.28041	16783.58168	26313.66843
TCGA.VP.AA1N.01A	19710.91922	16516.73249	23135.94681	18501.8569	16755.95332	15942.80024	25278.42066
TCGA.HC.A6AL.01A	19969.73658	15609.41185	24777.25771	18443.63853	16095.22008	18425.28343	25808.0266
TCGA.G9.6385.01A	18326.75635	15804.21474	24448.30372	18334.91656	17423.55905	16303.96635	25524.71394
TCGA.J4.A6M7.01A	17238.28431	14165.94735	21093.85847	17408.68326	17467.4307	14279.16351	25750.13098
TCGA.ZG.A8QW.01A	19782.20161	16274.58901	25331.85077	18222.66235	16885.02824	15916.8884	25611.05135
TCGA.HC.A6HX.01A	17884.55757	17243.97224	23408.78373	18811.32059	18022.49105	16492.36944	26557.37425
TCGA.HC.8261.01A	19041.33136	14535.29544	25217.44937	17678.94573	16560.19718	15451.97517	25371.73444
TCGA.HC.A632.01A	18817.73204	15220.42551	18879.18638	17428.03852	16328.57902	17364.2807	25669.69982
TCGA.XJ.A9DX.01A	18206.61015	14557.25413	22196.92444	18016.54614	14726.88512	14921.16786	25183.75475
TCGA.YJ.A8SW.01A	18636.56834	14256.11439	23532.67083	17499.14067	15510.24547	15791.19264	25132.48741
TCGA.EJ.A65F.01A	18688.07869	15305.99426	20642.92554	18353.77984	17040.47153	16464.82423	25411.56201
TCGA.KK.A6E8.01A	18611.24514	12956.0085	24053.33059	18001.27387	13987.95399	15038.34926	25061.34373
TCGA.HC.8256.01A	18725.59323	14314.4182	23284.86786	16694.9763	15880.24586	14435.76989	25189.32099
TCGA.KK.A7B1.01A	18215.42192	16723.03333	23706.47265	19831.01426	17914.37323	16884.86988	25616.941
TCGA.EJ.5498.01A	18591.899	16693.69627	23369.418	19238.4098	19052.88295	17619.05391	25819.85838
TCGA.V1.A8MM.01A	18976.72536	15172.14501	21684.47598	19309.39771	14569.91448	16344.26314	25360.82812
TCGA.V1.A8WV.01A	19607.47441	16821.11223	22977.67676	19062.0159	14685.69858	16672.61983	25484.86281
TCGA.HC.7740.01A	18116.44194	17043.55936	24250.26665	19286.8087	18217.06882	16743.60336	25506.43721
TCGA.G9.A9S4.01A	18158.45486	14860.2592	22930.66915	16754.07209	16066.54001	14363.69634	25214.54851
TCGA.2A.A8VV.01A	18167.87013	14832.6679	22388.42227	19301.33628	16442.22545	16214.88001	25618.48946
TCGA.V1.A8X3.01A	18261.98311	14827.98246	23783.91336	18263.74944	17428.6497	17477.49234	25367.25214
TCGA.VP.A876.01A	17910.83661	15249.35383	22105.45349	16564.89132	15579.18924	15818.4201	25234.21758
TCGA.KK.A8IC.01A	18884.61464	17265.46451	23351.86981	19365.17311	17520.026	17509.60259	25469.70599
TCGA.HC.8216.01A	20096.16834	16126.91595	23259.77651	17314.7225	15916.94962	16604.46098	25123.75832
TCGA.KK.A8IH.01A	19349.38799	16315.79453	22598.41334	16340.39903	15523.80229	16081.74572	25219.78481
TCGA.EJ.A65G.01A	18146.75758	13551.97929	24120.41388	17281.40464	15475.72392	15315.84626	25367.19901
TCGA.FC.A8O0.01A	19218.65497	14130.60193	24338.95999	17263.88016	16342.98966	14601.73751	25918.53075
TCGA.CH.5753.01A	18606.00271	16196.3452	22202.24186	15594.90244	16580.54588	14198.34755	25269.4333
TCGA.2A.AAYO.01A	19050.30759	15300.32025	25132.58816	17993.85849	16516.78642	17454.60547	25634.23384
TCGA.QU.A6IP.01A	17631.7706	15842.83419	24017.75153	18516.51401	17198.46504	15894.08363	25624.55641
TCGA.EJ.A46I.01A	17193.39525	15553.74072	23711.31162	17666.02838	17358.9114	15307.46149	25606.85907
TCGA.EJ.7321.01A	17892.63921	16269.48462	22609.80956	16885.99656	16190.58505	15169.04411	25107.72112
TCGA.2A.A8VO.01A	19291.01997	14737.03772	24805.74519	18743.01759	15302.5701	17517.07439	25204.40794
TCGA.HC.7752.01A	18892.80513	14239.99569	23357.06525	17412.31853	15434.88303	14731.30291	25870.5277
TCGA.HC.7078.01A	18825.28391	14648.33991	23583.93783	19198.52693	16031.67019	15458.61564	25409.73844
TCGA.J4.A83J.01A	18406.86444	16303.22738	23891.06889	17111.53755	17162.93925	14417.76644	25303.16863
TCGA.ZG.A9LM.01A	19670.14402	15630.49672	22855.62398	17269.31515	16303.97727	17569.79414	25542.70331
TCGA.V1.A9Z8.01A	20418.95504	16000.64611	25054.65379	20154.15632	17039.51995	17067.36644	25824.4545
TCGA.CH.5790.01A	17644.63271	14954.79669	22791.01876	16607.80551	16575.26868	15739.33308	25297.06448
TCGA.G9.6338.01A	18089.18337	15019.95058	23423.95788	20994.30048	16036.90046	19188.30867	25468.94901
TCGA.ZG.A9L0.01A	19980.84181	17177.33384	22040.88185	18784.07147	17117.49831	18778.33933	25324.25089
TCGA.EJ.8468.01A	17533.92127	16442.01525	24555.79296	18257.22279	18168.09822	17966.33697	25639.10505
TCGA.HC.7750.01A	18110.98203	15598.2731	24147.53937	19208.73482	16802.85122	17160.44926	25521.33052
TCGA.V1.A8MG.01A	18398.23733	15006.1274	22975.11587	18195.81939	16602.64637	16693.2807	25498.70413
TCGA.HC.8260.01A	17769.02495	15292.52584	22430.16224	18063.04485	16943.85757	17003.14306	25645.45637
TCGA.EJ.7785.01A	18008.65613	16731.16182	22730.50445	19105.7506	17762.99886	17166.33738	25355.93151
TCGA.HC.7081.01A	19532.6833	16144.70938	21905.61753	20269.50235	16784.01887	18415.76021	25383.9697
TCGA.FC.A4JI.01A	21514.22606	15093.44889	20049.91639	16612.34031	10682.9922	12059.41803	24087.1388
TCGA.HC.A6AO.01A	19316.29508	15480.81241	24984.22987	17249.63924	15718.69909	14577.08387	25330.68819
TCGA.HC.A8D1.01A	18044.6469	16692.71688	23360.06121	18842.93873	17729.14016	17395.43495	25648.73178
TCGA.EJ.5524.01A	19973.76071	15887.03042	22035.28381	18364.62938	17403.73222	17506.82261	25307.09202
TCGA.M7.A720.01A	17558.98124	15828.49498	23409.17383	18504.06945	16657.86486	15787.8061	25674.64385
TCGA.V1.A9O7.01A	19080.59934	17092.87463	23010.35018	20170.45214	18104.72361	18736.48823	25471.23488
TCGA.EJ.7328.01A	18682.66403	16025.15476	23247.79623	19548.81405	16973.76853	17738.08903	25515.46002
TCGA.KK.A6E2.01A	17568.62049	14300.94296	19729.53183	15209.72997	16788.66946	13648.23434	25385.03808
TCGA.4L.AA1F.01A	20534.84092	18672.60682	20357.21455	21084.46313	17138.28542	21364.52939	25257.78558
TCGA.VP.A87J.01A	19853.47831	15728.11301	21753.80783	18085.77985	16234.55218	17428.99148	25288.60784
TCGA.QU.A6IO.01A	18269.66349	16154.27908	25034.3563	18691.36572	16671.25155	14647.48071	25990.40291
TCGA.CH.5738.01A	18385.30088	16665.1194	23942.81088	18091.33883	18690.34703	16723.99638	25492.72753
TCGA.EJ.5542.01A	19046.31572	15656.52812	22346.321	18196.7343	16888.33914	17528.06036	25400.87518
TCGA.EJ.5510.01A	19205.49734	15895.43	23025.68536	18797.9026	17613.07273	17339.47032	25625.79221
TCGA.HC.A76W.01A	18801.06878	16416.26074	21789.4305	18554.51096	18087.66502	17691.37367	25964.89171
TCGA.EJ.5507.01A	20010.56216	16000.74559	22598.87705	17880.64569	14950.79018	15536.20596	24930.67359
TCGA.HC.7745.01A	18249.64237	16695.61045	23355.65153	19233.96388	17614.56642	17325.60385	25577.51523
TCGA.M7.A71Z.01A	17807.66944	13812.89515	22366.87245	16054.46799	15956.57312	14338.67143	25286.67461
TCGA.EJ.5519.01A	18769.19455	15056.71528	23009.91426	18845.15491	16097.23664	15849.69901	25096.22345
TCGA.EJ.5496.01A	17814.48735	14927.43455	22878.96304	16787.47361	16524.60596	15262.78004	25480.06496
TCGA.KK.A7B4.01A	19474.86448	15910.83144	21400.99971	16625.38825	14837.23276	16280.56894	25404.575
TCGA.J4.A67M.01A	19503.87322	16785.06317	25436.90884	19467.70021	17362.21986	18110.25419	26285.31428
TCGA.CH.5765.01A	17425.29975	15145.47975	22758.78504	17669.37848	16790.60329	14924.17689	25367.38639
TCGA.M7.A721.01A	17962.3775	15164.97296	23677.67441	18703.6767	16885.6478	16538.12517	25541.0206
TCGA.VN.A88L.01A	18044.19626	16023.75917	23165.80953	20096.33237	17876.04922	18417.26754	26013.30445
TCGA.CH.5761.01A	20876.29893	14942.79833	24214.48322	20220.84267	14222.40126	16968.06198	24383.99598
TCGA.CH.5739.01A	18388.64154	15815.61552	22564.35058	19014.23126	16451.08787	17821.42139	25400.41726
TCGA.J4.AATZ.01A	19517.1617	15590.8455	22487.34304	17691.33799	15793.79554	14138.93033	25163.96535
TCGA.KK.A7B0.01A	18651.78652	17102.52284	26050.51818	18539.00706	16910.78782	16762.11145	26010.13511
TCGA.EJ.7330.01A	17853.42806	15912.91132	22812.42908	18480.13802	18120.61033	16698.11132	25440.51385
TCGA.HC.7736.01A	19336.6268	16268.98665	22434.4159	18723.21126	17510.70273	16232.67987	25319.55312
TCGA.EJ.A65D.01A	18650.92269	13009.90852	21230.05189	16864.88622	13646.02539	14237.57107	24767.03914
TCGA.HC.7821.01A	18669.81082	15561.89165	21647.64624	18001.39786	16073.865	17292.68968	25244.72057
TCGA.ZG.A9MC.01A	18982.71893	19553.19678	22694.12634	18452.41119	17354.70763	17864.6905	25625.42116
TCGA.VN.A943.01A	15950.14547	12584.67179	23668.47448	16608.88567	13732.7741	12917.80793	24938.14572
TCGA.J4.A6G3.01A	19252.39979	17676.03435	24246.26167	18686.12432	17918.71238	16242.92147	25252.61017
TCGA.KC.A7F3.01A	19412.76306	16787.28511	24582.13144	17953.89579	16541.91052	16094.13747	25584.87723
TCGA.KK.A8IJ.01A	18692.3766	15481.55086	23464.72791	18109.5454	17743.53843	15136.67889	25305.39406
TCGA.HC.7737.01A	18362.10566	17214.44304	23490.38772	19105.20346	17723.95931	16828.09769	25237.53357
TCGA.J4.8200.01A	18590.24371	15571.31456	23492.22115	19447.55016	16606.81369	18500.54305	25143.39922
TCGA.CH.5767.01A	18335.87092	14471.477	22739.60061	18054.873	15578.9739	16029.4091	25464.57722
TCGA.2A.A8VX.01A	19848.28437	13698.07587	20029.06893	17291.81216	15263.88312	16736.54999	25372.79658
TCGA.V1.A9ZK.01A	18068.95811	15340.22631	24363.73181	18930.38169	17202.23084	16354.2179	25553.76885
TCGA.EJ.7123.01A	18089.28595	14617.27183	24707.96681	18250.14982	16343.71071	15477.49747	25363.02189
TCGA.VP.A872.01A	18825.22059	17782.70657	23470.391	18122.28801	17369.85673	17248.70718	25699.19007
TCGA.EJ.5495.01A	19227.66036	16890.28271	22149.11011	19814.1016	17903.05134	18091.03904	25507.40271
TCGA.G9.6367.01A	17719.9369	15810.24478	24257.4469	19128.48887	17496.05842	15446.98578	25873.59036
TCGA.EJ.A46G.01A	18443.49352	16208.12488	21030.55975	18460.04181	15352.35111	16326.81651	25125.29177
TCGA.HI.7171.01A	19818.25207	15667.70584	21215.63878	17388.61123	15798.30805	16253.96654	25257.6593
TCGA.HC.7077.01A	19178.30495	13386.82728	23121.81382	16162.19691	14210.0198	14887.88414	24805.90796
