# Supplementary material for: Intercellular communication between FAP+ fibroblasts and SPP1+ macrophages in prostate cancer via multi-omics
Source: Front Immunol. 2025 May 14;16:1560998. doi: 10.3389/fimmu.2025.1560998 (PMC12116517; doi:10.3389/fimmu.2025.1560998)
Supplement: Supplementary file 1 [file DataSheet1.zip › TableS/Tab_S8.csv]

	Group.1	C1QC..Macrophage	DC	MFAP5+Fibroblasts	SPP1..Macrophage	MCAM.Fibroblasts	FAP..Fibroblasts	CD74.Fibroblasts
1	Epithelial	0.314055071	0.578727183	0.628458352	0.232071663	0.264169249	0.207441225	0.855289956
2	Fibroblast	0.284219986	0.647578491	0.315026006	0.496430966	0.323693139	0.318246944	0.876385233
3	Smooth_Muscle	0.293151416	0.667689513	0.386560698	0.248947399	0.585093884	0.262719156	0.805856192
4	Tumor	0.221996546	0.605625233	0.536607788	0.243150169	0.344343263	0.254264931	0.757444404
