# Supplementary material for: Intercellular communication between FAP+ fibroblasts and SPP1+ macrophages in prostate cancer via multi-omics
Source: Front Immunol. 2025 May 14;16:1560998. doi: 10.3389/fimmu.2025.1560998 (PMC12116517; doi:10.3389/fimmu.2025.1560998)
Supplement: Supplementary file 1 [file DataSheet1.zip › TableS/Tab_S9.csv]

	source	target	ligand	receptor	prob	pval	interaction_name	interaction_name_2	pathway_name	annotation	evidence
1	DC	MFAP5+Fibroblasts	TGFB1	TGFbR1_R2	0.00620606704414752	0	TGFB1_TGFBR1_TGFBR2	TGFB1 - (TGFBR1+TGFBR2)	TGFb	Secreted Signaling	KEGG: hsa04350
2	SPP1+ Macrophage	MFAP5+Fibroblasts	TGFB1	TGFbR1_R2	0.00687016283501143	0	TGFB1_TGFBR1_TGFBR2	TGFB1 - (TGFBR1+TGFBR2)	TGFb	Secreted Signaling	KEGG: hsa04350
3	VCAN+ Macrophage	MFAP5+Fibroblasts	TGFB1	TGFbR1_R2	0.00187313525436771	0	TGFB1_TGFBR1_TGFBR2	TGFB1 - (TGFBR1+TGFBR2)	TGFb	Secreted Signaling	KEGG: hsa04350
4	C1QC+ Macrophage	MFAP5+Fibroblasts	TGFB1	TGFbR1_R2	0.00147072184710855	0	TGFB1_TGFBR1_TGFBR2	TGFB1 - (TGFBR1+TGFBR2)	TGFb	Secreted Signaling	KEGG: hsa04350
5	DC	DC	TGFB1	TGFbR1_R2	0.00570887953416332	0	TGFB1_TGFBR1_TGFBR2	TGFB1 - (TGFBR1+TGFBR2)	TGFb	Secreted Signaling	KEGG: hsa04350
6	SPP1+ Macrophage	DC	TGFB1	TGFbR1_R2	0.00631235710852134	0	TGFB1_TGFBR1_TGFBR2	TGFB1 - (TGFBR1+TGFBR2)	TGFb	Secreted Signaling	KEGG: hsa04350
7	VCAN+ Macrophage	DC	TGFB1	TGFbR1_R2	0.00170988913461699	0	TGFB1_TGFBR1_TGFBR2	TGFB1 - (TGFBR1+TGFBR2)	TGFb	Secreted Signaling	KEGG: hsa04350
8	C1QC+ Macrophage	DC	TGFB1	TGFbR1_R2	0.00134149541828773	0	TGFB1_TGFBR1_TGFBR2	TGFB1 - (TGFBR1+TGFBR2)	TGFb	Secreted Signaling	KEGG: hsa04350
9	DC	SPP1+ Macrophage	TGFB1	TGFbR1_R2	0.00894867581471632	0	TGFB1_TGFBR1_TGFBR2	TGFB1 - (TGFBR1+TGFBR2)	TGFb	Secreted Signaling	KEGG: hsa04350
10	SPP1+ Macrophage	SPP1+ Macrophage	TGFB1	TGFbR1_R2	0.00989602387564443	0	TGFB1_TGFBR1_TGFBR2	TGFB1 - (TGFBR1+TGFBR2)	TGFb	Secreted Signaling	KEGG: hsa04350
11	VCAN+ Macrophage	SPP1+ Macrophage	TGFB1	TGFbR1_R2	0.00268272140745705	0	TGFB1_TGFBR1_TGFBR2	TGFB1 - (TGFBR1+TGFBR2)	TGFb	Secreted Signaling	KEGG: hsa04350
12	C1QC+ Macrophage	SPP1+ Macrophage	TGFB1	TGFbR1_R2	0.00210492888784691	0	TGFB1_TGFBR1_TGFBR2	TGFB1 - (TGFBR1+TGFBR2)	TGFb	Secreted Signaling	KEGG: hsa04350
13	DC	MFAP5+Fibroblasts	WNT5A	FZD7	0.000894503373071906	0	WNT5A_FZD7	WNT5A - FZD7	ncWNT	Secreted Signaling	KEGG: hsa04310
14	DC	MCAM+Fibroblasts	WNT5A	MCAM	0.00701528797128865	0	WNT5A_MCAM	WNT5A - MCAM	ncWNT	Secreted Signaling	PMID: 24335906
15	DC	MFAP5+Fibroblasts	AREG	EGFR	0.0101291506734779	0	AREG_EGFR	AREG - EGFR	EGF	Secreted Signaling	KEGG: hsa04012
16	SPP1+ Macrophage	MFAP5+Fibroblasts	AREG	EGFR	0.00839367444768692	0	AREG_EGFR	AREG - EGFR	EGF	Secreted Signaling	KEGG: hsa04012
17	VCAN+ Macrophage	MFAP5+Fibroblasts	AREG	EGFR	0.0029246146054978	0	AREG_EGFR	AREG - EGFR	EGF	Secreted Signaling	KEGG: hsa04012
18	DC	MFAP5+Fibroblasts	HBEGF	EGFR	0.000647132689695985	0	HBEGF_EGFR	HBEGF - EGFR	EGF	Secreted Signaling	KEGG: hsa04012
19	SPP1+ Macrophage	MFAP5+Fibroblasts	HBEGF	EGFR	0.00112001817635716	0	HBEGF_EGFR	HBEGF - EGFR	EGF	Secreted Signaling	KEGG: hsa04012
20	DC	MFAP5+Fibroblasts	EREG	EGFR	0.00501533541881637	0	EREG_EGFR	EREG - EGFR	EGF	Secreted Signaling	KEGG: hsa04012
21	SPP1+ Macrophage	MFAP5+Fibroblasts	EREG	EGFR	0.011739182521906	0	EREG_EGFR	EREG - EGFR	EGF	Secreted Signaling	KEGG: hsa04012
22	FAP+Fibroblasts	FAP+Fibroblasts	FGF7	FGFR1	0.00739393689236462	0	FGF7_FGFR1	FGF7 - FGFR1	FGF	Secreted Signaling	PMC: 4393358
23	MFAP5+Fibroblasts	FAP+Fibroblasts	FGF7	FGFR1	0.00575301888250841	0	FGF7_FGFR1	FGF7 - FGFR1	FGF	Secreted Signaling	PMC: 4393358
24	FAP+Fibroblasts	MFAP5+Fibroblasts	FGF7	FGFR1	0.011217610002458	0	FGF7_FGFR1	FGF7 - FGFR1	FGF	Secreted Signaling	PMC: 4393358
25	MFAP5+Fibroblasts	MFAP5+Fibroblasts	FGF7	FGFR1	0.00873558177998673	0	FGF7_FGFR1	FGF7 - FGFR1	FGF	Secreted Signaling	PMC: 4393358
26	MCAM+Fibroblasts	FAP+Fibroblasts	PDGFA	PDGFRA	0.0011648265169421	0	PDGFA_PDGFRA	PDGFA - PDGFRA	PDGF	Secreted Signaling	PMID: 15207812
27	MCAM+Fibroblasts	MFAP5+Fibroblasts	PDGFA	PDGFRA	0.00101854946138667	0	PDGFA_PDGFRA	PDGFA - PDGFRA	PDGF	Secreted Signaling	PMID: 15207812
28	MCAM+Fibroblasts	MCAM+Fibroblasts	PDGFA	PDGFRB	0.00519539852396837	0	PDGFA_PDGFRB	PDGFA - PDGFRB	PDGF	Secreted Signaling	PMID: 15207812
29	MCAM+Fibroblasts	FAP+Fibroblasts	PDGFA	PDGFRB	0.00390051539329582	0	PDGFA_PDGFRB	PDGFA - PDGFRB	PDGF	Secreted Signaling	PMID: 15207812
30	MCAM+Fibroblasts	CD74+Fibroblasts	PDGFA	PDGFRB	0.00118167631152629	0	PDGFA_PDGFRB	PDGFA - PDGFRB	PDGF	Secreted Signaling	PMID: 15207812
31	MCAM+Fibroblasts	MFAP5+Fibroblasts	PDGFA	PDGFRB	0.000968999449696188	0	PDGFA_PDGFRB	PDGFA - PDGFRB	PDGF	Secreted Signaling	PMID: 15207812
32	DC	FAP+Fibroblasts	PDGFB	PDGFRA	0.00413819971992413	0	PDGFB_PDGFRA	PDGFB - PDGFRA	PDGF	Secreted Signaling	PMID: 15207812
33	SPP1+ Macrophage	FAP+Fibroblasts	PDGFB	PDGFRA	0.000934731549375443	0	PDGFB_PDGFRA	PDGFB - PDGFRA	PDGF	Secreted Signaling	PMID: 15207812
34	DC	MFAP5+Fibroblasts	PDGFB	PDGFRA	0.00361875631492735	0	PDGFB_PDGFRA	PDGFB - PDGFRA	PDGF	Secreted Signaling	PMID: 15207812
35	SPP1+ Macrophage	MFAP5+Fibroblasts	PDGFB	PDGFRA	0.000817322920209563	0	PDGFB_PDGFRA	PDGFB - PDGFRA	PDGF	Secreted Signaling	PMID: 15207812
36	DC	MCAM+Fibroblasts	PDGFB	PDGFRB	0.0182218251158636	0	PDGFB_PDGFRB	PDGFB - PDGFRB	PDGF	Secreted Signaling	PMID: 15207812
37	SPP1+ Macrophage	MCAM+Fibroblasts	PDGFB	PDGFRB	0.00419743179832956	0	PDGFB_PDGFRB	PDGFB - PDGFRB	PDGF	Secreted Signaling	PMID: 15207812
38	DC	FAP+Fibroblasts	PDGFB	PDGFRB	0.0137435085087544	0	PDGFB_PDGFRB	PDGFB - PDGFRB	PDGF	Secreted Signaling	PMID: 15207812
39	SPP1+ Macrophage	FAP+Fibroblasts	PDGFB	PDGFRB	0.00314358189806324	0	PDGFB_PDGFRB	PDGFB - PDGFRB	PDGF	Secreted Signaling	PMID: 15207812
40	DC	CD74+Fibroblasts	PDGFB	PDGFRB	0.00419976451946863	0	PDGFB_PDGFRB	PDGFB - PDGFRB	PDGF	Secreted Signaling	PMID: 15207812
41	SPP1+ Macrophage	CD74+Fibroblasts	PDGFB	PDGFRB	0.000948052209715979	0	PDGFB_PDGFRB	PDGFB - PDGFRB	PDGF	Secreted Signaling	PMID: 15207812
42	DC	MFAP5+Fibroblasts	PDGFB	PDGFRB	0.00344329149889668	0	PDGFB_PDGFRB	PDGFB - PDGFRB	PDGF	Secreted Signaling	PMID: 15207812
43	SPP1+ Macrophage	MFAP5+Fibroblasts	PDGFB	PDGFRB	0.000777493873340167	0	PDGFB_PDGFRB	PDGFB - PDGFRB	PDGF	Secreted Signaling	PMID: 15207812
44	MFAP5+Fibroblasts	FAP+Fibroblasts	PDGFC	PDGFRA	0.000356173559988342	0	PDGFC_PDGFRA	PDGFC - PDGFRA	PDGF	Secreted Signaling	PMID: 15207812
45	MFAP5+Fibroblasts	MFAP5+Fibroblasts	PDGFC	PDGFRA	0.000311433275264915	0	PDGFC_PDGFRA	PDGFC - PDGFRA	PDGF	Secreted Signaling	PMID: 15207812
46	FAP+Fibroblasts	SPP1+ Macrophage	IGF2	IGF2R	0.000190971517620298	0	IGF2_IGF2R	IGF2 - IGF2R	IGF	Secreted Signaling	PMID: 14604834
47	MFAP5+Fibroblasts	SPP1+ Macrophage	IGF2	IGF2R	0.000301466729464018	0	IGF2_IGF2R	IGF2 - IGF2R	IGF	Secreted Signaling	PMID: 14604834
48	DC	DC	CCL4	CCR5	0.00943607326719156	0	CCL4_CCR5	CCL4 - CCR5	CCL	Secreted Signaling	KEGG: hsa04060
49	SPP1+ Macrophage	DC	CCL4	CCR5	0.00495394985158514	0	CCL4_CCR5	CCL4 - CCR5	CCL	Secreted Signaling	KEGG: hsa04060
50	VCAN+ Macrophage	DC	CCL4	CCR5	0.0106912897940831	0	CCL4_CCR5	CCL4 - CCR5	CCL	Secreted Signaling	KEGG: hsa04060
51	C1QC+ Macrophage	DC	CCL4	CCR5	0.00190121582680521	0	CCL4_CCR5	CCL4 - CCR5	CCL	Secreted Signaling	KEGG: hsa04060
52	DC	DC	CCL3	CCR5	0.00727887429415482	0	CCL3_CCR5	CCL3 - CCR5	CCL	Secreted Signaling	KEGG: hsa04060
53	SPP1+ Macrophage	DC	CCL3	CCR5	0.0042722807778678	0	CCL3_CCR5	CCL3 - CCR5	CCL	Secreted Signaling	KEGG: hsa04060
54	VCAN+ Macrophage	DC	CCL3	CCR5	0.00323065112669886	0	CCL3_CCR5	CCL3 - CCR5	CCL	Secreted Signaling	KEGG: hsa04060
55	FAP+Fibroblasts	DC	CXCL12	CXCR4	0.078900909286549	0	CXCL12_CXCR4	CXCL12 - CXCR4	CXCL	Secreted Signaling	KEGG: hsa04060
56	MFAP5+Fibroblasts	DC	CXCL12	CXCR4	0.0269536235841798	0	CXCL12_CXCR4	CXCL12 - CXCR4	CXCL	Secreted Signaling	KEGG: hsa04060
57	FAP+Fibroblasts	SPP1+ Macrophage	CXCL12	CXCR4	0.0692923366340915	0	CXCL12_CXCR4	CXCL12 - CXCR4	CXCL	Secreted Signaling	KEGG: hsa04060
58	MFAP5+Fibroblasts	SPP1+ Macrophage	CXCL12	CXCR4	0.0235097384666416	0	CXCL12_CXCR4	CXCL12 - CXCR4	CXCL	Secreted Signaling	KEGG: hsa04060
59	FAP+Fibroblasts	VCAN+ Macrophage	CXCL12	CXCR4	0.0628615488235644	0	CXCL12_CXCR4	CXCL12 - CXCR4	CXCL	Secreted Signaling	KEGG: hsa04060
60	MFAP5+Fibroblasts	VCAN+ Macrophage	CXCL12	CXCR4	0.0212309540560145	0	CXCL12_CXCR4	CXCL12 - CXCR4	CXCL	Secreted Signaling	KEGG: hsa04060
61	FAP+Fibroblasts	C1QC+ Macrophage	CXCL12	CXCR4	0.018527690287559	0	CXCL12_CXCR4	CXCL12 - CXCR4	CXCL	Secreted Signaling	KEGG: hsa04060
62	MFAP5+Fibroblasts	C1QC+ Macrophage	CXCL12	CXCR4	0.00606747642467254	0	CXCL12_CXCR4	CXCL12 - CXCR4	CXCL	Secreted Signaling	KEGG: hsa04060
63	MCAM+Fibroblasts	DC	MIF	CD74_CXCR4	0.113367484446124	0	MIF_CD74_CXCR4	MIF - (CD74+CXCR4)	MIF	Secreted Signaling	PMID: 29637711; PMID: 24760155
64	FAP+Fibroblasts	DC	MIF	CD74_CXCR4	0.168651353047399	0	MIF_CD74_CXCR4	MIF - (CD74+CXCR4)	MIF	Secreted Signaling	PMID: 29637711; PMID: 24760155
65	CD74+Fibroblasts	DC	MIF	CD74_CXCR4	0.140546023442032	0	MIF_CD74_CXCR4	MIF - (CD74+CXCR4)	MIF	Secreted Signaling	PMID: 29637711; PMID: 24760155
66	MFAP5+Fibroblasts	DC	MIF	CD74_CXCR4	0.123809542268398	0	MIF_CD74_CXCR4	MIF - (CD74+CXCR4)	MIF	Secreted Signaling	PMID: 29637711; PMID: 24760155
67	DC	DC	MIF	CD74_CXCR4	0.0963860406962504	0	MIF_CD74_CXCR4	MIF - (CD74+CXCR4)	MIF	Secreted Signaling	PMID: 29637711; PMID: 24760155
68	SPP1+ Macrophage	DC	MIF	CD74_CXCR4	0.0825813359015169	0	MIF_CD74_CXCR4	MIF - (CD74+CXCR4)	MIF	Secreted Signaling	PMID: 29637711; PMID: 24760155
69	VCAN+ Macrophage	DC	MIF	CD74_CXCR4	0.0563840886378776	0	MIF_CD74_CXCR4	MIF - (CD74+CXCR4)	MIF	Secreted Signaling	PMID: 29637711; PMID: 24760155
70	C1QC+ Macrophage	DC	MIF	CD74_CXCR4	0.0715976828302262	0	MIF_CD74_CXCR4	MIF - (CD74+CXCR4)	MIF	Secreted Signaling	PMID: 29637711; PMID: 24760155
71	MCAM+Fibroblasts	SPP1+ Macrophage	MIF	CD74_CXCR4	0.0976051776601153	0	MIF_CD74_CXCR4	MIF - (CD74+CXCR4)	MIF	Secreted Signaling	PMID: 29637711; PMID: 24760155
72	FAP+Fibroblasts	SPP1+ Macrophage	MIF	CD74_CXCR4	0.146472346065447	0	MIF_CD74_CXCR4	MIF - (CD74+CXCR4)	MIF	Secreted Signaling	PMID: 29637711; PMID: 24760155
73	CD74+Fibroblasts	SPP1+ Macrophage	MIF	CD74_CXCR4	0.121522817066405	0	MIF_CD74_CXCR4	MIF - (CD74+CXCR4)	MIF	Secreted Signaling	PMID: 29637711; PMID: 24760155
74	MFAP5+Fibroblasts	SPP1+ Macrophage	MIF	CD74_CXCR4	0.10677023335155	0	MIF_CD74_CXCR4	MIF - (CD74+CXCR4)	MIF	Secreted Signaling	PMID: 29637711; PMID: 24760155
75	DC	SPP1+ Macrophage	MIF	CD74_CXCR4	0.0827643906424504	0	MIF_CD74_CXCR4	MIF - (CD74+CXCR4)	MIF	Secreted Signaling	PMID: 29637711; PMID: 24760155
76	SPP1+ Macrophage	SPP1+ Macrophage	MIF	CD74_CXCR4	0.0707578516975945	0	MIF_CD74_CXCR4	MIF - (CD74+CXCR4)	MIF	Secreted Signaling	PMID: 29637711; PMID: 24760155
77	VCAN+ Macrophage	SPP1+ Macrophage	MIF	CD74_CXCR4	0.0481146528759263	0	MIF_CD74_CXCR4	MIF - (CD74+CXCR4)	MIF	Secreted Signaling	PMID: 29637711; PMID: 24760155
78	C1QC+ Macrophage	SPP1+ Macrophage	MIF	CD74_CXCR4	0.0612417938786031	0	MIF_CD74_CXCR4	MIF - (CD74+CXCR4)	MIF	Secreted Signaling	PMID: 29637711; PMID: 24760155
79	MCAM+Fibroblasts	VCAN+ Macrophage	MIF	CD74_CXCR4	0.0884568657775988	0	MIF_CD74_CXCR4	MIF - (CD74+CXCR4)	MIF	Secreted Signaling	PMID: 29637711; PMID: 24760155
80	FAP+Fibroblasts	VCAN+ Macrophage	MIF	CD74_CXCR4	0.133421019091416	0	MIF_CD74_CXCR4	MIF - (CD74+CXCR4)	MIF	Secreted Signaling	PMID: 29637711; PMID: 24760155
81	CD74+Fibroblasts	VCAN+ Macrophage	MIF	CD74_CXCR4	0.110407034318259	0	MIF_CD74_CXCR4	MIF - (CD74+CXCR4)	MIF	Secreted Signaling	PMID: 29637711; PMID: 24760155
82	MFAP5+Fibroblasts	VCAN+ Macrophage	MIF	CD74_CXCR4	0.0968551012075453	0	MIF_CD74_CXCR4	MIF - (CD74+CXCR4)	MIF	Secreted Signaling	PMID: 29637711; PMID: 24760155
83	DC	VCAN+ Macrophage	MIF	CD74_CXCR4	0.0748916306218559	0	MIF_CD74_CXCR4	MIF - (CD74+CXCR4)	MIF	Secreted Signaling	PMID: 29637711; PMID: 24760155
84	SPP1+ Macrophage	VCAN+ Macrophage	MIF	CD74_CXCR4	0.0639475602228277	0	MIF_CD74_CXCR4	MIF - (CD74+CXCR4)	MIF	Secreted Signaling	PMID: 29637711; PMID: 24760155
85	VCAN+ Macrophage	VCAN+ Macrophage	MIF	CD74_CXCR4	0.0433819766160086	0	MIF_CD74_CXCR4	MIF - (CD74+CXCR4)	MIF	Secreted Signaling	PMID: 29637711; PMID: 24760155
86	C1QC+ Macrophage	VCAN+ Macrophage	MIF	CD74_CXCR4	0.0552929035482414	0	MIF_CD74_CXCR4	MIF - (CD74+CXCR4)	MIF	Secreted Signaling	PMID: 29637711; PMID: 24760155
87	MCAM+Fibroblasts	C1QC+ Macrophage	MIF	CD74_CXCR4	0.0562262108934137	0	MIF_CD74_CXCR4	MIF - (CD74+CXCR4)	MIF	Secreted Signaling	PMID: 29637711; PMID: 24760155
88	FAP+Fibroblasts	C1QC+ Macrophage	MIF	CD74_CXCR4	0.0863591200560321	0	MIF_CD74_CXCR4	MIF - (CD74+CXCR4)	MIF	Secreted Signaling	PMID: 29637711; PMID: 24760155
89	CD74+Fibroblasts	C1QC+ Macrophage	MIF	CD74_CXCR4	0.0707996864445881	0	MIF_CD74_CXCR4	MIF - (CD74+CXCR4)	MIF	Secreted Signaling	PMID: 29637711; PMID: 24760155
90	MFAP5+Fibroblasts	C1QC+ Macrophage	MIF	CD74_CXCR4	0.0617717831948228	0	MIF_CD74_CXCR4	MIF - (CD74+CXCR4)	MIF	Secreted Signaling	PMID: 29637711; PMID: 24760155
91	DC	C1QC+ Macrophage	MIF	CD74_CXCR4	0.047346951400732	0.01	MIF_CD74_CXCR4	MIF - (CD74+CXCR4)	MIF	Secreted Signaling	PMID: 29637711; PMID: 24760155
92	SPP1+ Macrophage	C1QC+ Macrophage	MIF	CD74_CXCR4	0.0402529014787193	0.01	MIF_CD74_CXCR4	MIF - (CD74+CXCR4)	MIF	Secreted Signaling	PMID: 29637711; PMID: 24760155
93	MCAM+Fibroblasts	DC	MIF	CD74_CD44	0.109060985069299	0	MIF_CD74_CD44	MIF - (CD74+CD44)	MIF	Secreted Signaling	PMID: 29637711; PMID: 26175090
94	FAP+Fibroblasts	DC	MIF	CD74_CD44	0.162629985520198	0	MIF_CD74_CD44	MIF - (CD74+CD44)	MIF	Secreted Signaling	PMID: 29637711; PMID: 26175090
95	CD74+Fibroblasts	DC	MIF	CD74_CD44	0.13536471533832	0	MIF_CD74_CD44	MIF - (CD74+CD44)	MIF	Secreted Signaling	PMID: 29637711; PMID: 26175090
96	MFAP5+Fibroblasts	DC	MIF	CD74_CD44	0.119159689512665	0	MIF_CD74_CD44	MIF - (CD74+CD44)	MIF	Secreted Signaling	PMID: 29637711; PMID: 26175090
97	DC	DC	MIF	CD74_CD44	0.0926572033653952	0	MIF_CD74_CD44	MIF - (CD74+CD44)	MIF	Secreted Signaling	PMID: 29637711; PMID: 26175090
98	SPP1+ Macrophage	DC	MIF	CD74_CD44	0.0793396626371125	0	MIF_CD74_CD44	MIF - (CD74+CD44)	MIF	Secreted Signaling	PMID: 29637711; PMID: 26175090
99	VCAN+ Macrophage	DC	MIF	CD74_CD44	0.0541101169837291	0	MIF_CD74_CD44	MIF - (CD74+CD44)	MIF	Secreted Signaling	PMID: 29637711; PMID: 26175090
100	C1QC+ Macrophage	DC	MIF	CD74_CD44	0.0687548528228345	0	MIF_CD74_CD44	MIF - (CD74+CD44)	MIF	Secreted Signaling	PMID: 29637711; PMID: 26175090
101	MCAM+Fibroblasts	SPP1+ Macrophage	MIF	CD74_CD44	0.112072596103643	0	MIF_CD74_CD44	MIF - (CD74+CD44)	MIF	Secreted Signaling	PMID: 29637711; PMID: 26175090
102	FAP+Fibroblasts	SPP1+ Macrophage	MIF	CD74_CD44	0.166843835204014	0	MIF_CD74_CD44	MIF - (CD74+CD44)	MIF	Secreted Signaling	PMID: 29637711; PMID: 26175090
103	CD74+Fibroblasts	SPP1+ Macrophage	MIF	CD74_CD44	0.138989364647387	0	MIF_CD74_CD44	MIF - (CD74+CD44)	MIF	Secreted Signaling	PMID: 29637711; PMID: 26175090
104	MFAP5+Fibroblasts	SPP1+ Macrophage	MIF	CD74_CD44	0.122411851106061	0	MIF_CD74_CD44	MIF - (CD74+CD44)	MIF	Secreted Signaling	PMID: 29637711; PMID: 26175090
105	DC	SPP1+ Macrophage	MIF	CD74_CD44	0.0952642748019128	0	MIF_CD74_CD44	MIF - (CD74+CD44)	MIF	Secreted Signaling	PMID: 29637711; PMID: 26175090
106	SPP1+ Macrophage	SPP1+ Macrophage	MIF	CD74_CD44	0.0816057232488355	0	MIF_CD74_CD44	MIF - (CD74+CD44)	MIF	Secreted Signaling	PMID: 29637711; PMID: 26175090
107	VCAN+ Macrophage	SPP1+ Macrophage	MIF	CD74_CD44	0.0556991789902612	0	MIF_CD74_CD44	MIF - (CD74+CD44)	MIF	Secreted Signaling	PMID: 29637711; PMID: 26175090
108	C1QC+ Macrophage	SPP1+ Macrophage	MIF	CD74_CD44	0.0707418248412261	0	MIF_CD74_CD44	MIF - (CD74+CD44)	MIF	Secreted Signaling	PMID: 29637711; PMID: 26175090
109	MCAM+Fibroblasts	VCAN+ Macrophage	MIF	CD74_CD44	0.0517800792104665	0	MIF_CD74_CD44	MIF - (CD74+CD44)	MIF	Secreted Signaling	PMID: 29637711; PMID: 26175090
110	FAP+Fibroblasts	VCAN+ Macrophage	MIF	CD74_CD44	0.0797315062905135	0	MIF_CD74_CD44	MIF - (CD74+CD44)	MIF	Secreted Signaling	PMID: 29637711; PMID: 26175090
111	CD74+Fibroblasts	VCAN+ Macrophage	MIF	CD74_CD44	0.065280857924116	0	MIF_CD74_CD44	MIF - (CD74+CD44)	MIF	Secreted Signaling	PMID: 29637711; PMID: 26175090
112	MFAP5+Fibroblasts	VCAN+ Macrophage	MIF	CD74_CD44	0.0569135756876146	0.01	MIF_CD74_CD44	MIF - (CD74+CD44)	MIF	Secreted Signaling	PMID: 29637711; PMID: 26175090
113	DC	DC	IL6	IL6R_IL6ST	0.00136234258416773	0	IL6_IL6R_IL6ST	IL6 - (IL6R+IL6ST)	IL6	Secreted Signaling	KEGG: hsa04060
114	SPP1+ Macrophage	DC	IL6	IL6R_IL6ST	0.00125928351561112	0	IL6_IL6R_IL6ST	IL6 - (IL6R+IL6ST)	IL6	Secreted Signaling	KEGG: hsa04060
115	DC	SPP1+ Macrophage	IL6	IL6R_IL6ST	0.00227778039259145	0	IL6_IL6R_IL6ST	IL6 - (IL6R+IL6ST)	IL6	Secreted Signaling	KEGG: hsa04060
116	SPP1+ Macrophage	SPP1+ Macrophage	IL6	IL6R_IL6ST	0.00210561591298144	0	IL6_IL6R_IL6ST	IL6 - (IL6R+IL6ST)	IL6	Secreted Signaling	KEGG: hsa04060
117	DC	DC	IL10	IL10RA_IL10RB	0.00121181043807728	0	IL10_IL10RA_IL10RB	IL10 - (IL10RA+IL10RB)	IL10	Secreted Signaling	KEGG: hsa04060
118	SPP1+ Macrophage	DC	IL10	IL10RA_IL10RB	0.001561784527948	0	IL10_IL10RA_IL10RB	IL10 - (IL10RA+IL10RB)	IL10	Secreted Signaling	KEGG: hsa04060
119	DC	DC	IL1A	IL1R1_IL1RAP	0.00187857322970769	0	IL1A_IL1R1_IL1RAP	IL1A - (IL1R1+IL1RAP)	IL1	Secreted Signaling	KEGG: hsa04060
120	SPP1+ Macrophage	DC	IL1A	IL1R1_IL1RAP	0.00154359586411708	0	IL1A_IL1R1_IL1RAP	IL1A - (IL1R1+IL1RAP)	IL1	Secreted Signaling	KEGG: hsa04060
121	DC	DC	IL1B	IL1R1_IL1RAP	0.0196421768886013	0	IL1B_IL1R1_IL1RAP	IL1B - (IL1R1+IL1RAP)	IL1	Secreted Signaling	KEGG: hsa04060
122	SPP1+ Macrophage	DC	IL1B	IL1R1_IL1RAP	0.0159385784588358	0	IL1B_IL1R1_IL1RAP	IL1B - (IL1R1+IL1RAP)	IL1	Secreted Signaling	KEGG: hsa04060
123	VCAN+ Macrophage	DC	IL1B	IL1R1_IL1RAP	0.0123957637964267	0	IL1B_IL1R1_IL1RAP	IL1B - (IL1R1+IL1RAP)	IL1	Secreted Signaling	KEGG: hsa04060
124	C1QC+ Macrophage	DC	IL1B	IL1R1_IL1RAP	0.00248330259069222	0	IL1B_IL1R1_IL1RAP	IL1B - (IL1R1+IL1RAP)	IL1	Secreted Signaling	KEGG: hsa04060
125	DC	DC	IL1A	IL1R2	0.00924700313783432	0	IL1A_IL1R2	IL1A - IL1R2	IL1	Secreted Signaling	KEGG: hsa04060
126	SPP1+ Macrophage	DC	IL1A	IL1R2	0.00810590709841728	0	IL1A_IL1R2	IL1A - IL1R2	IL1	Secreted Signaling	KEGG: hsa04060
127	DC	SPP1+ Macrophage	IL1A	IL1R2	0.00315608683348337	0	IL1A_IL1R2	IL1A - IL1R2	IL1	Secreted Signaling	KEGG: hsa04060
128	SPP1+ Macrophage	SPP1+ Macrophage	IL1A	IL1R2	0.00276452301698284	0	IL1A_IL1R2	IL1A - IL1R2	IL1	Secreted Signaling	KEGG: hsa04060
129	DC	DC	IL1B	IL1R2	0.090496742214298	0	IL1B_IL1R2	IL1B - IL1R2	IL1	Secreted Signaling	KEGG: hsa04060
130	SPP1+ Macrophage	DC	IL1B	IL1R2	0.0790261454698464	0	IL1B_IL1R2	IL1B - IL1R2	IL1	Secreted Signaling	KEGG: hsa04060
131	VCAN+ Macrophage	DC	IL1B	IL1R2	0.0565211301537821	0	IL1B_IL1R2	IL1B - IL1R2	IL1	Secreted Signaling	KEGG: hsa04060
132	C1QC+ Macrophage	DC	IL1B	IL1R2	0.0117381035254088	0	IL1B_IL1R2	IL1B - IL1R2	IL1	Secreted Signaling	KEGG: hsa04060
133	DC	SPP1+ Macrophage	IL1B	IL1R2	0.0326511133245346	0	IL1B_IL1R2	IL1B - IL1R2	IL1	Secreted Signaling	KEGG: hsa04060
134	SPP1+ Macrophage	SPP1+ Macrophage	IL1B	IL1R2	0.0282845186395501	0	IL1B_IL1R2	IL1B - IL1R2	IL1	Secreted Signaling	KEGG: hsa04060
135	VCAN+ Macrophage	SPP1+ Macrophage	IL1B	IL1R2	0.0199171691619831	0	IL1B_IL1R2	IL1B - IL1R2	IL1	Secreted Signaling	KEGG: hsa04060
136	C1QC+ Macrophage	SPP1+ Macrophage	IL1B	IL1R2	0.00401296840033217	0	IL1B_IL1R2	IL1B - IL1R2	IL1	Secreted Signaling	KEGG: hsa04060
137	MFAP5+Fibroblasts	DC	CSF1	CSF1R	0.00376940406821434	0	CSF1_CSF1R	CSF1 - CSF1R	CSF	Secreted Signaling	KEGG: hsa04060
138	MFAP5+Fibroblasts	SPP1+ Macrophage	CSF1	CSF1R	0.00306002987781502	0	CSF1_CSF1R	CSF1 - CSF1R	CSF	Secreted Signaling	KEGG: hsa04060
139	MFAP5+Fibroblasts	C1QC+ Macrophage	CSF1	CSF1R	0.00183276435331638	0	CSF1_CSF1R	CSF1 - CSF1R	CSF	Secreted Signaling	KEGG: hsa04060
140	DC	DC	IL16	CD4	0.00180384805110988	0	IL16_CD4	IL16 - CD4	IL16	Secreted Signaling	KEGG: hsa04060
141	DC	SPP1+ Macrophage	IL16	CD4	0.00201387429849821	0	IL16_CD4	IL16 - CD4	IL16	Secreted Signaling	KEGG: hsa04060
142	DC	MCAM+Fibroblasts	TNF	TNFRSF1A	0.00349219463767627	0	TNF_TNFRSF1A	TNF - TNFRSF1A	TNF	Secreted Signaling	KEGG: hsa04060
143	SPP1+ Macrophage	MCAM+Fibroblasts	TNF	TNFRSF1A	0.00121542697958634	0	TNF_TNFRSF1A	TNF - TNFRSF1A	TNF	Secreted Signaling	KEGG: hsa04060
144	DC	MFAP5+Fibroblasts	TNF	TNFRSF1A	0.00517293905164059	0	TNF_TNFRSF1A	TNF - TNFRSF1A	TNF	Secreted Signaling	KEGG: hsa04060
145	SPP1+ Macrophage	MFAP5+Fibroblasts	TNF	TNFRSF1A	0.00180237690114764	0	TNF_TNFRSF1A	TNF - TNFRSF1A	TNF	Secreted Signaling	KEGG: hsa04060
146	DC	DC	TNF	TNFRSF1A	0.0111141767323734	0	TNF_TNFRSF1A	TNF - TNFRSF1A	TNF	Secreted Signaling	KEGG: hsa04060
147	SPP1+ Macrophage	DC	TNF	TNFRSF1A	0.00388757530831349	0	TNF_TNFRSF1A	TNF - TNFRSF1A	TNF	Secreted Signaling	KEGG: hsa04060
148	DC	SPP1+ Macrophage	TNF	TNFRSF1A	0.0105158073352021	0	TNF_TNFRSF1A	TNF - TNFRSF1A	TNF	Secreted Signaling	KEGG: hsa04060
149	SPP1+ Macrophage	SPP1+ Macrophage	TNF	TNFRSF1A	0.00367682789099603	0	TNF_TNFRSF1A	TNF - TNFRSF1A	TNF	Secreted Signaling	KEGG: hsa04060
150	DC	DC	TNF	TNFRSF1B	0.0216512376140373	0	TNF_TNFRSF1B	TNF - TNFRSF1B	TNF	Secreted Signaling	KEGG: hsa04060
151	SPP1+ Macrophage	DC	TNF	TNFRSF1B	0.00762612046408266	0	TNF_TNFRSF1B	TNF - TNFRSF1B	TNF	Secreted Signaling	KEGG: hsa04060
152	DC	SPP1+ Macrophage	TNF	TNFRSF1B	0.0202660383015748	0	TNF_TNFRSF1B	TNF - TNFRSF1B	TNF	Secreted Signaling	KEGG: hsa04060
153	SPP1+ Macrophage	SPP1+ Macrophage	TNF	TNFRSF1B	0.00713167693848705	0	TNF_TNFRSF1B	TNF - TNFRSF1B	TNF	Secreted Signaling	KEGG: hsa04060
154	DC	DC	TNFSF12	TNFRSF12A	0.000793498357545413	0	TNFSF12_TNFRSF12A	TNFSF12 - TNFRSF12A	TWEAK	Secreted Signaling	KEGG: hsa04060
155	SPP1+ Macrophage	DC	TNFSF12	TNFRSF12A	0.00057008951599675	0	TNFSF12_TNFRSF12A	TNFSF12 - TNFRSF12A	TWEAK	Secreted Signaling	KEGG: hsa04060
156	C1QC+ Macrophage	DC	TNFSF12	TNFRSF12A	6.95101708688181e-05	0	TNFSF12_TNFRSF12A	TNFSF12 - TNFRSF12A	TWEAK	Secreted Signaling	KEGG: hsa04060
157	DC	DC	TNFSF9	TNFRSF9	0.000389781639438401	0	TNFSF9_TNFRSF9	TNFSF9 - TNFRSF9	CD137	Secreted Signaling	KEGG: hsa04060
158	VCAN+ Macrophage	MFAP5+Fibroblasts	SPP1	CD44	0.00564822618080383	0	SPP1_CD44	SPP1 - CD44	SPP1	Secreted Signaling	PMID: 21907263
159	VCAN+ Macrophage	DC	SPP1	CD44	0.0462383079927776	0	SPP1_CD44	SPP1 - CD44	SPP1	Secreted Signaling	PMID: 21907263
160	VCAN+ Macrophage	SPP1+ Macrophage	SPP1	CD44	0.0589149420963986	0	SPP1_CD44	SPP1 - CD44	SPP1	Secreted Signaling	PMID: 21907263
161	VCAN+ Macrophage	VCAN+ Macrophage	SPP1	CD44	0.0129465441424672	0	SPP1_CD44	SPP1 - CD44	SPP1	Secreted Signaling	PMID: 21907263
162	VCAN+ Macrophage	MFAP5+Fibroblasts	SPP1	ITGAV_ITGB1	0.0186866489660426	0	SPP1_ITGAV_ITGB1	SPP1 - (ITGAV+ITGB1)	SPP1	Secreted Signaling	PMID: 21907263
163	VCAN+ Macrophage	DC	SPP1	ITGAV_ITGB1	0.0152880712302243	0	SPP1_ITGAV_ITGB1	SPP1 - (ITGAV+ITGB1)	SPP1	Secreted Signaling	PMID: 21907263
164	VCAN+ Macrophage	SPP1+ Macrophage	SPP1	ITGAV_ITGB1	0.0179512729940627	0	SPP1_ITGAV_ITGB1	SPP1 - (ITGAV+ITGB1)	SPP1	Secreted Signaling	PMID: 21907263
165	VCAN+ Macrophage	MFAP5+Fibroblasts	SPP1	ITGAV_ITGB5	0.00719814966292001	0	SPP1_ITGAV_ITGB5	SPP1 - (ITGAV+ITGB5)	SPP1	Secreted Signaling	PMID: 21907263
166	VCAN+ Macrophage	DC	SPP1	ITGA5_ITGB1	0.00869474303823087	0	SPP1_ITGA5_ITGB1	SPP1 - (ITGA5+ITGB1)	SPP1	Secreted Signaling	PMID: 21907263
167	VCAN+ Macrophage	SPP1+ Macrophage	SPP1	ITGA5_ITGB1	0.0101968156004392	0	SPP1_ITGA5_ITGB1	SPP1 - (ITGA5+ITGB1)	SPP1	Secreted Signaling	PMID: 21907263
168	MCAM+Fibroblasts	DC	NAMPT	INSR	0.00229411815819053	0.02	NAMPT_INSR	NAMPT - INSR	VISFATIN	Secreted Signaling	PMID: 28490838
169	CD74+Fibroblasts	DC	NAMPT	INSR	0.000954640055974294	0.02	NAMPT_INSR	NAMPT - INSR	VISFATIN	Secreted Signaling	PMID: 28490838
170	DC	DC	NAMPT	INSR	0.0170001160321312	0	NAMPT_INSR	NAMPT - INSR	VISFATIN	Secreted Signaling	PMID: 28490838
171	SPP1+ Macrophage	DC	NAMPT	INSR	0.0195790312030333	0	NAMPT_INSR	NAMPT - INSR	VISFATIN	Secreted Signaling	PMID: 28490838
172	VCAN+ Macrophage	DC	NAMPT	INSR	0.00836244085859477	0	NAMPT_INSR	NAMPT - INSR	VISFATIN	Secreted Signaling	PMID: 28490838
173	C1QC+ Macrophage	DC	NAMPT	INSR	0.0032232070202499	0.02	NAMPT_INSR	NAMPT - INSR	VISFATIN	Secreted Signaling	PMID: 28490838
174	MCAM+Fibroblasts	SPP1+ Macrophage	NAMPT	INSR	0.00148184432757454	0	NAMPT_INSR	NAMPT - INSR	VISFATIN	Secreted Signaling	PMID: 28490838
175	CD74+Fibroblasts	SPP1+ Macrophage	NAMPT	INSR	0.000616339578315211	0	NAMPT_INSR	NAMPT - INSR	VISFATIN	Secreted Signaling	PMID: 28490838
176	DC	SPP1+ Macrophage	NAMPT	INSR	0.0110385278590208	0	NAMPT_INSR	NAMPT - INSR	VISFATIN	Secreted Signaling	PMID: 28490838
177	SPP1+ Macrophage	SPP1+ Macrophage	NAMPT	INSR	0.0127247779099697	0	NAMPT_INSR	NAMPT - INSR	VISFATIN	Secreted Signaling	PMID: 28490838
178	VCAN+ Macrophage	SPP1+ Macrophage	NAMPT	INSR	0.00541322573395881	0	NAMPT_INSR	NAMPT - INSR	VISFATIN	Secreted Signaling	PMID: 28490838
179	C1QC+ Macrophage	SPP1+ Macrophage	NAMPT	INSR	0.0020826592416299	0	NAMPT_INSR	NAMPT - INSR	VISFATIN	Secreted Signaling	PMID: 28490838
180	MCAM+Fibroblasts	DC	NAMPT	ITGA5_ITGB1	0.00398510161033772	0	NAMPT_ITGA5_ITGB1	NAMPT - (ITGA5+ITGB1)	VISFATIN	Secreted Signaling	PMID: 28490838
181	CD74+Fibroblasts	DC	NAMPT	ITGA5_ITGB1	0.00165994331473345	0	NAMPT_ITGA5_ITGB1	NAMPT - (ITGA5+ITGB1)	VISFATIN	Secreted Signaling	PMID: 28490838
182	DC	DC	NAMPT	ITGA5_ITGB1	0.0292134262269235	0	NAMPT_ITGA5_ITGB1	NAMPT - (ITGA5+ITGB1)	VISFATIN	Secreted Signaling	PMID: 28490838
183	SPP1+ Macrophage	DC	NAMPT	ITGA5_ITGB1	0.0335818038502156	0	NAMPT_ITGA5_ITGB1	NAMPT - (ITGA5+ITGB1)	VISFATIN	Secreted Signaling	PMID: 28490838
184	VCAN+ Macrophage	DC	NAMPT	ITGA5_ITGB1	0.0144615216324749	0	NAMPT_ITGA5_ITGB1	NAMPT - (ITGA5+ITGB1)	VISFATIN	Secreted Signaling	PMID: 28490838
185	C1QC+ Macrophage	DC	NAMPT	ITGA5_ITGB1	0.00559517686221477	0	NAMPT_ITGA5_ITGB1	NAMPT - (ITGA5+ITGB1)	VISFATIN	Secreted Signaling	PMID: 28490838
186	MCAM+Fibroblasts	SPP1+ Macrophage	NAMPT	ITGA5_ITGB1	0.00467739244643167	0	NAMPT_ITGA5_ITGB1	NAMPT - (ITGA5+ITGB1)	VISFATIN	Secreted Signaling	PMID: 28490838
187	CD74+Fibroblasts	SPP1+ Macrophage	NAMPT	ITGA5_ITGB1	0.00194909868575424	0	NAMPT_ITGA5_ITGB1	NAMPT - (ITGA5+ITGB1)	VISFATIN	Secreted Signaling	PMID: 28490838
188	DC	SPP1+ Macrophage	NAMPT	ITGA5_ITGB1	0.0341381606783871	0	NAMPT_ITGA5_ITGB1	NAMPT - (ITGA5+ITGB1)	VISFATIN	Secreted Signaling	PMID: 28490838
189	SPP1+ Macrophage	SPP1+ Macrophage	NAMPT	ITGA5_ITGB1	0.0392132036571338	0	NAMPT_ITGA5_ITGB1	NAMPT - (ITGA5+ITGB1)	VISFATIN	Secreted Signaling	PMID: 28490838
190	VCAN+ Macrophage	SPP1+ Macrophage	NAMPT	ITGA5_ITGB1	0.0169428148489261	0	NAMPT_ITGA5_ITGB1	NAMPT - (ITGA5+ITGB1)	VISFATIN	Secreted Signaling	PMID: 28490838
191	C1QC+ Macrophage	SPP1+ Macrophage	NAMPT	ITGA5_ITGB1	0.00656532587958412	0	NAMPT_ITGA5_ITGB1	NAMPT - (ITGA5+ITGB1)	VISFATIN	Secreted Signaling	PMID: 28490838
192	MCAM+Fibroblasts	DC	ANGPT2	ITGA5_ITGB1	0.00385953580103	0	ANGPT2_ITGA5_ITGB1	ANGPT2 - (ITGA5+ITGB1)	ANGPT	Secreted Signaling	PMID: 20651738; PMID: 25635707
193	MCAM+Fibroblasts	SPP1+ Macrophage	ANGPT2	ITGA5_ITGB1	0.00453011258862804	0	ANGPT2_ITGA5_ITGB1	ANGPT2 - (ITGA5+ITGB1)	ANGPT	Secreted Signaling	PMID: 20651738; PMID: 25635707
194	MCAM+Fibroblasts	MCAM+Fibroblasts	MDK	SDC2	0.00145239365097744	0	MDK_SDC2	MDK - SDC2	MK	Secreted Signaling	PMID: 28356350
195	FAP+Fibroblasts	MCAM+Fibroblasts	MDK	SDC2	0.0141673544682694	0	MDK_SDC2	MDK - SDC2	MK	Secreted Signaling	PMID: 28356350
196	MFAP5+Fibroblasts	MCAM+Fibroblasts	MDK	SDC2	0.0149310439597517	0	MDK_SDC2	MDK - SDC2	MK	Secreted Signaling	PMID: 28356350
197	MCAM+Fibroblasts	FAP+Fibroblasts	MDK	SDC2	0.00153824584493977	0	MDK_SDC2	MDK - SDC2	MK	Secreted Signaling	PMID: 28356350
198	FAP+Fibroblasts	FAP+Fibroblasts	MDK	SDC2	0.0149935131538613	0	MDK_SDC2	MDK - SDC2	MK	Secreted Signaling	PMID: 28356350
199	MFAP5+Fibroblasts	FAP+Fibroblasts	MDK	SDC2	0.0158010228321233	0	MDK_SDC2	MDK - SDC2	MK	Secreted Signaling	PMID: 28356350
200	MCAM+Fibroblasts	MFAP5+Fibroblasts	MDK	SDC2	0.00386733651574778	0	MDK_SDC2	MDK - SDC2	MK	Secreted Signaling	PMID: 28356350
201	FAP+Fibroblasts	MFAP5+Fibroblasts	MDK	SDC2	0.0369417394787736	0	MDK_SDC2	MDK - SDC2	MK	Secreted Signaling	PMID: 28356350
202	MFAP5+Fibroblasts	MFAP5+Fibroblasts	MDK	SDC2	0.0388846565918993	0	MDK_SDC2	MDK - SDC2	MK	Secreted Signaling	PMID: 28356350
203	MCAM+Fibroblasts	DC	MDK	SDC4	0.000693172798695211	0	MDK_SDC4	MDK - SDC4	MK	Secreted Signaling	PMID: 28356350
204	FAP+Fibroblasts	DC	MDK	SDC4	0.00680685296391526	0	MDK_SDC4	MDK - SDC4	MK	Secreted Signaling	PMID: 28356350
205	MFAP5+Fibroblasts	DC	MDK	SDC4	0.00717666391520603	0	MDK_SDC4	MDK - SDC4	MK	Secreted Signaling	PMID: 28356350
206	MCAM+Fibroblasts	SPP1+ Macrophage	MDK	SDC4	0.000860603379536761	0	MDK_SDC4	MDK - SDC4	MK	Secreted Signaling	PMID: 28356350
207	FAP+Fibroblasts	SPP1+ Macrophage	MDK	SDC4	0.00843852624484647	0	MDK_SDC4	MDK - SDC4	MK	Secreted Signaling	PMID: 28356350
208	MFAP5+Fibroblasts	SPP1+ Macrophage	MDK	SDC4	0.0088961906880819	0	MDK_SDC4	MDK - SDC4	MK	Secreted Signaling	PMID: 28356350
209	MCAM+Fibroblasts	FAP+Fibroblasts	MDK	LRP1	0.00641198898515556	0	MDK_LRP1	MDK - LRP1	MK	Secreted Signaling	PMID: 28356350
210	FAP+Fibroblasts	FAP+Fibroblasts	MDK	LRP1	0.0599393847394339	0	MDK_LRP1	MDK - LRP1	MK	Secreted Signaling	PMID: 28356350
211	MFAP5+Fibroblasts	FAP+Fibroblasts	MDK	LRP1	0.0630127020777461	0	MDK_LRP1	MDK - LRP1	MK	Secreted Signaling	PMID: 28356350
212	MCAM+Fibroblasts	MFAP5+Fibroblasts	MDK	LRP1	0.00662264459289286	0	MDK_LRP1	MDK - LRP1	MK	Secreted Signaling	PMID: 28356350
213	FAP+Fibroblasts	MFAP5+Fibroblasts	MDK	LRP1	0.0617992182667549	0	MDK_LRP1	MDK - LRP1	MK	Secreted Signaling	PMID: 28356350
214	MFAP5+Fibroblasts	MFAP5+Fibroblasts	MDK	LRP1	0.0649613065168734	0	MDK_LRP1	MDK - LRP1	MK	Secreted Signaling	PMID: 28356350
215	MCAM+Fibroblasts	SPP1+ Macrophage	MDK	LRP1	0.000624429995365997	0	MDK_LRP1	MDK - LRP1	MK	Secreted Signaling	PMID: 28356350
216	FAP+Fibroblasts	SPP1+ Macrophage	MDK	LRP1	0.00613553150163487	0	MDK_LRP1	MDK - LRP1	MK	Secreted Signaling	PMID: 28356350
217	MFAP5+Fibroblasts	SPP1+ Macrophage	MDK	LRP1	0.00646910764821502	0	MDK_LRP1	MDK - LRP1	MK	Secreted Signaling	PMID: 28356350
218	MCAM+Fibroblasts	MCAM+Fibroblasts	MDK	NCL	0.0055450290861601	0	MDK_NCL	MDK - NCL	MK	Secreted Signaling	PMID: 28356350
219	FAP+Fibroblasts	MCAM+Fibroblasts	MDK	NCL	0.0522153705811164	0	MDK_NCL	MDK - NCL	MK	Secreted Signaling	PMID: 28356350
220	MFAP5+Fibroblasts	MCAM+Fibroblasts	MDK	NCL	0.054915784242028	0	MDK_NCL	MDK - NCL	MK	Secreted Signaling	PMID: 28356350
221	MCAM+Fibroblasts	FAP+Fibroblasts	MDK	NCL	0.00464671324143552	0	MDK_NCL	MDK - NCL	MK	Secreted Signaling	PMID: 28356350
222	FAP+Fibroblasts	FAP+Fibroblasts	MDK	NCL	0.0440915062570836	0	MDK_NCL	MDK - NCL	MK	Secreted Signaling	PMID: 28356350
223	MFAP5+Fibroblasts	FAP+Fibroblasts	MDK	NCL	0.0463923444942422	0	MDK_NCL	MDK - NCL	MK	Secreted Signaling	PMID: 28356350
224	MCAM+Fibroblasts	CD74+Fibroblasts	MDK	NCL	0.00167627084948035	0	MDK_NCL	MDK - NCL	MK	Secreted Signaling	PMID: 28356350
225	FAP+Fibroblasts	CD74+Fibroblasts	MDK	NCL	0.0163191307362242	0	MDK_NCL	MDK - NCL	MK	Secreted Signaling	PMID: 28356350
226	MFAP5+Fibroblasts	CD74+Fibroblasts	MDK	NCL	0.0171967881193892	0	MDK_NCL	MDK - NCL	MK	Secreted Signaling	PMID: 28356350
227	MCAM+Fibroblasts	MFAP5+Fibroblasts	MDK	NCL	0.00559424575616123	0	MDK_NCL	MDK - NCL	MK	Secreted Signaling	PMID: 28356350
228	FAP+Fibroblasts	MFAP5+Fibroblasts	MDK	NCL	0.0526568906348199	0	MDK_NCL	MDK - NCL	MK	Secreted Signaling	PMID: 28356350
229	MFAP5+Fibroblasts	MFAP5+Fibroblasts	MDK	NCL	0.0553788041294392	0	MDK_NCL	MDK - NCL	MK	Secreted Signaling	PMID: 28356350
230	MCAM+Fibroblasts	DC	MDK	NCL	0.00579133885611925	0	MDK_NCL	MDK - NCL	MK	Secreted Signaling	PMID: 28356350
231	FAP+Fibroblasts	DC	MDK	NCL	0.0544213238206394	0	MDK_NCL	MDK - NCL	MK	Secreted Signaling	PMID: 28356350
232	MFAP5+Fibroblasts	DC	MDK	NCL	0.0572289337476957	0	MDK_NCL	MDK - NCL	MK	Secreted Signaling	PMID: 28356350
233	MCAM+Fibroblasts	SPP1+ Macrophage	MDK	NCL	0.00430117615541936	0	MDK_NCL	MDK - NCL	MK	Secreted Signaling	PMID: 28356350
234	FAP+Fibroblasts	SPP1+ Macrophage	MDK	NCL	0.0409334163110475	0	MDK_NCL	MDK - NCL	MK	Secreted Signaling	PMID: 28356350
235	MFAP5+Fibroblasts	SPP1+ Macrophage	MDK	NCL	0.0430768816304512	0	MDK_NCL	MDK - NCL	MK	Secreted Signaling	PMID: 28356350
236	MCAM+Fibroblasts	C1QC+ Macrophage	MDK	NCL	0.00221168034311072	0	MDK_NCL	MDK - NCL	MK	Secreted Signaling	PMID: 28356350
237	FAP+Fibroblasts	C1QC+ Macrophage	MDK	NCL	0.0214311428141591	0	MDK_NCL	MDK - NCL	MK	Secreted Signaling	PMID: 28356350
238	MFAP5+Fibroblasts	C1QC+ Macrophage	MDK	NCL	0.0225774186056722	0	MDK_NCL	MDK - NCL	MK	Secreted Signaling	PMID: 28356350
239	MCAM+Fibroblasts	MCAM+Fibroblasts	PTN	SDC2	0.00472694029324695	0	PTN_SDC2	PTN - SDC2	PTN	Secreted Signaling	PMID: 28356350; PMID: 25620911
240	FAP+Fibroblasts	MCAM+Fibroblasts	PTN	SDC2	0.0297372156544379	0	PTN_SDC2	PTN - SDC2	PTN	Secreted Signaling	PMID: 28356350; PMID: 25620911
241	CD74+Fibroblasts	MCAM+Fibroblasts	PTN	SDC2	0.00864150735767075	0	PTN_SDC2	PTN - SDC2	PTN	Secreted Signaling	PMID: 28356350; PMID: 25620911
242	MFAP5+Fibroblasts	MCAM+Fibroblasts	PTN	SDC2	0.0045578865248918	0	PTN_SDC2	PTN - SDC2	PTN	Secreted Signaling	PMID: 28356350; PMID: 25620911
243	MCAM+Fibroblasts	FAP+Fibroblasts	PTN	SDC2	0.00500538339952156	0	PTN_SDC2	PTN - SDC2	PTN	Secreted Signaling	PMID: 28356350; PMID: 25620911
244	FAP+Fibroblasts	FAP+Fibroblasts	PTN	SDC2	0.0314423609668956	0	PTN_SDC2	PTN - SDC2	PTN	Secreted Signaling	PMID: 28356350; PMID: 25620911
245	CD74+Fibroblasts	FAP+Fibroblasts	PTN	SDC2	0.0091484207116756	0	PTN_SDC2	PTN - SDC2	PTN	Secreted Signaling	PMID: 28356350; PMID: 25620911
246	MFAP5+Fibroblasts	FAP+Fibroblasts	PTN	SDC2	0.00482641971355807	0	PTN_SDC2	PTN - SDC2	PTN	Secreted Signaling	PMID: 28356350; PMID: 25620911
247	MCAM+Fibroblasts	MFAP5+Fibroblasts	PTN	SDC2	0.0125183223415072	0	PTN_SDC2	PTN - SDC2	PTN	Secreted Signaling	PMID: 28356350; PMID: 25620911
248	FAP+Fibroblasts	MFAP5+Fibroblasts	PTN	SDC2	0.0756206457537121	0	PTN_SDC2	PTN - SDC2	PTN	Secreted Signaling	PMID: 28356350; PMID: 25620911
249	CD74+Fibroblasts	MFAP5+Fibroblasts	PTN	SDC2	0.0227378331203729	0	PTN_SDC2	PTN - SDC2	PTN	Secreted Signaling	PMID: 28356350; PMID: 25620911
250	MFAP5+Fibroblasts	MFAP5+Fibroblasts	PTN	SDC2	0.012073998849985	0	PTN_SDC2	PTN - SDC2	PTN	Secreted Signaling	PMID: 28356350; PMID: 25620911
251	MCAM+Fibroblasts	DC	PTN	SDC4	0.00225986450733804	0	PTN_SDC4	PTN - SDC4	PTN	Secreted Signaling	PMID: 28356350; PMID: 25620911
252	FAP+Fibroblasts	DC	PTN	SDC4	0.0144057600245959	0	PTN_SDC4	PTN - SDC4	PTN	Secreted Signaling	PMID: 28356350; PMID: 25620911
253	CD74+Fibroblasts	DC	PTN	SDC4	0.00413984631546823	0	PTN_SDC4	PTN - SDC4	PTN	Secreted Signaling	PMID: 28356350; PMID: 25620911
254	MFAP5+Fibroblasts	DC	PTN	SDC4	0.0021788498059411	0	PTN_SDC4	PTN - SDC4	PTN	Secreted Signaling	PMID: 28356350; PMID: 25620911
255	MCAM+Fibroblasts	SPP1+ Macrophage	PTN	SDC4	0.00280465539126606	0	PTN_SDC4	PTN - SDC4	PTN	Secreted Signaling	PMID: 28356350; PMID: 25620911
256	FAP+Fibroblasts	SPP1+ Macrophage	PTN	SDC4	0.0178262764102334	0	PTN_SDC4	PTN - SDC4	PTN	Secreted Signaling	PMID: 28356350; PMID: 25620911
257	CD74+Fibroblasts	SPP1+ Macrophage	PTN	SDC4	0.00513551611468176	0	PTN_SDC4	PTN - SDC4	PTN	Secreted Signaling	PMID: 28356350; PMID: 25620911
258	MFAP5+Fibroblasts	SPP1+ Macrophage	PTN	SDC4	0.00270416321713799	0	PTN_SDC4	PTN - SDC4	PTN	Secreted Signaling	PMID: 28356350; PMID: 25620911
259	MCAM+Fibroblasts	MCAM+Fibroblasts	PTN	NCL	0.0178815384818578	0	PTN_NCL	PTN - NCL	PTN	Secreted Signaling	PMID: 28356350; PMID: 25620911
260	FAP+Fibroblasts	MCAM+Fibroblasts	PTN	NCL	0.105140257874073	0	PTN_NCL	PTN - NCL	PTN	Secreted Signaling	PMID: 28356350; PMID: 25620911
261	CD74+Fibroblasts	MCAM+Fibroblasts	PTN	NCL	0.032336014376984	0	PTN_NCL	PTN - NCL	PTN	Secreted Signaling	PMID: 28356350; PMID: 25620911
262	MFAP5+Fibroblasts	MCAM+Fibroblasts	PTN	NCL	0.0172501791789078	0	PTN_NCL	PTN - NCL	PTN	Secreted Signaling	PMID: 28356350; PMID: 25620911
263	MCAM+Fibroblasts	FAP+Fibroblasts	PTN	NCL	0.0150148364973064	0	PTN_NCL	PTN - NCL	PTN	Secreted Signaling	PMID: 28356350; PMID: 25620911
264	FAP+Fibroblasts	FAP+Fibroblasts	PTN	NCL	0.0895602298377971	0	PTN_NCL	PTN - NCL	PTN	Secreted Signaling	PMID: 28356350; PMID: 25620911
265	CD74+Fibroblasts	FAP+Fibroblasts	PTN	NCL	0.0272162405333457	0	PTN_NCL	PTN - NCL	PTN	Secreted Signaling	PMID: 28356350; PMID: 25620911
266	MFAP5+Fibroblasts	FAP+Fibroblasts	PTN	NCL	0.014483201738549	0.02	PTN_NCL	PTN - NCL	PTN	Secreted Signaling	PMID: 28356350; PMID: 25620911
267	MCAM+Fibroblasts	CD74+Fibroblasts	PTN	NCL	0.00545281161550284	0	PTN_NCL	PTN - NCL	PTN	Secreted Signaling	PMID: 28356350; PMID: 25620911
268	FAP+Fibroblasts	CD74+Fibroblasts	PTN	NCL	0.0341718141531289	0	PTN_NCL	PTN - NCL	PTN	Secreted Signaling	PMID: 28356350; PMID: 25620911
269	CD74+Fibroblasts	CD74+Fibroblasts	PTN	NCL	0.0099624844417898	0.04	PTN_NCL	PTN - NCL	PTN	Secreted Signaling	PMID: 28356350; PMID: 25620911
270	MCAM+Fibroblasts	MFAP5+Fibroblasts	PTN	NCL	0.0180382656240641	0	PTN_NCL	PTN - NCL	PTN	Secreted Signaling	PMID: 28356350; PMID: 25620911
271	FAP+Fibroblasts	MFAP5+Fibroblasts	PTN	NCL	0.105979256794591	0	PTN_NCL	PTN - NCL	PTN	Secreted Signaling	PMID: 28356350; PMID: 25620911
272	CD74+Fibroblasts	MFAP5+Fibroblasts	PTN	NCL	0.032615224079833	0	PTN_NCL	PTN - NCL	PTN	Secreted Signaling	PMID: 28356350; PMID: 25620911
273	MFAP5+Fibroblasts	MFAP5+Fibroblasts	PTN	NCL	0.0174014706650451	0	PTN_NCL	PTN - NCL	PTN	Secreted Signaling	PMID: 28356350; PMID: 25620911
274	MCAM+Fibroblasts	DC	PTN	NCL	0.0186655495518378	0	PTN_NCL	PTN - NCL	PTN	Secreted Signaling	PMID: 28356350; PMID: 25620911
275	FAP+Fibroblasts	DC	PTN	NCL	0.109324231544312	0	PTN_NCL	PTN - NCL	PTN	Secreted Signaling	PMID: 28356350; PMID: 25620911
276	CD74+Fibroblasts	DC	PTN	NCL	0.0337320109411029	0	PTN_NCL	PTN - NCL	PTN	Secreted Signaling	PMID: 28356350; PMID: 25620911
277	MFAP5+Fibroblasts	DC	PTN	NCL	0.0180070160180018	0	PTN_NCL	PTN - NCL	PTN	Secreted Signaling	PMID: 28356350; PMID: 25620911
278	MCAM+Fibroblasts	SPP1+ Macrophage	PTN	NCL	0.0139090828867411	0	PTN_NCL	PTN - NCL	PTN	Secreted Signaling	PMID: 28356350; PMID: 25620911
279	FAP+Fibroblasts	SPP1+ Macrophage	PTN	NCL	0.0834296464284699	0	PTN_NCL	PTN - NCL	PTN	Secreted Signaling	PMID: 28356350; PMID: 25620911
280	CD74+Fibroblasts	SPP1+ Macrophage	PTN	NCL	0.0252349467106903	0	PTN_NCL	PTN - NCL	PTN	Secreted Signaling	PMID: 28356350; PMID: 25620911
281	MFAP5+Fibroblasts	SPP1+ Macrophage	PTN	NCL	0.0134160666038912	0.01	PTN_NCL	PTN - NCL	PTN	Secreted Signaling	PMID: 28356350; PMID: 25620911
282	MCAM+Fibroblasts	C1QC+ Macrophage	PTN	NCL	0.00718578518777063	0	PTN_NCL	PTN - NCL	PTN	Secreted Signaling	PMID: 28356350; PMID: 25620911
283	FAP+Fibroblasts	C1QC+ Macrophage	PTN	NCL	0.0446225407336039	0	PTN_NCL	PTN - NCL	PTN	Secreted Signaling	PMID: 28356350; PMID: 25620911
284	CD74+Fibroblasts	C1QC+ Macrophage	PTN	NCL	0.0131097975671598	0.01	PTN_NCL	PTN - NCL	PTN	Secreted Signaling	PMID: 28356350; PMID: 25620911
285	MFAP5+Fibroblasts	MFAP5+Fibroblasts	POSTN	ITGAV_ITGB5	0.00585108289151126	0	POSTN_ITGAV_ITGB5	POSTN - (ITGAV+ITGB5)	PERIOSTIN	Secreted Signaling	PMID: 26721738
286	FAP+Fibroblasts	DC	C3	C3AR1	0.00251783970187614	0	C3_C3AR1	C3 - C3AR1	COMPLEMENT	Secreted Signaling	KEGG: hsa04080
287	MFAP5+Fibroblasts	DC	C3	C3AR1	0.0041307843626912	0	C3_C3AR1	C3 - C3AR1	COMPLEMENT	Secreted Signaling	KEGG: hsa04080
288	DC	DC	C3	C3AR1	0.00390585605760682	0	C3_C3AR1	C3 - C3AR1	COMPLEMENT	Secreted Signaling	KEGG: hsa04080
289	SPP1+ Macrophage	DC	C3	C3AR1	0.00144827080602417	0	C3_C3AR1	C3 - C3AR1	COMPLEMENT	Secreted Signaling	KEGG: hsa04080
290	FAP+Fibroblasts	SPP1+ Macrophage	C3	C3AR1	0.00263274719925294	0	C3_C3AR1	C3 - C3AR1	COMPLEMENT	Secreted Signaling	KEGG: hsa04080
291	MFAP5+Fibroblasts	SPP1+ Macrophage	C3	C3AR1	0.00431898363305007	0	C3_C3AR1	C3 - C3AR1	COMPLEMENT	Secreted Signaling	KEGG: hsa04080
292	DC	SPP1+ Macrophage	C3	C3AR1	0.00408384957833298	0	C3_C3AR1	C3 - C3AR1	COMPLEMENT	Secreted Signaling	KEGG: hsa04080
293	SPP1+ Macrophage	SPP1+ Macrophage	C3	C3AR1	0.00151444013780599	0	C3_C3AR1	C3 - C3AR1	COMPLEMENT	Secreted Signaling	KEGG: hsa04080
294	FAP+Fibroblasts	C1QC+ Macrophage	C3	C3AR1	0.0016466460740399	0	C3_C3AR1	C3 - C3AR1	COMPLEMENT	Secreted Signaling	KEGG: hsa04080
295	MFAP5+Fibroblasts	C1QC+ Macrophage	C3	C3AR1	0.00270301070864671	0	C3_C3AR1	C3 - C3AR1	COMPLEMENT	Secreted Signaling	KEGG: hsa04080
296	DC	C1QC+ Macrophage	C3	C3AR1	0.00255562762117692	0	C3_C3AR1	C3 - C3AR1	COMPLEMENT	Secreted Signaling	KEGG: hsa04080
297	SPP1+ Macrophage	C1QC+ Macrophage	C3	C3AR1	0.000946805697402595	0	C3_C3AR1	C3 - C3AR1	COMPLEMENT	Secreted Signaling	KEGG: hsa04080
298	FAP+Fibroblasts	SPP1+ Macrophage	C3	ITGAM_ITGB2	0.00539863394874898	0	C3_ITGAM_ITGB2	C3 - (ITGAM+ITGB2)	COMPLEMENT	Secreted Signaling	PMID: 16234578
299	MFAP5+Fibroblasts	SPP1+ Macrophage	C3	ITGAM_ITGB2	0.00884067807488313	0	C3_ITGAM_ITGB2	C3 - (ITGAM+ITGB2)	COMPLEMENT	Secreted Signaling	PMID: 16234578
300	DC	SPP1+ Macrophage	C3	ITGAM_ITGB2	0.0083614412508094	0	C3_ITGAM_ITGB2	C3 - (ITGAM+ITGB2)	COMPLEMENT	Secreted Signaling	PMID: 16234578
301	SPP1+ Macrophage	SPP1+ Macrophage	C3	ITGAM_ITGB2	0.00310912882515315	0	C3_ITGAM_ITGB2	C3 - (ITGAM+ITGB2)	COMPLEMENT	Secreted Signaling	PMID: 16234578
302	FAP+Fibroblasts	DC	C3	ITGAX_ITGB2	0.017568389474256	0	C3_ITGAX_ITGB2	C3 - (ITGAX+ITGB2)	COMPLEMENT	Secreted Signaling	PMID: 16234578
303	MFAP5+Fibroblasts	DC	C3	ITGAX_ITGB2	0.028546886225748	0	C3_ITGAX_ITGB2	C3 - (ITGAX+ITGB2)	COMPLEMENT	Secreted Signaling	PMID: 16234578
304	DC	DC	C3	ITGAX_ITGB2	0.0270285426934361	0	C3_ITGAX_ITGB2	C3 - (ITGAX+ITGB2)	COMPLEMENT	Secreted Signaling	PMID: 16234578
305	SPP1+ Macrophage	DC	C3	ITGAX_ITGB2	0.0101705922568735	0	C3_ITGAX_ITGB2	C3 - (ITGAX+ITGB2)	COMPLEMENT	Secreted Signaling	PMID: 16234578
306	FAP+Fibroblasts	SPP1+ Macrophage	C3	ITGAX_ITGB2	0.0158111037559148	0	C3_ITGAX_ITGB2	C3 - (ITGAX+ITGB2)	COMPLEMENT	Secreted Signaling	PMID: 16234578
307	MFAP5+Fibroblasts	SPP1+ Macrophage	C3	ITGAX_ITGB2	0.0257202208387434	0	C3_ITGAX_ITGB2	C3 - (ITGAX+ITGB2)	COMPLEMENT	Secreted Signaling	PMID: 16234578
308	DC	SPP1+ Macrophage	C3	ITGAX_ITGB2	0.0243484529567771	0	C3_ITGAX_ITGB2	C3 - (ITGAX+ITGB2)	COMPLEMENT	Secreted Signaling	PMID: 16234578
309	SPP1+ Macrophage	SPP1+ Macrophage	C3	ITGAX_ITGB2	0.00914638532831	0	C3_ITGAX_ITGB2	C3 - (ITGAX+ITGB2)	COMPLEMENT	Secreted Signaling	PMID: 16234578
310	MFAP5+Fibroblasts	DC	SEMA3C	NRP2_PLXNA1	0.00365262292460157	0	SEMA3C_NRP2_PLXNA1	SEMA3C - (NRP2+PLXNA1)	SEMA3	Secreted Signaling	PMID: 27533782
311	MCAM+Fibroblasts	SPP1+ Macrophage	ANXA1	FPR2	0.00105545963177483	0	ANXA1_FPR2	ANXA1 - FPR2	ANNEXIN	Secreted Signaling	PMID: 23230437
312	FAP+Fibroblasts	SPP1+ Macrophage	ANXA1	FPR2	0.00471991879067695	0	ANXA1_FPR2	ANXA1 - FPR2	ANNEXIN	Secreted Signaling	PMID: 23230437
313	CD74+Fibroblasts	SPP1+ Macrophage	ANXA1	FPR2	0.00165067273869393	0	ANXA1_FPR2	ANXA1 - FPR2	ANNEXIN	Secreted Signaling	PMID: 23230437
314	MFAP5+Fibroblasts	SPP1+ Macrophage	ANXA1	FPR2	0.00617718103293544	0	ANXA1_FPR2	ANXA1 - FPR2	ANNEXIN	Secreted Signaling	PMID: 23230437
315	DC	SPP1+ Macrophage	ANXA1	FPR2	0.00590381659617391	0	ANXA1_FPR2	ANXA1 - FPR2	ANNEXIN	Secreted Signaling	PMID: 23230437
316	SPP1+ Macrophage	SPP1+ Macrophage	ANXA1	FPR2	0.00639475967737323	0	ANXA1_FPR2	ANXA1 - FPR2	ANNEXIN	Secreted Signaling	PMID: 23230437
317	VCAN+ Macrophage	SPP1+ Macrophage	ANXA1	FPR2	0.00694300266895155	0	ANXA1_FPR2	ANXA1 - FPR2	ANNEXIN	Secreted Signaling	PMID: 23230437
318	C1QC+ Macrophage	SPP1+ Macrophage	ANXA1	FPR2	0.00470406575284642	0	ANXA1_FPR2	ANXA1 - FPR2	ANNEXIN	Secreted Signaling	PMID: 23230437
319	MCAM+Fibroblasts	DC	ANXA1	FPR1	0.00563739086169844	0	ANXA1_FPR1	ANXA1 - FPR1	ANNEXIN	Secreted Signaling	PMID: 23230437
320	FAP+Fibroblasts	DC	ANXA1	FPR1	0.0248147246785622	0	ANXA1_FPR1	ANXA1 - FPR1	ANNEXIN	Secreted Signaling	PMID: 23230437
321	CD74+Fibroblasts	DC	ANXA1	FPR1	0.00879377967053691	0	ANXA1_FPR1	ANXA1 - FPR1	ANNEXIN	Secreted Signaling	PMID: 23230437
322	MFAP5+Fibroblasts	DC	ANXA1	FPR1	0.0322750134342662	0	ANXA1_FPR1	ANXA1 - FPR1	ANNEXIN	Secreted Signaling	PMID: 23230437
323	DC	DC	ANXA1	FPR1	0.0308826067524416	0	ANXA1_FPR1	ANXA1 - FPR1	ANNEXIN	Secreted Signaling	PMID: 23230437
324	SPP1+ Macrophage	DC	ANXA1	FPR1	0.0333809592288817	0	ANXA1_FPR1	ANXA1 - FPR1	ANNEXIN	Secreted Signaling	PMID: 23230437
325	VCAN+ Macrophage	DC	ANXA1	FPR1	0.0361586191043117	0	ANXA1_FPR1	ANXA1 - FPR1	ANNEXIN	Secreted Signaling	PMID: 23230437
326	C1QC+ Macrophage	DC	ANXA1	FPR1	0.0247330554026193	0	ANXA1_FPR1	ANXA1 - FPR1	ANNEXIN	Secreted Signaling	PMID: 23230437
327	MCAM+Fibroblasts	SPP1+ Macrophage	ANXA1	FPR1	0.00760031890170637	0	ANXA1_FPR1	ANXA1 - FPR1	ANNEXIN	Secreted Signaling	PMID: 23230437
328	FAP+Fibroblasts	SPP1+ Macrophage	ANXA1	FPR1	0.0332319963637345	0	ANXA1_FPR1	ANXA1 - FPR1	ANNEXIN	Secreted Signaling	PMID: 23230437
329	CD74+Fibroblasts	SPP1+ Macrophage	ANXA1	FPR1	0.0118426664272087	0	ANXA1_FPR1	ANXA1 - FPR1	ANNEXIN	Secreted Signaling	PMID: 23230437
330	MFAP5+Fibroblasts	SPP1+ Macrophage	ANXA1	FPR1	0.043110979068726	0	ANXA1_FPR1	ANXA1 - FPR1	ANNEXIN	Secreted Signaling	PMID: 23230437
331	DC	SPP1+ Macrophage	ANXA1	FPR1	0.0412710248470586	0	ANXA1_FPR1	ANXA1 - FPR1	ANNEXIN	Secreted Signaling	PMID: 23230437
332	SPP1+ Macrophage	SPP1+ Macrophage	ANXA1	FPR1	0.0445711318812977	0	ANXA1_FPR1	ANXA1 - FPR1	ANNEXIN	Secreted Signaling	PMID: 23230437
333	VCAN+ Macrophage	SPP1+ Macrophage	ANXA1	FPR1	0.0482334728476579	0	ANXA1_FPR1	ANXA1 - FPR1	ANNEXIN	Secreted Signaling	PMID: 23230437
334	C1QC+ Macrophage	SPP1+ Macrophage	ANXA1	FPR1	0.033123565442718	0	ANXA1_FPR1	ANXA1 - FPR1	ANNEXIN	Secreted Signaling	PMID: 23230437
335	MCAM+Fibroblasts	MCAM+Fibroblasts	GAS6	AXL	0.00518162901598124	0	GAS6_AXL	GAS6 - AXL	GAS	Secreted Signaling	PMID: 27801848
336	FAP+Fibroblasts	MCAM+Fibroblasts	GAS6	AXL	0.0181481486146981	0	GAS6_AXL	GAS6 - AXL	GAS	Secreted Signaling	PMID: 27801848
337	MFAP5+Fibroblasts	MCAM+Fibroblasts	GAS6	AXL	0.013630164868661	0	GAS6_AXL	GAS6 - AXL	GAS	Secreted Signaling	PMID: 27801848
338	FAP+Fibroblasts	MFAP5+Fibroblasts	GAS6	AXL	0.0116125323851751	0	GAS6_AXL	GAS6 - AXL	GAS	Secreted Signaling	PMID: 27801848
339	MFAP5+Fibroblasts	MFAP5+Fibroblasts	GAS6	AXL	0.00870716229503078	0	GAS6_AXL	GAS6 - AXL	GAS	Secreted Signaling	PMID: 27801848
340	MCAM+Fibroblasts	DC	GAS6	AXL	0.0154649254305788	0	GAS6_AXL	GAS6 - AXL	GAS	Secreted Signaling	PMID: 27801848
341	FAP+Fibroblasts	DC	GAS6	AXL	0.0527986467668078	0	GAS6_AXL	GAS6 - AXL	GAS	Secreted Signaling	PMID: 27801848
342	MFAP5+Fibroblasts	DC	GAS6	AXL	0.0400058967959512	0	GAS6_AXL	GAS6 - AXL	GAS	Secreted Signaling	PMID: 27801848
343	DC	DC	GAS6	AXL	0.00463850454437798	0	GAS6_AXL	GAS6 - AXL	GAS	Secreted Signaling	PMID: 27801848
344	MCAM+Fibroblasts	SPP1+ Macrophage	GAS6	AXL	0.00355638650558148	0	GAS6_AXL	GAS6 - AXL	GAS	Secreted Signaling	PMID: 27801848
345	FAP+Fibroblasts	SPP1+ Macrophage	GAS6	AXL	0.0125070268998634	0	GAS6_AXL	GAS6 - AXL	GAS	Secreted Signaling	PMID: 27801848
346	MFAP5+Fibroblasts	SPP1+ Macrophage	GAS6	AXL	0.00937998473501243	0	GAS6_AXL	GAS6 - AXL	GAS	Secreted Signaling	PMID: 27801848
347	FAP+Fibroblasts	C1QC+ Macrophage	GAS6	AXL	0.00610561725310142	0.02	GAS6_AXL	GAS6 - AXL	GAS	Secreted Signaling	PMID: 27801848
348	MFAP5+Fibroblasts	C1QC+ Macrophage	GAS6	AXL	0.0045716639816102	0	GAS6_AXL	GAS6 - AXL	GAS	Secreted Signaling	PMID: 27801848
349	MCAM+Fibroblasts	DC	GRN	SORT1	0.000613421654634421	0.01	GRN_SORT1	GRN - SORT1	GRN	Secreted Signaling	PMID: 29555433
350	MFAP5+Fibroblasts	DC	GRN	SORT1	0.00278043133852995	0	GRN_SORT1	GRN - SORT1	GRN	Secreted Signaling	PMID: 29555433
351	DC	DC	GRN	SORT1	0.00604092581253053	0	GRN_SORT1	GRN - SORT1	GRN	Secreted Signaling	PMID: 29555433
352	SPP1+ Macrophage	DC	GRN	SORT1	0.0058736387213586	0	GRN_SORT1	GRN - SORT1	GRN	Secreted Signaling	PMID: 29555433
353	VCAN+ Macrophage	DC	GRN	SORT1	0.00193915154530933	0.01	GRN_SORT1	GRN - SORT1	GRN	Secreted Signaling	PMID: 29555433
354	C1QC+ Macrophage	DC	GRN	SORT1	0.00513540039311941	0	GRN_SORT1	GRN - SORT1	GRN	Secreted Signaling	PMID: 29555433
355	DC	DC	LGALS9	PTPRC	0.0214461476027796	0	LGALS9_CD45	LGALS9 - CD45	GALECTIN	Secreted Signaling	PMID: 30120235
356	SPP1+ Macrophage	DC	LGALS9	PTPRC	0.019277597618615	0	LGALS9_CD45	LGALS9 - CD45	GALECTIN	Secreted Signaling	PMID: 30120235
357	C1QC+ Macrophage	DC	LGALS9	PTPRC	0.0196492305214933	0	LGALS9_CD45	LGALS9 - CD45	GALECTIN	Secreted Signaling	PMID: 30120235
358	DC	SPP1+ Macrophage	LGALS9	PTPRC	0.0248206951549812	0	LGALS9_CD45	LGALS9 - CD45	GALECTIN	Secreted Signaling	PMID: 30120235
359	SPP1+ Macrophage	SPP1+ Macrophage	LGALS9	PTPRC	0.0223187067278064	0	LGALS9_CD45	LGALS9 - CD45	GALECTIN	Secreted Signaling	PMID: 30120235
360	C1QC+ Macrophage	SPP1+ Macrophage	LGALS9	PTPRC	0.0227476062091741	0	LGALS9_CD45	LGALS9 - CD45	GALECTIN	Secreted Signaling	PMID: 30120235
361	DC	C1QC+ Macrophage	LGALS9	PTPRC	0.0054917828295669	0	LGALS9_CD45	LGALS9 - CD45	GALECTIN	Secreted Signaling	PMID: 30120235
362	SPP1+ Macrophage	C1QC+ Macrophage	LGALS9	PTPRC	0.00492835050629211	0	LGALS9_CD45	LGALS9 - CD45	GALECTIN	Secreted Signaling	PMID: 30120235
363	C1QC+ Macrophage	C1QC+ Macrophage	LGALS9	PTPRC	0.00502477638526971	0	LGALS9_CD45	LGALS9 - CD45	GALECTIN	Secreted Signaling	PMID: 30120235
364	DC	DC	LGALS9	HAVCR2	0.0103915554370258	0	LGALS9_HAVCR2	LGALS9 - HAVCR2	GALECTIN	Secreted Signaling	PMID: 27192565
365	SPP1+ Macrophage	DC	LGALS9	HAVCR2	0.009330144502245	0	LGALS9_HAVCR2	LGALS9 - HAVCR2	GALECTIN	Secreted Signaling	PMID: 27192565
366	C1QC+ Macrophage	DC	LGALS9	HAVCR2	0.00951187064047308	0	LGALS9_HAVCR2	LGALS9 - HAVCR2	GALECTIN	Secreted Signaling	PMID: 27192565
367	DC	SPP1+ Macrophage	LGALS9	HAVCR2	0.00354758106287883	0	LGALS9_HAVCR2	LGALS9 - HAVCR2	GALECTIN	Secreted Signaling	PMID: 27192565
368	SPP1+ Macrophage	SPP1+ Macrophage	LGALS9	HAVCR2	0.00318297673086603	0	LGALS9_HAVCR2	LGALS9 - HAVCR2	GALECTIN	Secreted Signaling	PMID: 27192565
369	C1QC+ Macrophage	SPP1+ Macrophage	LGALS9	HAVCR2	0.0032453647907463	0	LGALS9_HAVCR2	LGALS9 - HAVCR2	GALECTIN	Secreted Signaling	PMID: 27192565
370	DC	MFAP5+Fibroblasts	LGALS9	CD44	0.00375814545874847	0.03	LGALS9_CD44	LGALS9 - CD44	GALECTIN	Secreted Signaling	PMID: 25065622
371	SPP1+ Macrophage	MFAP5+Fibroblasts	LGALS9	CD44	0.00337197350293378	0.02	LGALS9_CD44	LGALS9 - CD44	GALECTIN	Secreted Signaling	PMID: 25065622
372	DC	DC	LGALS9	CD44	0.0311915357449135	0	LGALS9_CD44	LGALS9 - CD44	GALECTIN	Secreted Signaling	PMID: 25065622
373	SPP1+ Macrophage	DC	LGALS9	CD44	0.0280658331170142	0	LGALS9_CD44	LGALS9 - CD44	GALECTIN	Secreted Signaling	PMID: 25065622
374	C1QC+ Macrophage	DC	LGALS9	CD44	0.028601944367336	0	LGALS9_CD44	LGALS9 - CD44	GALECTIN	Secreted Signaling	PMID: 25065622
375	DC	SPP1+ Macrophage	LGALS9	CD44	0.0399156091437158	0	LGALS9_CD44	LGALS9 - CD44	GALECTIN	Secreted Signaling	PMID: 25065622
376	SPP1+ Macrophage	SPP1+ Macrophage	LGALS9	CD44	0.0359481065108592	0	LGALS9_CD44	LGALS9 - CD44	GALECTIN	Secreted Signaling	PMID: 25065622
377	C1QC+ Macrophage	SPP1+ Macrophage	LGALS9	CD44	0.0366291099288451	0	LGALS9_CD44	LGALS9 - CD44	GALECTIN	Secreted Signaling	PMID: 25065622
378	DC	VCAN+ Macrophage	LGALS9	CD44	0.00863541785520559	0	LGALS9_CD44	LGALS9 - CD44	GALECTIN	Secreted Signaling	PMID: 25065622
379	SPP1+ Macrophage	VCAN+ Macrophage	LGALS9	CD44	0.00775197665323725	0	LGALS9_CD44	LGALS9 - CD44	GALECTIN	Secreted Signaling	PMID: 25065622
380	C1QC+ Macrophage	VCAN+ Macrophage	LGALS9	CD44	0.00790320954391294	0	LGALS9_CD44	LGALS9 - CD44	GALECTIN	Secreted Signaling	PMID: 25065622
381	MCAM+Fibroblasts	MCAM+Fibroblasts	COL1A1	ITGA1_ITGB1	0.0373391862856007	0	COL1A1_ITGA1_ITGB1	COL1A1 - (ITGA1+ITGB1)	COLLAGEN	ECM-Receptor	KEGG: hsa04512
382	FAP+Fibroblasts	MCAM+Fibroblasts	COL1A1	ITGA1_ITGB1	0.0797534831623151	0	COL1A1_ITGA1_ITGB1	COL1A1 - (ITGA1+ITGB1)	COLLAGEN	ECM-Receptor	KEGG: hsa04512
383	CD74+Fibroblasts	MCAM+Fibroblasts	COL1A1	ITGA1_ITGB1	0.0465408287455217	0	COL1A1_ITGA1_ITGB1	COL1A1 - (ITGA1+ITGB1)	COLLAGEN	ECM-Receptor	KEGG: hsa04512
384	MFAP5+Fibroblasts	MCAM+Fibroblasts	COL1A1	ITGA1_ITGB1	0.114962966693329	0	COL1A1_ITGA1_ITGB1	COL1A1 - (ITGA1+ITGB1)	COLLAGEN	ECM-Receptor	KEGG: hsa04512
385	MCAM+Fibroblasts	FAP+Fibroblasts	COL1A1	ITGA1_ITGB1	0.0239665759013001	0	COL1A1_ITGA1_ITGB1	COL1A1 - (ITGA1+ITGB1)	COLLAGEN	ECM-Receptor	KEGG: hsa04512
386	FAP+Fibroblasts	FAP+Fibroblasts	COL1A1	ITGA1_ITGB1	0.052011376513077	0	COL1A1_ITGA1_ITGB1	COL1A1 - (ITGA1+ITGB1)	COLLAGEN	ECM-Receptor	KEGG: hsa04512
387	CD74+Fibroblasts	FAP+Fibroblasts	COL1A1	ITGA1_ITGB1	0.0299753677236821	0	COL1A1_ITGA1_ITGB1	COL1A1 - (ITGA1+ITGB1)	COLLAGEN	ECM-Receptor	KEGG: hsa04512
388	MFAP5+Fibroblasts	FAP+Fibroblasts	COL1A1	ITGA1_ITGB1	0.0759845824950511	0	COL1A1_ITGA1_ITGB1	COL1A1 - (ITGA1+ITGB1)	COLLAGEN	ECM-Receptor	KEGG: hsa04512
389	MCAM+Fibroblasts	MFAP5+Fibroblasts	COL1A1	ITGA1_ITGB1	0.0263389522186786	0	COL1A1_ITGA1_ITGB1	COL1A1 - (ITGA1+ITGB1)	COLLAGEN	ECM-Receptor	KEGG: hsa04512
390	FAP+Fibroblasts	MFAP5+Fibroblasts	COL1A1	ITGA1_ITGB1	0.0569977050592179	0	COL1A1_ITGA1_ITGB1	COL1A1 - (ITGA1+ITGB1)	COLLAGEN	ECM-Receptor	KEGG: hsa04512
391	CD74+Fibroblasts	MFAP5+Fibroblasts	COL1A1	ITGA1_ITGB1	0.0329224726878019	0	COL1A1_ITGA1_ITGB1	COL1A1 - (ITGA1+ITGB1)	COLLAGEN	ECM-Receptor	KEGG: hsa04512
392	MFAP5+Fibroblasts	MFAP5+Fibroblasts	COL1A1	ITGA1_ITGB1	0.083067831088047	0	COL1A1_ITGA1_ITGB1	COL1A1 - (ITGA1+ITGB1)	COLLAGEN	ECM-Receptor	KEGG: hsa04512
393	MCAM+Fibroblasts	MCAM+Fibroblasts	COL1A2	ITGA1_ITGB1	0.03676275810836	0	COL1A2_ITGA1_ITGB1	COL1A2 - (ITGA1+ITGB1)	COLLAGEN	ECM-Receptor	KEGG: hsa04512
394	FAP+Fibroblasts	MCAM+Fibroblasts	COL1A2	ITGA1_ITGB1	0.0942916326071655	0	COL1A2_ITGA1_ITGB1	COL1A2 - (ITGA1+ITGB1)	COLLAGEN	ECM-Receptor	KEGG: hsa04512
395	CD74+Fibroblasts	MCAM+Fibroblasts	COL1A2	ITGA1_ITGB1	0.0386949794791645	0	COL1A2_ITGA1_ITGB1	COL1A2 - (ITGA1+ITGB1)	COLLAGEN	ECM-Receptor	KEGG: hsa04512
396	MFAP5+Fibroblasts	MCAM+Fibroblasts	COL1A2	ITGA1_ITGB1	0.112950098656582	0	COL1A2_ITGA1_ITGB1	COL1A2 - (ITGA1+ITGB1)	COLLAGEN	ECM-Receptor	KEGG: hsa04512
397	MCAM+Fibroblasts	FAP+Fibroblasts	COL1A2	ITGA1_ITGB1	0.0235915298335825	0	COL1A2_ITGA1_ITGB1	COL1A2 - (ITGA1+ITGB1)	COLLAGEN	ECM-Receptor	KEGG: hsa04512
398	FAP+Fibroblasts	FAP+Fibroblasts	COL1A2	ITGA1_ITGB1	0.0618322459808913	0	COL1A2_ITGA1_ITGB1	COL1A2 - (ITGA1+ITGB1)	COLLAGEN	ECM-Receptor	KEGG: hsa04512
399	CD74+Fibroblasts	FAP+Fibroblasts	COL1A2	ITGA1_ITGB1	0.0248493408874567	0	COL1A2_ITGA1_ITGB1	COL1A2 - (ITGA1+ITGB1)	COLLAGEN	ECM-Receptor	KEGG: hsa04512
400	MFAP5+Fibroblasts	FAP+Fibroblasts	COL1A2	ITGA1_ITGB1	0.0745966580202819	0	COL1A2_ITGA1_ITGB1	COL1A2 - (ITGA1+ITGB1)	COLLAGEN	ECM-Receptor	KEGG: hsa04512
401	MCAM+Fibroblasts	MFAP5+Fibroblasts	COL1A2	ITGA1_ITGB1	0.0259277677095078	0	COL1A2_ITGA1_ITGB1	COL1A2 - (ITGA1+ITGB1)	COLLAGEN	ECM-Receptor	KEGG: hsa04512
402	FAP+Fibroblasts	MFAP5+Fibroblasts	COL1A2	ITGA1_ITGB1	0.0676928694632308	0	COL1A2_ITGA1_ITGB1	COL1A2 - (ITGA1+ITGB1)	COLLAGEN	ECM-Receptor	KEGG: hsa04512
403	CD74+Fibroblasts	MFAP5+Fibroblasts	COL1A2	ITGA1_ITGB1	0.0273066546419863	0	COL1A2_ITGA1_ITGB1	COL1A2 - (ITGA1+ITGB1)	COLLAGEN	ECM-Receptor	KEGG: hsa04512
404	MFAP5+Fibroblasts	MFAP5+Fibroblasts	COL1A2	ITGA1_ITGB1	0.081561945315022	0	COL1A2_ITGA1_ITGB1	COL1A2 - (ITGA1+ITGB1)	COLLAGEN	ECM-Receptor	KEGG: hsa04512
405	MCAM+Fibroblasts	MCAM+Fibroblasts	COL4A1	ITGA1_ITGB1	0.0393176671295096	0	COL4A1_ITGA1_ITGB1	COL4A1 - (ITGA1+ITGB1)	COLLAGEN	ECM-Receptor	KEGG: hsa04512
406	FAP+Fibroblasts	MCAM+Fibroblasts	COL4A1	ITGA1_ITGB1	0.0337260750499586	0	COL4A1_ITGA1_ITGB1	COL4A1 - (ITGA1+ITGB1)	COLLAGEN	ECM-Receptor	KEGG: hsa04512
407	CD74+Fibroblasts	MCAM+Fibroblasts	COL4A1	ITGA1_ITGB1	0.0141727389212301	0	COL4A1_ITGA1_ITGB1	COL4A1 - (ITGA1+ITGB1)	COLLAGEN	ECM-Receptor	KEGG: hsa04512
408	MFAP5+Fibroblasts	MCAM+Fibroblasts	COL4A1	ITGA1_ITGB1	0.0330316183792691	0	COL4A1_ITGA1_ITGB1	COL4A1 - (ITGA1+ITGB1)	COLLAGEN	ECM-Receptor	KEGG: hsa04512
409	MCAM+Fibroblasts	FAP+Fibroblasts	COL4A1	ITGA1_ITGB1	0.0252550751506828	0	COL4A1_ITGA1_ITGB1	COL4A1 - (ITGA1+ITGB1)	COLLAGEN	ECM-Receptor	KEGG: hsa04512
410	FAP+Fibroblasts	FAP+Fibroblasts	COL4A1	ITGA1_ITGB1	0.0216184007400659	0	COL4A1_ITGA1_ITGB1	COL4A1 - (ITGA1+ITGB1)	COLLAGEN	ECM-Receptor	KEGG: hsa04512
411	CD74+Fibroblasts	FAP+Fibroblasts	COL4A1	ITGA1_ITGB1	0.00901919858382221	0.03	COL4A1_ITGA1_ITGB1	COL4A1 - (ITGA1+ITGB1)	COLLAGEN	ECM-Receptor	KEGG: hsa04512
412	MFAP5+Fibroblasts	FAP+Fibroblasts	COL4A1	ITGA1_ITGB1	0.0211677927459017	0	COL4A1_ITGA1_ITGB1	COL4A1 - (ITGA1+ITGB1)	COLLAGEN	ECM-Receptor	KEGG: hsa04512
413	MCAM+Fibroblasts	MFAP5+Fibroblasts	COL4A1	ITGA1_ITGB1	0.0277513695266216	0	COL4A1_ITGA1_ITGB1	COL4A1 - (ITGA1+ITGB1)	COLLAGEN	ECM-Receptor	KEGG: hsa04512
414	FAP+Fibroblasts	MFAP5+Fibroblasts	COL4A1	ITGA1_ITGB1	0.0237639978518613	0	COL4A1_ITGA1_ITGB1	COL4A1 - (ITGA1+ITGB1)	COLLAGEN	ECM-Receptor	KEGG: hsa04512
415	CD74+Fibroblasts	MFAP5+Fibroblasts	COL4A1	ITGA1_ITGB1	0.0099270294540336	0	COL4A1_ITGA1_ITGB1	COL4A1 - (ITGA1+ITGB1)	COLLAGEN	ECM-Receptor	KEGG: hsa04512
416	MFAP5+Fibroblasts	MFAP5+Fibroblasts	COL4A1	ITGA1_ITGB1	0.0232697312913464	0	COL4A1_ITGA1_ITGB1	COL4A1 - (ITGA1+ITGB1)	COLLAGEN	ECM-Receptor	KEGG: hsa04512
417	MCAM+Fibroblasts	MCAM+Fibroblasts	COL4A2	ITGA1_ITGB1	0.0415212021221411	0	COL4A2_ITGA1_ITGB1	COL4A2 - (ITGA1+ITGB1)	COLLAGEN	ECM-Receptor	KEGG: hsa04512
418	FAP+Fibroblasts	MCAM+Fibroblasts	COL4A2	ITGA1_ITGB1	0.0413882296011484	0	COL4A2_ITGA1_ITGB1	COL4A2 - (ITGA1+ITGB1)	COLLAGEN	ECM-Receptor	KEGG: hsa04512
419	CD74+Fibroblasts	MCAM+Fibroblasts	COL4A2	ITGA1_ITGB1	0.0133370017054587	0	COL4A2_ITGA1_ITGB1	COL4A2 - (ITGA1+ITGB1)	COLLAGEN	ECM-Receptor	KEGG: hsa04512
420	MFAP5+Fibroblasts	MCAM+Fibroblasts	COL4A2	ITGA1_ITGB1	0.0349243966336725	0	COL4A2_ITGA1_ITGB1	COL4A2 - (ITGA1+ITGB1)	COLLAGEN	ECM-Receptor	KEGG: hsa04512
421	MCAM+Fibroblasts	FAP+Fibroblasts	COL4A2	ITGA1_ITGB1	0.0266923786694797	0	COL4A2_ITGA1_ITGB1	COL4A2 - (ITGA1+ITGB1)	COLLAGEN	ECM-Receptor	KEGG: hsa04512
422	FAP+Fibroblasts	FAP+Fibroblasts	COL4A2	ITGA1_ITGB1	0.026605577543811	0.01	COL4A2_ITGA1_ITGB1	COL4A2 - (ITGA1+ITGB1)	COLLAGEN	ECM-Receptor	KEGG: hsa04512
423	MFAP5+Fibroblasts	FAP+Fibroblasts	COL4A2	ITGA1_ITGB1	0.0223964956161679	0	COL4A2_ITGA1_ITGB1	COL4A2 - (ITGA1+ITGB1)	COLLAGEN	ECM-Receptor	KEGG: hsa04512
424	MCAM+Fibroblasts	MFAP5+Fibroblasts	COL4A2	ITGA1_ITGB1	0.0293264665406527	0	COL4A2_ITGA1_ITGB1	COL4A2 - (ITGA1+ITGB1)	COLLAGEN	ECM-Receptor	KEGG: hsa04512
425	FAP+Fibroblasts	MFAP5+Fibroblasts	COL4A2	ITGA1_ITGB1	0.029231356863918	0	COL4A2_ITGA1_ITGB1	COL4A2 - (ITGA1+ITGB1)	COLLAGEN	ECM-Receptor	KEGG: hsa04512
426	CD74+Fibroblasts	MFAP5+Fibroblasts	COL4A2	ITGA1_ITGB1	0.00933928117429859	0	COL4A2_ITGA1_ITGB1	COL4A2 - (ITGA1+ITGB1)	COLLAGEN	ECM-Receptor	KEGG: hsa04512
427	MFAP5+Fibroblasts	MFAP5+Fibroblasts	COL4A2	ITGA1_ITGB1	0.0246173745150768	0	COL4A2_ITGA1_ITGB1	COL4A2 - (ITGA1+ITGB1)	COLLAGEN	ECM-Receptor	KEGG: hsa04512
428	MCAM+Fibroblasts	MCAM+Fibroblasts	COL6A1	ITGA1_ITGB1	0.0135282614338649	0	COL6A1_ITGA1_ITGB1	COL6A1 - (ITGA1+ITGB1)	COLLAGEN	ECM-Receptor	KEGG: hsa04512
429	FAP+Fibroblasts	MCAM+Fibroblasts	COL6A1	ITGA1_ITGB1	0.047908523126968	0	COL6A1_ITGA1_ITGB1	COL6A1 - (ITGA1+ITGB1)	COLLAGEN	ECM-Receptor	KEGG: hsa04512
430	CD74+Fibroblasts	MCAM+Fibroblasts	COL6A1	ITGA1_ITGB1	0.00761826942404389	0	COL6A1_ITGA1_ITGB1	COL6A1 - (ITGA1+ITGB1)	COLLAGEN	ECM-Receptor	KEGG: hsa04512
431	MFAP5+Fibroblasts	MCAM+Fibroblasts	COL6A1	ITGA1_ITGB1	0.0569825854411008	0	COL6A1_ITGA1_ITGB1	COL6A1 - (ITGA1+ITGB1)	COLLAGEN	ECM-Receptor	KEGG: hsa04512
432	MCAM+Fibroblasts	FAP+Fibroblasts	COL6A1	ITGA1_ITGB1	0.0086070222002807	0	COL6A1_ITGA1_ITGB1	COL6A1 - (ITGA1+ITGB1)	COLLAGEN	ECM-Receptor	KEGG: hsa04512
433	FAP+Fibroblasts	FAP+Fibroblasts	COL6A1	ITGA1_ITGB1	0.0308720156055906	0	COL6A1_ITGA1_ITGB1	COL6A1 - (ITGA1+ITGB1)	COLLAGEN	ECM-Receptor	KEGG: hsa04512
434	MFAP5+Fibroblasts	FAP+Fibroblasts	COL6A1	ITGA1_ITGB1	0.0368441669595753	0	COL6A1_ITGA1_ITGB1	COL6A1 - (ITGA1+ITGB1)	COLLAGEN	ECM-Receptor	KEGG: hsa04512
435	MCAM+Fibroblasts	MFAP5+Fibroblasts	COL6A1	ITGA1_ITGB1	0.00947376192202884	0	COL6A1_ITGA1_ITGB1	COL6A1 - (ITGA1+ITGB1)	COLLAGEN	ECM-Receptor	KEGG: hsa04512
436	FAP+Fibroblasts	MFAP5+Fibroblasts	COL6A1	ITGA1_ITGB1	0.033904195573137	0	COL6A1_ITGA1_ITGB1	COL6A1 - (ITGA1+ITGB1)	COLLAGEN	ECM-Receptor	KEGG: hsa04512
437	CD74+Fibroblasts	MFAP5+Fibroblasts	COL6A1	ITGA1_ITGB1	0.00532546713170841	0.01	COL6A1_ITGA1_ITGB1	COL6A1 - (ITGA1+ITGB1)	COLLAGEN	ECM-Receptor	KEGG: hsa04512
438	MFAP5+Fibroblasts	MFAP5+Fibroblasts	COL6A1	ITGA1_ITGB1	0.0404384425653727	0	COL6A1_ITGA1_ITGB1	COL6A1 - (ITGA1+ITGB1)	COLLAGEN	ECM-Receptor	KEGG: hsa04512
439	MCAM+Fibroblasts	MCAM+Fibroblasts	COL6A2	ITGA1_ITGB1	0.0367787220567788	0	COL6A2_ITGA1_ITGB1	COL6A2 - (ITGA1+ITGB1)	COLLAGEN	ECM-Receptor	KEGG: hsa04512
440	FAP+Fibroblasts	MCAM+Fibroblasts	COL6A2	ITGA1_ITGB1	0.0799256134738661	0	COL6A2_ITGA1_ITGB1	COL6A2 - (ITGA1+ITGB1)	COLLAGEN	ECM-Receptor	KEGG: hsa04512
441	CD74+Fibroblasts	MCAM+Fibroblasts	COL6A2	ITGA1_ITGB1	0.018433282630241	0	COL6A2_ITGA1_ITGB1	COL6A2 - (ITGA1+ITGB1)	COLLAGEN	ECM-Receptor	KEGG: hsa04512
442	MFAP5+Fibroblasts	MCAM+Fibroblasts	COL6A2	ITGA1_ITGB1	0.0688092967903168	0	COL6A2_ITGA1_ITGB1	COL6A2 - (ITGA1+ITGB1)	COLLAGEN	ECM-Receptor	KEGG: hsa04512
443	MCAM+Fibroblasts	FAP+Fibroblasts	COL6A2	ITGA1_ITGB1	0.0236019144195285	0	COL6A2_ITGA1_ITGB1	COL6A2 - (ITGA1+ITGB1)	COLLAGEN	ECM-Receptor	KEGG: hsa04512
444	FAP+Fibroblasts	FAP+Fibroblasts	COL6A2	ITGA1_ITGB1	0.0521270232129882	0	COL6A2_ITGA1_ITGB1	COL6A2 - (ITGA1+ITGB1)	COLLAGEN	ECM-Receptor	KEGG: hsa04512
445	CD74+Fibroblasts	FAP+Fibroblasts	COL6A2	ITGA1_ITGB1	0.0117489722384652	0	COL6A2_ITGA1_ITGB1	COL6A2 - (ITGA1+ITGB1)	COLLAGEN	ECM-Receptor	KEGG: hsa04512
446	MFAP5+Fibroblasts	FAP+Fibroblasts	COL6A2	ITGA1_ITGB1	0.0446892334622209	0	COL6A2_ITGA1_ITGB1	COL6A2 - (ITGA1+ITGB1)	COLLAGEN	ECM-Receptor	KEGG: hsa04512
447	MCAM+Fibroblasts	MFAP5+Fibroblasts	COL6A2	ITGA1_ITGB1	0.025939153347608	0	COL6A2_ITGA1_ITGB1	COL6A2 - (ITGA1+ITGB1)	COLLAGEN	ECM-Receptor	KEGG: hsa04512
448	FAP+Fibroblasts	MFAP5+Fibroblasts	COL6A2	ITGA1_ITGB1	0.0571237707219077	0	COL6A2_ITGA1_ITGB1	COL6A2 - (ITGA1+ITGB1)	COLLAGEN	ECM-Receptor	KEGG: hsa04512
449	CD74+Fibroblasts	MFAP5+Fibroblasts	COL6A2	ITGA1_ITGB1	0.0129279850107005	0	COL6A2_ITGA1_ITGB1	COL6A2 - (ITGA1+ITGB1)	COLLAGEN	ECM-Receptor	KEGG: hsa04512
450	MFAP5+Fibroblasts	MFAP5+Fibroblasts	COL6A2	ITGA1_ITGB1	0.0490098796470177	0	COL6A2_ITGA1_ITGB1	COL6A2 - (ITGA1+ITGB1)	COLLAGEN	ECM-Receptor	KEGG: hsa04512
451	FAP+Fibroblasts	MCAM+Fibroblasts	COL6A3	ITGA1_ITGB1	0.0493709049672342	0	COL6A3_ITGA1_ITGB1	COL6A3 - (ITGA1+ITGB1)	COLLAGEN	ECM-Receptor	KEGG: hsa04512
452	MFAP5+Fibroblasts	MCAM+Fibroblasts	COL6A3	ITGA1_ITGB1	0.0609389137241804	0	COL6A3_ITGA1_ITGB1	COL6A3 - (ITGA1+ITGB1)	COLLAGEN	ECM-Receptor	KEGG: hsa04512
453	FAP+Fibroblasts	FAP+Fibroblasts	COL6A3	ITGA1_ITGB1	0.0318317536701283	0	COL6A3_ITGA1_ITGB1	COL6A3 - (ITGA1+ITGB1)	COLLAGEN	ECM-Receptor	KEGG: hsa04512
454	MFAP5+Fibroblasts	FAP+Fibroblasts	COL6A3	ITGA1_ITGB1	0.0394607840179531	0	COL6A3_ITGA1_ITGB1	COL6A3 - (ITGA1+ITGB1)	COLLAGEN	ECM-Receptor	KEGG: hsa04512
455	FAP+Fibroblasts	MFAP5+Fibroblasts	COL6A3	ITGA1_ITGB1	0.0349547970353817	0	COL6A3_ITGA1_ITGB1	COL6A3 - (ITGA1+ITGB1)	COLLAGEN	ECM-Receptor	KEGG: hsa04512
456	MFAP5+Fibroblasts	MFAP5+Fibroblasts	COL6A3	ITGA1_ITGB1	0.0432988443852144	0	COL6A3_ITGA1_ITGB1	COL6A3 - (ITGA1+ITGB1)	COLLAGEN	ECM-Receptor	KEGG: hsa04512
457	MCAM+Fibroblasts	DC	FN1	ITGA5_ITGB1	0.00497908252003263	0	FN1_ITGA5_ITGB1	FN1 - (ITGA5+ITGB1)	FN1	ECM-Receptor	KEGG: hsa04512
458	FAP+Fibroblasts	DC	FN1	ITGA5_ITGB1	0.0146859734947302	0	FN1_ITGA5_ITGB1	FN1 - (ITGA5+ITGB1)	FN1	ECM-Receptor	KEGG: hsa04512
459	CD74+Fibroblasts	DC	FN1	ITGA5_ITGB1	0.00351116064390592	0	FN1_ITGA5_ITGB1	FN1 - (ITGA5+ITGB1)	FN1	ECM-Receptor	KEGG: hsa04512
460	MFAP5+Fibroblasts	DC	FN1	ITGA5_ITGB1	0.0282022968137878	0	FN1_ITGA5_ITGB1	FN1 - (ITGA5+ITGB1)	FN1	ECM-Receptor	KEGG: hsa04512
461	MCAM+Fibroblasts	SPP1+ Macrophage	FN1	ITGA5_ITGB1	0.00584303448882958	0	FN1_ITGA5_ITGB1	FN1 - (ITGA5+ITGB1)	FN1	ECM-Receptor	KEGG: hsa04512
462	FAP+Fibroblasts	SPP1+ Macrophage	FN1	ITGA5_ITGB1	0.0172051056217764	0	FN1_ITGA5_ITGB1	FN1 - (ITGA5+ITGB1)	FN1	ECM-Receptor	KEGG: hsa04512
463	CD74+Fibroblasts	SPP1+ Macrophage	FN1	ITGA5_ITGB1	0.00412145926549269	0	FN1_ITGA5_ITGB1	FN1 - (ITGA5+ITGB1)	FN1	ECM-Receptor	KEGG: hsa04512
464	MFAP5+Fibroblasts	SPP1+ Macrophage	FN1	ITGA5_ITGB1	0.0329623649586625	0	FN1_ITGA5_ITGB1	FN1 - (ITGA5+ITGB1)	FN1	ECM-Receptor	KEGG: hsa04512
465	FAP+Fibroblasts	MCAM+Fibroblasts	LAMA2	ITGA1_ITGB1	0.0256615290035148	0	LAMA2_ITGA1_ITGB1	LAMA2 - (ITGA1+ITGB1)	LAMININ	ECM-Receptor	KEGG: hsa04512
466	FAP+Fibroblasts	FAP+Fibroblasts	LAMA2	ITGA1_ITGB1	0.0163998921344949	0	LAMA2_ITGA1_ITGB1	LAMA2 - (ITGA1+ITGB1)	LAMININ	ECM-Receptor	KEGG: hsa04512
467	FAP+Fibroblasts	MFAP5+Fibroblasts	LAMA2	ITGA1_ITGB1	0.0180371076853522	0	LAMA2_ITGA1_ITGB1	LAMA2 - (ITGA1+ITGB1)	LAMININ	ECM-Receptor	KEGG: hsa04512
468	MFAP5+Fibroblasts	MCAM+Fibroblasts	LAMA4	ITGA1_ITGB1	0.00990196927063074	0	LAMA4_ITGA1_ITGB1	LAMA4 - (ITGA1+ITGB1)	LAMININ	ECM-Receptor	KEGG: hsa04512
469	MFAP5+Fibroblasts	FAP+Fibroblasts	LAMA4	ITGA1_ITGB1	0.00629147014763745	0	LAMA4_ITGA1_ITGB1	LAMA4 - (ITGA1+ITGB1)	LAMININ	ECM-Receptor	KEGG: hsa04512
470	MFAP5+Fibroblasts	MFAP5+Fibroblasts	LAMA4	ITGA1_ITGB1	0.00692665956884281	0	LAMA4_ITGA1_ITGB1	LAMA4 - (ITGA1+ITGB1)	LAMININ	ECM-Receptor	KEGG: hsa04512
471	MFAP5+Fibroblasts	MCAM+Fibroblasts	LAMB1	ITGA1_ITGB1	0.0028507631890467	0	LAMB1_ITGA1_ITGB1	LAMB1 - (ITGA1+ITGB1)	LAMININ	ECM-Receptor	KEGG: hsa04512
472	MFAP5+Fibroblasts	FAP+Fibroblasts	LAMB1	ITGA1_ITGB1	0.00180661417685371	0	LAMB1_ITGA1_ITGB1	LAMB1 - (ITGA1+ITGB1)	LAMININ	ECM-Receptor	KEGG: hsa04512
473	MFAP5+Fibroblasts	MFAP5+Fibroblasts	LAMB1	ITGA1_ITGB1	0.00198991741446772	0	LAMB1_ITGA1_ITGB1	LAMB1 - (ITGA1+ITGB1)	LAMININ	ECM-Receptor	KEGG: hsa04512
474	MCAM+Fibroblasts	MCAM+Fibroblasts	LAMB2	ITGA1_ITGB1	0.00935204485794649	0	LAMB2_ITGA1_ITGB1	LAMB2 - (ITGA1+ITGB1)	LAMININ	ECM-Receptor	KEGG: hsa04512
475	FAP+Fibroblasts	MCAM+Fibroblasts	LAMB2	ITGA1_ITGB1	0.00976385793368061	0	LAMB2_ITGA1_ITGB1	LAMB2 - (ITGA1+ITGB1)	LAMININ	ECM-Receptor	KEGG: hsa04512
476	MFAP5+Fibroblasts	MCAM+Fibroblasts	LAMB2	ITGA1_ITGB1	0.00794759366876482	0	LAMB2_ITGA1_ITGB1	LAMB2 - (ITGA1+ITGB1)	LAMININ	ECM-Receptor	KEGG: hsa04512
477	MCAM+Fibroblasts	FAP+Fibroblasts	LAMB2	ITGA1_ITGB1	0.0059408584175314	0	LAMB2_ITGA1_ITGB1	LAMB2 - (ITGA1+ITGB1)	LAMININ	ECM-Receptor	KEGG: hsa04512
478	FAP+Fibroblasts	FAP+Fibroblasts	LAMB2	ITGA1_ITGB1	0.00620340204746289	0	LAMB2_ITGA1_ITGB1	LAMB2 - (ITGA1+ITGB1)	LAMININ	ECM-Receptor	KEGG: hsa04512
479	MFAP5+Fibroblasts	FAP+Fibroblasts	LAMB2	ITGA1_ITGB1	0.00504607562067098	0	LAMB2_ITGA1_ITGB1	LAMB2 - (ITGA1+ITGB1)	LAMININ	ECM-Receptor	KEGG: hsa04512
480	MCAM+Fibroblasts	MFAP5+Fibroblasts	LAMB2	ITGA1_ITGB1	0.00654088293330638	0	LAMB2_ITGA1_ITGB1	LAMB2 - (ITGA1+ITGB1)	LAMININ	ECM-Receptor	KEGG: hsa04512
481	FAP+Fibroblasts	MFAP5+Fibroblasts	LAMB2	ITGA1_ITGB1	0.0068297611875057	0	LAMB2_ITGA1_ITGB1	LAMB2 - (ITGA1+ITGB1)	LAMININ	ECM-Receptor	KEGG: hsa04512
482	MFAP5+Fibroblasts	MFAP5+Fibroblasts	LAMB2	ITGA1_ITGB1	0.00555623253581079	0	LAMB2_ITGA1_ITGB1	LAMB2 - (ITGA1+ITGB1)	LAMININ	ECM-Receptor	KEGG: hsa04512
483	MCAM+Fibroblasts	MCAM+Fibroblasts	LAMC1	ITGA1_ITGB1	0.00690332406646962	0	LAMC1_ITGA1_ITGB1	LAMC1 - (ITGA1+ITGB1)	LAMININ	ECM-Receptor	KEGG: hsa04512
484	FAP+Fibroblasts	MCAM+Fibroblasts	LAMC1	ITGA1_ITGB1	0.00297156950403749	0	LAMC1_ITGA1_ITGB1	LAMC1 - (ITGA1+ITGB1)	LAMININ	ECM-Receptor	KEGG: hsa04512
485	MFAP5+Fibroblasts	MCAM+Fibroblasts	LAMC1	ITGA1_ITGB1	0.00942464482804786	0	LAMC1_ITGA1_ITGB1	LAMC1 - (ITGA1+ITGB1)	LAMININ	ECM-Receptor	KEGG: hsa04512
486	MCAM+Fibroblasts	FAP+Fibroblasts	LAMC1	ITGA1_ITGB1	0.0043813656030192	0	LAMC1_ITGA1_ITGB1	LAMC1 - (ITGA1+ITGB1)	LAMININ	ECM-Receptor	KEGG: hsa04512
487	FAP+Fibroblasts	FAP+Fibroblasts	LAMC1	ITGA1_ITGB1	0.00188325633179207	0.04	LAMC1_ITGA1_ITGB1	LAMC1 - (ITGA1+ITGB1)	LAMININ	ECM-Receptor	KEGG: hsa04512
488	MFAP5+Fibroblasts	FAP+Fibroblasts	LAMC1	ITGA1_ITGB1	0.00598713737301556	0	LAMC1_ITGA1_ITGB1	LAMC1 - (ITGA1+ITGB1)	LAMININ	ECM-Receptor	KEGG: hsa04512
489	MCAM+Fibroblasts	MFAP5+Fibroblasts	LAMC1	ITGA1_ITGB1	0.00482464638087603	0	LAMC1_ITGA1_ITGB1	LAMC1 - (ITGA1+ITGB1)	LAMININ	ECM-Receptor	KEGG: hsa04512
490	FAP+Fibroblasts	MFAP5+Fibroblasts	LAMC1	ITGA1_ITGB1	0.00207431969935805	0	LAMC1_ITGA1_ITGB1	LAMC1 - (ITGA1+ITGB1)	LAMININ	ECM-Receptor	KEGG: hsa04512
491	MFAP5+Fibroblasts	MFAP5+Fibroblasts	LAMC1	ITGA1_ITGB1	0.00659180505100465	0	LAMC1_ITGA1_ITGB1	LAMC1 - (ITGA1+ITGB1)	LAMININ	ECM-Receptor	KEGG: hsa04512
492	FAP+Fibroblasts	MCAM+Fibroblasts	LAMA2	ITGA7_ITGB1	0.0260427907344636	0	LAMA2_ITGA7_ITGB1	LAMA2 - (ITGA7+ITGB1)	LAMININ	ECM-Receptor	KEGG: hsa04512
493	MFAP5+Fibroblasts	MCAM+Fibroblasts	LAMA4	ITGA7_ITGB1	0.0100515015606996	0	LAMA4_ITGA7_ITGB1	LAMA4 - (ITGA7+ITGB1)	LAMININ	ECM-Receptor	KEGG: hsa04512
494	MFAP5+Fibroblasts	MCAM+Fibroblasts	LAMB1	ITGA7_ITGB1	0.00289412458215064	0	LAMB1_ITGA7_ITGB1	LAMB1 - (ITGA7+ITGB1)	LAMININ	ECM-Receptor	KEGG: hsa04512
495	MCAM+Fibroblasts	MCAM+Fibroblasts	LAMB2	ITGA7_ITGB1	0.00949335221870247	0	LAMB2_ITGA7_ITGB1	LAMB2 - (ITGA7+ITGB1)	LAMININ	ECM-Receptor	KEGG: hsa04512
496	FAP+Fibroblasts	MCAM+Fibroblasts	LAMB2	ITGA7_ITGB1	0.00991132544581396	0	LAMB2_ITGA7_ITGB1	LAMB2 - (ITGA7+ITGB1)	LAMININ	ECM-Receptor	KEGG: hsa04512
497	MFAP5+Fibroblasts	MCAM+Fibroblasts	LAMB2	ITGA7_ITGB1	0.00806785290173884	0	LAMB2_ITGA7_ITGB1	LAMB2 - (ITGA7+ITGB1)	LAMININ	ECM-Receptor	KEGG: hsa04512
498	MCAM+Fibroblasts	MCAM+Fibroblasts	LAMC1	ITGA7_ITGB1	0.00700789352674396	0	LAMC1_ITGA7_ITGB1	LAMC1 - (ITGA7+ITGB1)	LAMININ	ECM-Receptor	KEGG: hsa04512
499	FAP+Fibroblasts	MCAM+Fibroblasts	LAMC1	ITGA7_ITGB1	0.00301676285644106	0	LAMC1_ITGA7_ITGB1	LAMC1 - (ITGA7+ITGB1)	LAMININ	ECM-Receptor	KEGG: hsa04512
500	MFAP5+Fibroblasts	MCAM+Fibroblasts	LAMC1	ITGA7_ITGB1	0.00956703856471278	0	LAMC1_ITGA7_ITGB1	LAMC1 - (ITGA7+ITGB1)	LAMININ	ECM-Receptor	KEGG: hsa04512
501	MCAM+Fibroblasts	FAP+Fibroblasts	COL1A1	ITGA11_ITGB1	0.0197628028319087	0	COL1A1_ITGA11_ITGB1	COL1A1 - (ITGA11+ITGB1)	COLLAGEN	ECM-Receptor	KEGG: hsa04512
502	FAP+Fibroblasts	FAP+Fibroblasts	COL1A1	ITGA11_ITGB1	0.0431057518812382	0	COL1A1_ITGA11_ITGB1	COL1A1 - (ITGA11+ITGB1)	COLLAGEN	ECM-Receptor	KEGG: hsa04512
503	CD74+Fibroblasts	FAP+Fibroblasts	COL1A1	ITGA11_ITGB1	0.0247443633565631	0	COL1A1_ITGA11_ITGB1	COL1A1 - (ITGA11+ITGB1)	COLLAGEN	ECM-Receptor	KEGG: hsa04512
504	MFAP5+Fibroblasts	FAP+Fibroblasts	COL1A1	ITGA11_ITGB1	0.0632480210595125	0	COL1A1_ITGA11_ITGB1	COL1A1 - (ITGA11+ITGB1)	COLLAGEN	ECM-Receptor	KEGG: hsa04512
505	MCAM+Fibroblasts	MFAP5+Fibroblasts	COL1A1	ITGA11_ITGB1	0.0200161333303244	0	COL1A1_ITGA11_ITGB1	COL1A1 - (ITGA11+ITGB1)	COLLAGEN	ECM-Receptor	KEGG: hsa04512
506	FAP+Fibroblasts	MFAP5+Fibroblasts	COL1A1	ITGA11_ITGB1	0.0436449822949348	0	COL1A1_ITGA11_ITGB1	COL1A1 - (ITGA11+ITGB1)	COLLAGEN	ECM-Receptor	KEGG: hsa04512
507	CD74+Fibroblasts	MFAP5+Fibroblasts	COL1A1	ITGA11_ITGB1	0.0250599177446468	0	COL1A1_ITGA11_ITGB1	COL1A1 - (ITGA11+ITGB1)	COLLAGEN	ECM-Receptor	KEGG: hsa04512
508	MFAP5+Fibroblasts	MFAP5+Fibroblasts	COL1A1	ITGA11_ITGB1	0.0640223623680166	0	COL1A1_ITGA11_ITGB1	COL1A1 - (ITGA11+ITGB1)	COLLAGEN	ECM-Receptor	KEGG: hsa04512
509	MCAM+Fibroblasts	FAP+Fibroblasts	COL1A2	ITGA11_ITGB1	0.0194522293424059	0	COL1A2_ITGA11_ITGB1	COL1A2 - (ITGA11+ITGB1)	COLLAGEN	ECM-Receptor	KEGG: hsa04512
510	FAP+Fibroblasts	FAP+Fibroblasts	COL1A2	ITGA11_ITGB1	0.0513361090859431	0	COL1A2_ITGA11_ITGB1	COL1A2 - (ITGA11+ITGB1)	COLLAGEN	ECM-Receptor	KEGG: hsa04512
511	CD74+Fibroblasts	FAP+Fibroblasts	COL1A2	ITGA11_ITGB1	0.0204939806985954	0	COL1A2_ITGA11_ITGB1	COL1A2 - (ITGA11+ITGB1)	COLLAGEN	ECM-Receptor	KEGG: hsa04512
512	MFAP5+Fibroblasts	FAP+Fibroblasts	COL1A2	ITGA11_ITGB1	0.0620771114641232	0	COL1A2_ITGA11_ITGB1	COL1A2 - (ITGA11+ITGB1)	COLLAGEN	ECM-Receptor	KEGG: hsa04512
513	MCAM+Fibroblasts	MFAP5+Fibroblasts	COL1A2	ITGA11_ITGB1	0.0197016587543188	0	COL1A2_ITGA11_ITGB1	COL1A2 - (ITGA11+ITGB1)	COLLAGEN	ECM-Receptor	KEGG: hsa04512
514	FAP+Fibroblasts	MFAP5+Fibroblasts	COL1A2	ITGA11_ITGB1	0.051972704937741	0	COL1A2_ITGA11_ITGB1	COL1A2 - (ITGA11+ITGB1)	COLLAGEN	ECM-Receptor	KEGG: hsa04512
515	CD74+Fibroblasts	MFAP5+Fibroblasts	COL1A2	ITGA11_ITGB1	0.0207564853725607	0	COL1A2_ITGA11_ITGB1	COL1A2 - (ITGA11+ITGB1)	COLLAGEN	ECM-Receptor	KEGG: hsa04512
516	MFAP5+Fibroblasts	MFAP5+Fibroblasts	COL1A2	ITGA11_ITGB1	0.0628380790325231	0	COL1A2_ITGA11_ITGB1	COL1A2 - (ITGA11+ITGB1)	COLLAGEN	ECM-Receptor	KEGG: hsa04512
517	MCAM+Fibroblasts	FAP+Fibroblasts	COL4A1	ITGA11_ITGB1	0.0208301206989125	0	COL4A1_ITGA11_ITGB1	COL4A1 - (ITGA11+ITGB1)	COLLAGEN	ECM-Receptor	KEGG: hsa04512
518	FAP+Fibroblasts	FAP+Fibroblasts	COL4A1	ITGA11_ITGB1	0.0178189817088167	0	COL4A1_ITGA11_ITGB1	COL4A1 - (ITGA11+ITGB1)	COLLAGEN	ECM-Receptor	KEGG: hsa04512
519	CD74+Fibroblasts	FAP+Fibroblasts	COL4A1	ITGA11_ITGB1	0.00741729361837066	0	COL4A1_ITGA11_ITGB1	COL4A1 - (ITGA11+ITGB1)	COLLAGEN	ECM-Receptor	KEGG: hsa04512
520	MFAP5+Fibroblasts	FAP+Fibroblasts	COL4A1	ITGA11_ITGB1	0.0174461555988119	0	COL4A1_ITGA11_ITGB1	COL4A1 - (ITGA11+ITGB1)	COLLAGEN	ECM-Receptor	KEGG: hsa04512
521	MCAM+Fibroblasts	MFAP5+Fibroblasts	COL4A1	ITGA11_ITGB1	0.0210968382109836	0	COL4A1_ITGA11_ITGB1	COL4A1 - (ITGA11+ITGB1)	COLLAGEN	ECM-Receptor	KEGG: hsa04512
522	FAP+Fibroblasts	MFAP5+Fibroblasts	COL4A1	ITGA11_ITGB1	0.0180478540011072	0	COL4A1_ITGA11_ITGB1	COL4A1 - (ITGA11+ITGB1)	COLLAGEN	ECM-Receptor	KEGG: hsa04512
523	CD74+Fibroblasts	MFAP5+Fibroblasts	COL4A1	ITGA11_ITGB1	0.00751358558475881	0	COL4A1_ITGA11_ITGB1	COL4A1 - (ITGA11+ITGB1)	COLLAGEN	ECM-Receptor	KEGG: hsa04512
524	MFAP5+Fibroblasts	MFAP5+Fibroblasts	COL4A1	ITGA11_ITGB1	0.0176703253546908	0	COL4A1_ITGA11_ITGB1	COL4A1 - (ITGA11+ITGB1)	COLLAGEN	ECM-Receptor	KEGG: hsa04512
525	MCAM+Fibroblasts	FAP+Fibroblasts	COL4A2	ITGA11_ITGB1	0.0220212828621176	0	COL4A2_ITGA11_ITGB1	COL4A2 - (ITGA11+ITGB1)	COLLAGEN	ECM-Receptor	KEGG: hsa04512
526	FAP+Fibroblasts	FAP+Fibroblasts	COL4A2	ITGA11_ITGB1	0.021949329151149	0	COL4A2_ITGA11_ITGB1	COL4A2 - (ITGA11+ITGB1)	COLLAGEN	ECM-Receptor	KEGG: hsa04512
527	CD74+Fibroblasts	FAP+Fibroblasts	COL4A2	ITGA11_ITGB1	0.00697709178000781	0	COL4A2_ITGA11_ITGB1	COL4A2 - (ITGA11+ITGB1)	COLLAGEN	ECM-Receptor	KEGG: hsa04512
528	MFAP5+Fibroblasts	FAP+Fibroblasts	COL4A2	ITGA11_ITGB1	0.0184629075307109	0	COL4A2_ITGA11_ITGB1	COL4A2 - (ITGA11+ITGB1)	COLLAGEN	ECM-Receptor	KEGG: hsa04512
529	MCAM+Fibroblasts	MFAP5+Fibroblasts	COL4A2	ITGA11_ITGB1	0.0223029051056121	0	COL4A2_ITGA11_ITGB1	COL4A2 - (ITGA11+ITGB1)	COLLAGEN	ECM-Receptor	KEGG: hsa04512
530	FAP+Fibroblasts	MFAP5+Fibroblasts	COL4A2	ITGA11_ITGB1	0.0222300521210681	0	COL4A2_ITGA11_ITGB1	COL4A2 - (ITGA11+ITGB1)	COLLAGEN	ECM-Receptor	KEGG: hsa04512
531	CD74+Fibroblasts	MFAP5+Fibroblasts	COL4A2	ITGA11_ITGB1	0.00706770969886667	0	COL4A2_ITGA11_ITGB1	COL4A2 - (ITGA11+ITGB1)	COLLAGEN	ECM-Receptor	KEGG: hsa04512
532	MFAP5+Fibroblasts	MFAP5+Fibroblasts	COL4A2	ITGA11_ITGB1	0.0186998931289396	0	COL4A2_ITGA11_ITGB1	COL4A2 - (ITGA11+ITGB1)	COLLAGEN	ECM-Receptor	KEGG: hsa04512
533	MCAM+Fibroblasts	FAP+Fibroblasts	COL6A1	ITGA11_ITGB1	0.00707780125608031	0	COL6A1_ITGA11_ITGB1	COL6A1 - (ITGA11+ITGB1)	COLLAGEN	ECM-Receptor	KEGG: hsa04512
534	FAP+Fibroblasts	FAP+Fibroblasts	COL6A1	ITGA11_ITGB1	0.0254886486876012	0	COL6A1_ITGA11_ITGB1	COL6A1 - (ITGA11+ITGB1)	COLLAGEN	ECM-Receptor	KEGG: hsa04512
535	CD74+Fibroblasts	FAP+Fibroblasts	COL6A1	ITGA11_ITGB1	0.00397442094049539	0	COL6A1_ITGA11_ITGB1	COL6A1 - (ITGA11+ITGB1)	COLLAGEN	ECM-Receptor	KEGG: hsa04512
536	MFAP5+Fibroblasts	FAP+Fibroblasts	COL6A1	ITGA11_ITGB1	0.030452117928121	0	COL6A1_ITGA11_ITGB1	COL6A1 - (ITGA11+ITGB1)	COLLAGEN	ECM-Receptor	KEGG: hsa04512
537	MCAM+Fibroblasts	MFAP5+Fibroblasts	COL6A1	ITGA11_ITGB1	0.00716971773775701	0	COL6A1_ITGA11_ITGB1	COL6A1 - (ITGA11+ITGB1)	COLLAGEN	ECM-Receptor	KEGG: hsa04512
538	FAP+Fibroblasts	MFAP5+Fibroblasts	COL6A1	ITGA11_ITGB1	0.0258134434051835	0	COL6A1_ITGA11_ITGB1	COL6A1 - (ITGA11+ITGB1)	COLLAGEN	ECM-Receptor	KEGG: hsa04512
539	CD74+Fibroblasts	MFAP5+Fibroblasts	COL6A1	ITGA11_ITGB1	0.00402619852555733	0	COL6A1_ITGA11_ITGB1	COL6A1 - (ITGA11+ITGB1)	COLLAGEN	ECM-Receptor	KEGG: hsa04512
540	MFAP5+Fibroblasts	MFAP5+Fibroblasts	COL6A1	ITGA11_ITGB1	0.0308381592755501	0	COL6A1_ITGA11_ITGB1	COL6A1 - (ITGA11+ITGB1)	COLLAGEN	ECM-Receptor	KEGG: hsa04512
541	MCAM+Fibroblasts	FAP+Fibroblasts	COL6A2	ITGA11_ITGB1	0.0194608281947362	0	COL6A2_ITGA11_ITGB1	COL6A2 - (ITGA11+ITGB1)	COLLAGEN	ECM-Receptor	KEGG: hsa04512
542	FAP+Fibroblasts	FAP+Fibroblasts	COL6A2	ITGA11_ITGB1	0.0432024994391399	0	COL6A2_ITGA11_ITGB1	COL6A2 - (ITGA11+ITGB1)	COLLAGEN	ECM-Receptor	KEGG: hsa04512
543	CD74+Fibroblasts	FAP+Fibroblasts	COL6A2	ITGA11_ITGB1	0.0096669601824386	0	COL6A2_ITGA11_ITGB1	COL6A2 - (ITGA11+ITGB1)	COLLAGEN	ECM-Receptor	KEGG: hsa04512
544	MFAP5+Fibroblasts	FAP+Fibroblasts	COL6A2	ITGA11_ITGB1	0.0369884216919042	0	COL6A2_ITGA11_ITGB1	COL6A2 - (ITGA11+ITGB1)	COLLAGEN	ECM-Receptor	KEGG: hsa04512
545	MCAM+Fibroblasts	MFAP5+Fibroblasts	COL6A2	ITGA11_ITGB1	0.0197103656504658	0	COL6A2_ITGA11_ITGB1	COL6A2 - (ITGA11+ITGB1)	COLLAGEN	ECM-Receptor	KEGG: hsa04512
546	FAP+Fibroblasts	MFAP5+Fibroblasts	COL6A2	ITGA11_ITGB1	0.0437428847890358	0	COL6A2_ITGA11_ITGB1	COL6A2 - (ITGA11+ITGB1)	COLLAGEN	ECM-Receptor	KEGG: hsa04512
547	CD74+Fibroblasts	MFAP5+Fibroblasts	COL6A2	ITGA11_ITGB1	0.00979216939950668	0	COL6A2_ITGA11_ITGB1	COL6A2 - (ITGA11+ITGB1)	COLLAGEN	ECM-Receptor	KEGG: hsa04512
548	MFAP5+Fibroblasts	MFAP5+Fibroblasts	COL6A2	ITGA11_ITGB1	0.0374541227794388	0	COL6A2_ITGA11_ITGB1	COL6A2 - (ITGA11+ITGB1)	COLLAGEN	ECM-Receptor	KEGG: hsa04512
549	FAP+Fibroblasts	FAP+Fibroblasts	COL6A3	ITGA11_ITGB1	0.0262855697728276	0	COL6A3_ITGA11_ITGB1	COL6A3 - (ITGA11+ITGB1)	COLLAGEN	ECM-Receptor	KEGG: hsa04512
550	MFAP5+Fibroblasts	FAP+Fibroblasts	COL6A3	ITGA11_ITGB1	0.0326301605392417	0	COL6A3_ITGA11_ITGB1	COL6A3 - (ITGA11+ITGB1)	COLLAGEN	ECM-Receptor	KEGG: hsa04512
551	FAP+Fibroblasts	MFAP5+Fibroblasts	COL6A3	ITGA11_ITGB1	0.0266202420352799	0	COL6A3_ITGA11_ITGB1	COL6A3 - (ITGA11+ITGB1)	COLLAGEN	ECM-Receptor	KEGG: hsa04512
552	MFAP5+Fibroblasts	MFAP5+Fibroblasts	COL6A3	ITGA11_ITGB1	0.0330428719185604	0	COL6A3_ITGA11_ITGB1	COL6A3 - (ITGA11+ITGB1)	COLLAGEN	ECM-Receptor	KEGG: hsa04512
553	MCAM+Fibroblasts	MFAP5+Fibroblasts	FN1	ITGAV_ITGB1	0.0107472844117472	0	FN1_ITGAV_ITGB1	FN1 - (ITGAV+ITGB1)	FN1	ECM-Receptor	KEGG: hsa04512
554	FAP+Fibroblasts	MFAP5+Fibroblasts	FN1	ITGAV_ITGB1	0.031345230897889	0	FN1_ITGAV_ITGB1	FN1 - (ITGAV+ITGB1)	FN1	ECM-Receptor	KEGG: hsa04512
555	CD74+Fibroblasts	MFAP5+Fibroblasts	FN1	ITGAV_ITGB1	0.00759176919154319	0	FN1_ITGAV_ITGB1	FN1 - (ITGAV+ITGB1)	FN1	ECM-Receptor	KEGG: hsa04512
556	MFAP5+Fibroblasts	MFAP5+Fibroblasts	FN1	ITGAV_ITGB1	0.0592716760833835	0	FN1_ITGAV_ITGB1	FN1 - (ITGAV+ITGB1)	FN1	ECM-Receptor	KEGG: hsa04512
557	MCAM+Fibroblasts	DC	FN1	ITGAV_ITGB1	0.00877973568837321	0	FN1_ITGAV_ITGB1	FN1 - (ITGAV+ITGB1)	FN1	ECM-Receptor	KEGG: hsa04512
558	FAP+Fibroblasts	DC	FN1	ITGAV_ITGB1	0.0257047172439246	0	FN1_ITGAV_ITGB1	FN1 - (ITGAV+ITGB1)	FN1	ECM-Receptor	KEGG: hsa04512
559	CD74+Fibroblasts	DC	FN1	ITGAV_ITGB1	0.00619829376096191	0	FN1_ITGAV_ITGB1	FN1 - (ITGAV+ITGB1)	FN1	ECM-Receptor	KEGG: hsa04512
560	MFAP5+Fibroblasts	DC	FN1	ITGAV_ITGB1	0.0488593312709731	0	FN1_ITGAV_ITGB1	FN1 - (ITGAV+ITGB1)	FN1	ECM-Receptor	KEGG: hsa04512
561	MCAM+Fibroblasts	SPP1+ Macrophage	FN1	ITGAV_ITGB1	0.0103210602731565	0	FN1_ITGAV_ITGB1	FN1 - (ITGAV+ITGB1)	FN1	ECM-Receptor	KEGG: hsa04512
562	FAP+Fibroblasts	SPP1+ Macrophage	FN1	ITGAV_ITGB1	0.0301269952157256	0	FN1_ITGAV_ITGB1	FN1 - (ITGAV+ITGB1)	FN1	ECM-Receptor	KEGG: hsa04512
563	CD74+Fibroblasts	SPP1+ Macrophage	FN1	ITGAV_ITGB1	0.00728976674177223	0	FN1_ITGAV_ITGB1	FN1 - (ITGAV+ITGB1)	FN1	ECM-Receptor	KEGG: hsa04512
564	MFAP5+Fibroblasts	SPP1+ Macrophage	FN1	ITGAV_ITGB1	0.0570319797251713	0	FN1_ITGAV_ITGB1	FN1 - (ITGAV+ITGB1)	FN1	ECM-Receptor	KEGG: hsa04512
565	MCAM+Fibroblasts	SPP1+ Macrophage	FN1	ITGAV_ITGB8	0.00306304070193971	0	FN1_ITGAV_ITGB8	FN1 - (ITGAV+ITGB8)	FN1	ECM-Receptor	KEGG: hsa04512
566	FAP+Fibroblasts	SPP1+ Macrophage	FN1	ITGAV_ITGB8	0.00906858709385365	0	FN1_ITGAV_ITGB8	FN1 - (ITGAV+ITGB8)	FN1	ECM-Receptor	KEGG: hsa04512
567	CD74+Fibroblasts	SPP1+ Macrophage	FN1	ITGAV_ITGB8	0.00215877639366401	0	FN1_ITGAV_ITGB8	FN1 - (ITGAV+ITGB8)	FN1	ECM-Receptor	KEGG: hsa04512
568	MFAP5+Fibroblasts	SPP1+ Macrophage	FN1	ITGAV_ITGB8	0.0175067743024108	0	FN1_ITGAV_ITGB8	FN1 - (ITGAV+ITGB8)	FN1	ECM-Receptor	KEGG: hsa04512
569	FAP+Fibroblasts	SPP1+ Macrophage	LAMA2	ITGAV_ITGB8	0.00624843587432642	0	LAMA2_ITGAV_ITGB8	LAMA2 - (ITGAV+ITGB8)	LAMININ	ECM-Receptor	KEGG: hsa04512
570	MFAP5+Fibroblasts	SPP1+ Macrophage	LAMA4	ITGAV_ITGB8	0.00238192728163531	0	LAMA4_ITGAV_ITGB8	LAMA4 - (ITGAV+ITGB8)	LAMININ	ECM-Receptor	KEGG: hsa04512
571	MFAP5+Fibroblasts	SPP1+ Macrophage	LAMB1	ITGAV_ITGB8	0.000682064547305019	0	LAMB1_ITGAV_ITGB8	LAMB1 - (ITGAV+ITGB8)	LAMININ	ECM-Receptor	KEGG: hsa04512
572	MCAM+Fibroblasts	SPP1+ Macrophage	LAMB2	ITGAV_ITGB8	0.0022486939519536	0	LAMB2_ITGAV_ITGB8	LAMB2 - (ITGAV+ITGB8)	LAMININ	ECM-Receptor	KEGG: hsa04512
573	FAP+Fibroblasts	SPP1+ Macrophage	LAMB2	ITGAV_ITGB8	0.00234845569036444	0	LAMB2_ITGAV_ITGB8	LAMB2 - (ITGAV+ITGB8)	LAMININ	ECM-Receptor	KEGG: hsa04512
574	MFAP5+Fibroblasts	SPP1+ Macrophage	LAMB2	ITGAV_ITGB8	0.00190893886185696	0	LAMB2_ITGAV_ITGB8	LAMB2 - (ITGAV+ITGB8)	LAMININ	ECM-Receptor	KEGG: hsa04512
575	MCAM+Fibroblasts	SPP1+ Macrophage	LAMC1	ITGAV_ITGB8	0.00165678980916885	0	LAMC1_ITGAV_ITGB8	LAMC1 - (ITGAV+ITGB8)	LAMININ	ECM-Receptor	KEGG: hsa04512
576	FAP+Fibroblasts	SPP1+ Macrophage	LAMC1	ITGAV_ITGB8	0.00071103381523925	0	LAMC1_ITGAV_ITGB8	LAMC1 - (ITGAV+ITGB8)	LAMININ	ECM-Receptor	KEGG: hsa04512
577	MFAP5+Fibroblasts	SPP1+ Macrophage	LAMC1	ITGAV_ITGB8	0.00226627672397672	0	LAMC1_ITGAV_ITGB8	LAMC1 - (ITGAV+ITGB8)	LAMININ	ECM-Receptor	KEGG: hsa04512
578	MCAM+Fibroblasts	SPP1+ Macrophage	COL1A1	ITGAV_ITGB8	0.00917506806609099	0	COL1A1_ITGAV_ITGB8	COL1A1 - (ITGAV+ITGB8)	COLLAGEN	ECM-Receptor	KEGG: hsa04512
579	FAP+Fibroblasts	SPP1+ Macrophage	COL1A1	ITGAV_ITGB8	0.020270866469821	0	COL1A1_ITGAV_ITGB8	COL1A1 - (ITGAV+ITGB8)	COLLAGEN	ECM-Receptor	KEGG: hsa04512
580	CD74+Fibroblasts	SPP1+ Macrophage	COL1A1	ITGAV_ITGB8	0.0115191670775183	0	COL1A1_ITGAV_ITGB8	COL1A1 - (ITGAV+ITGB8)	COLLAGEN	ECM-Receptor	KEGG: hsa04512
581	MFAP5+Fibroblasts	SPP1+ Macrophage	COL1A1	ITGAV_ITGB8	0.0300783484428251	0	COL1A1_ITGAV_ITGB8	COL1A1 - (ITGAV+ITGB8)	COLLAGEN	ECM-Receptor	KEGG: hsa04512
582	MCAM+Fibroblasts	SPP1+ Macrophage	COL1A2	ITGAV_ITGB8	0.00902934873313199	0	COL1A2_ITGAV_ITGB8	COL1A2 - (ITGAV+ITGB8)	COLLAGEN	ECM-Receptor	KEGG: hsa04512
583	FAP+Fibroblasts	SPP1+ Macrophage	COL1A2	ITGAV_ITGB8	0.0242517656262069	0	COL1A2_ITGAV_ITGB8	COL1A2 - (ITGAV+ITGB8)	COLLAGEN	ECM-Receptor	KEGG: hsa04512
584	CD74+Fibroblasts	SPP1+ Macrophage	COL1A2	ITGAV_ITGB8	0.0095183280106304	0	COL1A2_ITGAV_ITGB8	COL1A2 - (ITGAV+ITGB8)	COLLAGEN	ECM-Receptor	KEGG: hsa04512
585	MFAP5+Fibroblasts	SPP1+ Macrophage	COL1A2	ITGAV_ITGB8	0.0295021688870955	0	COL1A2_ITGAV_ITGB8	COL1A2 - (ITGAV+ITGB8)	COLLAGEN	ECM-Receptor	KEGG: hsa04512
586	MCAM+Fibroblasts	SPP1+ Macrophage	COL4A1	ITGAV_ITGB8	0.00967622494575907	0	COL4A1_ITGAV_ITGB8	COL4A1 - (ITGAV+ITGB8)	COLLAGEN	ECM-Receptor	KEGG: hsa04512
587	FAP+Fibroblasts	SPP1+ Macrophage	COL4A1	ITGAV_ITGB8	0.00826385138611491	0	COL4A1_ITGAV_ITGB8	COL4A1 - (ITGAV+ITGB8)	COLLAGEN	ECM-Receptor	KEGG: hsa04512
588	CD74+Fibroblasts	SPP1+ Macrophage	COL4A1	ITGAV_ITGB8	0.00342046963234874	0	COL4A1_ITGAV_ITGB8	COL4A1 - (ITGAV+ITGB8)	COLLAGEN	ECM-Receptor	KEGG: hsa04512
589	MFAP5+Fibroblasts	SPP1+ Macrophage	COL4A1	ITGAV_ITGB8	0.00808930046232421	0	COL4A1_ITGAV_ITGB8	COL4A1 - (ITGAV+ITGB8)	COLLAGEN	ECM-Receptor	KEGG: hsa04512
590	MCAM+Fibroblasts	SPP1+ Macrophage	COL4A2	ITGAV_ITGB8	0.0102362238932822	0	COL4A2_ITGAV_ITGB8	COL4A2 - (ITGAV+ITGB8)	COLLAGEN	ECM-Receptor	KEGG: hsa04512
591	FAP+Fibroblasts	SPP1+ Macrophage	COL4A2	ITGAV_ITGB8	0.0102023757063996	0	COL4A2_ITGAV_ITGB8	COL4A2 - (ITGAV+ITGB8)	COLLAGEN	ECM-Receptor	KEGG: hsa04512
592	CD74+Fibroblasts	SPP1+ Macrophage	COL4A2	ITGAV_ITGB8	0.0032167027483006	0	COL4A2_ITGAV_ITGB8	COL4A2 - (ITGAV+ITGB8)	COLLAGEN	ECM-Receptor	KEGG: hsa04512
593	MFAP5+Fibroblasts	SPP1+ Macrophage	COL4A2	ITGAV_ITGB8	0.00856549405247386	0	COL4A2_ITGAV_ITGB8	COL4A2 - (ITGAV+ITGB8)	COLLAGEN	ECM-Receptor	KEGG: hsa04512
594	MCAM+Fibroblasts	SPP1+ Macrophage	COL6A1	ITGAV_ITGB8	0.00326331199185499	0	COL6A1_ITGAV_ITGB8	COL6A1 - (ITGAV+ITGB8)	COLLAGEN	ECM-Receptor	KEGG: hsa04512
595	FAP+Fibroblasts	SPP1+ Macrophage	COL6A1	ITGAV_ITGB8	0.0118704938275733	0	COL6A1_ITGAV_ITGB8	COL6A1 - (ITGAV+ITGB8)	COLLAGEN	ECM-Receptor	KEGG: hsa04512
596	CD74+Fibroblasts	SPP1+ Macrophage	COL6A1	ITGAV_ITGB8	0.00182937678845425	0	COL6A1_ITGAV_ITGB8	COL6A1 - (ITGAV+ITGB8)	COLLAGEN	ECM-Receptor	KEGG: hsa04512
597	MFAP5+Fibroblasts	SPP1+ Macrophage	COL6A1	ITGAV_ITGB8	0.0142207635958477	0	COL6A1_ITGAV_ITGB8	COL6A1 - (ITGAV+ITGB8)	COLLAGEN	ECM-Receptor	KEGG: hsa04512
598	MCAM+Fibroblasts	SPP1+ Macrophage	COL6A2	ITGAV_ITGB8	0.00903338260048323	0	COL6A2_ITGAV_ITGB8	COL6A2 - (ITGAV+ITGB8)	COLLAGEN	ECM-Receptor	KEGG: hsa04512
599	FAP+Fibroblasts	SPP1+ Macrophage	COL6A2	ITGAV_ITGB8	0.020317451077177	0	COL6A2_ITGAV_ITGB8	COL6A2 - (ITGAV+ITGB8)	COLLAGEN	ECM-Receptor	KEGG: hsa04512
600	CD74+Fibroblasts	SPP1+ Macrophage	COL6A2	ITGAV_ITGB8	0.00446334979396606	0	COL6A2_ITGAV_ITGB8	COL6A2 - (ITGAV+ITGB8)	COLLAGEN	ECM-Receptor	KEGG: hsa04512
601	MFAP5+Fibroblasts	SPP1+ Macrophage	COL6A2	ITGAV_ITGB8	0.0173354292255268	0	COL6A2_ITGAV_ITGB8	COL6A2 - (ITGAV+ITGB8)	COLLAGEN	ECM-Receptor	KEGG: hsa04512
602	FAP+Fibroblasts	SPP1+ Macrophage	COL6A3	ITGAV_ITGB8	0.0122469843525222	0	COL6A3_ITGAV_ITGB8	COL6A3 - (ITGAV+ITGB8)	COLLAGEN	ECM-Receptor	KEGG: hsa04512
603	MFAP5+Fibroblasts	SPP1+ Macrophage	COL6A3	ITGAV_ITGB8	0.0152561501484111	0	COL6A3_ITGAV_ITGB8	COL6A3 - (ITGAV+ITGB8)	COLLAGEN	ECM-Receptor	KEGG: hsa04512
604	MFAP5+Fibroblasts	MFAP5+Fibroblasts	FN1	CD44	0.018447804768182	0	FN1_CD44	FN1 - CD44	FN1	ECM-Receptor	KEGG: hsa04512
605	MCAM+Fibroblasts	DC	FN1	CD44	0.0269141692094118	0	FN1_CD44	FN1 - CD44	FN1	ECM-Receptor	KEGG: hsa04512
606	FAP+Fibroblasts	DC	FN1	CD44	0.0761131307101218	0	FN1_CD44	FN1 - CD44	FN1	ECM-Receptor	KEGG: hsa04512
607	CD74+Fibroblasts	DC	FN1	CD44	0.0191035526148217	0	FN1_CD44	FN1 - CD44	FN1	ECM-Receptor	KEGG: hsa04512
608	MFAP5+Fibroblasts	DC	FN1	CD44	0.138232849977977	0	FN1_CD44	FN1 - CD44	FN1	ECM-Receptor	KEGG: hsa04512
609	MCAM+Fibroblasts	SPP1+ Macrophage	FN1	CD44	0.0344844743266421	0	FN1_CD44	FN1 - CD44	FN1	ECM-Receptor	KEGG: hsa04512
610	FAP+Fibroblasts	SPP1+ Macrophage	FN1	CD44	0.0961544791905771	0	FN1_CD44	FN1 - CD44	FN1	ECM-Receptor	KEGG: hsa04512
611	CD74+Fibroblasts	SPP1+ Macrophage	FN1	CD44	0.0245323067474823	0	FN1_CD44	FN1 - CD44	FN1	ECM-Receptor	KEGG: hsa04512
612	MFAP5+Fibroblasts	SPP1+ Macrophage	FN1	CD44	0.17159301260614	0	FN1_CD44	FN1 - CD44	FN1	ECM-Receptor	KEGG: hsa04512
613	MCAM+Fibroblasts	VCAN+ Macrophage	FN1	CD44	0.00742750903569847	0	FN1_CD44	FN1 - CD44	FN1	ECM-Receptor	KEGG: hsa04512
614	FAP+Fibroblasts	VCAN+ Macrophage	FN1	CD44	0.0218030975972511	0	FN1_CD44	FN1 - CD44	FN1	ECM-Receptor	KEGG: hsa04512
615	MFAP5+Fibroblasts	VCAN+ Macrophage	FN1	CD44	0.0415932003253973	0	FN1_CD44	FN1 - CD44	FN1	ECM-Receptor	KEGG: hsa04512
616	FAP+Fibroblasts	MFAP5+Fibroblasts	COL1A1	CD44	0.0213572436915229	0.04	COL1A1_CD44	COL1A1 - CD44	COLLAGEN	ECM-Receptor	KEGG: hsa04512
617	MFAP5+Fibroblasts	MFAP5+Fibroblasts	COL1A1	CD44	0.0316733460093893	0	COL1A1_CD44	COL1A1 - CD44	COLLAGEN	ECM-Receptor	KEGG: hsa04512
618	MCAM+Fibroblasts	DC	COL1A1	CD44	0.0769457036422408	0	COL1A1_CD44	COL1A1 - CD44	COLLAGEN	ECM-Receptor	KEGG: hsa04512
619	FAP+Fibroblasts	DC	COL1A1	CD44	0.157011876826671	0	COL1A1_CD44	COL1A1 - CD44	COLLAGEN	ECM-Receptor	KEGG: hsa04512
620	CD74+Fibroblasts	DC	COL1A1	CD44	0.0949450903830152	0	COL1A1_CD44	COL1A1 - CD44	COLLAGEN	ECM-Receptor	KEGG: hsa04512
621	MFAP5+Fibroblasts	DC	COL1A1	CD44	0.218240464731213	0	COL1A1_CD44	COL1A1 - CD44	COLLAGEN	ECM-Receptor	KEGG: hsa04512
622	MCAM+Fibroblasts	SPP1+ Macrophage	COL1A1	CD44	0.0971832167524237	0	COL1A1_CD44	COL1A1 - CD44	COLLAGEN	ECM-Receptor	KEGG: hsa04512
623	FAP+Fibroblasts	SPP1+ Macrophage	COL1A1	CD44	0.193884409505919	0	COL1A1_CD44	COL1A1 - CD44	COLLAGEN	ECM-Receptor	KEGG: hsa04512
624	CD74+Fibroblasts	SPP1+ Macrophage	COL1A1	CD44	0.119304755153015	0	COL1A1_CD44	COL1A1 - CD44	COLLAGEN	ECM-Receptor	KEGG: hsa04512
625	MFAP5+Fibroblasts	SPP1+ Macrophage	COL1A1	CD44	0.264972228207803	0	COL1A1_CD44	COL1A1 - CD44	COLLAGEN	ECM-Receptor	KEGG: hsa04512
626	MCAM+Fibroblasts	VCAN+ Macrophage	COL1A1	CD44	0.0220557757762524	0	COL1A1_CD44	COL1A1 - CD44	COLLAGEN	ECM-Receptor	KEGG: hsa04512
627	FAP+Fibroblasts	VCAN+ Macrophage	COL1A1	CD44	0.0479745312875815	0	COL1A1_CD44	COL1A1 - CD44	COLLAGEN	ECM-Receptor	KEGG: hsa04512
628	CD74+Fibroblasts	VCAN+ Macrophage	COL1A1	CD44	0.0275990468689461	0	COL1A1_CD44	COL1A1 - CD44	COLLAGEN	ECM-Receptor	KEGG: hsa04512
629	MFAP5+Fibroblasts	VCAN+ Macrophage	COL1A1	CD44	0.0702248995534166	0	COL1A1_CD44	COL1A1 - CD44	COLLAGEN	ECM-Receptor	KEGG: hsa04512
630	FAP+Fibroblasts	MFAP5+Fibroblasts	COL1A2	CD44	0.0255459283586296	0.02	COL1A2_CD44	COL1A2 - CD44	COLLAGEN	ECM-Receptor	KEGG: hsa04512
631	MFAP5+Fibroblasts	MFAP5+Fibroblasts	COL1A2	CD44	0.0310675914152295	0	COL1A2_CD44	COL1A2 - CD44	COLLAGEN	ECM-Receptor	KEGG: hsa04512
632	MCAM+Fibroblasts	DC	COL1A2	CD44	0.07580599298137	0	COL1A2_CD44	COL1A2 - CD44	COLLAGEN	ECM-Receptor	KEGG: hsa04512
633	FAP+Fibroblasts	DC	COL1A2	CD44	0.182835264247666	0	COL1A2_CD44	COL1A2 - CD44	COLLAGEN	ECM-Receptor	KEGG: hsa04512
634	CD74+Fibroblasts	DC	COL1A2	CD44	0.0796206718254244	0	COL1A2_CD44	COL1A2 - CD44	COLLAGEN	ECM-Receptor	KEGG: hsa04512
635	MFAP5+Fibroblasts	DC	COL1A2	CD44	0.214858316781516	0	COL1A2_CD44	COL1A2 - CD44	COLLAGEN	ECM-Receptor	KEGG: hsa04512
636	MCAM+Fibroblasts	SPP1+ Macrophage	COL1A2	CD44	0.0957748526778959	0	COL1A2_CD44	COL1A2 - CD44	COLLAGEN	ECM-Receptor	KEGG: hsa04512
637	FAP+Fibroblasts	SPP1+ Macrophage	COL1A2	CD44	0.224159565370347	0	COL1A2_CD44	COL1A2 - CD44	COLLAGEN	ECM-Receptor	KEGG: hsa04512
638	CD74+Fibroblasts	SPP1+ Macrophage	COL1A2	CD44	0.100485140211092	0	COL1A2_CD44	COL1A2 - CD44	COLLAGEN	ECM-Receptor	KEGG: hsa04512
639	MFAP5+Fibroblasts	SPP1+ Macrophage	COL1A2	CD44	0.261107750932599	0	COL1A2_CD44	COL1A2 - CD44	COLLAGEN	ECM-Receptor	KEGG: hsa04512
640	MCAM+Fibroblasts	VCAN+ Macrophage	COL1A2	CD44	0.0217099661691433	0	COL1A2_CD44	COL1A2 - CD44	COLLAGEN	ECM-Receptor	KEGG: hsa04512
641	FAP+Fibroblasts	VCAN+ Macrophage	COL1A2	CD44	0.0570790525311956	0	COL1A2_CD44	COL1A2 - CD44	COLLAGEN	ECM-Receptor	KEGG: hsa04512
642	CD74+Fibroblasts	VCAN+ Macrophage	COL1A2	CD44	0.0228698090546833	0	COL1A2_CD44	COL1A2 - CD44	COLLAGEN	ECM-Receptor	KEGG: hsa04512
643	MFAP5+Fibroblasts	VCAN+ Macrophage	COL1A2	CD44	0.0689343320403406	0	COL1A2_CD44	COL1A2 - CD44	COLLAGEN	ECM-Receptor	KEGG: hsa04512
644	MCAM+Fibroblasts	DC	COL4A1	CD44	0.0808465566928813	0	COL4A1_CD44	COL4A1 - CD44	COLLAGEN	ECM-Receptor	KEGG: hsa04512
645	FAP+Fibroblasts	DC	COL4A1	CD44	0.0697778808429096	0	COL4A1_CD44	COL4A1 - CD44	COLLAGEN	ECM-Receptor	KEGG: hsa04512
646	CD74+Fibroblasts	DC	COL4A1	CD44	0.0299711352009339	0	COL4A1_CD44	COL4A1 - CD44	COLLAGEN	ECM-Receptor	KEGG: hsa04512
647	MFAP5+Fibroblasts	DC	COL4A1	CD44	0.0683936219979017	0	COL4A1_CD44	COL4A1 - CD44	COLLAGEN	ECM-Receptor	KEGG: hsa04512
648	MCAM+Fibroblasts	SPP1+ Macrophage	COL4A1	CD44	0.101996666203024	0	COL4A1_CD44	COL4A1 - CD44	COLLAGEN	ECM-Receptor	KEGG: hsa04512
649	FAP+Fibroblasts	SPP1+ Macrophage	COL4A1	CD44	0.0883105448058189	0	COL4A1_CD44	COL4A1 - CD44	COLLAGEN	ECM-Receptor	KEGG: hsa04512
650	CD74+Fibroblasts	SPP1+ Macrophage	COL4A1	CD44	0.0383673882603741	0	COL4A1_CD44	COL4A1 - CD44	COLLAGEN	ECM-Receptor	KEGG: hsa04512
651	MFAP5+Fibroblasts	SPP1+ Macrophage	COL4A1	CD44	0.0865928577397418	0	COL4A1_CD44	COL4A1 - CD44	COLLAGEN	ECM-Receptor	KEGG: hsa04512
652	MCAM+Fibroblasts	VCAN+ Macrophage	COL4A1	CD44	0.0232439924035159	0	COL4A1_CD44	COL4A1 - CD44	COLLAGEN	ECM-Receptor	KEGG: hsa04512
653	FAP+Fibroblasts	VCAN+ Macrophage	COL4A1	CD44	0.0198909999083807	0.01	COL4A1_CD44	COL4A1 - CD44	COLLAGEN	ECM-Receptor	KEGG: hsa04512
654	MFAP5+Fibroblasts	VCAN+ Macrophage	COL4A1	CD44	0.0194756806562098	0	COL4A1_CD44	COL4A1 - CD44	COLLAGEN	ECM-Receptor	KEGG: hsa04512
655	MCAM+Fibroblasts	DC	COL4A2	CD44	0.0851712075581945	0	COL4A2_CD44	COL4A2 - CD44	COLLAGEN	ECM-Receptor	KEGG: hsa04512
656	FAP+Fibroblasts	DC	COL4A2	CD44	0.0849108288623719	0	COL4A2_CD44	COL4A2 - CD44	COLLAGEN	ECM-Receptor	KEGG: hsa04512
657	CD74+Fibroblasts	DC	COL4A2	CD44	0.0282304766788992	0	COL4A2_CD44	COL4A2 - CD44	COLLAGEN	ECM-Receptor	KEGG: hsa04512
658	MFAP5+Fibroblasts	DC	COL4A2	CD44	0.0721614974845468	0	COL4A2_CD44	COL4A2 - CD44	COLLAGEN	ECM-Receptor	KEGG: hsa04512
659	MCAM+Fibroblasts	SPP1+ Macrophage	COL4A2	CD44	0.107320582244512	0	COL4A2_CD44	COL4A2 - CD44	COLLAGEN	ECM-Receptor	KEGG: hsa04512
660	FAP+Fibroblasts	SPP1+ Macrophage	COL4A2	CD44	0.107000410128548	0	COL4A2_CD44	COL4A2 - CD44	COLLAGEN	ECM-Receptor	KEGG: hsa04512
661	CD74+Fibroblasts	SPP1+ Macrophage	COL4A2	CD44	0.036157269931532	0	COL4A2_CD44	COL4A2 - CD44	COLLAGEN	ECM-Receptor	KEGG: hsa04512
662	MFAP5+Fibroblasts	SPP1+ Macrophage	COL4A2	CD44	0.0912651264913653	0	COL4A2_CD44	COL4A2 - CD44	COLLAGEN	ECM-Receptor	KEGG: hsa04512
663	MCAM+Fibroblasts	VCAN+ Macrophage	COL4A2	CD44	0.0245697271970245	0	COL4A2_CD44	COL4A2 - CD44	COLLAGEN	ECM-Receptor	KEGG: hsa04512
664	FAP+Fibroblasts	VCAN+ Macrophage	COL4A2	CD44	0.0244896550561493	0.01	COL4A2_CD44	COL4A2 - CD44	COLLAGEN	ECM-Receptor	KEGG: hsa04512
665	MFAP5+Fibroblasts	VCAN+ Macrophage	COL4A2	CD44	0.0206082313301534	0	COL4A2_CD44	COL4A2 - CD44	COLLAGEN	ECM-Receptor	KEGG: hsa04512
666	MFAP5+Fibroblasts	MFAP5+Fibroblasts	COL6A1	CD44	0.0149878577149965	0.01	COL6A1_CD44	COL6A1 - CD44	COLLAGEN	ECM-Receptor	KEGG: hsa04512
667	MCAM+Fibroblasts	DC	COL6A1	CD44	0.0286291195223323	0	COL6A1_CD44	COL6A1 - CD44	COLLAGEN	ECM-Receptor	KEGG: hsa04512
668	FAP+Fibroblasts	DC	COL6A1	CD44	0.0975896469102772	0	COL6A1_CD44	COL6A1 - CD44	COLLAGEN	ECM-Receptor	KEGG: hsa04512
669	CD74+Fibroblasts	DC	COL6A1	CD44	0.0162306688967546	0	COL6A1_CD44	COL6A1 - CD44	COLLAGEN	ECM-Receptor	KEGG: hsa04512
670	MFAP5+Fibroblasts	DC	COL6A1	CD44	0.114937547503957	0	COL6A1_CD44	COL6A1 - CD44	COLLAGEN	ECM-Receptor	KEGG: hsa04512
671	MCAM+Fibroblasts	SPP1+ Macrophage	COL6A1	CD44	0.0366636239624374	0	COL6A1_CD44	COL6A1 - CD44	COLLAGEN	ECM-Receptor	KEGG: hsa04512
672	FAP+Fibroblasts	SPP1+ Macrophage	COL6A1	CD44	0.122535951568119	0	COL6A1_CD44	COL6A1 - CD44	COLLAGEN	ECM-Receptor	KEGG: hsa04512
673	CD74+Fibroblasts	SPP1+ Macrophage	COL6A1	CD44	0.0208603831256737	0	COL6A1_CD44	COL6A1 - CD44	COLLAGEN	ECM-Receptor	KEGG: hsa04512
674	MFAP5+Fibroblasts	SPP1+ Macrophage	COL6A1	CD44	0.143612671362832	0	COL6A1_CD44	COL6A1 - CD44	COLLAGEN	ECM-Receptor	KEGG: hsa04512
675	MCAM+Fibroblasts	VCAN+ Macrophage	COL6A1	CD44	0.00791087866467388	0	COL6A1_CD44	COL6A1 - CD44	COLLAGEN	ECM-Receptor	KEGG: hsa04512
676	FAP+Fibroblasts	VCAN+ Macrophage	COL6A1	CD44	0.0284266953654399	0	COL6A1_CD44	COL6A1 - CD44	COLLAGEN	ECM-Receptor	KEGG: hsa04512
677	MFAP5+Fibroblasts	VCAN+ Macrophage	COL6A1	CD44	0.0339423704067594	0	COL6A1_CD44	COL6A1 - CD44	COLLAGEN	ECM-Receptor	KEGG: hsa04512
678	FAP+Fibroblasts	MFAP5+Fibroblasts	COL6A2	CD44	0.0214062703604218	0.03	COL6A2_CD44	COL6A2 - CD44	COLLAGEN	ECM-Receptor	KEGG: hsa04512
679	MFAP5+Fibroblasts	MFAP5+Fibroblasts	COL6A2	CD44	0.018267420733323	0	COL6A2_CD44	COL6A2 - CD44	COLLAGEN	ECM-Receptor	KEGG: hsa04512
680	MCAM+Fibroblasts	DC	COL6A2	CD44	0.0758375763179492	0	COL6A2_CD44	COL6A2 - CD44	COLLAGEN	ECM-Receptor	KEGG: hsa04512
681	FAP+Fibroblasts	DC	COL6A2	CD44	0.157322246149295	0	COL6A2_CD44	COL6A2 - CD44	COLLAGEN	ECM-Receptor	KEGG: hsa04512
682	CD74+Fibroblasts	DC	COL6A2	CD44	0.0387940293054529	0	COL6A2_CD44	COL6A2 - CD44	COLLAGEN	ECM-Receptor	KEGG: hsa04512
683	MFAP5+Fibroblasts	DC	COL6A2	CD44	0.137044731510739	0	COL6A2_CD44	COL6A2 - CD44	COLLAGEN	ECM-Receptor	KEGG: hsa04512
684	MCAM+Fibroblasts	SPP1+ Macrophage	COL6A2	CD44	0.095813893188014	0	COL6A2_CD44	COL6A2 - CD44	COLLAGEN	ECM-Receptor	KEGG: hsa04512
685	FAP+Fibroblasts	SPP1+ Macrophage	COL6A2	CD44	0.194250870274312	0	COL6A2_CD44	COL6A2 - CD44	COLLAGEN	ECM-Receptor	KEGG: hsa04512
686	CD74+Fibroblasts	SPP1+ Macrophage	COL6A2	CD44	0.0495357491148805	0	COL6A2_CD44	COL6A2 - CD44	COLLAGEN	ECM-Receptor	KEGG: hsa04512
687	MFAP5+Fibroblasts	SPP1+ Macrophage	COL6A2	CD44	0.170174783393393	0	COL6A2_CD44	COL6A2 - CD44	COLLAGEN	ECM-Receptor	KEGG: hsa04512
688	MCAM+Fibroblasts	VCAN+ Macrophage	COL6A2	CD44	0.0217195409465602	0	COL6A2_CD44	COL6A2 - CD44	COLLAGEN	ECM-Receptor	KEGG: hsa04512
689	FAP+Fibroblasts	VCAN+ Macrophage	COL6A2	CD44	0.0480816573618799	0	COL6A2_CD44	COL6A2 - CD44	COLLAGEN	ECM-Receptor	KEGG: hsa04512
690	MFAP5+Fibroblasts	VCAN+ Macrophage	COL6A2	CD44	0.0411959974572571	0	COL6A2_CD44	COL6A2 - CD44	COLLAGEN	ECM-Receptor	KEGG: hsa04512
691	FAP+Fibroblasts	MFAP5+Fibroblasts	COL6A3	CD44	0.0129090034318882	0.01	COL6A3_CD44	COL6A3 - CD44	COLLAGEN	ECM-Receptor	KEGG: hsa04512
692	MFAP5+Fibroblasts	MFAP5+Fibroblasts	COL6A3	CD44	0.0160781839895227	0	COL6A3_CD44	COL6A3 - CD44	COLLAGEN	ECM-Receptor	KEGG: hsa04512
693	FAP+Fibroblasts	DC	COL6A3	CD44	0.100408587660001	0	COL6A3_CD44	COL6A3 - CD44	COLLAGEN	ECM-Receptor	KEGG: hsa04512
694	MFAP5+Fibroblasts	DC	COL6A3	CD44	0.122395457105982	0	COL6A3_CD44	COL6A3 - CD44	COLLAGEN	ECM-Receptor	KEGG: hsa04512
695	FAP+Fibroblasts	SPP1+ Macrophage	COL6A3	CD44	0.125974889502195	0	COL6A3_CD44	COL6A3 - CD44	COLLAGEN	ECM-Receptor	KEGG: hsa04512
696	MFAP5+Fibroblasts	SPP1+ Macrophage	COL6A3	CD44	0.152610386168776	0	COL6A3_CD44	COL6A3 - CD44	COLLAGEN	ECM-Receptor	KEGG: hsa04512
697	FAP+Fibroblasts	VCAN+ Macrophage	COL6A3	CD44	0.0293127135124862	0	COL6A3_CD44	COL6A3 - CD44	COLLAGEN	ECM-Receptor	KEGG: hsa04512
698	MFAP5+Fibroblasts	VCAN+ Macrophage	COL6A3	CD44	0.0363606861570766	0	COL6A3_CD44	COL6A3 - CD44	COLLAGEN	ECM-Receptor	KEGG: hsa04512
699	FAP+Fibroblasts	MFAP5+Fibroblasts	LAMA2	CD44	0.00658836213195576	0	LAMA2_CD44	LAMA2 - CD44	LAMININ	ECM-Receptor	KEGG: hsa04512
700	FAP+Fibroblasts	DC	LAMA2	CD44	0.0535705956698953	0	LAMA2_CD44	LAMA2 - CD44	LAMININ	ECM-Receptor	KEGG: hsa04512
701	FAP+Fibroblasts	SPP1+ Macrophage	LAMA2	CD44	0.0681138789245119	0	LAMA2_CD44	LAMA2 - CD44	LAMININ	ECM-Receptor	KEGG: hsa04512
702	FAP+Fibroblasts	VCAN+ Macrophage	LAMA2	CD44	0.0150830437055156	0	LAMA2_CD44	LAMA2 - CD44	LAMININ	ECM-Receptor	KEGG: hsa04512
703	MFAP5+Fibroblasts	MFAP5+Fibroblasts	LAMA4	CD44	0.00251204016863459	0	LAMA4_CD44	LAMA4 - CD44	LAMININ	ECM-Receptor	KEGG: hsa04512
704	MFAP5+Fibroblasts	DC	LAMA4	CD44	0.021041335626366	0	LAMA4_CD44	LAMA4 - CD44	LAMININ	ECM-Receptor	KEGG: hsa04512
705	MFAP5+Fibroblasts	SPP1+ Macrophage	LAMA4	CD44	0.027005598666353	0	LAMA4_CD44	LAMA4 - CD44	LAMININ	ECM-Receptor	KEGG: hsa04512
706	MFAP5+Fibroblasts	VCAN+ Macrophage	LAMA4	CD44	0.00578151831561035	0	LAMA4_CD44	LAMA4 - CD44	LAMININ	ECM-Receptor	KEGG: hsa04512
707	MFAP5+Fibroblasts	MFAP5+Fibroblasts	LAMB1	CD44	0.000719389312924615	0	LAMB1_CD44	LAMB1 - CD44	LAMININ	ECM-Receptor	KEGG: hsa04512
708	MFAP5+Fibroblasts	DC	LAMB1	CD44	0.00610669623464697	0	LAMB1_CD44	LAMB1 - CD44	LAMININ	ECM-Receptor	KEGG: hsa04512
709	MFAP5+Fibroblasts	SPP1+ Macrophage	LAMB1	CD44	0.0078717067454565	0	LAMB1_CD44	LAMB1 - CD44	LAMININ	ECM-Receptor	KEGG: hsa04512
710	MFAP5+Fibroblasts	VCAN+ Macrophage	LAMB1	CD44	0.00165957290320113	0	LAMB1_CD44	LAMB1 - CD44	LAMININ	ECM-Receptor	KEGG: hsa04512
711	MCAM+Fibroblasts	MFAP5+Fibroblasts	LAMB2	CD44	0.00237154626323987	0	LAMB2_CD44	LAMB2 - CD44	LAMININ	ECM-Receptor	KEGG: hsa04512
712	MFAP5+Fibroblasts	MFAP5+Fibroblasts	LAMB2	CD44	0.00201326687573442	0.03	LAMB2_CD44	LAMB2 - CD44	LAMININ	ECM-Receptor	KEGG: hsa04512
713	MCAM+Fibroblasts	DC	LAMB2	CD44	0.0198851905522139	0	LAMB2_CD44	LAMB2 - CD44	LAMININ	ECM-Receptor	KEGG: hsa04512
714	FAP+Fibroblasts	DC	LAMB2	CD44	0.0207511102564753	0	LAMB2_CD44	LAMB2 - CD44	LAMININ	ECM-Receptor	KEGG: hsa04512
715	MFAP5+Fibroblasts	DC	LAMB2	CD44	0.016925941979368	0	LAMB2_CD44	LAMB2 - CD44	LAMININ	ECM-Receptor	KEGG: hsa04512
716	MCAM+Fibroblasts	SPP1+ Macrophage	LAMB2	CD44	0.0255302854481056	0	LAMB2_CD44	LAMB2 - CD44	LAMININ	ECM-Receptor	KEGG: hsa04512
717	FAP+Fibroblasts	SPP1+ Macrophage	LAMB2	CD44	0.0266353458568387	0	LAMB2_CD44	LAMB2 - CD44	LAMININ	ECM-Receptor	KEGG: hsa04512
718	MFAP5+Fibroblasts	SPP1+ Macrophage	LAMB2	CD44	0.0217495946426161	0	LAMB2_CD44	LAMB2 - CD44	LAMININ	ECM-Receptor	KEGG: hsa04512
719	MCAM+Fibroblasts	VCAN+ Macrophage	LAMB2	CD44	0.0054591691119819	0	LAMB2_CD44	LAMB2 - CD44	LAMININ	ECM-Receptor	KEGG: hsa04512
720	FAP+Fibroblasts	VCAN+ Macrophage	LAMB2	CD44	0.00570054757943739	0.02	LAMB2_CD44	LAMB2 - CD44	LAMININ	ECM-Receptor	KEGG: hsa04512
721	MFAP5+Fibroblasts	VCAN+ Macrophage	LAMB2	CD44	0.00463659758885529	0	LAMB2_CD44	LAMB2 - CD44	LAMININ	ECM-Receptor	KEGG: hsa04512
722	MCAM+Fibroblasts	MFAP5+Fibroblasts	LAMC1	CD44	0.00174736140788716	0	LAMC1_CD44	LAMC1 - CD44	LAMININ	ECM-Receptor	KEGG: hsa04512
723	MFAP5+Fibroblasts	MFAP5+Fibroblasts	LAMC1	CD44	0.00239008732918931	0	LAMC1_CD44	LAMC1 - CD44	LAMININ	ECM-Receptor	KEGG: hsa04512
724	MCAM+Fibroblasts	DC	LAMC1	CD44	0.0147194710948031	0	LAMC1_CD44	LAMC1 - CD44	LAMININ	ECM-Receptor	KEGG: hsa04512
725	FAP+Fibroblasts	DC	LAMC1	CD44	0.00636459800669763	0.01	LAMC1_CD44	LAMC1 - CD44	LAMININ	ECM-Receptor	KEGG: hsa04512
726	MFAP5+Fibroblasts	DC	LAMC1	CD44	0.0200379054395206	0	LAMC1_CD44	LAMC1 - CD44	LAMININ	ECM-Receptor	KEGG: hsa04512
727	MCAM+Fibroblasts	SPP1+ Macrophage	LAMC1	CD44	0.0189264170271344	0	LAMC1_CD44	LAMC1 - CD44	LAMININ	ECM-Receptor	KEGG: hsa04512
728	FAP+Fibroblasts	SPP1+ Macrophage	LAMC1	CD44	0.00820353427600278	0	LAMC1_CD44	LAMC1 - CD44	LAMININ	ECM-Receptor	KEGG: hsa04512
729	MFAP5+Fibroblasts	SPP1+ Macrophage	LAMC1	CD44	0.0257252158035701	0	LAMC1_CD44	LAMC1 - CD44	LAMININ	ECM-Receptor	KEGG: hsa04512
730	MCAM+Fibroblasts	VCAN+ Macrophage	LAMC1	CD44	0.00402560909780817	0	LAMC1_CD44	LAMC1 - CD44	LAMININ	ECM-Receptor	KEGG: hsa04512
731	MFAP5+Fibroblasts	VCAN+ Macrophage	LAMC1	CD44	0.00550171650231025	0	LAMC1_CD44	LAMC1 - CD44	LAMININ	ECM-Receptor	KEGG: hsa04512
732	MCAM+Fibroblasts	DC	COL1A1	SDC4	0.00730203859726219	0	COL1A1_SDC4	COL1A1 - SDC4	COLLAGEN	ECM-Receptor	KEGG: hsa04512
733	FAP+Fibroblasts	DC	COL1A1	SDC4	0.0161696687624104	0	COL1A1_SDC4	COL1A1 - SDC4	COLLAGEN	ECM-Receptor	KEGG: hsa04512
734	CD74+Fibroblasts	DC	COL1A1	SDC4	0.0091720350560482	0	COL1A1_SDC4	COL1A1 - SDC4	COLLAGEN	ECM-Receptor	KEGG: hsa04512
735	MFAP5+Fibroblasts	DC	COL1A1	SDC4	0.0240415944165428	0	COL1A1_SDC4	COL1A1 - SDC4	COLLAGEN	ECM-Receptor	KEGG: hsa04512
736	MCAM+Fibroblasts	SPP1+ Macrophage	COL1A1	SDC4	0.00905133124566465	0	COL1A1_SDC4	COL1A1 - SDC4	COLLAGEN	ECM-Receptor	KEGG: hsa04512
737	FAP+Fibroblasts	SPP1+ Macrophage	COL1A1	SDC4	0.0200005100658644	0	COL1A1_SDC4	COL1A1 - SDC4	COLLAGEN	ECM-Receptor	KEGG: hsa04512
738	CD74+Fibroblasts	SPP1+ Macrophage	COL1A1	SDC4	0.0113641798469914	0	COL1A1_SDC4	COL1A1 - SDC4	COLLAGEN	ECM-Receptor	KEGG: hsa04512
739	MFAP5+Fibroblasts	SPP1+ Macrophage	COL1A1	SDC4	0.0296811505343833	0	COL1A1_SDC4	COL1A1 - SDC4	COLLAGEN	ECM-Receptor	KEGG: hsa04512
740	MCAM+Fibroblasts	DC	COL1A2	SDC4	0.00718585116090738	0	COL1A2_SDC4	COL1A2 - SDC4	COLLAGEN	ECM-Receptor	KEGG: hsa04512
741	FAP+Fibroblasts	DC	COL1A2	SDC4	0.0193610695147717	0	COL1A2_SDC4	COL1A2 - SDC4	COLLAGEN	ECM-Receptor	KEGG: hsa04512
742	CD74+Fibroblasts	DC	COL1A2	SDC4	0.00757576007570126	0	COL1A2_SDC4	COL1A2 - SDC4	COLLAGEN	ECM-Receptor	KEGG: hsa04512
743	MFAP5+Fibroblasts	DC	COL1A2	SDC4	0.0235782435248399	0	COL1A2_SDC4	COL1A2 - SDC4	COLLAGEN	ECM-Receptor	KEGG: hsa04512
744	MCAM+Fibroblasts	SPP1+ Macrophage	COL1A2	SDC4	0.00890755944581431	0	COL1A2_SDC4	COL1A2 - SDC4	COLLAGEN	ECM-Receptor	KEGG: hsa04512
745	FAP+Fibroblasts	SPP1+ Macrophage	COL1A2	SDC4	0.0239296120190193	0	COL1A2_SDC4	COL1A2 - SDC4	COLLAGEN	ECM-Receptor	KEGG: hsa04512
746	CD74+Fibroblasts	SPP1+ Macrophage	COL1A2	SDC4	0.00939000578870908	0	COL1A2_SDC4	COL1A2 - SDC4	COLLAGEN	ECM-Receptor	KEGG: hsa04512
747	MFAP5+Fibroblasts	SPP1+ Macrophage	COL1A2	SDC4	0.0291123513082774	0	COL1A2_SDC4	COL1A2 - SDC4	COLLAGEN	ECM-Receptor	KEGG: hsa04512
748	MCAM+Fibroblasts	DC	COL4A1	SDC4	0.00770168285329806	0	COL4A1_SDC4	COL4A1 - SDC4	COLLAGEN	ECM-Receptor	KEGG: hsa04512
749	FAP+Fibroblasts	DC	COL4A1	SDC4	0.00657560626289425	0	COL4A1_SDC4	COL4A1 - SDC4	COLLAGEN	ECM-Receptor	KEGG: hsa04512
750	CD74+Fibroblasts	DC	COL4A1	SDC4	0.00271897964201493	0	COL4A1_SDC4	COL4A1 - SDC4	COLLAGEN	ECM-Receptor	KEGG: hsa04512
751	MFAP5+Fibroblasts	DC	COL4A1	SDC4	0.00643648339725183	0	COL4A1_SDC4	COL4A1 - SDC4	COLLAGEN	ECM-Receptor	KEGG: hsa04512
752	MCAM+Fibroblasts	SPP1+ Macrophage	COL4A1	SDC4	0.00954579453708768	0	COL4A1_SDC4	COL4A1 - SDC4	COLLAGEN	ECM-Receptor	KEGG: hsa04512
753	FAP+Fibroblasts	SPP1+ Macrophage	COL4A1	SDC4	0.00815230230768357	0	COL4A1_SDC4	COL4A1 - SDC4	COLLAGEN	ECM-Receptor	KEGG: hsa04512
754	CD74+Fibroblasts	SPP1+ Macrophage	COL4A1	SDC4	0.00337407620928666	0	COL4A1_SDC4	COL4A1 - SDC4	COLLAGEN	ECM-Receptor	KEGG: hsa04512
755	MFAP5+Fibroblasts	SPP1+ Macrophage	COL4A1	SDC4	0.00798008858948676	0	COL4A1_SDC4	COL4A1 - SDC4	COLLAGEN	ECM-Receptor	KEGG: hsa04512
756	MCAM+Fibroblasts	DC	COL4A2	SDC4	0.00814834798531028	0	COL4A2_SDC4	COL4A2 - SDC4	COLLAGEN	ECM-Receptor	KEGG: hsa04512
757	FAP+Fibroblasts	DC	COL4A2	SDC4	0.00812134714142038	0	COL4A2_SDC4	COL4A2 - SDC4	COLLAGEN	ECM-Receptor	KEGG: hsa04512
758	CD74+Fibroblasts	DC	COL4A2	SDC4	0.00255689524801182	0	COL4A2_SDC4	COL4A2 - SDC4	COLLAGEN	ECM-Receptor	KEGG: hsa04512
759	MFAP5+Fibroblasts	DC	COL4A2	SDC4	0.0068160490404064	0	COL4A2_SDC4	COL4A2 - SDC4	COLLAGEN	ECM-Receptor	KEGG: hsa04512
760	MCAM+Fibroblasts	SPP1+ Macrophage	COL4A2	SDC4	0.0100983219660464	0	COL4A2_SDC4	COL4A2 - SDC4	COLLAGEN	ECM-Receptor	KEGG: hsa04512
761	FAP+Fibroblasts	SPP1+ Macrophage	COL4A2	SDC4	0.0100649251432628	0	COL4A2_SDC4	COL4A2 - SDC4	COLLAGEN	ECM-Receptor	KEGG: hsa04512
762	CD74+Fibroblasts	SPP1+ Macrophage	COL4A2	SDC4	0.00317306431064499	0	COL4A2_SDC4	COL4A2 - SDC4	COLLAGEN	ECM-Receptor	KEGG: hsa04512
763	MFAP5+Fibroblasts	SPP1+ Macrophage	COL4A2	SDC4	0.00844990796169354	0	COL4A2_SDC4	COL4A2 - SDC4	COLLAGEN	ECM-Receptor	KEGG: hsa04512
764	MCAM+Fibroblasts	DC	COL6A1	SDC4	0.00259396892027238	0	COL6A1_SDC4	COL6A1 - SDC4	COLLAGEN	ECM-Receptor	KEGG: hsa04512
765	FAP+Fibroblasts	DC	COL6A1	SDC4	0.00945246042668227	0	COL6A1_SDC4	COL6A1 - SDC4	COLLAGEN	ECM-Receptor	KEGG: hsa04512
766	CD74+Fibroblasts	DC	COL6A1	SDC4	0.00145372146531933	0	COL6A1_SDC4	COL6A1 - SDC4	COLLAGEN	ECM-Receptor	KEGG: hsa04512
767	MFAP5+Fibroblasts	DC	COL6A1	SDC4	0.0113294666810162	0	COL6A1_SDC4	COL6A1 - SDC4	COLLAGEN	ECM-Receptor	KEGG: hsa04512
768	MCAM+Fibroblasts	SPP1+ Macrophage	COL6A1	SDC4	0.0032190432858125	0	COL6A1_SDC4	COL6A1 - SDC4	COLLAGEN	ECM-Receptor	KEGG: hsa04512
769	FAP+Fibroblasts	SPP1+ Macrophage	COL6A1	SDC4	0.0117108355943561	0	COL6A1_SDC4	COL6A1 - SDC4	COLLAGEN	ECM-Receptor	KEGG: hsa04512
770	CD74+Fibroblasts	SPP1+ Macrophage	COL6A1	SDC4	0.00180452502221648	0	COL6A1_SDC4	COL6A1 - SDC4	COLLAGEN	ECM-Receptor	KEGG: hsa04512
771	MFAP5+Fibroblasts	SPP1+ Macrophage	COL6A1	SDC4	0.0140299430466062	0	COL6A1_SDC4	COL6A1 - SDC4	COLLAGEN	ECM-Receptor	KEGG: hsa04512
772	MCAM+Fibroblasts	DC	COL6A2	SDC4	0.0071890674192801	0	COL6A2_SDC4	COL6A2 - SDC4	COLLAGEN	ECM-Receptor	KEGG: hsa04512
773	FAP+Fibroblasts	DC	COL6A2	SDC4	0.0162069842922859	0	COL6A2_SDC4	COL6A2 - SDC4	COLLAGEN	ECM-Receptor	KEGG: hsa04512
774	CD74+Fibroblasts	DC	COL6A2	SDC4	0.00354874142821644	0	COL6A2_SDC4	COL6A2 - SDC4	COLLAGEN	ECM-Receptor	KEGG: hsa04512
775	MFAP5+Fibroblasts	DC	COL6A2	SDC4	0.0138197512769667	0	COL6A2_SDC4	COL6A2 - SDC4	COLLAGEN	ECM-Receptor	KEGG: hsa04512
776	MCAM+Fibroblasts	SPP1+ Macrophage	COL6A2	SDC4	0.008911539393013	0	COL6A2_SDC4	COL6A2 - SDC4	COLLAGEN	ECM-Receptor	KEGG: hsa04512
777	FAP+Fibroblasts	SPP1+ Macrophage	COL6A2	SDC4	0.0200464860781822	0	COL6A2_SDC4	COL6A2 - SDC4	COLLAGEN	ECM-Receptor	KEGG: hsa04512
778	CD74+Fibroblasts	SPP1+ Macrophage	COL6A2	SDC4	0.00440287379415242	0	COL6A2_SDC4	COL6A2 - SDC4	COLLAGEN	ECM-Receptor	KEGG: hsa04512
779	MFAP5+Fibroblasts	SPP1+ Macrophage	COL6A2	SDC4	0.0171035398404169	0	COL6A2_SDC4	COL6A2 - SDC4	COLLAGEN	ECM-Receptor	KEGG: hsa04512
780	FAP+Fibroblasts	DC	COL6A3	SDC4	0.00975301635325208	0	COL6A3_SDC4	COL6A3 - SDC4	COLLAGEN	ECM-Receptor	KEGG: hsa04512
781	MFAP5+Fibroblasts	DC	COL6A3	SDC4	0.0121569395174148	0	COL6A3_SDC4	COL6A3 - SDC4	COLLAGEN	ECM-Receptor	KEGG: hsa04512
782	FAP+Fibroblasts	SPP1+ Macrophage	COL6A3	SDC4	0.0120823242363207	0	COL6A3_SDC4	COL6A3 - SDC4	COLLAGEN	ECM-Receptor	KEGG: hsa04512
783	MFAP5+Fibroblasts	SPP1+ Macrophage	COL6A3	SDC4	0.015051648454008	0	COL6A3_SDC4	COL6A3 - SDC4	COLLAGEN	ECM-Receptor	KEGG: hsa04512
784	MCAM+Fibroblasts	DC	FN1	SDC4	0.00243467525169406	0	FN1_SDC4	FN1 - SDC4	FN1	ECM-Receptor	KEGG: hsa04512
785	FAP+Fibroblasts	DC	FN1	SDC4	0.00721713667690664	0	FN1_SDC4	FN1 - SDC4	FN1	ECM-Receptor	KEGG: hsa04512
786	CD74+Fibroblasts	DC	FN1	SDC4	0.00171559641529166	0	FN1_SDC4	FN1 - SDC4	FN1	ECM-Receptor	KEGG: hsa04512
787	MFAP5+Fibroblasts	DC	FN1	SDC4	0.0139568405957148	0	FN1_SDC4	FN1 - SDC4	FN1	ECM-Receptor	KEGG: hsa04512
788	MCAM+Fibroblasts	SPP1+ Macrophage	FN1	SDC4	0.00302148055563267	0	FN1_SDC4	FN1 - SDC4	FN1	ECM-Receptor	KEGG: hsa04512
789	FAP+Fibroblasts	SPP1+ Macrophage	FN1	SDC4	0.00894627333129148	0	FN1_SDC4	FN1 - SDC4	FN1	ECM-Receptor	KEGG: hsa04512
790	CD74+Fibroblasts	SPP1+ Macrophage	FN1	SDC4	0.00212945933739324	0	FN1_SDC4	FN1 - SDC4	FN1	ECM-Receptor	KEGG: hsa04512
791	MFAP5+Fibroblasts	SPP1+ Macrophage	FN1	SDC4	0.0172726331875302	0	FN1_SDC4	FN1 - SDC4	FN1	ECM-Receptor	KEGG: hsa04512
792	MFAP5+Fibroblasts	DC	TNXB	SDC4	0.00217964398007738	0	TNXB_SDC4	TNXB - SDC4	TENASCIN	ECM-Receptor	KEGG: hsa04512
793	MFAP5+Fibroblasts	SPP1+ Macrophage	TNXB	SDC4	0.00270514834491294	0	TNXB_SDC4	TNXB - SDC4	TENASCIN	ECM-Receptor	KEGG: hsa04512
794	FAP+Fibroblasts	DC	THBS1	SDC4	0.00094739547619778	0	THBS1_SDC4	THBS1 - SDC4	THBS	ECM-Receptor	KEGG: hsa04512
795	MFAP5+Fibroblasts	DC	THBS1	SDC4	0.00556472588109131	0	THBS1_SDC4	THBS1 - SDC4	THBS	ECM-Receptor	KEGG: hsa04512
796	DC	DC	THBS1	SDC4	0.00286196362713668	0	THBS1_SDC4	THBS1 - SDC4	THBS	ECM-Receptor	KEGG: hsa04512
797	SPP1+ Macrophage	DC	THBS1	SDC4	0.0103693422218649	0	THBS1_SDC4	THBS1 - SDC4	THBS	ECM-Receptor	KEGG: hsa04512
798	FAP+Fibroblasts	SPP1+ Macrophage	THBS1	SDC4	0.00117615932502165	0	THBS1_SDC4	THBS1 - SDC4	THBS	ECM-Receptor	KEGG: hsa04512
799	MFAP5+Fibroblasts	SPP1+ Macrophage	THBS1	SDC4	0.00690071718796838	0	THBS1_SDC4	THBS1 - SDC4	THBS	ECM-Receptor	KEGG: hsa04512
800	DC	SPP1+ Macrophage	THBS1	SDC4	0.00355138732101438	0	THBS1_SDC4	THBS1 - SDC4	THBS	ECM-Receptor	KEGG: hsa04512
801	SPP1+ Macrophage	SPP1+ Macrophage	THBS1	SDC4	0.0128439376884418	0	THBS1_SDC4	THBS1 - SDC4	THBS	ECM-Receptor	KEGG: hsa04512
802	MFAP5+Fibroblasts	DC	THBS2	SDC4	0.00767192074109987	0	THBS2_SDC4	THBS2 - SDC4	THBS	ECM-Receptor	KEGG: hsa04512
803	MFAP5+Fibroblasts	SPP1+ Macrophage	THBS2	SDC4	0.00950897439453717	0	THBS2_SDC4	THBS2 - SDC4	THBS	ECM-Receptor	KEGG: hsa04512
804	FAP+Fibroblasts	DC	COMP	SDC4	0.00124954892046085	0	COMP_SDC4	COMP - SDC4	THBS	ECM-Receptor	KEGG: hsa04512
805	MFAP5+Fibroblasts	DC	COMP	SDC4	0.00219110169124415	0	COMP_SDC4	COMP - SDC4	THBS	ECM-Receptor	KEGG: hsa04512
806	FAP+Fibroblasts	SPP1+ Macrophage	COMP	SDC4	0.0015511592900938	0	COMP_SDC4	COMP - SDC4	THBS	ECM-Receptor	KEGG: hsa04512
807	MFAP5+Fibroblasts	SPP1+ Macrophage	COMP	SDC4	0.00271936094083864	0	COMP_SDC4	COMP - SDC4	THBS	ECM-Receptor	KEGG: hsa04512
808	FAP+Fibroblasts	SPP1+ Macrophage	THBS1	CD36	0.00092451690697594	0	THBS1_CD36	THBS1 - CD36	THBS	ECM-Receptor	KEGG: hsa04512
809	MFAP5+Fibroblasts	SPP1+ Macrophage	THBS1	CD36	0.00543094995415767	0	THBS1_CD36	THBS1 - CD36	THBS	ECM-Receptor	KEGG: hsa04512
810	DC	SPP1+ Macrophage	THBS1	CD36	0.00279297957678967	0	THBS1_CD36	THBS1 - CD36	THBS	ECM-Receptor	KEGG: hsa04512
811	SPP1+ Macrophage	SPP1+ Macrophage	THBS1	CD36	0.0101212389642262	0	THBS1_CD36	THBS1 - CD36	THBS	ECM-Receptor	KEGG: hsa04512
812	MFAP5+Fibroblasts	SPP1+ Macrophage	THBS2	CD36	0.00748786931633031	0	THBS2_CD36	THBS2 - CD36	THBS	ECM-Receptor	KEGG: hsa04512
813	FAP+Fibroblasts	SPP1+ Macrophage	COMP	CD36	0.00121938258042389	0	COMP_CD36	COMP - CD36	THBS	ECM-Receptor	KEGG: hsa04512
814	MFAP5+Fibroblasts	SPP1+ Macrophage	COMP	CD36	0.00213825325260267	0	COMP_CD36	COMP - CD36	THBS	ECM-Receptor	KEGG: hsa04512
815	MFAP5+Fibroblasts	MFAP5+Fibroblasts	THBS1	CD47	0.00883154008605487	0	THBS1_CD47	THBS1 - CD47	THBS	ECM-Receptor	KEGG: hsa04512
816	DC	MFAP5+Fibroblasts	THBS1	CD47	0.00454935966868589	0.01	THBS1_CD47	THBS1 - CD47	THBS	ECM-Receptor	KEGG: hsa04512
817	SPP1+ Macrophage	MFAP5+Fibroblasts	THBS1	CD47	0.0164101972182672	0	THBS1_CD47	THBS1 - CD47	THBS	ECM-Receptor	KEGG: hsa04512
818	MFAP5+Fibroblasts	DC	THBS1	CD47	0.0198041289483937	0	THBS1_CD47	THBS1 - CD47	THBS	ECM-Receptor	KEGG: hsa04512
819	DC	DC	THBS1	CD47	0.0102566851902616	0	THBS1_CD47	THBS1 - CD47	THBS	ECM-Receptor	KEGG: hsa04512
820	SPP1+ Macrophage	DC	THBS1	CD47	0.0364524594928706	0	THBS1_CD47	THBS1 - CD47	THBS	ECM-Receptor	KEGG: hsa04512
821	MFAP5+Fibroblasts	SPP1+ Macrophage	THBS1	CD47	0.0176223240082257	0	THBS1_CD47	THBS1 - CD47	THBS	ECM-Receptor	KEGG: hsa04512
822	DC	SPP1+ Macrophage	THBS1	CD47	0.00911693119275895	0	THBS1_CD47	THBS1 - CD47	THBS	ECM-Receptor	KEGG: hsa04512
823	SPP1+ Macrophage	SPP1+ Macrophage	THBS1	CD47	0.0324973300759632	0	THBS1_CD47	THBS1 - CD47	THBS	ECM-Receptor	KEGG: hsa04512
824	MFAP5+Fibroblasts	C1QC+ Macrophage	THBS1	CD47	0.00623718860964798	0.01	THBS1_CD47	THBS1 - CD47	THBS	ECM-Receptor	KEGG: hsa04512
825	SPP1+ Macrophage	C1QC+ Macrophage	THBS1	CD47	0.0116156312691989	0	THBS1_CD47	THBS1 - CD47	THBS	ECM-Receptor	KEGG: hsa04512
826	MFAP5+Fibroblasts	MFAP5+Fibroblasts	THBS2	CD47	0.0121606520968791	0	THBS2_CD47	THBS2 - CD47	THBS	ECM-Receptor	KEGG: hsa04512
827	MFAP5+Fibroblasts	DC	THBS2	CD47	0.0271561127551935	0	THBS2_CD47	THBS2 - CD47	THBS	ECM-Receptor	KEGG: hsa04512
828	MFAP5+Fibroblasts	SPP1+ Macrophage	THBS2	CD47	0.0241843298391193	0	THBS2_CD47	THBS2 - CD47	THBS	ECM-Receptor	KEGG: hsa04512
829	MFAP5+Fibroblasts	C1QC+ Macrophage	THBS2	CD47	0.00859682358665705	0	THBS2_CD47	THBS2 - CD47	THBS	ECM-Receptor	KEGG: hsa04512
830	FAP+Fibroblasts	MFAP5+Fibroblasts	COMP	CD47	0.00198817074902547	0	COMP_CD47	COMP - CD47	THBS	ECM-Receptor	KEGG: hsa04512
831	MFAP5+Fibroblasts	MFAP5+Fibroblasts	COMP	CD47	0.00348434382664014	0	COMP_CD47	COMP - CD47	THBS	ECM-Receptor	KEGG: hsa04512
832	FAP+Fibroblasts	DC	COMP	CD47	0.0044969132327597	0	COMP_CD47	COMP - CD47	THBS	ECM-Receptor	KEGG: hsa04512
833	MFAP5+Fibroblasts	DC	COMP	CD47	0.00786612891945625	0	COMP_CD47	COMP - CD47	THBS	ECM-Receptor	KEGG: hsa04512
834	FAP+Fibroblasts	SPP1+ Macrophage	COMP	CD47	0.00399461935690079	0	COMP_CD47	COMP - CD47	THBS	ECM-Receptor	KEGG: hsa04512
835	MFAP5+Fibroblasts	SPP1+ Macrophage	COMP	CD47	0.00699014464636325	0	COMP_CD47	COMP - CD47	THBS	ECM-Receptor	KEGG: hsa04512
836	FAP+Fibroblasts	C1QC+ Macrophage	COMP	CD47	0.00140128399034771	0	COMP_CD47	COMP - CD47	THBS	ECM-Receptor	KEGG: hsa04512
837	MFAP5+Fibroblasts	C1QC+ Macrophage	COMP	CD47	0.00245689002189566	0	COMP_CD47	COMP - CD47	THBS	ECM-Receptor	KEGG: hsa04512
838	SPP1+ Macrophage	MFAP5+Fibroblasts	ADGRE5	CD55	0.00168513268540141	0.03	ADGRE5_CD55	ADGRE5 - CD55	ADGRE5	Cell-Cell Contact	PMID: 11297558
839	DC	DC	ADGRE5	CD55	0.0050427810214519	0	ADGRE5_CD55	ADGRE5 - CD55	ADGRE5	Cell-Cell Contact	PMID: 11297558
840	SPP1+ Macrophage	DC	ADGRE5	CD55	0.00617276833476191	0	ADGRE5_CD55	ADGRE5 - CD55	ADGRE5	Cell-Cell Contact	PMID: 11297558
841	DC	SPP1+ Macrophage	ADGRE5	CD55	0.00723433785097965	0	ADGRE5_CD55	ADGRE5 - CD55	ADGRE5	Cell-Cell Contact	PMID: 11297558
842	SPP1+ Macrophage	SPP1+ Macrophage	ADGRE5	CD55	0.00885104098924002	0	ADGRE5_CD55	ADGRE5 - CD55	ADGRE5	Cell-Cell Contact	PMID: 11297558
843	MCAM+Fibroblasts	SPP1+ Macrophage	ANXA1	FPR2_LXA4	0.00155931575943328	0	ANXA1_FPR2_LXA4	ANXA1 - (FPR2+LXA4)	ANXA1	Cell-Cell Contact	PMID: 22610094
844	FAP+Fibroblasts	SPP1+ Macrophage	ANXA1	FPR2_LXA4	0.00696092732841594	0	ANXA1_FPR2_LXA4	ANXA1 - (FPR2+LXA4)	ANXA1	Cell-Cell Contact	PMID: 22610094
845	CD74+Fibroblasts	SPP1+ Macrophage	ANXA1	FPR2_LXA4	0.0024379786881471	0	ANXA1_FPR2_LXA4	ANXA1 - (FPR2+LXA4)	ANXA1	Cell-Cell Contact	PMID: 22610094
846	MFAP5+Fibroblasts	SPP1+ Macrophage	ANXA1	FPR2_LXA4	0.00910376611808637	0	ANXA1_FPR2_LXA4	ANXA1 - (FPR2+LXA4)	ANXA1	Cell-Cell Contact	PMID: 22610094
847	DC	SPP1+ Macrophage	ANXA1	FPR2_LXA4	0.00870202286616282	0	ANXA1_FPR2_LXA4	ANXA1 - (FPR2+LXA4)	ANXA1	Cell-Cell Contact	PMID: 22610094
848	SPP1+ Macrophage	SPP1+ Macrophage	ANXA1	FPR2_LXA4	0.00942345033733882	0	ANXA1_FPR2_LXA4	ANXA1 - (FPR2+LXA4)	ANXA1	Cell-Cell Contact	PMID: 22610094
849	VCAN+ Macrophage	SPP1+ Macrophage	ANXA1	FPR2_LXA4	0.0102286795026441	0	ANXA1_FPR2_LXA4	ANXA1 - (FPR2+LXA4)	ANXA1	Cell-Cell Contact	PMID: 22610094
850	C1QC+ Macrophage	SPP1+ Macrophage	ANXA1	FPR2_LXA4	0.00693759976503064	0	ANXA1_FPR2_LXA4	ANXA1 - (FPR2+LXA4)	ANXA1	Cell-Cell Contact	PMID: 22610094
851	MCAM+Fibroblasts	DC	APP	CD74	0.190440438771701	0	APP_CD74	APP - CD74	APP	Cell-Cell Contact	PMID: 19849849
852	FAP+Fibroblasts	DC	APP	CD74	0.17198771203754	0	APP_CD74	APP - CD74	APP	Cell-Cell Contact	PMID: 19849849
853	CD74+Fibroblasts	DC	APP	CD74	0.0698275243204642	0	APP_CD74	APP - CD74	APP	Cell-Cell Contact	PMID: 19849849
854	MFAP5+Fibroblasts	DC	APP	CD74	0.211380245069242	0	APP_CD74	APP - CD74	APP	Cell-Cell Contact	PMID: 19849849
855	MCAM+Fibroblasts	SPP1+ Macrophage	APP	CD74	0.162252080478751	0	APP_CD74	APP - CD74	APP	Cell-Cell Contact	PMID: 19849849
856	FAP+Fibroblasts	SPP1+ Macrophage	APP	CD74	0.146037958493238	0	APP_CD74	APP - CD74	APP	Cell-Cell Contact	PMID: 19849849
857	MFAP5+Fibroblasts	SPP1+ Macrophage	APP	CD74	0.180784589582754	0	APP_CD74	APP - CD74	APP	Cell-Cell Contact	PMID: 19849849
858	MCAM+Fibroblasts	VCAN+ Macrophage	APP	CD74	0.147507529145913	0	APP_CD74	APP - CD74	APP	Cell-Cell Contact	PMID: 19849849
859	FAP+Fibroblasts	VCAN+ Macrophage	APP	CD74	0.132533751857605	0	APP_CD74	APP - CD74	APP	Cell-Cell Contact	PMID: 19849849
860	MFAP5+Fibroblasts	VCAN+ Macrophage	APP	CD74	0.164686979858011	0	APP_CD74	APP - CD74	APP	Cell-Cell Contact	PMID: 19849849
861	MCAM+Fibroblasts	C1QC+ Macrophage	APP	CD74	0.18813820444097	0	APP_CD74	APP - CD74	APP	Cell-Cell Contact	PMID: 19849849
862	FAP+Fibroblasts	C1QC+ Macrophage	APP	CD74	0.169861747121766	0	APP_CD74	APP - CD74	APP	Cell-Cell Contact	PMID: 19849849
863	CD74+Fibroblasts	C1QC+ Macrophage	APP	CD74	0.0688593575439793	0.01	APP_CD74	APP - CD74	APP	Cell-Cell Contact	PMID: 19849849
864	MFAP5+Fibroblasts	C1QC+ Macrophage	APP	CD74	0.208890187339656	0	APP_CD74	APP - CD74	APP	Cell-Cell Contact	PMID: 19849849
865	DC	DC	PTPRC	MRC1	0.00717160657505395	0	PTPRC_MRC1	PTPRC - MRC1	CD45	Cell-Cell Contact	PMID: 27601670; PMID: 10575006
866	SPP1+ Macrophage	DC	PTPRC	MRC1	0.00831915274506733	0	PTPRC_MRC1	PTPRC - MRC1	CD45	Cell-Cell Contact	PMID: 27601670; PMID: 10575006
867	C1QC+ Macrophage	DC	PTPRC	MRC1	0.00181674079819889	0	PTPRC_MRC1	PTPRC - MRC1	CD45	Cell-Cell Contact	PMID: 27601670; PMID: 10575006
868	DC	SPP1+ Macrophage	PTPRC	MRC1	0.00644789776612513	0	PTPRC_MRC1	PTPRC - MRC1	CD45	Cell-Cell Contact	PMID: 27601670; PMID: 10575006
869	SPP1+ Macrophage	SPP1+ Macrophage	PTPRC	MRC1	0.00748051405240074	0	PTPRC_MRC1	PTPRC - MRC1	CD45	Cell-Cell Contact	PMID: 27601670; PMID: 10575006
870	C1QC+ Macrophage	SPP1+ Macrophage	PTPRC	MRC1	0.00163251936732933	0	PTPRC_MRC1	PTPRC - MRC1	CD45	Cell-Cell Contact	PMID: 27601670; PMID: 10575006
871	MCAM+Fibroblasts	MCAM+Fibroblasts	CD46	JAG1	0.00418647580453135	0	CD46_JAG1	CD46 - JAG1	CD46	Cell-Cell Contact	PMID: 23086448
872	FAP+Fibroblasts	MCAM+Fibroblasts	CD46	JAG1	0.00216035208341096	0.03	CD46_JAG1	CD46 - JAG1	CD46	Cell-Cell Contact	PMID: 23086448
873	DC	MCAM+Fibroblasts	CD46	JAG1	0.00224850021735675	0	CD46_JAG1	CD46 - JAG1	CD46	Cell-Cell Contact	PMID: 23086448
874	SPP1+ Macrophage	MCAM+Fibroblasts	CD46	JAG1	0.00512893013315069	0	CD46_JAG1	CD46 - JAG1	CD46	Cell-Cell Contact	PMID: 23086448
875	SPP1+ Macrophage	MFAP5+Fibroblasts	CD46	JAG1	0.00236799876757572	0.03	CD46_JAG1	CD46 - JAG1	CD46	Cell-Cell Contact	PMID: 23086448
876	MCAM+Fibroblasts	DC	CD99	PILRA	0.00765081530714866	0	CD99_PILRA	CD99 - PILRA	CD99	Cell-Cell Contact	PMID: 18234675
877	FAP+Fibroblasts	DC	CD99	PILRA	0.00852967626383652	0	CD99_PILRA	CD99 - PILRA	CD99	Cell-Cell Contact	PMID: 18234675
878	CD74+Fibroblasts	DC	CD99	PILRA	0.00300655065836762	0	CD99_PILRA	CD99 - PILRA	CD99	Cell-Cell Contact	PMID: 18234675
879	MFAP5+Fibroblasts	DC	CD99	PILRA	0.0142168814561854	0	CD99_PILRA	CD99 - PILRA	CD99	Cell-Cell Contact	PMID: 18234675
880	DC	DC	CD99	PILRA	0.00500858353539366	0	CD99_PILRA	CD99 - PILRA	CD99	Cell-Cell Contact	PMID: 18234675
881	SPP1+ Macrophage	DC	CD99	PILRA	0.0062907841551509	0	CD99_PILRA	CD99 - PILRA	CD99	Cell-Cell Contact	PMID: 18234675
882	VCAN+ Macrophage	DC	CD99	PILRA	0.00337381720532366	0	CD99_PILRA	CD99 - PILRA	CD99	Cell-Cell Contact	PMID: 18234675
883	C1QC+ Macrophage	DC	CD99	PILRA	0.00146945732940554	0	CD99_PILRA	CD99 - PILRA	CD99	Cell-Cell Contact	PMID: 18234675
884	MCAM+Fibroblasts	SPP1+ Macrophage	CD99	PILRA	0.0231859988377839	0	CD99_PILRA	CD99 - PILRA	CD99	Cell-Cell Contact	PMID: 18234675
885	FAP+Fibroblasts	SPP1+ Macrophage	CD99	PILRA	0.0258030085084975	0	CD99_PILRA	CD99 - PILRA	CD99	Cell-Cell Contact	PMID: 18234675
886	CD74+Fibroblasts	SPP1+ Macrophage	CD99	PILRA	0.00919884829530501	0	CD99_PILRA	CD99 - PILRA	CD99	Cell-Cell Contact	PMID: 18234675
887	MFAP5+Fibroblasts	SPP1+ Macrophage	CD99	PILRA	0.0425134528887225	0	CD99_PILRA	CD99 - PILRA	CD99	Cell-Cell Contact	PMID: 18234675
888	DC	SPP1+ Macrophage	CD99	PILRA	0.0152611545444738	0	CD99_PILRA	CD99 - PILRA	CD99	Cell-Cell Contact	PMID: 18234675
889	SPP1+ Macrophage	SPP1+ Macrophage	CD99	PILRA	0.0191175901160398	0	CD99_PILRA	CD99 - PILRA	CD99	Cell-Cell Contact	PMID: 18234675
890	VCAN+ Macrophage	SPP1+ Macrophage	CD99	PILRA	0.0103147119301826	0	CD99_PILRA	CD99 - PILRA	CD99	Cell-Cell Contact	PMID: 18234675
891	C1QC+ Macrophage	SPP1+ Macrophage	CD99	PILRA	0.00451027622248975	0	CD99_PILRA	CD99 - PILRA	CD99	Cell-Cell Contact	PMID: 18234675
892	MCAM+Fibroblasts	MCAM+Fibroblasts	CD99	CD99	0.0534442545750403	0	CD99_CD99	CD99 - CD99	CD99	Cell-Cell Contact	KEGG: hsa04514
893	FAP+Fibroblasts	MCAM+Fibroblasts	CD99	CD99	0.0592692967795314	0	CD99_CD99	CD99 - CD99	CD99	Cell-Cell Contact	KEGG: hsa04514
894	MFAP5+Fibroblasts	MCAM+Fibroblasts	CD99	CD99	0.0955278078712133	0	CD99_CD99	CD99 - CD99	CD99	Cell-Cell Contact	KEGG: hsa04514
895	SPP1+ Macrophage	MCAM+Fibroblasts	CD99	CD99	0.0443073074894046	0	CD99_CD99	CD99 - CD99	CD99	Cell-Cell Contact	KEGG: hsa04514
896	MCAM+Fibroblasts	FAP+Fibroblasts	CD99	CD99	0.0592692967795314	0	CD99_CD99	CD99 - CD99	CD99	Cell-Cell Contact	KEGG: hsa04514
897	MFAP5+Fibroblasts	FAP+Fibroblasts	CD99	CD99	0.105428771647993	0	CD99_CD99	CD99 - CD99	CD99	Cell-Cell Contact	KEGG: hsa04514
898	MCAM+Fibroblasts	MFAP5+Fibroblasts	CD99	CD99	0.0955278078712133	0	CD99_CD99	CD99 - CD99	CD99	Cell-Cell Contact	KEGG: hsa04514
899	FAP+Fibroblasts	MFAP5+Fibroblasts	CD99	CD99	0.105428771647993	0	CD99_CD99	CD99 - CD99	CD99	Cell-Cell Contact	KEGG: hsa04514
900	MFAP5+Fibroblasts	MFAP5+Fibroblasts	CD99	CD99	0.164973635583289	0	CD99_CD99	CD99 - CD99	CD99	Cell-Cell Contact	KEGG: hsa04514
901	DC	MFAP5+Fibroblasts	CD99	CD99	0.0645098730984275	0	CD99_CD99	CD99 - CD99	CD99	Cell-Cell Contact	KEGG: hsa04514
902	SPP1+ Macrophage	MFAP5+Fibroblasts	CD99	CD99	0.0798027385436192	0	CD99_CD99	CD99 - CD99	CD99	Cell-Cell Contact	KEGG: hsa04514
903	VCAN+ Macrophage	MFAP5+Fibroblasts	CD99	CD99	0.04431935570933	0.04	CD99_CD99	CD99 - CD99	CD99	Cell-Cell Contact	KEGG: hsa04514
904	MFAP5+Fibroblasts	DC	CD99	CD99	0.0645098730984275	0	CD99_CD99	CD99 - CD99	CD99	Cell-Cell Contact	KEGG: hsa04514
905	MCAM+Fibroblasts	SPP1+ Macrophage	CD99	CD99	0.0443073074894046	0	CD99_CD99	CD99 - CD99	CD99	Cell-Cell Contact	KEGG: hsa04514
906	MFAP5+Fibroblasts	SPP1+ Macrophage	CD99	CD99	0.0798027385436192	0	CD99_CD99	CD99 - CD99	CD99	Cell-Cell Contact	KEGG: hsa04514
907	MFAP5+Fibroblasts	VCAN+ Macrophage	CD99	CD99	0.04431935570933	0.04	CD99_CD99	CD99 - CD99	CD99	Cell-Cell Contact	KEGG: hsa04514
908	MFAP5+Fibroblasts	MFAP5+Fibroblasts	CLDN11	CLDN11	0.00184067513901333	0	CLDN11_CLDN11	CLDN11 - CLDN11	CLDN	Cell-Cell Contact	KEGG: hsa04514
909	MCAM+Fibroblasts	MCAM+Fibroblasts	ESAM	ESAM	0.00398570505888683	0	ESAM_ESAM	ESAM - ESAM	ESAM	Cell-Cell Contact	KEGG: hsa04514; PMID: 11279107
910	CD74+Fibroblasts	DC	ICAM1	ITGAX_ITGB2	0.00809731635020772	0	ICAM1_ITGAX_ITGB2	ICAM1 - (ITGAX+ITGB2)	ICAM	Cell-Cell Contact	PMID: 16252253
911	DC	DC	ICAM1	ITGAX_ITGB2	0.0573237630739978	0	ICAM1_ITGAX_ITGB2	ICAM1 - (ITGAX+ITGB2)	ICAM	Cell-Cell Contact	PMID: 16252253
912	SPP1+ Macrophage	DC	ICAM1	ITGAX_ITGB2	0.0580566890029831	0	ICAM1_ITGAX_ITGB2	ICAM1 - (ITGAX+ITGB2)	ICAM	Cell-Cell Contact	PMID: 16252253
913	CD74+Fibroblasts	SPP1+ Macrophage	ICAM1	ITGAX_ITGB2	0.00728035842650355	0	ICAM1_ITGAX_ITGB2	ICAM1 - (ITGAX+ITGB2)	ICAM	Cell-Cell Contact	PMID: 16252253
914	DC	SPP1+ Macrophage	ICAM1	ITGAX_ITGB2	0.0517995961133815	0	ICAM1_ITGAX_ITGB2	ICAM1 - (ITGAX+ITGB2)	ICAM	Cell-Cell Contact	PMID: 16252253
915	SPP1+ Macrophage	SPP1+ Macrophage	ICAM1	ITGAX_ITGB2	0.0524658225849452	0	ICAM1_ITGAX_ITGB2	ICAM1 - (ITGAX+ITGB2)	ICAM	Cell-Cell Contact	PMID: 16252253
916	CD74+Fibroblasts	SPP1+ Macrophage	ICAM1	ITGAM_ITGB2	0.00247173813171602	0	ICAM1_ITGAM_ITGB2	ICAM1 - (ITGAM+ITGB2)	ICAM	Cell-Cell Contact	KEGG: hsa04514
917	DC	SPP1+ Macrophage	ICAM1	ITGAM_ITGB2	0.0181231776801091	0	ICAM1_ITGAM_ITGB2	ICAM1 - (ITGAM+ITGB2)	ICAM	Cell-Cell Contact	KEGG: hsa04514
918	SPP1+ Macrophage	SPP1+ Macrophage	ICAM1	ITGAM_ITGB2	0.0183646599007074	0	ICAM1_ITGAM_ITGB2	ICAM1 - (ITGAM+ITGB2)	ICAM	Cell-Cell Contact	KEGG: hsa04514
919	CD74+Fibroblasts	DC	ICAM1	SPN	0.00063817242598261	0	ICAM1_SPN	ICAM1 - SPN	ICAM	Cell-Cell Contact	PMID: 1683685
920	DC	DC	ICAM1	SPN	0.00473428516324151	0	ICAM1_SPN	ICAM1 - SPN	ICAM	Cell-Cell Contact	PMID: 1683685
921	SPP1+ Macrophage	DC	ICAM1	SPN	0.00479823893707701	0	ICAM1_SPN	ICAM1 - SPN	ICAM	Cell-Cell Contact	PMID: 1683685
922	DC	CD74+Fibroblasts	ITGB2	ICAM1	0.00900633225628369	0	ITGB2_ICAM1	ITGB2 - ICAM1	ITGB2	Cell-Cell Contact	KEGG: hsa04514
923	SPP1+ Macrophage	CD74+Fibroblasts	ITGB2	ICAM1	0.00831471947444811	0	ITGB2_ICAM1	ITGB2 - ICAM1	ITGB2	Cell-Cell Contact	KEGG: hsa04514
924	C1QC+ Macrophage	CD74+Fibroblasts	ITGB2	ICAM1	0.00696848033436203	0	ITGB2_ICAM1	ITGB2 - ICAM1	ITGB2	Cell-Cell Contact	KEGG: hsa04514
925	DC	DC	ITGB2	ICAM1	0.0634057526944269	0	ITGB2_ICAM1	ITGB2 - ICAM1	ITGB2	Cell-Cell Contact	KEGG: hsa04514
926	SPP1+ Macrophage	DC	ITGB2	ICAM1	0.0587845086036329	0	ITGB2_ICAM1	ITGB2 - ICAM1	ITGB2	Cell-Cell Contact	KEGG: hsa04514
927	VCAN+ Macrophage	DC	ITGB2	ICAM1	0.0193791752668113	0	ITGB2_ICAM1	ITGB2 - ICAM1	ITGB2	Cell-Cell Contact	KEGG: hsa04514
928	C1QC+ Macrophage	DC	ITGB2	ICAM1	0.0496760234093939	0	ITGB2_ICAM1	ITGB2 - ICAM1	ITGB2	Cell-Cell Contact	KEGG: hsa04514
929	DC	SPP1+ Macrophage	ITGB2	ICAM1	0.0642111444111616	0	ITGB2_ICAM1	ITGB2 - ICAM1	ITGB2	Cell-Cell Contact	KEGG: hsa04514
930	SPP1+ Macrophage	SPP1+ Macrophage	ITGB2	ICAM1	0.0595349316940122	0	ITGB2_ICAM1	ITGB2 - ICAM1	ITGB2	Cell-Cell Contact	KEGG: hsa04514
931	VCAN+ Macrophage	SPP1+ Macrophage	ITGB2	ICAM1	0.0196370583205039	0	ITGB2_ICAM1	ITGB2 - ICAM1	ITGB2	Cell-Cell Contact	KEGG: hsa04514
932	C1QC+ Macrophage	SPP1+ Macrophage	ITGB2	ICAM1	0.0503163866516341	0	ITGB2_ICAM1	ITGB2 - ICAM1	ITGB2	Cell-Cell Contact	KEGG: hsa04514
933	MFAP5+Fibroblasts	MFAP5+Fibroblasts	JAM2	ITGAV_ITGB1	0.00178955695839722	0	JAM2_ITGAV_ITGB1	JAM2 - (ITGAV+ITGB1)	JAM	Cell-Cell Contact	KEGG: hsa04514
934	MFAP5+Fibroblasts	DC	JAM2	ITGAV_ITGB1	0.00145951604171774	0	JAM2_ITGAV_ITGB1	JAM2 - (ITGAV+ITGB1)	JAM	Cell-Cell Contact	KEGG: hsa04514
935	MFAP5+Fibroblasts	SPP1+ Macrophage	JAM2	ITGAV_ITGB1	0.0017179683779025	0	JAM2_ITGAV_ITGB1	JAM2 - (ITGAV+ITGB1)	JAM	Cell-Cell Contact	KEGG: hsa04514
936	MFAP5+Fibroblasts	MFAP5+Fibroblasts	JAM2	JAM2	0.000163900972860519	0	JAM2_JAM2	JAM2 - JAM2	JAM	Cell-Cell Contact	KEGG: hsa04514
937	DC	DC	HLA-DPA1	CD4	0.0773294342603235	0	HLA-DPA1_CD4	HLA-DPA1 - CD4	MHC-II	Cell-Cell Contact	KEGG: hsa04514
938	SPP1+ Macrophage	DC	HLA-DPA1	CD4	0.062307554782773	0	HLA-DPA1_CD4	HLA-DPA1 - CD4	MHC-II	Cell-Cell Contact	KEGG: hsa04514
939	VCAN+ Macrophage	DC	HLA-DPA1	CD4	0.0583523977189415	0	HLA-DPA1_CD4	HLA-DPA1 - CD4	MHC-II	Cell-Cell Contact	KEGG: hsa04514
940	C1QC+ Macrophage	DC	HLA-DPA1	CD4	0.078026938687994	0	HLA-DPA1_CD4	HLA-DPA1 - CD4	MHC-II	Cell-Cell Contact	KEGG: hsa04514
941	DC	SPP1+ Macrophage	HLA-DPA1	CD4	0.0855791704475913	0	HLA-DPA1_CD4	HLA-DPA1 - CD4	MHC-II	Cell-Cell Contact	KEGG: hsa04514
942	SPP1+ Macrophage	SPP1+ Macrophage	HLA-DPA1	CD4	0.0690746870490418	0	HLA-DPA1_CD4	HLA-DPA1 - CD4	MHC-II	Cell-Cell Contact	KEGG: hsa04514
943	VCAN+ Macrophage	SPP1+ Macrophage	HLA-DPA1	CD4	0.064719614701615	0	HLA-DPA1_CD4	HLA-DPA1 - CD4	MHC-II	Cell-Cell Contact	KEGG: hsa04514
944	C1QC+ Macrophage	SPP1+ Macrophage	HLA-DPA1	CD4	0.0863441232297172	0	HLA-DPA1_CD4	HLA-DPA1 - CD4	MHC-II	Cell-Cell Contact	KEGG: hsa04514
945	DC	DC	HLA-DPB1	CD4	0.0712686411800003	0	HLA-DPB1_CD4	HLA-DPB1 - CD4	MHC-II	Cell-Cell Contact	KEGG: hsa04514
946	SPP1+ Macrophage	DC	HLA-DPB1	CD4	0.057530213243459	0	HLA-DPB1_CD4	HLA-DPB1 - CD4	MHC-II	Cell-Cell Contact	KEGG: hsa04514
947	VCAN+ Macrophage	DC	HLA-DPB1	CD4	0.0511902328088256	0	HLA-DPB1_CD4	HLA-DPB1 - CD4	MHC-II	Cell-Cell Contact	KEGG: hsa04514
948	C1QC+ Macrophage	DC	HLA-DPB1	CD4	0.072732665014589	0	HLA-DPB1_CD4	HLA-DPB1 - CD4	MHC-II	Cell-Cell Contact	KEGG: hsa04514
949	DC	SPP1+ Macrophage	HLA-DPB1	CD4	0.0789271038343053	0	HLA-DPB1_CD4	HLA-DPB1 - CD4	MHC-II	Cell-Cell Contact	KEGG: hsa04514
950	SPP1+ Macrophage	SPP1+ Macrophage	HLA-DPB1	CD4	0.0638137959864253	0	HLA-DPB1_CD4	HLA-DPB1 - CD4	MHC-II	Cell-Cell Contact	KEGG: hsa04514
951	VCAN+ Macrophage	SPP1+ Macrophage	HLA-DPB1	CD4	0.0568230982735499	0	HLA-DPB1_CD4	HLA-DPB1 - CD4	MHC-II	Cell-Cell Contact	KEGG: hsa04514
952	C1QC+ Macrophage	SPP1+ Macrophage	HLA-DPB1	CD4	0.080534808112343	0	HLA-DPB1_CD4	HLA-DPB1 - CD4	MHC-II	Cell-Cell Contact	KEGG: hsa04514
953	DC	DC	HLA-DQA1	CD4	0.0776347210476692	0	HLA-DQA1_CD4	HLA-DQA1 - CD4	MHC-II	Cell-Cell Contact	KEGG: hsa04514
954	SPP1+ Macrophage	DC	HLA-DQA1	CD4	0.0525437513299062	0	HLA-DQA1_CD4	HLA-DQA1 - CD4	MHC-II	Cell-Cell Contact	KEGG: hsa04514
955	VCAN+ Macrophage	DC	HLA-DQA1	CD4	0.0568962917115047	0	HLA-DQA1_CD4	HLA-DQA1 - CD4	MHC-II	Cell-Cell Contact	KEGG: hsa04514
956	C1QC+ Macrophage	DC	HLA-DQA1	CD4	0.0638735333412899	0	HLA-DQA1_CD4	HLA-DQA1 - CD4	MHC-II	Cell-Cell Contact	KEGG: hsa04514
957	DC	SPP1+ Macrophage	HLA-DQA1	CD4	0.0859139935085398	0	HLA-DQA1_CD4	HLA-DQA1 - CD4	MHC-II	Cell-Cell Contact	KEGG: hsa04514
958	SPP1+ Macrophage	SPP1+ Macrophage	HLA-DQA1	CD4	0.0583164009731817	0	HLA-DQA1_CD4	HLA-DQA1 - CD4	MHC-II	Cell-Cell Contact	KEGG: hsa04514
959	VCAN+ Macrophage	SPP1+ Macrophage	HLA-DQA1	CD4	0.0631152728330409	0	HLA-DQA1_CD4	HLA-DQA1 - CD4	MHC-II	Cell-Cell Contact	KEGG: hsa04514
960	C1QC+ Macrophage	SPP1+ Macrophage	HLA-DQA1	CD4	0.0707979029229237	0	HLA-DQA1_CD4	HLA-DQA1 - CD4	MHC-II	Cell-Cell Contact	KEGG: hsa04514
961	DC	DC	HLA-DMA	CD4	0.0428700473680955	0	HLA-DMA_CD4	HLA-DMA - CD4	MHC-II	Cell-Cell Contact	KEGG: hsa04514
962	SPP1+ Macrophage	DC	HLA-DMA	CD4	0.0311151851054999	0	HLA-DMA_CD4	HLA-DMA - CD4	MHC-II	Cell-Cell Contact	KEGG: hsa04514
963	VCAN+ Macrophage	DC	HLA-DMA	CD4	0.0115518197171654	0	HLA-DMA_CD4	HLA-DMA - CD4	MHC-II	Cell-Cell Contact	KEGG: hsa04514
964	C1QC+ Macrophage	DC	HLA-DMA	CD4	0.0335885163102122	0	HLA-DMA_CD4	HLA-DMA - CD4	MHC-II	Cell-Cell Contact	KEGG: hsa04514
965	DC	SPP1+ Macrophage	HLA-DMA	CD4	0.0476333400137027	0	HLA-DMA_CD4	HLA-DMA - CD4	MHC-II	Cell-Cell Contact	KEGG: hsa04514
966	SPP1+ Macrophage	SPP1+ Macrophage	HLA-DMA	CD4	0.0346196359084067	0	HLA-DMA_CD4	HLA-DMA - CD4	MHC-II	Cell-Cell Contact	KEGG: hsa04514
967	VCAN+ Macrophage	SPP1+ Macrophage	HLA-DMA	CD4	0.012882177679296	0	HLA-DMA_CD4	HLA-DMA - CD4	MHC-II	Cell-Cell Contact	KEGG: hsa04514
968	C1QC+ Macrophage	SPP1+ Macrophage	HLA-DMA	CD4	0.0373607925148877	0	HLA-DMA_CD4	HLA-DMA - CD4	MHC-II	Cell-Cell Contact	KEGG: hsa04514
969	DC	DC	HLA-DMB	CD4	0.0254654620757489	0	HLA-DMB_CD4	HLA-DMB - CD4	MHC-II	Cell-Cell Contact	KEGG: hsa04514
970	SPP1+ Macrophage	DC	HLA-DMB	CD4	0.0165284978329511	0	HLA-DMB_CD4	HLA-DMB - CD4	MHC-II	Cell-Cell Contact	KEGG: hsa04514
971	C1QC+ Macrophage	DC	HLA-DMB	CD4	0.00664394432553326	0	HLA-DMB_CD4	HLA-DMB - CD4	MHC-II	Cell-Cell Contact	KEGG: hsa04514
972	DC	SPP1+ Macrophage	HLA-DMB	CD4	0.0283522145299722	0	HLA-DMB_CD4	HLA-DMB - CD4	MHC-II	Cell-Cell Contact	KEGG: hsa04514
973	SPP1+ Macrophage	SPP1+ Macrophage	HLA-DMB	CD4	0.0184213104573282	0	HLA-DMB_CD4	HLA-DMB - CD4	MHC-II	Cell-Cell Contact	KEGG: hsa04514
974	C1QC+ Macrophage	SPP1+ Macrophage	HLA-DMB	CD4	0.00741332901735919	0	HLA-DMB_CD4	HLA-DMB - CD4	MHC-II	Cell-Cell Contact	KEGG: hsa04514
975	SPP1+ Macrophage	DC	HLA-DQA2	CD4	0.00691294417585812	0	HLA-DQA2_CD4	HLA-DQA2 - CD4	MHC-II	Cell-Cell Contact	KEGG: hsa04514
976	SPP1+ Macrophage	SPP1+ Macrophage	HLA-DQA2	CD4	0.00771323781489964	0	HLA-DQA2_CD4	HLA-DQA2 - CD4	MHC-II	Cell-Cell Contact	KEGG: hsa04514
977	DC	DC	HLA-DOA	CD4	0.00836087136802345	0	HLA-DOA_CD4	HLA-DOA - CD4	MHC-II	Cell-Cell Contact	KEGG: hsa04514
978	SPP1+ Macrophage	DC	HLA-DOA	CD4	0.00233527661225283	0	HLA-DOA_CD4	HLA-DOA - CD4	MHC-II	Cell-Cell Contact	KEGG: hsa04514
979	DC	SPP1+ Macrophage	HLA-DOA	CD4	0.00932721345044981	0	HLA-DOA_CD4	HLA-DOA - CD4	MHC-II	Cell-Cell Contact	KEGG: hsa04514
980	SPP1+ Macrophage	SPP1+ Macrophage	HLA-DOA	CD4	0.00260701672801641	0	HLA-DOA_CD4	HLA-DOA - CD4	MHC-II	Cell-Cell Contact	KEGG: hsa04514
981	DC	DC	HLA-DQB1	CD4	0.0644001427182426	0	HLA-DQB1_CD4	HLA-DQB1 - CD4	MHC-II	Cell-Cell Contact	KEGG: hsa04514
982	SPP1+ Macrophage	DC	HLA-DQB1	CD4	0.0412228945388035	0	HLA-DQB1_CD4	HLA-DQB1 - CD4	MHC-II	Cell-Cell Contact	KEGG: hsa04514
983	VCAN+ Macrophage	DC	HLA-DQB1	CD4	0.0349890935904931	0	HLA-DQB1_CD4	HLA-DQB1 - CD4	MHC-II	Cell-Cell Contact	KEGG: hsa04514
984	C1QC+ Macrophage	DC	HLA-DQB1	CD4	0.0520330407868012	0	HLA-DQB1_CD4	HLA-DQB1 - CD4	MHC-II	Cell-Cell Contact	KEGG: hsa04514
985	DC	SPP1+ Macrophage	HLA-DQB1	CD4	0.0713772478573314	0	HLA-DQB1_CD4	HLA-DQB1 - CD4	MHC-II	Cell-Cell Contact	KEGG: hsa04514
986	SPP1+ Macrophage	SPP1+ Macrophage	HLA-DQB1	CD4	0.0458119317831202	0	HLA-DQB1_CD4	HLA-DQB1 - CD4	MHC-II	Cell-Cell Contact	KEGG: hsa04514
987	VCAN+ Macrophage	SPP1+ Macrophage	HLA-DQB1	CD4	0.0389123330251908	0	HLA-DQB1_CD4	HLA-DQB1 - CD4	MHC-II	Cell-Cell Contact	KEGG: hsa04514
988	C1QC+ Macrophage	SPP1+ Macrophage	HLA-DQB1	CD4	0.0577530020363676	0	HLA-DQB1_CD4	HLA-DQB1 - CD4	MHC-II	Cell-Cell Contact	KEGG: hsa04514
989	DC	DC	HLA-DRA	CD4	0.0925219504472148	0	HLA-DRA_CD4	HLA-DRA - CD4	MHC-II	Cell-Cell Contact	KEGG: hsa04514
990	SPP1+ Macrophage	DC	HLA-DRA	CD4	0.080506362770331	0	HLA-DRA_CD4	HLA-DRA - CD4	MHC-II	Cell-Cell Contact	KEGG: hsa04514
991	VCAN+ Macrophage	DC	HLA-DRA	CD4	0.0720814574750295	0	HLA-DRA_CD4	HLA-DRA - CD4	MHC-II	Cell-Cell Contact	KEGG: hsa04514
992	C1QC+ Macrophage	DC	HLA-DRA	CD4	0.0855593815245016	0	HLA-DRA_CD4	HLA-DRA - CD4	MHC-II	Cell-Cell Contact	KEGG: hsa04514
993	DC	SPP1+ Macrophage	HLA-DRA	CD4	0.102212920423997	0	HLA-DRA_CD4	HLA-DRA - CD4	MHC-II	Cell-Cell Contact	KEGG: hsa04514
994	SPP1+ Macrophage	SPP1+ Macrophage	HLA-DRA	CD4	0.0890623080002537	0	HLA-DRA_CD4	HLA-DRA - CD4	MHC-II	Cell-Cell Contact	KEGG: hsa04514
995	VCAN+ Macrophage	SPP1+ Macrophage	HLA-DRA	CD4	0.0798197578042573	0	HLA-DRA_CD4	HLA-DRA - CD4	MHC-II	Cell-Cell Contact	KEGG: hsa04514
996	C1QC+ Macrophage	SPP1+ Macrophage	HLA-DRA	CD4	0.0945970964230281	0	HLA-DRA_CD4	HLA-DRA - CD4	MHC-II	Cell-Cell Contact	KEGG: hsa04514
997	DC	DC	HLA-DRB1	CD4	0.0816243778414458	0	HLA-DRB1_CD4	HLA-DRB1 - CD4	MHC-II	Cell-Cell Contact	KEGG: hsa04514
998	SPP1+ Macrophage	DC	HLA-DRB1	CD4	0.0651630270215088	0	HLA-DRB1_CD4	HLA-DRB1 - CD4	MHC-II	Cell-Cell Contact	KEGG: hsa04514
999	VCAN+ Macrophage	DC	HLA-DRB1	CD4	0.0559475584412341	0	HLA-DRB1_CD4	HLA-DRB1 - CD4	MHC-II	Cell-Cell Contact	KEGG: hsa04514
1000	C1QC+ Macrophage	DC	HLA-DRB1	CD4	0.0710266939074206	0	HLA-DRB1_CD4	HLA-DRB1 - CD4	MHC-II	Cell-Cell Contact	KEGG: hsa04514
1001	DC	SPP1+ Macrophage	HLA-DRB1	CD4	0.0902874748145125	0	HLA-DRB1_CD4	HLA-DRB1 - CD4	MHC-II	Cell-Cell Contact	KEGG: hsa04514
1002	SPP1+ Macrophage	SPP1+ Macrophage	HLA-DRB1	CD4	0.0722164033802792	0	HLA-DRB1_CD4	HLA-DRB1 - CD4	MHC-II	Cell-Cell Contact	KEGG: hsa04514
1003	VCAN+ Macrophage	SPP1+ Macrophage	HLA-DRB1	CD4	0.0620696643553639	0	HLA-DRB1_CD4	HLA-DRB1 - CD4	MHC-II	Cell-Cell Contact	KEGG: hsa04514
1004	C1QC+ Macrophage	SPP1+ Macrophage	HLA-DRB1	CD4	0.0786613592208929	0	HLA-DRB1_CD4	HLA-DRB1 - CD4	MHC-II	Cell-Cell Contact	KEGG: hsa04514
1005	SPP1+ Macrophage	DC	HLA-DRB5	CD4	0.00572664041733601	0	HLA-DRB5_CD4	HLA-DRB5 - CD4	MHC-II	Cell-Cell Contact	KEGG: hsa04514
1006	SPP1+ Macrophage	SPP1+ Macrophage	HLA-DRB5	CD4	0.0063904824916254	0	HLA-DRB5_CD4	HLA-DRB5 - CD4	MHC-II	Cell-Cell Contact	KEGG: hsa04514
1007	FAP+Fibroblasts	FAP+Fibroblasts	MPZL1	MPZL1	0.00365468139656667	0	MPZL1_MPZL1	MPZL1 - MPZL1	MPZ	Cell-Cell Contact	KEGG: hsa04514
1008	MFAP5+Fibroblasts	FAP+Fibroblasts	MPZL1	MPZL1	0.00337325767388394	0	MPZL1_MPZL1	MPZL1 - MPZL1	MPZ	Cell-Cell Contact	KEGG: hsa04514
1009	DC	FAP+Fibroblasts	MPZL1	MPZL1	0.00112110864815696	0	MPZL1_MPZL1	MPZL1 - MPZL1	MPZ	Cell-Cell Contact	KEGG: hsa04514
1010	SPP1+ Macrophage	FAP+Fibroblasts	MPZL1	MPZL1	0.0013548209428136	0	MPZL1_MPZL1	MPZL1 - MPZL1	MPZ	Cell-Cell Contact	KEGG: hsa04514
1011	FAP+Fibroblasts	MFAP5+Fibroblasts	MPZL1	MPZL1	0.00337325767388394	0	MPZL1_MPZL1	MPZL1 - MPZL1	MPZ	Cell-Cell Contact	KEGG: hsa04514
1012	MFAP5+Fibroblasts	MFAP5+Fibroblasts	MPZL1	MPZL1	0.00311343688086298	0	MPZL1_MPZL1	MPZL1 - MPZL1	MPZ	Cell-Cell Contact	KEGG: hsa04514
1013	DC	MFAP5+Fibroblasts	MPZL1	MPZL1	0.00103457663574356	0	MPZL1_MPZL1	MPZL1 - MPZL1	MPZ	Cell-Cell Contact	KEGG: hsa04514
1014	SPP1+ Macrophage	MFAP5+Fibroblasts	MPZL1	MPZL1	0.00125027258396497	0	MPZL1_MPZL1	MPZL1 - MPZL1	MPZ	Cell-Cell Contact	KEGG: hsa04514
1015	FAP+Fibroblasts	DC	MPZL1	MPZL1	0.00112110864815696	0	MPZL1_MPZL1	MPZL1 - MPZL1	MPZ	Cell-Cell Contact	KEGG: hsa04514
1016	MFAP5+Fibroblasts	DC	MPZL1	MPZL1	0.00103457663574356	0	MPZL1_MPZL1	MPZL1 - MPZL1	MPZ	Cell-Cell Contact	KEGG: hsa04514
1017	DC	DC	MPZL1	MPZL1	0.000343305668975798	0	MPZL1_MPZL1	MPZL1 - MPZL1	MPZ	Cell-Cell Contact	KEGG: hsa04514
1018	SPP1+ Macrophage	DC	MPZL1	MPZL1	0.00041494035772182	0	MPZL1_MPZL1	MPZL1 - MPZL1	MPZ	Cell-Cell Contact	KEGG: hsa04514
1019	FAP+Fibroblasts	SPP1+ Macrophage	MPZL1	MPZL1	0.0013548209428136	0	MPZL1_MPZL1	MPZL1 - MPZL1	MPZ	Cell-Cell Contact	KEGG: hsa04514
1020	MFAP5+Fibroblasts	SPP1+ Macrophage	MPZL1	MPZL1	0.00125027258396497	0	MPZL1_MPZL1	MPZL1 - MPZL1	MPZ	Cell-Cell Contact	KEGG: hsa04514
1021	DC	SPP1+ Macrophage	MPZL1	MPZL1	0.00041494035772182	0	MPZL1_MPZL1	MPZL1 - MPZL1	MPZ	Cell-Cell Contact	KEGG: hsa04514
1022	SPP1+ Macrophage	SPP1+ Macrophage	MPZL1	MPZL1	0.000501514951843983	0	MPZL1_MPZL1	MPZL1 - MPZL1	MPZ	Cell-Cell Contact	KEGG: hsa04514
1023	MFAP5+Fibroblasts	MFAP5+Fibroblasts	NEGR1	NEGR1	0.00082415064607625	0	NEGR1_NEGR1	NEGR1 - NEGR1	NEGR	Cell-Cell Contact	KEGG: hsa04514
1024	MCAM+Fibroblasts	MFAP5+Fibroblasts	JAG1	NOTCH2	0.00437484688472325	0	JAG1_NOTCH2	JAG1 - NOTCH2	NOTCH	Cell-Cell Contact	PMID: 22353464
1025	MFAP5+Fibroblasts	MFAP5+Fibroblasts	JAG1	NOTCH2	0.00201901888907147	0	JAG1_NOTCH2	JAG1 - NOTCH2	NOTCH	Cell-Cell Contact	PMID: 22353464
1026	MCAM+Fibroblasts	DC	JAG1	NOTCH2	0.00162429336804025	0	JAG1_NOTCH2	JAG1 - NOTCH2	NOTCH	Cell-Cell Contact	PMID: 22353464
1027	MCAM+Fibroblasts	SPP1+ Macrophage	JAG1	NOTCH2	0.00319152966862627	0	JAG1_NOTCH2	JAG1 - NOTCH2	NOTCH	Cell-Cell Contact	PMID: 22353464
1028	MFAP5+Fibroblasts	SPP1+ Macrophage	JAG1	NOTCH2	0.00147196860375299	0	JAG1_NOTCH2	JAG1 - NOTCH2	NOTCH	Cell-Cell Contact	PMID: 22353464
1029	MCAM+Fibroblasts	MCAM+Fibroblasts	JAG1	NOTCH3	0.0293417900874524	0	JAG1_NOTCH3	JAG1 - NOTCH3	NOTCH	Cell-Cell Contact	PMID: 22353464
1030	FAP+Fibroblasts	MCAM+Fibroblasts	JAG1	NOTCH3	0.00664243072177983	0.04	JAG1_NOTCH3	JAG1 - NOTCH3	NOTCH	Cell-Cell Contact	PMID: 22353464
1031	MFAP5+Fibroblasts	MCAM+Fibroblasts	JAG1	NOTCH3	0.0137267787751486	0	JAG1_NOTCH3	JAG1 - NOTCH3	NOTCH	Cell-Cell Contact	PMID: 22353464
1032	MCAM+Fibroblasts	CD74+Fibroblasts	JAG1	NOTCH3	0.00470054209499329	0	JAG1_NOTCH3	JAG1 - NOTCH3	NOTCH	Cell-Cell Contact	PMID: 22353464
1033	SPP1+ Macrophage	SPP1+ Macrophage	PECAM1	PECAM1	0.000704643217982847	0	PECAM1_PECAM1	PECAM1 - PECAM1	PECAM1	Cell-Cell Contact	KEGG: hsa04514
1034	SPP1+ Macrophage	MFAP5+Fibroblasts	SEMA4D	PLXNB2	0.000330657966314539	0	SEMA4D_PLXNB2	SEMA4D - PLXNB2	SEMA4	Cell-Cell Contact	PMID: 27533782
1035	SPP1+ Macrophage	DC	SEMA4D	CD72	0.00259766655882695	0	SEMA4D_CD72	SEMA4D - CD72	SEMA4	Cell-Cell Contact	PMID: 22325954
1036	SPP1+ Macrophage	SPP1+ Macrophage	SEMA4D	CD72	0.000690812658845028	0	SEMA4D_CD72	SEMA4D - CD72	SEMA4	Cell-Cell Contact	PMID: 22325954
1037	MCAM+Fibroblasts	SPP1+ Macrophage	THY1	ITGAM_ITGB2	0.0062931131811237	0	THY1_ITGAM_ITGB2	THY1 - (ITGAM+ITGB2)	THY1	Cell-Cell Contact	PMID: 15850796
1038	FAP+Fibroblasts	SPP1+ Macrophage	THY1	ITGAM_ITGB2	0.00626155311391964	0	THY1_ITGAM_ITGB2	THY1 - (ITGAM+ITGB2)	THY1	Cell-Cell Contact	PMID: 15850796
1039	MFAP5+Fibroblasts	SPP1+ Macrophage	THY1	ITGAM_ITGB2	0.0208490398219676	0	THY1_ITGAM_ITGB2	THY1 - (ITGAM+ITGB2)	THY1	Cell-Cell Contact	PMID: 15850796
1040	MCAM+Fibroblasts	DC	THY1	ITGAX_ITGB2	0.0204377957991054	0	THY1_ITGAX_ITGB2	THY1 - (ITGAX+ITGB2)	THY1	Cell-Cell Contact	PMID: 15850796
1041	FAP+Fibroblasts	DC	THY1	ITGAX_ITGB2	0.0203367516535544	0	THY1_ITGAX_ITGB2	THY1 - (ITGAX+ITGB2)	THY1	Cell-Cell Contact	PMID: 15850796
1042	MFAP5+Fibroblasts	DC	THY1	ITGAX_ITGB2	0.0655520549969401	0	THY1_ITGAX_ITGB2	THY1 - (ITGAX+ITGB2)	THY1	Cell-Cell Contact	PMID: 15850796
1043	MCAM+Fibroblasts	SPP1+ Macrophage	THY1	ITGAX_ITGB2	0.0183988716374953	0	THY1_ITGAX_ITGB2	THY1 - (ITGAX+ITGB2)	THY1	Cell-Cell Contact	PMID: 15850796
1044	FAP+Fibroblasts	SPP1+ Macrophage	THY1	ITGAX_ITGB2	0.0183077195016018	0	THY1_ITGAX_ITGB2	THY1 - (ITGAX+ITGB2)	THY1	Cell-Cell Contact	PMID: 15850796
1045	MFAP5+Fibroblasts	SPP1+ Macrophage	THY1	ITGAX_ITGB2	0.0592848134404375	0	THY1_ITGAX_ITGB2	THY1 - (ITGAX+ITGB2)	THY1	Cell-Cell Contact	PMID: 15850796
